# Supplementary material for: Z-flipon variants reveal the many roles of Z-DNA and Z-RNA in health and disease
Source: Life Sci Alliance. 2023 May 10;6(7):e202301962. doi: 10.26508/lsa.202301962 (PMC10172764; doi:10.26508/lsa.202301962)
Supplement: Supplementary file 2 [file LSA-2023-01962_TableS1.xlsx]

## Sheet: Readme
Supplemental Table 1. Overlap of experimental and predicted Z-flipons with ENCODE cancidate cis regulatory regions (CCRE), genome-wide association studies (GWAS) and predicted loss-of-function (pLOF) from the Genome Aggregation Database (gnomAD) as related to expression and splicing quantitative trait loci (eQTL and sQTL)
tables	ZDNABERT+CCRE
	ZDNABERT+ССRE+GWAS
	ZDNABERT+ССRE+GWAS+eQTL
	ZDNABERT+ССRE+GWAS+sQTL
	ZDNABERT+ССRE+GWAS+edQTL
	ZDNABERT+ССRE+gnomAD-pLOF
	ZDNABERT+ССRE+gnomAD-pLOF+eQTL
	ZDNABERT+ССRE+gnomAD-pLOF+sQTL
	ZDNABERT+ССRE+gnomAD-pLOF+edQTL
	ZDNABERT+ССRE+gnomADHOM
	ZDNABERT+ССRE+gnomADHOM+eQTL
	ZDNABERT+ССRE+gnomADHOM+sQTL			no intersection
	ZDNABERT+ССRE+gnomADLOF+edQTL			no intersection
	Experimental+CCRE
	Experimental+ССRE+GWAS
	Experimental+ССRE+GWAS+eQTL
	Experimental+ССRE+GWAS+sQTL
	Experimental+ССRE+GWAS+edQTL
	Experimental+ССRE+gnomAD-pLOF
	Experimental+ССRE+gnomAD-pLOF+eQTL
	Experimental+ССRE+gnomAD-pLOF+sQTL
	Experimental+ССRE+gnomAD-pLOF+edQTL
	Experimental+ССRE+gnomADHOM
	Experimental+ССRE+gnomADHOM+eQTL
	Experimental+ССRE+gnomADHOM+sQTL			no intersection
	Experimental+ССRE+gnomADHOM+edQTL			no intersection
ZDNABERT	predicted Z-flipon locations
Experimental	Experimental data https://doi.org/10.1016/j.cels.2017.01.013						Kouzine, Fedor, et al. "Permanganate/S1 nuclease footprinting reveals non-B DNA structures with regulatory potential across a mammalian genome." Cell systems 4.3 (2017): 344-356.
CCRE	ENCODE CCRE track from UCSC						ENCODE Project Consortium. Expanded Encyclopedias of DNA Elements in the Human and Mouse Genomes. Nature. 2020 July 30;583(7818):699-710
gnomAD-pLOF	All predicted LoF variants: data set from gnomAD v2.1.1						Karczewski, Konrad J., et al. "The mutational constraint spectrum quantified from variation in 141,456 humans." Nature 581.7809 (2020): 434-443.
gnomADHOM	"All homozygous LoF curation results" data set from gnomAD v2.1.1						https://gnomad.broadinstitute.org/downloads#v2-variants
eQTL	https://www.gtexportal.org/home/datasets
sQTL	https://www.gtexportal.org/home/datasets
edQTL	https://www.gtexportal.org/home/datasets

## Sheet: ZDNABERT+ССRE
chr	ZDNABERT start	ZDNABERT end	CCRE start	CCRE end	name	score	ccre	encodeLabel	zScore	ucscLabel	accessionLabel	description
chr1	827543	827566	827342	827691	EH38E1310172	608	PLS,CTCF-bound	PLS	6.0857033975	prom	E1310172	EH38E1310172 promoter-like signature
chr1	827649	827667	827342	827691	EH38E1310172	608	PLS,CTCF-bound	PLS	6.0857033975	prom	E1310172	EH38E1310172 promoter-like signature
chr1	834498	834516	834366	834554	EH38E1310179	181	dELS	dELS	1.81862833284	enhD	E1310179	EH38E1310179 distal enhancer-like signature
chr1	869924	869945	869716	870065	EH38E1310195	464	DNase-H3K4me3,CTCF-bound	DNase-H3K4me3	4.64686077717	K4m3	E1310195	EH38E1310195 DNase-H3K4me3
chr1	910161	910184	910099	910407	EH38E1310215	252	pELS	pELS	2.52751171849	enhP	E1310215	EH38E1310215 proximal enhancer-like signature
chr1	910245	910265	910099	910407	EH38E1310215	252	pELS	pELS	2.52751171849	enhP	E1310215	EH38E1310215 proximal enhancer-like signature
chr1	912005	912023	911957	912127	EH38E1310219	259	pELS,CTCF-bound	pELS	2.59976289179	enhP	E1310219	EH38E1310219 proximal enhancer-like signature
chr1	913054	913072	912718	913055	EH38E1310221	374	pELS,CTCF-bound	pELS	3.74243068376	enhP	E1310221	EH38E1310221 proximal enhancer-like signature
chr1	913054	913072	913065	913336	EH38E1310222	214	pELS,CTCF-bound	pELS	2.14034175216	enhP	E1310222	EH38E1310222 proximal enhancer-like signature
chr1	920652	920672	920580	920924	EH38E1310235	363	pELS,CTCF-bound	pELS	3.63408511116	enhP	E1310235	EH38E1310235 proximal enhancer-like signature
chr1	920681	920717	920580	920924	EH38E1310235	363	pELS,CTCF-bound	pELS	3.63408511116	enhP	E1310235	EH38E1310235 proximal enhancer-like signature
chr1	920747	920762	920580	920924	EH38E1310235	363	pELS,CTCF-bound	pELS	3.63408511116	enhP	E1310235	EH38E1310235 proximal enhancer-like signature
chr1	923946	923985	923795	924008	EH38E1310242	439	pELS,CTCF-bound	pELS	4.39786624076	enhP	E1310242	EH38E1310242 proximal enhancer-like signature
chr1	924102	924122	924070	924309	EH38E1310243	291	pELS,CTCF-bound	pELS	2.91026424785	enhP	E1310243	EH38E1310243 proximal enhancer-like signature
chr1	924810	924826	924741	925050	EH38E1310245	328	pELS,CTCF-bound	pELS	3.2854886313	enhP	E1310245	EH38E1310245 proximal enhancer-like signature
chr1	925863	925885	925877	926206	EH38E1310248	239	pELS,CTCF-bound	pELS	2.39754135212	enhP	E1310248	EH38E1310248 proximal enhancer-like signature
chr1	926114	926128	925877	926206	EH38E1310248	239	pELS,CTCF-bound	pELS	2.39754135212	enhP	E1310248	EH38E1310248 proximal enhancer-like signature
chr1	930957	930976	930692	930957	EH38E1310252	169	dELS	dELS	1.6924853093	enhD	E1310252	EH38E1310252 distal enhancer-like signature
chr1	935259	935284	935032	935309	EH38E1310259	318	dELS,CTCF-bound	dELS	3.18599966073	enhD	E1310259	EH38E1310259 distal enhancer-like signature
chr1	935593	935615	935566	935768	EH38E1310260	243	dELS,CTCF-bound	dELS	2.43527612973	enhD	E1310260	EH38E1310260 distal enhancer-like signature
chr1	940357	940373	940261	940592	EH38E1310272	411	dELS,CTCF-bound	dELS	4.11356067074	enhD	E1310272	EH38E1310272 distal enhancer-like signature
chr1	940581	940610	940261	940592	EH38E1310272	411	dELS,CTCF-bound	dELS	4.11356067074	enhD	E1310272	EH38E1310272 distal enhancer-like signature
chr1	940581	940610	940604	940812	EH38E1310273	302	dELS,CTCF-bound	dELS	3.0200826551	enhD	E1310273	EH38E1310273 distal enhancer-like signature
chr1	940672	940696	940604	940812	EH38E1310273	302	dELS,CTCF-bound	dELS	3.0200826551	enhD	E1310273	EH38E1310273 distal enhancer-like signature
chr1	941348	941366	941348	941558	EH38E1310276	279	dELS,CTCF-bound	dELS	2.79545116797	enhD	E1310276	EH38E1310276 distal enhancer-like signature
chr1	941372	941391	941348	941558	EH38E1310276	279	dELS,CTCF-bound	dELS	2.79545116797	enhD	E1310276	EH38E1310276 distal enhancer-like signature
chr1	942598	942618	942520	942676	EH38E1310279	288	dELS,CTCF-bound	dELS	2.88555651867	enhD	E1310279	EH38E1310279 distal enhancer-like signature
chr1	944983	944997	944740	945016	EH38E1310286	500	dELS	dELS	5.00730638901	enhD	E1310286	EH38E1310286 distal enhancer-like signature
chr1	955662	955675	955497	955765	EH38E1310292	244	dELS	dELS	2.44094212587	enhD	E1310292	EH38E1310292 distal enhancer-like signature
chr1	959252	959266	959147	959495	EH38E1310295	561	PLS,CTCF-bound	PLS	5.61183776275	prom	E1310295	EH38E1310295 promoter-like signature
chr1	959282	959301	959147	959495	EH38E1310295	561	PLS,CTCF-bound	PLS	5.61183776275	prom	E1310295	EH38E1310295 promoter-like signature
chr1	959400	959423	959147	959495	EH38E1310295	561	PLS,CTCF-bound	PLS	5.61183776275	prom	E1310295	EH38E1310295 promoter-like signature
chr1	959524	959539	959534	959699	EH38E1310296	334	pELS,CTCF-bound	pELS	3.34821934327	enhP	E1310296	EH38E1310296 proximal enhancer-like signature
chr1	959551	959574	959534	959699	EH38E1310296	334	pELS,CTCF-bound	pELS	3.34821934327	enhP	E1310296	EH38E1310296 proximal enhancer-like signature
chr1	959935	959952	959852	960021	EH38E1310297	241	pELS,CTCF-bound	pELS	2.41499595592	enhP	E1310297	EH38E1310297 proximal enhancer-like signature
chr1	959970	959983	959852	960021	EH38E1310297	241	pELS,CTCF-bound	pELS	2.41499595592	enhP	E1310297	EH38E1310297 proximal enhancer-like signature
chr1	960858	960874	960770	961014	EH38E1310300	257	pELS	pELS	2.57459285425	enhP	E1310300	EH38E1310300 proximal enhancer-like signature
chr1	960952	960980	960770	961014	EH38E1310300	257	pELS	pELS	2.57459285425	enhP	E1310300	EH38E1310300 proximal enhancer-like signature
chr1	961300	961321	961244	961509	EH38E1310301	253	pELS,CTCF-bound	pELS	2.53869681393	enhP	E1310301	EH38E1310301 proximal enhancer-like signature
chr1	961431	961451	961244	961509	EH38E1310301	253	pELS,CTCF-bound	pELS	2.53869681393	enhP	E1310301	EH38E1310301 proximal enhancer-like signature
chr1	961489	961508	961244	961509	EH38E1310301	253	pELS,CTCF-bound	pELS	2.53869681393	enhP	E1310301	EH38E1310301 proximal enhancer-like signature
chr1	966207	966223	966052	966240	EH38E1310306	362	pELS,CTCF-bound	pELS	3.62081188004	enhP	E1310306	EH38E1310306 proximal enhancer-like signature
chr1	966457	966473	966292	966617	EH38E1310307	376	PLS	PLS	3.76757971683	prom	E1310307	EH38E1310307 promoter-like signature
chr1	966707	966726	966648	966798	EH38E1310308	337	pELS,CTCF-bound	pELS	3.37834765534	enhP	E1310308	EH38E1310308 proximal enhancer-like signature
chr1	966844	966879	966843	967182	EH38E1310309	420	pELS,CTCF-bound	pELS	4.20761255364	enhP	E1310309	EH38E1310309 proximal enhancer-like signature
chr1	967079	967098	966843	967182	EH38E1310309	420	pELS,CTCF-bound	pELS	4.20761255364	enhP	E1310309	EH38E1310309 proximal enhancer-like signature
chr1	976670	976693	976415	976675	EH38E1310318	412	dELS,CTCF-bound	dELS	4.1263568896	enhD	E1310318	EH38E1310318 distal enhancer-like signature
chr1	980700	980722	980563	980911	EH38E1310325	387	pELS,CTCF-bound	pELS	3.87448030057	enhP	E1310325	EH38E1310325 proximal enhancer-like signature
chr1	996860	996878	996862	997080	EH38E1310334	218	pELS	pELS	2.18770794541	enhP	E1310334	EH38E1310334 proximal enhancer-like signature
chr1	998357	998377	998291	998538	EH38E1310339	250	pELS,CTCF-bound	pELS	2.50645081875	enhP	E1310339	EH38E1310339 proximal enhancer-like signature
chr1	998713	998735	998594	998886	EH38E1310340	314	pELS,CTCF-bound	pELS	3.145770365	enhP	E1310340	EH38E1310340 proximal enhancer-like signature
chr1	999310	999329	999103	999422	EH38E1310342	345	pELS,CTCF-bound	pELS	3.45392877186	enhP	E1310342	EH38E1310342 proximal enhancer-like signature
chr1	999532	999549	999491	999789	EH38E1310343	321	pELS	pELS	3.21652182872	enhP	E1310343	EH38E1310343 proximal enhancer-like signature
chr1	1000087	1000110	1000068	1000409	EH38E1310345	504	PLS,CTCF-bound	PLS	5.04202853622	prom	E1310345	EH38E1310345 promoter-like signature
chr1	1000274	1000293	1000068	1000409	EH38E1310345	504	PLS,CTCF-bound	PLS	5.04202853622	prom	E1310345	EH38E1310345 promoter-like signature
chr1	1000776	1000795	1000719	1001056	EH38E1310347	492	pELS,CTCF-bound	pELS	4.92776580621	enhP	E1310347	EH38E1310347 proximal enhancer-like signature
chr1	1000843	1000871	1000719	1001056	EH38E1310347	492	pELS,CTCF-bound	pELS	4.92776580621	enhP	E1310347	EH38E1310347 proximal enhancer-like signature
chr1	1001142	1001159	1001102	1001426	EH38E1310348	320	PLS,CTCF-bound	PLS	3.20927817725	prom	E1310348	EH38E1310348 promoter-like signature
chr1	1001628	1001641	1001435	1001641	EH38E1310349	301	pELS,CTCF-bound	pELS	3.01930180659	enhP	E1310349	EH38E1310349 proximal enhancer-like signature
chr1	1001873	1001896	1001796	1002146	EH38E1310350	406	pELS,CTCF-bound	pELS	4.06412302758	enhP	E1310350	EH38E1310350 proximal enhancer-like signature
chr1	1005895	1005909	1005790	1006078	EH38E1310359	193	dELS	dELS	1.93326977643	enhD	E1310359	EH38E1310359 distal enhancer-like signature
chr1	1007165	1007185	1006959	1007246	EH38E1310362	254	pELS	pELS	2.54068878162	enhP	E1310362	EH38E1310362 proximal enhancer-like signature
chr1	1013445	1013460	1013312	1013662	EH38E1310368	531	PLS,CTCF-bound	PLS	5.31114945664	prom	E1310368	EH38E1310368 promoter-like signature
chr1	1014085	1014104	1014014	1014219	EH38E1310370	306	pELS,CTCF-bound	pELS	3.06832484731	enhP	E1310370	EH38E1310370 proximal enhancer-like signature
chr1	1014432	1014449	1014297	1014643	EH38E1310371	374	pELS,CTCF-bound	pELS	3.74925561273	enhP	E1310371	EH38E1310371 proximal enhancer-like signature
chr1	1015536	1015560	1015486	1015708	EH38E1310373	329	dELS,CTCF-bound	dELS	3.29776279592	enhD	E1310373	EH38E1310373 distal enhancer-like signature
chr1	1018301	1018318	1018275	1018582	EH38E1310376	173	pELS,CTCF-bound	pELS	1.73033995333	enhP	E1310376	EH38E1310376 proximal enhancer-like signature
chr1	1020069	1020087	1020056	1020215	EH38E1310379	356	PLS,CTCF-bound	PLS	3.5646381112	prom	E1310379	EH38E1310379 promoter-like signature
chr1	1020134	1020151	1020056	1020215	EH38E1310379	356	PLS,CTCF-bound	PLS	3.5646381112	prom	E1310379	EH38E1310379 promoter-like signature
chr1	1020227	1020244	1020226	1020401	EH38E1310380	313	PLS,CTCF-bound	PLS	3.1343821523	prom	E1310380	EH38E1310380 promoter-like signature
chr1	1020266	1020283	1020226	1020401	EH38E1310380	313	PLS,CTCF-bound	PLS	3.1343821523	prom	E1310380	EH38E1310380 promoter-like signature
chr1	1020373	1020386	1020226	1020401	EH38E1310380	313	PLS,CTCF-bound	PLS	3.1343821523	prom	E1310380	EH38E1310380 promoter-like signature
chr1	1020633	1020652	1020609	1020935	EH38E1310381	295	pELS	pELS	2.95064296258	enhP	E1310381	EH38E1310381 proximal enhancer-like signature
chr1	1021547	1021568	1021540	1021753	EH38E1310383	275	pELS,CTCF-bound	pELS	2.75743275162	enhP	E1310383	EH38E1310383 proximal enhancer-like signature
chr1	1025296	1025311	1025143	1025347	EH38E1310391	263	dELS,CTCF-bound	dELS	2.63233384255	enhD	E1310391	EH38E1310391 distal enhancer-like signature
chr1	1027219	1027281	1026900	1027244	EH38E1310395	385	dELS	dELS	3.85325627384	enhD	E1310395	EH38E1310395 distal enhancer-like signature
chr1	1033334	1033402	1033021	1033371	EH38E1310400	557	dELS,CTCF-bound	dELS	5.57655306313	enhD	E1310400	EH38E1310400 distal enhancer-like signature
chr1	1033428	1033460	1033425	1033581	EH38E1310401	397	dELS,CTCF-bound	dELS	3.9716962599	enhD	E1310401	EH38E1310401 distal enhancer-like signature
chr1	1034167	1034198	1033837	1034179	EH38E1310402	292	dELS,CTCF-bound	dELS	2.92480076932	enhD	E1310402	EH38E1310402 distal enhancer-like signature
chr1	1034710	1034725	1034478	1034741	EH38E1310404	256	dELS,CTCF-bound	dELS	2.56626500005	enhD	E1310404	EH38E1310404 distal enhancer-like signature
chr1	1039828	1039843	1039534	1039864	EH38E1310410	317	dELS	dELS	3.17056355194	enhD	E1310410	EH38E1310410 distal enhancer-like signature
chr1	1041214	1041235	1041079	1041302	EH38E1310413	295	dELS,CTCF-bound	dELS	2.95849040231	enhD	E1310413	EH38E1310413 distal enhancer-like signature
chr1	1050793	1050811	1050782	1051098	EH38E1310417	282	dELS,CTCF-bound	dELS	2.82630742472	enhD	E1310417	EH38E1310417 distal enhancer-like signature
chr1	1051170	1051194	1051174	1051388	EH38E1310418	201	dELS,CTCF-bound	dELS	2.01640316382	enhD	E1310418	EH38E1310418 distal enhancer-like signature
chr1	1059142	1059160	1058950	1059182	EH38E1310422	303	pELS,CTCF-bound	pELS	3.03309398002	enhP	E1310422	EH38E1310422 proximal enhancer-like signature
chr1	1059261	1059283	1059236	1059462	EH38E1310423	335	pELS,CTCF-bound	pELS	3.35260682333	enhP	E1310423	EH38E1310423 proximal enhancer-like signature
chr1	1059597	1059616	1059494	1059835	EH38E1310424	470	PLS,CTCF-bound	PLS	4.70831928352	prom	E1310424	EH38E1310424 promoter-like signature
chr1	1062548	1062563	1062531	1062839	EH38E1310428	254	pELS	pELS	2.54337270582	enhP	E1310428	EH38E1310428 proximal enhancer-like signature
chr1	1062746	1062761	1062531	1062839	EH38E1310428	254	pELS	pELS	2.54337270582	enhP	E1310428	EH38E1310428 proximal enhancer-like signature
chr1	1063590	1063696	1063578	1063816	EH38E1310429	328	pELS,CTCF-bound	pELS	3.28829302107	enhP	E1310429	EH38E1310429 proximal enhancer-like signature
chr1	1064211	1064227	1064172	1064505	EH38E1310431	539	pELS,CTCF-bound	pELS	5.39034972352	enhP	E1310431	EH38E1310431 proximal enhancer-like signature
chr1	1066936	1066954	1066817	1066967	EH38E1310435	275	dELS	dELS	2.75054607908	enhD	E1310435	EH38E1310435 distal enhancer-like signature
chr1	1067507	1067523	1067326	1067667	EH38E1310437	234	dELS	dELS	2.34171198045	enhD	E1310437	EH38E1310437 distal enhancer-like signature
chr1	1067919	1067945	1067808	1068131	EH38E1310438	268	dELS	dELS	2.68020910769	enhD	E1310438	EH38E1310438 distal enhancer-like signature
chr1	1067965	1067980	1067808	1068131	EH38E1310438	268	dELS	dELS	2.68020910769	enhD	E1310438	EH38E1310438 distal enhancer-like signature
chr1	1068740	1068760	1068665	1069015	EH38E1310440	456	dELS,CTCF-bound	dELS	4.56331233478	enhD	E1310440	EH38E1310440 distal enhancer-like signature
chr1	1068859	1068879	1068665	1069015	EH38E1310440	456	dELS,CTCF-bound	dELS	4.56331233478	enhD	E1310440	EH38E1310440 distal enhancer-like signature
chr1	1068930	1068946	1068665	1069015	EH38E1310440	456	dELS,CTCF-bound	dELS	4.56331233478	enhD	E1310440	EH38E1310440 distal enhancer-like signature
chr1	1069339	1069357	1069169	1069516	EH38E1310441	539	dELS,CTCF-bound	dELS	5.39640371005	enhD	E1310441	EH38E1310441 distal enhancer-like signature
chr1	1069385	1069399	1069169	1069516	EH38E1310441	539	dELS,CTCF-bound	dELS	5.39640371005	enhD	E1310441	EH38E1310441 distal enhancer-like signature
chr1	1069594	1069610	1069582	1069786	EH38E1310442	335	dELS,CTCF-bound	dELS	3.35043889026	enhD	E1310442	EH38E1310442 distal enhancer-like signature
chr1	1069686	1069709	1069582	1069786	EH38E1310442	335	dELS,CTCF-bound	dELS	3.35043889026	enhD	E1310442	EH38E1310442 distal enhancer-like signature
chr1	1074250	1074271	1074075	1074423	EH38E1310449	490	PLS,CTCF-bound	PLS	4.90756477267	prom	E1310449	EH38E1310449 promoter-like signature
chr1	1079833	1079870	1079868	1080027	EH38E1310453	442	dELS,CTCF-bound	dELS	4.42454217031	enhD	E1310453	EH38E1310453 distal enhancer-like signature
chr1	1080334	1080351	1080093	1080354	EH38E1310454	401	dELS,CTCF-bound	dELS	4.01942321959	enhD	E1310454	EH38E1310454 distal enhancer-like signature
chr1	1090288	1090306	1090059	1090308	EH38E1310463	250	DNase-H3K4me3	DNase-H3K4me3	2.50519492342	K4m3	E1310463	EH38E1310463 DNase-H3K4me3
chr1	1091442	1091458	1091388	1091625	EH38E1310464	180	CTCF-only,CTCF-bound	CTCF-only	1.80193206711	CTCF	E1310464	EH38E1310464 CTCF-only
chr1	1115270	1115285	1115159	1115428	EH38E1310476	199	pELS,CTCF-bound	pELS	1.99542645117	enhP	E1310476	EH38E1310476 proximal enhancer-like signature
chr1	1115891	1115911	1115814	1115974	EH38E1310478	375	PLS,CTCF-bound	PLS	3.75208188973	prom	E1310478	EH38E1310478 promoter-like signature
chr1	1116197	1116211	1116104	1116453	EH38E1310479	665	PLS,CTCF-bound	PLS	6.65165800047	prom	E1310479	EH38E1310479 promoter-like signature
chr1	1116230	1116254	1116104	1116453	EH38E1310479	665	PLS,CTCF-bound	PLS	6.65165800047	prom	E1310479	EH38E1310479 promoter-like signature
chr1	1116354	1116370	1116104	1116453	EH38E1310479	665	PLS,CTCF-bound	PLS	6.65165800047	prom	E1310479	EH38E1310479 promoter-like signature
chr1	1116835	1116853	1116718	1116936	EH38E1310480	320	pELS,CTCF-bound	pELS	3.20448896043	enhP	E1310480	EH38E1310480 proximal enhancer-like signature
chr1	1117238	1117252	1117201	1117358	EH38E1310481	193	pELS	pELS	1.93248608746	enhP	E1310481	EH38E1310481 proximal enhancer-like signature
chr1	1123106	1123125	1122979	1123326	EH38E1310489	359	dELS,CTCF-bound	dELS	3.59244340614	enhD	E1310489	EH38E1310489 distal enhancer-like signature
chr1	1128198	1128217	1128071	1128286	EH38E1310500	207	dELS	dELS	2.07457064214	enhD	E1310500	EH38E1310500 distal enhancer-like signature
chr1	1128512	1128530	1128513	1128855	EH38E1310502	332	dELS,CTCF-bound	dELS	3.32081804397	enhD	E1310502	EH38E1310502 distal enhancer-like signature
chr1	1128843	1128857	1128513	1128855	EH38E1310502	332	dELS,CTCF-bound	dELS	3.32081804397	enhD	E1310502	EH38E1310502 distal enhancer-like signature
chr1	1130444	1130460	1130174	1130480	EH38E1310507	314	dELS	dELS	3.14985431612	enhD	E1310507	EH38E1310507 distal enhancer-like signature
chr1	1133065	1133085	1132990	1133305	EH38E1310513	265	dELS	dELS	2.6586514267	enhD	E1310513	EH38E1310513 distal enhancer-like signature
chr1	1137106	1137124	1136869	1137218	EH38E1310521	434	PLS	PLS	4.34507858155	prom	E1310521	EH38E1310521 promoter-like signature
chr1	1137193	1137211	1136869	1137218	EH38E1310521	434	PLS	PLS	4.34507858155	prom	E1310521	EH38E1310521 promoter-like signature
chr1	1144714	1144730	1144468	1144736	EH38E1310532	399	dELS,CTCF-bound	dELS	3.99108781712	enhD	E1310532	EH38E1310532 distal enhancer-like signature
chr1	1144985	1144999	1144786	1145009	EH38E1310533	266	dELS	dELS	2.66880306908	enhD	E1310533	EH38E1310533 distal enhancer-like signature
chr1	1150241	1150259	1150086	1150432	EH38E1310536	352	dELS	dELS	3.52561674983	enhD	E1310536	EH38E1310536 distal enhancer-like signature
chr1	1159588	1159603	1159326	1159659	EH38E1310549	326	dELS	dELS	3.26889487869	enhD	E1310549	EH38E1310549 distal enhancer-like signature
chr1	1162815	1162831	1162661	1162999	EH38E1310554	465	dELS,CTCF-bound	dELS	4.65228612454	enhD	E1310554	EH38E1310554 distal enhancer-like signature
chr1	1163525	1163542	1163401	1163745	EH38E1310556	279	dELS	dELS	2.79939115891	enhD	E1310556	EH38E1310556 distal enhancer-like signature
chr1	1166018	1166033	1165986	1166301	EH38E1310562	309	pELS	pELS	3.09772457195	enhP	E1310562	EH38E1310562 proximal enhancer-like signature
chr1	1170366	1170384	1170140	1170485	EH38E1310572	328	pELS	pELS	3.28776004345	enhP	E1310572	EH38E1310572 proximal enhancer-like signature
chr1	1170972	1171000	1170947	1171114	EH38E1310574	219	pELS	pELS	2.19264338256	enhP	E1310574	EH38E1310574 proximal enhancer-like signature
chr1	1172059	1172076	1171762	1172112	EH38E1310577	428	pELS	pELS	4.28879888168	enhP	E1310577	EH38E1310577 proximal enhancer-like signature
chr1	1173564	1173581	1173430	1173681	EH38E1310581	271	pELS	pELS	2.71632451249	enhP	E1310581	EH38E1310581 proximal enhancer-like signature
chr1	1175657	1175671	1175503	1175666	EH38E1310585	294	pELS	pELS	2.94065385861	enhP	E1310585	EH38E1310585 proximal enhancer-like signature
chr1	1183028	1183041	1182737	1183072	EH38E1310592	402	dELS	dELS	4.02789870615	enhD	E1310592	EH38E1310592 distal enhancer-like signature
chr1	1197642	1197666	1197558	1197790	EH38E1310598	177	CTCF-only,CTCF-bound	CTCF-only	1.7772440031	CTCF	E1310598	EH38E1310598 CTCF-only
chr1	1201411	1201425	1201374	1201724	EH38E1310605	550	dELS,CTCF-bound	dELS	5.50586745949	enhD	E1310605	EH38E1310605 distal enhancer-like signature
chr1	1206423	1206441	1206285	1206464	EH38E1310615	285	PLS,CTCF-bound	PLS	2.85928928952	prom	E1310615	EH38E1310615 promoter-like signature
chr1	1206504	1206519	1206470	1206816	EH38E1310616	352	PLS,CTCF-bound	PLS	3.52881669046	prom	E1310616	EH38E1310616 promoter-like signature
chr1	1207227	1207248	1206957	1207278	EH38E1310617	254	pELS,CTCF-bound	pELS	2.54447563067	enhP	E1310617	EH38E1310617 proximal enhancer-like signature
chr1	1213021	1213036	1212907	1213249	EH38E1310629	402	pELS,CTCF-bound	pELS	4.02863507091	enhP	E1310629	EH38E1310629 proximal enhancer-like signature
chr1	1213725	1213740	1213664	1213818	EH38E1310631	307	pELS	pELS	3.07377206493	enhP	E1310631	EH38E1310631 proximal enhancer-like signature
chr1	1213946	1213963	1213951	1214299	EH38E1310632	319	PLS	PLS	3.19630439233	prom	E1310632	EH38E1310632 promoter-like signature
chr1	1214084	1214097	1213951	1214299	EH38E1310632	319	PLS	PLS	3.19630439233	prom	E1310632	EH38E1310632 promoter-like signature
chr1	1214114	1214130	1213951	1214299	EH38E1310632	319	PLS	PLS	3.19630439233	prom	E1310632	EH38E1310632 promoter-like signature
chr1	1219411	1219428	1219341	1219690	EH38E1310639	428	dELS	dELS	4.28005303811	enhD	E1310639	EH38E1310639 distal enhancer-like signature
chr1	1219457	1219477	1219341	1219690	EH38E1310639	428	dELS	dELS	4.28005303811	enhD	E1310639	EH38E1310639 distal enhancer-like signature
chr1	1231538	1231555	1231471	1231625	EH38E1310647	343	pELS,CTCF-bound	pELS	3.43830219985	enhP	E1310647	EH38E1310647 proximal enhancer-like signature
chr1	1231981	1231994	1231931	1232278	EH38E1310649	739	PLS,CTCF-bound	PLS	7.39722850797	prom	E1310649	EH38E1310649 promoter-like signature
chr1	1232000	1232013	1231931	1232278	EH38E1310649	739	PLS,CTCF-bound	PLS	7.39722850797	prom	E1310649	EH38E1310649 promoter-like signature
chr1	1232192	1232217	1231931	1232278	EH38E1310649	739	PLS,CTCF-bound	PLS	7.39722850797	prom	E1310649	EH38E1310649 promoter-like signature
chr1	1232224	1232245	1231931	1232278	EH38E1310649	739	PLS,CTCF-bound	PLS	7.39722850797	prom	E1310649	EH38E1310649 promoter-like signature
chr1	1232264	1232280	1231931	1232278	EH38E1310649	739	PLS,CTCF-bound	PLS	7.39722850797	prom	E1310649	EH38E1310649 promoter-like signature
chr1	1232422	1232449	1232293	1232621	EH38E1310650	482	PLS,CTCF-bound	PLS	4.82383683214	prom	E1310650	EH38E1310650 promoter-like signature
chr1	1232469	1232486	1232293	1232621	EH38E1310650	482	PLS,CTCF-bound	PLS	4.82383683214	prom	E1310650	EH38E1310650 promoter-like signature
chr1	1232541	1232560	1232293	1232621	EH38E1310650	482	PLS,CTCF-bound	PLS	4.82383683214	prom	E1310650	EH38E1310650 promoter-like signature
chr1	1232782	1232815	1232623	1232794	EH38E1310651	273	pELS,CTCF-bound	pELS	2.73848889242	enhP	E1310651	EH38E1310651 proximal enhancer-like signature
chr1	1232976	1232994	1232849	1233199	EH38E1310652	245	pELS	pELS	2.45445305823	enhP	E1310652	EH38E1310652 proximal enhancer-like signature
chr1	1233150	1233171	1232849	1233199	EH38E1310652	245	pELS	pELS	2.45445305823	enhP	E1310652	EH38E1310652 proximal enhancer-like signature
chr1	1233733	1233751	1233564	1233775	EH38E1310653	259	pELS	pELS	2.59170783206	enhP	E1310653	EH38E1310653 proximal enhancer-like signature
chr1	1236563	1236579	1236364	1236698	EH38E1310654	341	dELS	dELS	3.416454509	enhD	E1310654	EH38E1310654 distal enhancer-like signature
chr1	1238142	1238162	1238126	1238441	EH38E1310658	403	dELS,CTCF-bound	dELS	4.03845961201	enhD	E1310658	EH38E1310658 distal enhancer-like signature
chr1	1246486	1246506	1246355	1246697	EH38E1310675	229	PLS,CTCF-bound	PLS	2.29566173641	prom	E1310675	EH38E1310675 promoter-like signature
chr1	1246763	1246785	1246716	1246956	EH38E1310676	225	PLS,CTCF-bound	PLS	2.25269478868	prom	E1310676	EH38E1310676 promoter-like signature
chr1	1246786	1246806	1246716	1246956	EH38E1310676	225	PLS,CTCF-bound	PLS	2.25269478868	prom	E1310676	EH38E1310676 promoter-like signature
chr1	1251055	1251072	1250936	1251286	EH38E1310684	439	pELS	pELS	4.39735671997	enhP	E1310684	EH38E1310684 proximal enhancer-like signature
chr1	1254749	1254767	1254616	1254960	EH38E1310686	313	dELS	dELS	3.13319916522	enhD	E1310686	EH38E1310686 distal enhancer-like signature
chr1	1265562	1265593	1265340	1265688	EH38E1310696	416	dELS,CTCF-bound	dELS	4.16222019698	enhD	E1310696	EH38E1310696 distal enhancer-like signature
chr1	1265603	1265650	1265340	1265688	EH38E1310696	416	dELS,CTCF-bound	dELS	4.16222019698	enhD	E1310696	EH38E1310696 distal enhancer-like signature
chr1	1272600	1272614	1272492	1272841	EH38E1310701	423	pELS,CTCF-bound	pELS	4.23291893146	enhP	E1310701	EH38E1310701 proximal enhancer-like signature
chr1	1273037	1273052	1272966	1273236	EH38E1310702	259	pELS,CTCF-bound	pELS	2.59080666662	enhP	E1310702	EH38E1310702 proximal enhancer-like signature
chr1	1273505	1273521	1273307	1273516	EH38E1310703	255	pELS,CTCF-bound	pELS	2.55605536666	enhP	E1310703	EH38E1310703 proximal enhancer-like signature
chr1	1273743	1273759	1273721	1274068	EH38E1310704	516	PLS,CTCF-bound	PLS	5.16536443738	prom	E1310704	EH38E1310704 promoter-like signature
chr1	1273936	1273949	1273721	1274068	EH38E1310704	516	PLS,CTCF-bound	PLS	5.16536443738	prom	E1310704	EH38E1310704 promoter-like signature
chr1	1274061	1274077	1273721	1274068	EH38E1310704	516	PLS,CTCF-bound	PLS	5.16536443738	prom	E1310704	EH38E1310704 promoter-like signature
chr1	1274311	1274324	1274174	1274339	EH38E1310705	340	pELS,CTCF-bound	pELS	3.40474146027	enhP	E1310705	EH38E1310705 proximal enhancer-like signature
chr1	1274335	1274350	1274174	1274339	EH38E1310705	340	pELS,CTCF-bound	pELS	3.40474146027	enhP	E1310705	EH38E1310705 proximal enhancer-like signature
chr1	1275043	1275062	1275033	1275248	EH38E1310707	301	PLS	PLS	3.0171348649	prom	E1310707	EH38E1310707 promoter-like signature
chr1	1282013	1282028	1281742	1282092	EH38E1310711	451	PLS,CTCF-bound	PLS	4.51019175715	prom	E1310711	EH38E1310711 promoter-like signature
chr1	1291821	1291846	1291826	1292171	EH38E1310726	393	dELS,CTCF-bound	dELS	3.93476223893	enhD	E1310726	EH38E1310726 distal enhancer-like signature
chr1	1291918	1291935	1291826	1292171	EH38E1310726	393	dELS,CTCF-bound	dELS	3.93476223893	enhD	E1310726	EH38E1310726 distal enhancer-like signature
chr1	1292036	1292054	1291826	1292171	EH38E1310726	393	dELS,CTCF-bound	dELS	3.93476223893	enhD	E1310726	EH38E1310726 distal enhancer-like signature
chr1	1293685	1293702	1293394	1293704	EH38E1310729	208	dELS,CTCF-bound	dELS	2.08506595937	enhD	E1310729	EH38E1310729 distal enhancer-like signature
chr1	1298629	1298647	1298599	1298910	EH38E1310734	229	dELS	dELS	2.29491620512	enhD	E1310734	EH38E1310734 distal enhancer-like signature
chr1	1300045	1300060	1300054	1300343	EH38E1310737	335	dELS,CTCF-bound	dELS	3.35555971387	enhD	E1310737	EH38E1310737 distal enhancer-like signature
chr1	1300142	1300157	1300054	1300343	EH38E1310737	335	dELS,CTCF-bound	dELS	3.35555971387	enhD	E1310737	EH38E1310737 distal enhancer-like signature
chr1	1303319	1303333	1303319	1303514	EH38E1310741	298	PLS,CTCF-bound	PLS	2.9830537772	prom	E1310741	EH38E1310741 promoter-like signature
chr1	1303895	1303915	1303845	1304185	EH38E1310742	352	pELS,CTCF-bound	pELS	3.52808334851	enhP	E1310742	EH38E1310742 proximal enhancer-like signature
chr1	1303964	1303980	1303845	1304185	EH38E1310742	352	pELS,CTCF-bound	pELS	3.52808334851	enhP	E1310742	EH38E1310742 proximal enhancer-like signature
chr1	1305497	1305514	1305442	1305606	EH38E1310747	425	dELS,CTCF-bound	dELS	4.25792838841	enhD	E1310747	EH38E1310747 distal enhancer-like signature
chr1	1306650	1306684	1306546	1306724	EH38E1310750	269	pELS,CTCF-bound	pELS	2.69690947747	enhP	E1310750	EH38E1310750 proximal enhancer-like signature
chr1	1306688	1306703	1306546	1306724	EH38E1310750	269	pELS,CTCF-bound	pELS	2.69690947747	enhP	E1310750	EH38E1310750 proximal enhancer-like signature
chr1	1306805	1306824	1306760	1306934	EH38E1310751	344	pELS,CTCF-bound	pELS	3.44132851684	enhP	E1310751	EH38E1310751 proximal enhancer-like signature
chr1	1306878	1306909	1306760	1306934	EH38E1310751	344	pELS,CTCF-bound	pELS	3.44132851684	enhP	E1310751	EH38E1310751 proximal enhancer-like signature
chr1	1307056	1307076	1307074	1307231	EH38E1310752	260	pELS,CTCF-bound	pELS	2.60437910619	enhP	E1310752	EH38E1310752 proximal enhancer-like signature
chr1	1307143	1307161	1307074	1307231	EH38E1310752	260	pELS,CTCF-bound	pELS	2.60437910619	enhP	E1310752	EH38E1310752 proximal enhancer-like signature
chr1	1307177	1307201	1307074	1307231	EH38E1310752	260	pELS,CTCF-bound	pELS	2.60437910619	enhP	E1310752	EH38E1310752 proximal enhancer-like signature
chr1	1307988	1308009	1307899	1308224	EH38E1310755	578	PLS,CTCF-bound	PLS	5.78050940462	prom	E1310755	EH38E1310755 promoter-like signature
chr1	1308040	1308061	1307899	1308224	EH38E1310755	578	PLS,CTCF-bound	PLS	5.78050940462	prom	E1310755	EH38E1310755 promoter-like signature
chr1	1308200	1308219	1307899	1308224	EH38E1310755	578	PLS,CTCF-bound	PLS	5.78050940462	prom	E1310755	EH38E1310755 promoter-like signature
chr1	1308346	1308370	1308340	1308689	EH38E1310756	657	PLS,CTCF-bound	PLS	6.57330529768	prom	E1310756	EH38E1310756 promoter-like signature
chr1	1308383	1308400	1308340	1308689	EH38E1310756	657	PLS,CTCF-bound	PLS	6.57330529768	prom	E1310756	EH38E1310756 promoter-like signature
chr1	1308420	1308434	1308340	1308689	EH38E1310756	657	PLS,CTCF-bound	PLS	6.57330529768	prom	E1310756	EH38E1310756 promoter-like signature
chr1	1308516	1308534	1308340	1308689	EH38E1310756	657	PLS,CTCF-bound	PLS	6.57330529768	prom	E1310756	EH38E1310756 promoter-like signature
chr1	1308574	1308599	1308340	1308689	EH38E1310756	657	PLS,CTCF-bound	PLS	6.57330529768	prom	E1310756	EH38E1310756 promoter-like signature
chr1	1308665	1308687	1308340	1308689	EH38E1310756	657	PLS,CTCF-bound	PLS	6.57330529768	prom	E1310756	EH38E1310756 promoter-like signature
chr1	1308778	1308799	1308693	1308921	EH38E1310757	408	pELS,CTCF-bound	pELS	4.08632337242	enhP	E1310757	EH38E1310757 proximal enhancer-like signature
chr1	1309019	1309042	1308959	1309160	EH38E1310758	282	pELS,CTCF-bound	pELS	2.82059522568	enhP	E1310758	EH38E1310758 proximal enhancer-like signature
chr1	1309138	1309152	1308959	1309160	EH38E1310758	282	pELS,CTCF-bound	pELS	2.82059522568	enhP	E1310758	EH38E1310758 proximal enhancer-like signature
chr1	1309403	1309417	1309270	1309454	EH38E1310759	278	pELS,CTCF-bound	pELS	2.78123321144	enhP	E1310759	EH38E1310759 proximal enhancer-like signature
chr1	1324438	1324458	1324317	1324481	EH38E1310772	365	pELS,CTCF-bound	pELS	3.65556618893	enhP	E1310772	EH38E1310772 proximal enhancer-like signature
chr1	1324465	1324490	1324317	1324481	EH38E1310772	365	pELS,CTCF-bound	pELS	3.65556618893	enhP	E1310772	EH38E1310772 proximal enhancer-like signature
chr1	1324652	1324672	1324512	1324861	EH38E1310773	661	PLS,CTCF-bound	PLS	6.6131293811	prom	E1310773	EH38E1310773 promoter-like signature
chr1	1325961	1325979	1325853	1326119	EH38E1310777	328	pELS,CTCF-bound	pELS	3.28918582162	enhP	E1310777	EH38E1310777 proximal enhancer-like signature
chr1	1329522	1329547	1329360	1329625	EH38E1310781	242	pELS	pELS	2.42319583754	enhP	E1310781	EH38E1310781 proximal enhancer-like signature
chr1	1329570	1329587	1329360	1329625	EH38E1310781	242	pELS	pELS	2.42319583754	enhP	E1310781	EH38E1310781 proximal enhancer-like signature
chr1	1329964	1329985	1329965	1330235	EH38E1310782	215	pELS,CTCF-bound	pELS	2.15536927565	enhP	E1310782	EH38E1310782 proximal enhancer-like signature
chr1	1329988	1330005	1329965	1330235	EH38E1310782	215	pELS,CTCF-bound	pELS	2.15536927565	enhP	E1310782	EH38E1310782 proximal enhancer-like signature
chr1	1330014	1330031	1329965	1330235	EH38E1310782	215	pELS,CTCF-bound	pELS	2.15536927565	enhP	E1310782	EH38E1310782 proximal enhancer-like signature
chr1	1330039	1330056	1329965	1330235	EH38E1310782	215	pELS,CTCF-bound	pELS	2.15536927565	enhP	E1310782	EH38E1310782 proximal enhancer-like signature
chr1	1330067	1330097	1329965	1330235	EH38E1310782	215	pELS,CTCF-bound	pELS	2.15536927565	enhP	E1310782	EH38E1310782 proximal enhancer-like signature
chr1	1330126	1330167	1329965	1330235	EH38E1310782	215	pELS,CTCF-bound	pELS	2.15536927565	enhP	E1310782	EH38E1310782 proximal enhancer-like signature
chr1	1330176	1330195	1329965	1330235	EH38E1310782	215	pELS,CTCF-bound	pELS	2.15536927565	enhP	E1310782	EH38E1310782 proximal enhancer-like signature
chr1	1330231	1330247	1329965	1330235	EH38E1310782	215	pELS,CTCF-bound	pELS	2.15536927565	enhP	E1310782	EH38E1310782 proximal enhancer-like signature
chr1	1331162	1331177	1331081	1331430	EH38E1310785	365	PLS,CTCF-bound	PLS	3.65253512982	prom	E1310785	EH38E1310785 promoter-like signature
chr1	1332949	1332964	1332800	1333135	EH38E1310788	307	pELS	pELS	3.07723740737	enhP	E1310788	EH38E1310788 proximal enhancer-like signature
chr1	1335420	1335448	1335302	1335495	EH38E1310791	245	dELS	dELS	2.45911070526	enhD	E1310791	EH38E1310791 distal enhancer-like signature
chr1	1336066	1336079	1335930	1336206	EH38E1310792	207	dELS	dELS	2.07450398931	enhD	E1310792	EH38E1310792 distal enhancer-like signature
chr1	1348716	1348743	1348524	1348780	EH38E1310803	246	pELS,CTCF-bound	pELS	2.46977764187	enhP	E1310803	EH38E1310803 proximal enhancer-like signature
chr1	1348930	1348949	1348853	1349060	EH38E1310804	301	PLS,CTCF-bound	PLS	3.01518590014	prom	E1310804	EH38E1310804 promoter-like signature
chr1	1349424	1349443	1349335	1349671	EH38E1310805	548	PLS,CTCF-bound	PLS	5.4854646315	prom	E1310805	EH38E1310805 promoter-like signature
chr1	1349481	1349495	1349335	1349671	EH38E1310805	548	PLS,CTCF-bound	PLS	5.4854646315	prom	E1310805	EH38E1310805 promoter-like signature
chr1	1349526	1349552	1349335	1349671	EH38E1310805	548	PLS,CTCF-bound	PLS	5.4854646315	prom	E1310805	EH38E1310805 promoter-like signature
chr1	1349563	1349585	1349335	1349671	EH38E1310805	548	PLS,CTCF-bound	PLS	5.4854646315	prom	E1310805	EH38E1310805 promoter-like signature
chr1	1349752	1349791	1349678	1349913	EH38E1310806	439	pELS,CTCF-bound	pELS	4.39607293742	enhP	E1310806	EH38E1310806 proximal enhancer-like signature
chr1	1349874	1349890	1349678	1349913	EH38E1310806	439	pELS,CTCF-bound	pELS	4.39607293742	enhP	E1310806	EH38E1310806 proximal enhancer-like signature
chr1	1353993	1354009	1353825	1353995	EH38E1310811	313	dELS	dELS	3.13941060653	enhD	E1310811	EH38E1310811 distal enhancer-like signature
chr1	1354486	1354502	1354440	1354714	EH38E1310813	239	dELS,CTCF-bound	dELS	2.39408109843	enhD	E1310813	EH38E1310813 distal enhancer-like signature
chr1	1355522	1355537	1355400	1355746	EH38E1310815	380	dELS	dELS	3.80700809514	enhD	E1310815	EH38E1310815 distal enhancer-like signature
chr1	1355647	1355661	1355400	1355746	EH38E1310815	380	dELS	dELS	3.80700809514	enhD	E1310815	EH38E1310815 distal enhancer-like signature
chr1	1359933	1359951	1359738	1360088	EH38E1310826	380	pELS	pELS	3.80709898342	enhP	E1310826	EH38E1310826 proximal enhancer-like signature
chr1	1360854	1360876	1360553	1360903	EH38E1310828	455	pELS	pELS	4.55405052126	enhP	E1310828	EH38E1310828 proximal enhancer-like signature
chr1	1360898	1360921	1360553	1360903	EH38E1310828	455	pELS	pELS	4.55405052126	enhP	E1310828	EH38E1310828 proximal enhancer-like signature
chr1	1361020	1361040	1361027	1361219	EH38E1310829	210	pELS,CTCF-bound	pELS	2.10799958395	enhP	E1310829	EH38E1310829 proximal enhancer-like signature
chr1	1361075	1361097	1361027	1361219	EH38E1310829	210	pELS,CTCF-bound	pELS	2.10799958395	enhP	E1310829	EH38E1310829 proximal enhancer-like signature
chr1	1361103	1361125	1361027	1361219	EH38E1310829	210	pELS,CTCF-bound	pELS	2.10799958395	enhP	E1310829	EH38E1310829 proximal enhancer-like signature
chr1	1374682	1374697	1374660	1374864	EH38E1310848	320	pELS,CTCF-bound	pELS	3.20805063036	enhP	E1310848	EH38E1310848 proximal enhancer-like signature
chr1	1374837	1374850	1374660	1374864	EH38E1310848	320	pELS,CTCF-bound	pELS	3.20805063036	enhP	E1310848	EH38E1310848 proximal enhancer-like signature
chr1	1399000	1399015	1398949	1399150	EH38E1310861	308	pELS,CTCF-bound	pELS	3.08305788388	enhP	E1310861	EH38E1310861 proximal enhancer-like signature
chr1	1399567	1399583	1399277	1399627	EH38E1310862	732	PLS,CTCF-bound	PLS	7.32095677156	prom	E1310862	EH38E1310862 promoter-like signature
chr1	1399592	1399610	1399277	1399627	EH38E1310862	732	PLS,CTCF-bound	PLS	7.32095677156	prom	E1310862	EH38E1310862 promoter-like signature
chr1	1399796	1399815	1399738	1399896	EH38E1310863	398	pELS,CTCF-bound	pELS	3.98706246952	enhP	E1310863	EH38E1310863 proximal enhancer-like signature
chr1	1407053	1407066	1406936	1407128	EH38E1310874	326	pELS,CTCF-bound	pELS	3.2672159683	enhP	E1310874	EH38E1310874 proximal enhancer-like signature
chr1	1407248	1407269	1407129	1407478	EH38E1310875	613	PLS,CTCF-bound	PLS	6.13280401335	prom	E1310875	EH38E1310875 promoter-like signature
chr1	1407358	1407374	1407129	1407478	EH38E1310875	613	PLS,CTCF-bound	PLS	6.13280401335	prom	E1310875	EH38E1310875 promoter-like signature
chr1	1407492	1407512	1407495	1407694	EH38E1310876	345	pELS,CTCF-bound	pELS	3.45627631515	enhP	E1310876	EH38E1310876 proximal enhancer-like signature
chr1	1407599	1407621	1407495	1407694	EH38E1310876	345	pELS,CTCF-bound	pELS	3.45627631515	enhP	E1310876	EH38E1310876 proximal enhancer-like signature
chr1	1407825	1407847	1407716	1407998	EH38E1310877	393	pELS,CTCF-bound	pELS	3.9395538858	enhP	E1310877	EH38E1310877 proximal enhancer-like signature
chr1	1408140	1408154	1408103	1408259	EH38E1310878	251	pELS,CTCF-bound	pELS	2.51456513667	enhP	E1310878	EH38E1310878 proximal enhancer-like signature
chr1	1419918	1419935	1419804	1420151	EH38E1310890	230	pELS,CTCF-bound	pELS	2.3000414287	enhP	E1310890	EH38E1310890 proximal enhancer-like signature
chr1	1420111	1420137	1419804	1420151	EH38E1310890	230	pELS,CTCF-bound	pELS	2.3000414287	enhP	E1310890	EH38E1310890 proximal enhancer-like signature
chr1	1426494	1426507	1426429	1426744	EH38E1310903	384	pELS	pELS	3.84696613459	enhP	E1310903	EH38E1310903 proximal enhancer-like signature
chr1	1427666	1427681	1427458	1427698	EH38E1310905	248	pELS	pELS	2.48483138614	enhP	E1310905	EH38E1310905 proximal enhancer-like signature
chr1	1427821	1427840	1427811	1428095	EH38E1310906	269	pELS	pELS	2.69685926474	enhP	E1310906	EH38E1310906 proximal enhancer-like signature
chr1	1431693	1431715	1431640	1431809	EH38E1310915	361	dELS,CTCF-bound	dELS	3.61570261904	enhD	E1310915	EH38E1310915 distal enhancer-like signature
chr1	1432528	1432542	1432371	1432567	EH38E1310917	322	dELS	dELS	3.22153096657	enhD	E1310917	EH38E1310917 distal enhancer-like signature
chr1	1433143	1433163	1433138	1433486	EH38E1310919	552	pELS,CTCF-bound	pELS	5.5241362122	enhP	E1310919	EH38E1310919 proximal enhancer-like signature
chr1	1434552	1434572	1434269	1434616	EH38E1310922	394	PLS,CTCF-bound	PLS	3.94229782	prom	E1310922	EH38E1310922 promoter-like signature
chr1	1435462	1435499	1435454	1435743	EH38E1310925	401	PLS,CTCF-bound	PLS	4.01859914263	prom	E1310925	EH38E1310925 promoter-like signature
chr1	1435542	1435559	1435454	1435743	EH38E1310925	401	PLS,CTCF-bound	PLS	4.01859914263	prom	E1310925	EH38E1310925 promoter-like signature
chr1	1435564	1435581	1435454	1435743	EH38E1310925	401	PLS,CTCF-bound	PLS	4.01859914263	prom	E1310925	EH38E1310925 promoter-like signature
chr1	1435737	1435750	1435454	1435743	EH38E1310925	401	PLS,CTCF-bound	PLS	4.01859914263	prom	E1310925	EH38E1310925 promoter-like signature
chr1	1435915	1435928	1435903	1436067	EH38E1310926	229	pELS	pELS	2.29480689836	enhP	E1310926	EH38E1310926 proximal enhancer-like signature
chr1	1435946	1435967	1435903	1436067	EH38E1310926	229	pELS	pELS	2.29480689836	enhP	E1310926	EH38E1310926 proximal enhancer-like signature
chr1	1436481	1436498	1436426	1436682	EH38E1310928	180	pELS,CTCF-bound	pELS	1.80262486617	enhP	E1310928	EH38E1310928 proximal enhancer-like signature
chr1	1437077	1437092	1436976	1437191	EH38E1310929	194	pELS	pELS	1.94404304959	enhP	E1310929	EH38E1310929 proximal enhancer-like signature
chr1	1441060	1441073	1440989	1441154	EH38E1310936	375	dELS,CTCF-bound	dELS	3.75248633997	enhD	E1310936	EH38E1310936 distal enhancer-like signature
chr1	1441411	1441429	1441223	1441424	EH38E1310937	262	dELS,CTCF-bound	dELS	2.62588077455	enhD	E1310937	EH38E1310937 distal enhancer-like signature
chr1	1460848	1460867	1460510	1460855	EH38E1310942	169	dELS	dELS	1.69699568999	enhD	E1310942	EH38E1310942 distal enhancer-like signature
chr1	1461875	1461889	1461747	1462080	EH38E1310943	294	dELS,CTCF-bound	dELS	2.94564494445	enhD	E1310943	EH38E1310943 distal enhancer-like signature
chr1	1471711	1471731	1471521	1471871	EH38E1310951	518	PLS,CTCF-bound	PLS	5.18514093547	prom	E1310951	EH38E1310951 promoter-like signature
chr1	1503690	1503707	1503507	1503704	EH38E1310959	208	CTCF-only,CTCF-bound	CTCF-only	2.08013304192	CTCF	E1310959	EH38E1310959 CTCF-only
chr1	1504928	1504960	1504844	1505193	EH38E1310960	416	dELS,CTCF-bound	dELS	4.16709733101	enhD	E1310960	EH38E1310960 distal enhancer-like signature
chr1	1511504	1511518	1511443	1511606	EH38E1310964	307	pELS,CTCF-bound	pELS	3.07348368475	enhP	E1310964	EH38E1310964 proximal enhancer-like signature
chr1	1511531	1511546	1511443	1511606	EH38E1310964	307	pELS,CTCF-bound	pELS	3.07348368475	enhP	E1310964	EH38E1310964 proximal enhancer-like signature
chr1	1511911	1511930	1511850	1512200	EH38E1310966	612	PLS,CTCF-bound	PLS	6.12228620171	prom	E1310966	EH38E1310966 promoter-like signature
chr1	1512095	1512116	1511850	1512200	EH38E1310966	612	PLS,CTCF-bound	PLS	6.12228620171	prom	E1310966	EH38E1310966 promoter-like signature
chr1	1512149	1512166	1511850	1512200	EH38E1310966	612	PLS,CTCF-bound	PLS	6.12228620171	prom	E1310966	EH38E1310966 promoter-like signature
chr1	1512183	1512198	1511850	1512200	EH38E1310966	612	PLS,CTCF-bound	PLS	6.12228620171	prom	E1310966	EH38E1310966 promoter-like signature
chr1	1512447	1512483	1512422	1512728	EH38E1310967	256	PLS	PLS	2.56513104856	prom	E1310967	EH38E1310967 promoter-like signature
chr1	1512492	1512515	1512422	1512728	EH38E1310967	256	PLS	PLS	2.56513104856	prom	E1310967	EH38E1310967 promoter-like signature
chr1	1518302	1518318	1518245	1518588	EH38E1310969	189	dELS	dELS	1.89481838489	enhD	E1310969	EH38E1310969 distal enhancer-like signature
chr1	1518333	1518351	1518245	1518588	EH38E1310969	189	dELS	dELS	1.89481838489	enhD	E1310969	EH38E1310969 distal enhancer-like signature
chr1	1518435	1518457	1518245	1518588	EH38E1310969	189	dELS	dELS	1.89481838489	enhD	E1310969	EH38E1310969 distal enhancer-like signature
chr1	1518486	1518505	1518245	1518588	EH38E1310969	189	dELS	dELS	1.89481838489	enhD	E1310969	EH38E1310969 distal enhancer-like signature
chr1	1518540	1518557	1518245	1518588	EH38E1310969	189	dELS	dELS	1.89481838489	enhD	E1310969	EH38E1310969 distal enhancer-like signature
chr1	1518582	1518598	1518245	1518588	EH38E1310969	189	dELS	dELS	1.89481838489	enhD	E1310969	EH38E1310969 distal enhancer-like signature
chr1	1523848	1523866	1523758	1523959	EH38E1310970	171	dELS	dELS	1.715708921	enhD	E1310970	EH38E1310970 distal enhancer-like signature
chr1	1536766	1536783	1536698	1536966	EH38E1310973	275	dELS	dELS	2.75517598711	enhD	E1310973	EH38E1310973 distal enhancer-like signature
chr1	1540233	1540278	1540177	1540419	EH38E1310980	241	PLS,CTCF-bound	PLS	2.4125733404	prom	E1310980	EH38E1310980 promoter-like signature
chr1	1540968	1540990	1540834	1541031	EH38E1310982	263	pELS,CTCF-bound	pELS	2.6357912807	enhP	E1310982	EH38E1310982 proximal enhancer-like signature
chr1	1543941	1543958	1543783	1544105	EH38E1310987	397	dELS,CTCF-bound	dELS	3.97761684793	enhD	E1310987	EH38E1310987 distal enhancer-like signature
chr1	1552148	1552164	1552138	1552465	EH38E1310994	219	dELS,CTCF-bound	dELS	2.19164269326	enhD	E1310994	EH38E1310994 distal enhancer-like signature
chr1	1566427	1566440	1566347	1566654	EH38E1311006	245	dELS	dELS	2.45020143645	enhD	E1311006	EH38E1311006 distal enhancer-like signature
chr1	1567152	1567170	1567096	1567342	EH38E1311007	494	dELS	dELS	4.94520524119	enhD	E1311007	EH38E1311007 distal enhancer-like signature
chr1	1574297	1574330	1574289	1574439	EH38E1311015	363	pELS,CTCF-bound	pELS	3.63171287528	enhP	E1311015	EH38E1311015 proximal enhancer-like signature
chr1	1574613	1574626	1574519	1574757	EH38E1311016	525	PLS,CTCF-bound	PLS	5.25588097976	prom	E1311016	EH38E1311016 promoter-like signature
chr1	1574758	1574773	1574759	1575077	EH38E1311017	652	PLS,CTCF-bound	PLS	6.52224913763	prom	E1311017	EH38E1311017 promoter-like signature
chr1	1574896	1574910	1574759	1575077	EH38E1311017	652	PLS,CTCF-bound	PLS	6.52224913763	prom	E1311017	EH38E1311017 promoter-like signature
chr1	1577595	1577610	1577469	1577815	EH38E1311021	383	dELS	dELS	3.83133892922	enhD	E1311021	EH38E1311021 distal enhancer-like signature
chr1	1597855	1597871	1597660	1597976	EH38E1311032	360	dELS,CTCF-bound	dELS	3.60737285217	enhD	E1311032	EH38E1311032 distal enhancer-like signature
chr1	1599354	1599370	1599322	1599543	EH38E1311035	270	pELS,CTCF-bound	pELS	2.702083762	enhP	E1311035	EH38E1311035 proximal enhancer-like signature
chr1	1599596	1599610	1599570	1599916	EH38E1311036	352	pELS,CTCF-bound	pELS	3.52414768265	enhP	E1311036	EH38E1311036 proximal enhancer-like signature
chr1	1599638	1599679	1599570	1599916	EH38E1311036	352	pELS,CTCF-bound	pELS	3.52414768265	enhP	E1311036	EH38E1311036 proximal enhancer-like signature
chr1	1599694	1599725	1599570	1599916	EH38E1311036	352	pELS,CTCF-bound	pELS	3.52414768265	enhP	E1311036	EH38E1311036 proximal enhancer-like signature
chr1	1599829	1599851	1599570	1599916	EH38E1311036	352	pELS,CTCF-bound	pELS	3.52414768265	enhP	E1311036	EH38E1311036 proximal enhancer-like signature
chr1	1599854	1599868	1599570	1599916	EH38E1311036	352	pELS,CTCF-bound	pELS	3.52414768265	enhP	E1311036	EH38E1311036 proximal enhancer-like signature
chr1	1599968	1599987	1599983	1600329	EH38E1311037	238	PLS	PLS	2.38235142177	prom	E1311037	EH38E1311037 promoter-like signature
chr1	1600001	1600020	1599983	1600329	EH38E1311037	238	PLS	PLS	2.38235142177	prom	E1311037	EH38E1311037 promoter-like signature
chr1	1600138	1600161	1599983	1600329	EH38E1311037	238	PLS	PLS	2.38235142177	prom	E1311037	EH38E1311037 promoter-like signature
chr1	1600504	1600519	1600350	1600524	EH38E1311038	208	pELS	pELS	2.08667882174	enhP	E1311038	EH38E1311038 proximal enhancer-like signature
chr1	1615331	1615349	1615185	1615535	EH38E1311055	745	PLS,CTCF-bound	PLS	7.45200905798	prom	E1311055	EH38E1311055 promoter-like signature
chr1	1615630	1615653	1615653	1615924	EH38E1311056	558	PLS,CTCF-bound	PLS	5.58421557306	prom	E1311056	EH38E1311056 promoter-like signature
chr1	1615785	1615806	1615653	1615924	EH38E1311056	558	PLS,CTCF-bound	PLS	5.58421557306	prom	E1311056	EH38E1311056 promoter-like signature
chr1	1615834	1615852	1615653	1615924	EH38E1311056	558	PLS,CTCF-bound	PLS	5.58421557306	prom	E1311056	EH38E1311056 promoter-like signature
chr1	1616242	1616263	1616052	1616357	EH38E1311057	363	PLS,CTCF-bound	PLS	3.63414706047	prom	E1311057	EH38E1311057 promoter-like signature
chr1	1616298	1616316	1616052	1616357	EH38E1311057	363	PLS,CTCF-bound	PLS	3.63414706047	prom	E1311057	EH38E1311057 promoter-like signature
chr1	1616710	1616728	1616523	1616840	EH38E1311058	279	pELS,CTCF-bound	pELS	2.79004865947	enhP	E1311058	EH38E1311058 proximal enhancer-like signature
chr1	1619434	1619453	1619451	1619772	EH38E1311063	171	dELS	dELS	1.71727570196	enhD	E1311063	EH38E1311063 distal enhancer-like signature
chr1	1619687	1619705	1619451	1619772	EH38E1311063	171	dELS	dELS	1.71727570196	enhD	E1311063	EH38E1311063 distal enhancer-like signature
chr1	1623467	1623498	1623180	1623509	EH38E1311070	166	dELS	dELS	1.66754928818	enhD	E1311070	EH38E1311070 distal enhancer-like signature
chr1	1623657	1623674	1623656	1623982	EH38E1311071	171	dELS	dELS	1.7141848932	enhD	E1311071	EH38E1311071 distal enhancer-like signature
chr1	1623695	1623712	1623656	1623982	EH38E1311071	171	dELS	dELS	1.7141848932	enhD	E1311071	EH38E1311071 distal enhancer-like signature
chr1	1623934	1623951	1623656	1623982	EH38E1311071	171	dELS	dELS	1.7141848932	enhD	E1311071	EH38E1311071 distal enhancer-like signature
chr1	1627383	1627397	1627292	1627589	EH38E1311080	339	dELS,CTCF-bound	dELS	3.39390447039	enhD	E1311080	EH38E1311080 distal enhancer-like signature
chr1	1628498	1628517	1628438	1628687	EH38E1311084	290	dELS,CTCF-bound	dELS	2.90525367565	enhD	E1311084	EH38E1311084 distal enhancer-like signature
chr1	1629635	1629656	1629532	1629772	EH38E1311086	457	dELS,CTCF-bound	dELS	4.57040615003	enhD	E1311086	EH38E1311086 distal enhancer-like signature
chr1	1630117	1630134	1629775	1630119	EH38E1311087	525	dELS	dELS	5.25165326353	enhD	E1311087	EH38E1311087 distal enhancer-like signature
chr1	1630442	1630459	1630246	1630596	EH38E1311088	594	pELS,CTCF-bound	pELS	5.94180053776	enhP	E1311088	EH38E1311088 proximal enhancer-like signature
chr1	1630991	1631015	1630887	1631208	EH38E1311089	371	pELS	pELS	3.71543481877	enhP	E1311089	EH38E1311089 proximal enhancer-like signature
chr1	1632451	1632477	1632279	1632468	EH38E1311092	255	PLS,CTCF-bound	PLS	2.55312058785	prom	E1311092	EH38E1311092 promoter-like signature
chr1	1658975	1658993	1658919	1659268	EH38E1311100	691	PLS,CTCF-bound	PLS	6.91254421419	prom	E1311100	EH38E1311100 promoter-like signature
chr1	1659245	1659270	1658919	1659268	EH38E1311100	691	PLS,CTCF-bound	PLS	6.91254421419	prom	E1311100	EH38E1311100 promoter-like signature
chr1	1663320	1663335	1663157	1663503	EH38E1311104	392	dELS,CTCF-bound	dELS	3.92091887223	enhD	E1311104	EH38E1311104 distal enhancer-like signature
chr1	1678212	1678233	1678227	1678553	EH38E1311114	358	dELS	dELS	3.58846521388	enhD	E1311114	EH38E1311114 distal enhancer-like signature
chr1	1680525	1680539	1680500	1680810	EH38E1311116	241	dELS,CTCF-bound	dELS	2.41581280141	enhD	E1311116	EH38E1311116 distal enhancer-like signature
chr1	1715665	1715682	1715539	1715804	EH38E1311126	407	dELS	dELS	4.07373908728	enhD	E1311126	EH38E1311126 distal enhancer-like signature
chr1	1715666	1715682	1715539	1715804	EH38E1311126	407	dELS	dELS	4.07373908728	enhD	E1311126	EH38E1311126 distal enhancer-like signature
chr1	1724556	1724580	1724230	1724579	EH38E1311130	709	PLS,CTCF-bound	PLS	7.09355328857	prom	E1311130	EH38E1311130 promoter-like signature
chr1	1778207	1778231	1778057	1778274	EH38E1311172	360	pELS,CTCF-bound	pELS	3.602926911	enhP	E1311172	EH38E1311172 proximal enhancer-like signature
chr1	1778295	1778320	1778304	1778653	EH38E1311173	478	PLS,CTCF-bound	PLS	4.78489678465	prom	E1311173	EH38E1311173 promoter-like signature
chr1	1778452	1778533	1778304	1778653	EH38E1311173	478	PLS,CTCF-bound	PLS	4.78489678465	prom	E1311173	EH38E1311173 promoter-like signature
chr1	1778552	1778572	1778304	1778653	EH38E1311173	478	PLS,CTCF-bound	PLS	4.78489678465	prom	E1311173	EH38E1311173 promoter-like signature
chr1	1779109	1779127	1778801	1779150	EH38E1311174	600	PLS,CTCF-bound	PLS	6.00071482696	prom	E1311174	EH38E1311174 promoter-like signature
chr1	1779668	1779692	1779629	1779827	EH38E1311176	344	pELS,CTCF-bound	pELS	3.44826083359	enhP	E1311176	EH38E1311176 proximal enhancer-like signature
chr1	1782604	1782628	1782468	1782741	EH38E1311183	311	dELS,CTCF-bound	dELS	3.11242891945	enhD	E1311183	EH38E1311183 distal enhancer-like signature
chr1	1833031	1833045	1832840	1833183	EH38E1311218	359	dELS,CTCF-bound	dELS	3.59648492602	enhD	E1311218	EH38E1311218 distal enhancer-like signature
chr1	1833506	1833524	1833493	1833830	EH38E1311219	432	dELS	dELS	4.32079504099	enhD	E1311219	EH38E1311219 distal enhancer-like signature
chr1	1842619	1842641	1842433	1842724	EH38E1311231	452	dELS	dELS	4.52081753953	enhD	E1311231	EH38E1311231 distal enhancer-like signature
chr1	1890111	1890136	1890118	1890468	EH38E1311279	431	pELS,CTCF-bound	pELS	4.31014118419	enhP	E1311279	EH38E1311279 proximal enhancer-like signature
chr1	1890279	1890298	1890118	1890468	EH38E1311279	431	pELS,CTCF-bound	pELS	4.31014118419	enhP	E1311279	EH38E1311279 proximal enhancer-like signature
chr1	1890323	1890338	1890118	1890468	EH38E1311279	431	pELS,CTCF-bound	pELS	4.31014118419	enhP	E1311279	EH38E1311279 proximal enhancer-like signature
chr1	1890371	1890390	1890118	1890468	EH38E1311279	431	pELS,CTCF-bound	pELS	4.31014118419	enhP	E1311279	EH38E1311279 proximal enhancer-like signature
chr1	1890529	1890553	1890505	1890743	EH38E1311280	434	pELS,CTCF-bound	pELS	4.34405940915	enhP	E1311280	EH38E1311280 proximal enhancer-like signature
chr1	1890841	1890856	1890790	1890948	EH38E1311281	370	PLS,CTCF-bound	PLS	3.70680087577	prom	E1311281	EH38E1311281 promoter-like signature
chr1	1890899	1890943	1890790	1890948	EH38E1311281	370	PLS,CTCF-bound	PLS	3.70680087577	prom	E1311281	EH38E1311281 promoter-like signature
chr1	1891103	1891157	1890996	1891331	EH38E1311282	565	PLS,CTCF-bound	PLS	5.6516851551	prom	E1311282	EH38E1311282 promoter-like signature
chr1	1891158	1891193	1890996	1891331	EH38E1311282	565	PLS,CTCF-bound	PLS	5.6516851551	prom	E1311282	EH38E1311282 promoter-like signature
chr1	1891203	1891224	1890996	1891331	EH38E1311282	565	PLS,CTCF-bound	PLS	5.6516851551	prom	E1311282	EH38E1311282 promoter-like signature
chr1	1891353	1891367	1891350	1891609	EH38E1311283	493	PLS,CTCF-bound	PLS	4.93759874682	prom	E1311283	EH38E1311283 promoter-like signature
chr1	1892687	1892715	1892661	1892817	EH38E1311287	300	pELS,CTCF-bound	pELS	3.00438198369	enhP	E1311287	EH38E1311287 proximal enhancer-like signature
chr1	1895944	1895970	1895944	1896292	EH38E1311295	446	dELS	dELS	4.46599585976	enhD	E1311295	EH38E1311295 distal enhancer-like signature
chr1	1895984	1896005	1895944	1896292	EH38E1311295	446	dELS	dELS	4.46599585976	enhD	E1311295	EH38E1311295 distal enhancer-like signature
chr1	1898935	1898954	1898940	1899162	EH38E1311300	284	dELS,CTCF-bound	dELS	2.84200997313	enhD	E1311300	EH38E1311300 distal enhancer-like signature
chr1	1898961	1898989	1898940	1899162	EH38E1311300	284	dELS,CTCF-bound	dELS	2.84200997313	enhD	E1311300	EH38E1311300 distal enhancer-like signature
chr1	1908657	1908684	1908585	1908757	EH38E1311312	339	dELS,CTCF-bound	dELS	3.39996746369	enhD	E1311312	EH38E1311312 distal enhancer-like signature
chr1	1908836	1908852	1908803	1908961	EH38E1311313	423	dELS,CTCF-bound	dELS	4.23578138278	enhD	E1311313	EH38E1311313 distal enhancer-like signature
chr1	1909112	1909126	1909061	1909411	EH38E1311314	658	dELS,CTCF-bound	dELS	6.5833660829	enhD	E1311314	EH38E1311314 distal enhancer-like signature
chr1	1909406	1909424	1909061	1909411	EH38E1311314	658	dELS,CTCF-bound	dELS	6.5833660829	enhD	E1311314	EH38E1311314 distal enhancer-like signature
chr1	1914872	1914899	1914814	1914980	EH38E1311322	323	PLS	PLS	3.23613681861	prom	E1311322	EH38E1311322 promoter-like signature
chr1	1916922	1916941	1916756	1917076	EH38E1311328	246	pELS	pELS	2.46779818548	enhP	E1311328	EH38E1311328 proximal enhancer-like signature
chr1	1917494	1917507	1917346	1917625	EH38E1311329	203	pELS	pELS	2.03203986124	enhP	E1311329	EH38E1311329 proximal enhancer-like signature
chr1	1919409	1919431	1919364	1919714	EH38E1311335	808	pELS,CTCF-bound	pELS	8.08449460357	enhP	E1311335	EH38E1311335 proximal enhancer-like signature
chr1	1920740	1920755	1920729	1921077	EH38E1311337	312	pELS,CTCF-bound	pELS	3.12945761367	enhP	E1311337	EH38E1311337 proximal enhancer-like signature
chr1	1943037	1943058	1942881	1943229	EH38E1311355	418	dELS,CTCF-bound	dELS	4.1887374455	enhD	E1311355	EH38E1311355 distal enhancer-like signature
chr1	1944175	1944198	1944028	1944229	EH38E1311358	368	dELS,CTCF-bound	dELS	3.68345444256	enhD	E1311358	EH38E1311358 distal enhancer-like signature
chr1	1944205	1944243	1944028	1944229	EH38E1311358	368	dELS,CTCF-bound	dELS	3.68345444256	enhD	E1311358	EH38E1311358 distal enhancer-like signature
chr1	1944251	1944273	1944248	1944486	EH38E1311359	407	dELS,CTCF-bound	dELS	4.07222026785	enhD	E1311359	EH38E1311359 distal enhancer-like signature
chr1	1944281	1944317	1944248	1944486	EH38E1311359	407	dELS,CTCF-bound	dELS	4.07222026785	enhD	E1311359	EH38E1311359 distal enhancer-like signature
chr1	1944326	1944350	1944248	1944486	EH38E1311359	407	dELS,CTCF-bound	dELS	4.07222026785	enhD	E1311359	EH38E1311359 distal enhancer-like signature
chr1	1955128	1955154	1954875	1955198	EH38E1311362	264	dELS,CTCF-bound	dELS	2.64062091552	enhD	E1311362	EH38E1311362 distal enhancer-like signature
chr1	1955316	1955332	1955318	1955511	EH38E1311363	220	dELS,CTCF-bound	dELS	2.20571158614	enhD	E1311363	EH38E1311363 distal enhancer-like signature
chr1	1960235	1960251	1959985	1960283	EH38E1311366	434	dELS,CTCF-bound	dELS	4.34511650619	enhD	E1311366	EH38E1311366 distal enhancer-like signature
chr1	1974436	1974453	1974217	1974566	EH38E1311377	235	DNase-H3K4me3,CTCF-bound	DNase-H3K4me3	2.35584917693	K4m3	E1311377	EH38E1311377 DNase-H3K4me3
chr1	1983452	1983468	1983138	1983471	EH38E1311379	243	dELS	dELS	2.43519091387	enhD	E1311379	EH38E1311379 distal enhancer-like signature
chr1	1994711	1994724	1994536	1994792	EH38E1311391	234	dELS	dELS	2.34998252909	enhD	E1311391	EH38E1311391 distal enhancer-like signature
chr1	2003921	2003937	2003672	2004021	EH38E1311395	395	PLS	PLS	3.95482784511	prom	E1311395	EH38E1311395 promoter-like signature
chr1	2018994	2019010	2018813	2019161	EH38E1311401	189	DNase-H3K4me3	DNase-H3K4me3	1.89154002623	K4m3	E1311401	EH38E1311401 DNase-H3K4me3
chr1	2019040	2019057	2018813	2019161	EH38E1311401	189	DNase-H3K4me3	DNase-H3K4me3	1.89154002623	K4m3	E1311401	EH38E1311401 DNase-H3K4me3
chr1	2019319	2019343	2019282	2019446	EH38E1311402	314	PLS,CTCF-bound	PLS	3.14975092599	prom	E1311402	EH38E1311402 promoter-like signature
chr1	2019422	2019444	2019282	2019446	EH38E1311402	314	PLS,CTCF-bound	PLS	3.14975092599	prom	E1311402	EH38E1311402 promoter-like signature
chr1	2019793	2019813	2019575	2019890	EH38E1311403	296	pELS	pELS	2.9678630767	enhP	E1311403	EH38E1311403 proximal enhancer-like signature
chr1	2021608	2021630	2021437	2021767	EH38E1311407	284	dELS	dELS	2.84212188377	enhD	E1311407	EH38E1311407 distal enhancer-like signature
chr1	2021643	2021664	2021437	2021767	EH38E1311407	284	dELS	dELS	2.84212188377	enhD	E1311407	EH38E1311407 distal enhancer-like signature
chr1	2022319	2022341	2022105	2022381	EH38E1311409	208	dELS	dELS	2.08112327014	enhD	E1311409	EH38E1311409 distal enhancer-like signature
chr1	2032862	2032878	2032861	2033045	EH38E1311418	272	dELS,CTCF-bound	dELS	2.72506511474	enhD	E1311418	EH38E1311418 distal enhancer-like signature
chr1	2043384	2043397	2043378	2043715	EH38E1311424	179	dELS,CTCF-bound	dELS	1.79553114599	enhD	E1311424	EH38E1311424 distal enhancer-like signature
chr1	2043488	2043507	2043378	2043715	EH38E1311424	179	dELS,CTCF-bound	dELS	1.79553114599	enhD	E1311424	EH38E1311424 distal enhancer-like signature
chr1	2044919	2044933	2044826	2045175	EH38E1311427	447	dELS,CTCF-bound	dELS	4.47831273506	enhD	E1311427	EH38E1311427 distal enhancer-like signature
chr1	2044975	2044992	2044826	2045175	EH38E1311427	447	dELS,CTCF-bound	dELS	4.47831273506	enhD	E1311427	EH38E1311427 distal enhancer-like signature
chr1	2045017	2045037	2044826	2045175	EH38E1311427	447	dELS,CTCF-bound	dELS	4.47831273506	enhD	E1311427	EH38E1311427 distal enhancer-like signature
chr1	2045158	2045183	2044826	2045175	EH38E1311427	447	dELS,CTCF-bound	dELS	4.47831273506	enhD	E1311427	EH38E1311427 distal enhancer-like signature
chr1	2045158	2045183	2045180	2045333	EH38E1311428	308	dELS,CTCF-bound	dELS	3.08054907746	enhD	E1311428	EH38E1311428 distal enhancer-like signature
chr1	2045190	2045251	2045180	2045333	EH38E1311428	308	dELS,CTCF-bound	dELS	3.08054907746	enhD	E1311428	EH38E1311428 distal enhancer-like signature
chr1	2050180	2050226	2050117	2050466	EH38E1311439	537	pELS,CTCF-bound	pELS	5.37759601279	enhP	E1311439	EH38E1311439 proximal enhancer-like signature
chr1	2050253	2050269	2050117	2050466	EH38E1311439	537	pELS,CTCF-bound	pELS	5.37759601279	enhP	E1311439	EH38E1311439 proximal enhancer-like signature
chr1	2050445	2050486	2050117	2050466	EH38E1311439	537	pELS,CTCF-bound	pELS	5.37759601279	enhP	E1311439	EH38E1311439 proximal enhancer-like signature
chr1	2050865	2050879	2050854	2051055	EH38E1311441	248	pELS,CTCF-bound	pELS	2.48637866191	enhP	E1311441	EH38E1311441 proximal enhancer-like signature
chr1	2051135	2051154	2051120	2051429	EH38E1311442	234	pELS	pELS	2.34811881171	enhP	E1311442	EH38E1311442 proximal enhancer-like signature
chr1	2051467	2051487	2051481	2051680	EH38E1311443	219	pELS	pELS	2.19309235307	enhP	E1311443	EH38E1311443 proximal enhancer-like signature
chr1	2059419	2059436	2059346	2059581	EH38E1311450	170	dELS	dELS	1.70672896689	enhD	E1311450	EH38E1311450 distal enhancer-like signature
chr1	2059757	2059773	2059681	2059882	EH38E1311451	219	dELS	dELS	2.19851659452	enhD	E1311451	EH38E1311451 distal enhancer-like signature
chr1	2067595	2067610	2067586	2067804	EH38E1311456	175	CTCF-only,CTCF-bound	CTCF-only	1.75654576567	CTCF	E1311456	EH38E1311456 CTCF-only
chr1	2073864	2073890	2073889	2074182	EH38E1311462	315	pELS	pELS	3.15671491321	enhP	E1311462	EH38E1311462 proximal enhancer-like signature
chr1	2073995	2074014	2073889	2074182	EH38E1311462	315	pELS	pELS	3.15671491321	enhP	E1311462	EH38E1311462 proximal enhancer-like signature
chr1	2074056	2074071	2073889	2074182	EH38E1311462	315	pELS	pELS	3.15671491321	enhP	E1311462	EH38E1311462 proximal enhancer-like signature
chr1	2075165	2075187	2075005	2075312	EH38E1311464	230	pELS	pELS	2.30351411399	enhP	E1311464	EH38E1311464 proximal enhancer-like signature
chr1	2082212	2082227	2082180	2082509	EH38E1311467	361	dELS	dELS	3.61492318717	enhD	E1311467	EH38E1311467 distal enhancer-like signature
chr1	2082278	2082291	2082180	2082509	EH38E1311467	361	dELS	dELS	3.61492318717	enhD	E1311467	EH38E1311467 distal enhancer-like signature
chr1	2088696	2088711	2088433	2088777	EH38E1311474	390	dELS	dELS	3.90205357371	enhD	E1311474	EH38E1311474 distal enhancer-like signature
chr1	2090056	2090070	2089967	2090267	EH38E1311476	303	dELS	dELS	3.03462616128	enhD	E1311476	EH38E1311476 distal enhancer-like signature
chr1	2091738	2091755	2091563	2091900	EH38E1311477	316	dELS,CTCF-bound	dELS	3.16375888004	enhD	E1311477	EH38E1311477 distal enhancer-like signature
chr1	2100607	2100623	2100540	2100884	EH38E1311489	366	dELS	dELS	3.66905326931	enhD	E1311489	EH38E1311489 distal enhancer-like signature
chr1	2133405	2133420	2133135	2133482	EH38E1311523	597	dELS,CTCF-bound	dELS	5.97807456651	enhD	E1311523	EH38E1311523 distal enhancer-like signature
chr1	2133466	2133485	2133135	2133482	EH38E1311523	597	dELS,CTCF-bound	dELS	5.97807456651	enhD	E1311523	EH38E1311523 distal enhancer-like signature
chr1	2135203	2135217	2135077	2135242	EH38E1311528	339	dELS,CTCF-bound	dELS	3.39684109761	enhD	E1311528	EH38E1311528 distal enhancer-like signature
chr1	2136253	2136270	2136043	2136340	EH38E1311530	344	dELS	dELS	3.44976524387	enhD	E1311530	EH38E1311530 distal enhancer-like signature
chr1	2136976	2136991	2136873	2137131	EH38E1311532	281	dELS	dELS	2.81799085132	enhD	E1311532	EH38E1311532 distal enhancer-like signature
chr1	2150873	2150888	2150825	2151169	EH38E1311549	437	dELS,CTCF-bound	dELS	4.37063131637	enhD	E1311549	EH38E1311549 distal enhancer-like signature
chr1	2156911	2156938	2156822	2157160	EH38E1311554	340	dELS	dELS	3.40887758938	enhD	E1311554	EH38E1311554 distal enhancer-like signature
chr1	2160229	2160274	2160095	2160431	EH38E1311559	276	dELS	dELS	2.76875672465	enhD	E1311559	EH38E1311559 distal enhancer-like signature
chr1	2174487	2174500	2174366	2174606	EH38E1311569	365	dELS,CTCF-bound	dELS	3.65258555997	enhD	E1311569	EH38E1311569 distal enhancer-like signature
chr1	2174553	2174567	2174366	2174606	EH38E1311569	365	dELS,CTCF-bound	dELS	3.65258555997	enhD	E1311569	EH38E1311569 distal enhancer-like signature
chr1	2175868	2175883	2175859	2176104	EH38E1311572	269	dELS,CTCF-bound	dELS	2.69911232445	enhD	E1311572	EH38E1311572 distal enhancer-like signature
chr1	2180474	2180505	2180441	2180791	EH38E1311575	433	dELS	dELS	4.33586247718	enhD	E1311575	EH38E1311575 distal enhancer-like signature
chr1	2180526	2180543	2180441	2180791	EH38E1311575	433	dELS	dELS	4.33586247718	enhD	E1311575	EH38E1311575 distal enhancer-like signature
chr1	2180588	2180609	2180441	2180791	EH38E1311575	433	dELS	dELS	4.33586247718	enhD	E1311575	EH38E1311575 distal enhancer-like signature
chr1	2189588	2189607	2189468	2189818	EH38E1311579	591	dELS,CTCF-bound	dELS	5.91947660081	enhD	E1311579	EH38E1311579 distal enhancer-like signature
chr1	2189665	2189680	2189468	2189818	EH38E1311579	591	dELS,CTCF-bound	dELS	5.91947660081	enhD	E1311579	EH38E1311579 distal enhancer-like signature
chr1	2190289	2190304	2190286	2190594	EH38E1311581	252	dELS,CTCF-bound	dELS	2.52901080256	enhD	E1311581	EH38E1311581 distal enhancer-like signature
chr1	2192069	2192086	2191971	2192135	EH38E1311586	198	dELS	dELS	1.98022420479	enhD	E1311586	EH38E1311586 distal enhancer-like signature
chr1	2194658	2194674	2194660	2194965	EH38E1311593	478	PLS,CTCF-bound	PLS	4.7883117879	prom	E1311593	EH38E1311593 promoter-like signature
chr1	2198847	2198867	2198744	2198903	EH38E1311598	337	dELS,CTCF-bound	dELS	3.37132642522	enhD	E1311598	EH38E1311598 distal enhancer-like signature
chr1	2204202	2204222	2204214	2204367	EH38E1311606	295	dELS	dELS	2.95703841658	enhD	E1311606	EH38E1311606 distal enhancer-like signature
chr1	2204313	2204330	2204214	2204367	EH38E1311606	295	dELS	dELS	2.95703841658	enhD	E1311606	EH38E1311606 distal enhancer-like signature
chr1	2204970	2204988	2204773	2205079	EH38E1311608	582	dELS,CTCF-bound	dELS	5.82451540475	enhD	E1311608	EH38E1311608 distal enhancer-like signature
chr1	2205467	2205484	2205417	2205664	EH38E1311610	470	dELS,CTCF-bound	dELS	4.70460082494	enhD	E1311610	EH38E1311610 distal enhancer-like signature
chr1	2205774	2205792	2205769	2205953	EH38E1311611	272	dELS,CTCF-bound	dELS	2.72675501841	enhD	E1311611	EH38E1311611 distal enhancer-like signature
chr1	2207573	2207590	2207481	2207672	EH38E1311616	300	dELS,CTCF-bound	dELS	3.00989096637	enhD	E1311616	EH38E1311616 distal enhancer-like signature
chr1	2207904	2208036	2207736	2208085	EH38E1311617	498	dELS,CTCF-bound	dELS	4.98426162706	enhD	E1311617	EH38E1311617 distal enhancer-like signature
chr1	2208500	2208520	2208249	2208596	EH38E1311618	505	dELS,CTCF-bound	dELS	5.05372195528	enhD	E1311618	EH38E1311618 distal enhancer-like signature
chr1	2209449	2209463	2209380	2209533	EH38E1311621	223	dELS	dELS	2.23567788457	enhD	E1311621	EH38E1311621 distal enhancer-like signature
chr1	2212793	2212810	2212467	2212811	EH38E1311628	469	PLS,CTCF-bound	PLS	4.69905578111	prom	E1311628	EH38E1311628 promoter-like signature
chr1	2214788	2214807	2214607	2214856	EH38E1311634	222	dELS	dELS	2.22207646313	enhD	E1311634	EH38E1311634 distal enhancer-like signature
chr1	2224819	2224835	2224751	2224973	EH38E1311641	171	dELS	dELS	1.71628957583	enhD	E1311641	EH38E1311641 distal enhancer-like signature
chr1	2226899	2226918	2226731	2227026	EH38E1311644	255	pELS,CTCF-bound	pELS	2.55181823375	enhP	E1311644	EH38E1311644 proximal enhancer-like signature
chr1	2227683	2227702	2227625	2227975	EH38E1311646	674	pELS,CTCF-bound	pELS	6.74733146071	enhP	E1311646	EH38E1311646 proximal enhancer-like signature
chr1	2227854	2227873	2227625	2227975	EH38E1311646	674	pELS,CTCF-bound	pELS	6.74733146071	enhP	E1311646	EH38E1311646 proximal enhancer-like signature
chr1	2228301	2228321	2228284	2228452	EH38E1311647	277	pELS	pELS	2.77249702583	enhP	E1311647	EH38E1311647 proximal enhancer-like signature
chr1	2228377	2228399	2228284	2228452	EH38E1311647	277	pELS	pELS	2.77249702583	enhP	E1311647	EH38E1311647 proximal enhancer-like signature
chr1	2228432	2228452	2228284	2228452	EH38E1311647	277	pELS	pELS	2.77249702583	enhP	E1311647	EH38E1311647 proximal enhancer-like signature
chr1	2228926	2228943	2228807	2229005	EH38E1311648	325	pELS,CTCF-bound	pELS	3.25538277423	enhP	E1311648	EH38E1311648 proximal enhancer-like signature
chr1	2229413	2229431	2229422	2229654	EH38E1311650	345	pELS,CTCF-bound	pELS	3.45357207236	enhP	E1311650	EH38E1311650 proximal enhancer-like signature
chr1	2229651	2229667	2229422	2229654	EH38E1311650	345	pELS,CTCF-bound	pELS	3.45357207236	enhP	E1311650	EH38E1311650 proximal enhancer-like signature
chr1	2230473	2230490	2230417	2230600	EH38E1311653	305	pELS,CTCF-bound	pELS	3.05308561363	enhP	E1311653	EH38E1311653 proximal enhancer-like signature
chr1	2230957	2231001	2230680	2231018	EH38E1311654	369	dELS	dELS	3.69537569192	enhD	E1311654	EH38E1311654 distal enhancer-like signature
chr1	2231668	2231682	2231492	2231669	EH38E1311656	324	dELS,CTCF-bound	dELS	3.24887850365	enhD	E1311656	EH38E1311656 distal enhancer-like signature
chr1	2231965	2231996	2231960	2232244	EH38E1311658	574	dELS	dELS	5.74316234298	enhD	E1311658	EH38E1311658 distal enhancer-like signature
chr1	2237828	2237847	2237717	2238018	EH38E1311670	240	dELS,CTCF-bound	dELS	2.40677911811	enhD	E1311670	EH38E1311670 distal enhancer-like signature
chr1	2241949	2242001	2241956	2242231	EH38E1311680	275	dELS,CTCF-bound	dELS	2.75818534936	enhD	E1311680	EH38E1311680 distal enhancer-like signature
chr1	2242023	2242037	2241956	2242231	EH38E1311680	275	dELS,CTCF-bound	dELS	2.75818534936	enhD	E1311680	EH38E1311680 distal enhancer-like signature
chr1	2243227	2243245	2243152	2243456	EH38E1311682	232	dELS	dELS	2.32466629456	enhD	E1311682	EH38E1311682 distal enhancer-like signature
chr1	2243447	2243466	2243152	2243456	EH38E1311682	232	dELS	dELS	2.32466629456	enhD	E1311682	EH38E1311682 distal enhancer-like signature
chr1	2243799	2243817	2243513	2243828	EH38E1311683	311	dELS	dELS	3.1150475005	enhD	E1311683	EH38E1311683 distal enhancer-like signature
chr1	2253618	2253636	2253434	2253772	EH38E1311696	308	dELS	dELS	3.08113046328	enhD	E1311696	EH38E1311696 distal enhancer-like signature
chr1	2257380	2257399	2257192	2257540	EH38E1311704	387	dELS	dELS	3.87504259014	enhD	E1311704	EH38E1311704 distal enhancer-like signature
chr1	2257453	2257468	2257192	2257540	EH38E1311704	387	dELS	dELS	3.87504259014	enhD	E1311704	EH38E1311704 distal enhancer-like signature
chr1	2258212	2258239	2258153	2258483	EH38E1311705	344	dELS,CTCF-bound	dELS	3.44974987296	enhD	E1311705	EH38E1311705 distal enhancer-like signature
chr1	2271676	2271689	2271396	2271734	EH38E1311725	345	dELS	dELS	3.454600542	enhD	E1311725	EH38E1311725 distal enhancer-like signature
chr1	2280022	2280035	2279993	2280229	EH38E1311742	256	dELS	dELS	2.56218706517	enhD	E1311742	EH38E1311742 distal enhancer-like signature
chr1	2301081	2301097	2300989	2301339	EH38E1311763	622	dELS,CTCF-bound	dELS	6.22084307945	enhD	E1311763	EH38E1311763 distal enhancer-like signature
chr1	2301508	2301526	2301524	2301836	EH38E1311764	317	dELS,CTCF-bound	dELS	3.17592885988	enhD	E1311764	EH38E1311764 distal enhancer-like signature
chr1	2305134	2305161	2305146	2305493	EH38E1311772	433	dELS	dELS	4.33731205321	enhD	E1311772	EH38E1311772 distal enhancer-like signature
chr1	2305432	2305448	2305146	2305493	EH38E1311772	433	dELS	dELS	4.33731205321	enhD	E1311772	EH38E1311772 distal enhancer-like signature
chr1	2306707	2306723	2306505	2306852	EH38E1311775	242	dELS,CTCF-bound	dELS	2.4208862949	enhD	E1311775	EH38E1311775 distal enhancer-like signature
chr1	2306796	2306818	2306505	2306852	EH38E1311775	242	dELS,CTCF-bound	dELS	2.4208862949	enhD	E1311775	EH38E1311775 distal enhancer-like signature
chr1	2312396	2312409	2312154	2312409	EH38E1311790	288	dELS	dELS	2.88013632188	enhD	E1311790	EH38E1311790 distal enhancer-like signature
chr1	2314356	2314374	2314349	2314695	EH38E1311796	388	dELS,CTCF-bound	dELS	3.88731198356	enhD	E1311796	EH38E1311796 distal enhancer-like signature
chr1	2315227	2315244	2315076	2315393	EH38E1311798	442	dELS,CTCF-bound	dELS	4.42667396002	enhD	E1311798	EH38E1311798 distal enhancer-like signature
chr1	2319078	2319092	2318911	2319205	EH38E1311807	387	dELS,CTCF-bound	dELS	3.87167718946	enhD	E1311807	EH38E1311807 distal enhancer-like signature
chr1	2322473	2322486	2322166	2322505	EH38E1311813	479	dELS,CTCF-bound	dELS	4.79422138072	enhD	E1311813	EH38E1311813 distal enhancer-like signature
chr1	2329148	2329162	2329061	2329403	EH38E1311822	265	dELS	dELS	2.6536452611	enhD	E1311822	EH38E1311822 distal enhancer-like signature
chr1	2330722	2330744	2330616	2330783	EH38E1311824	338	dELS,CTCF-bound	dELS	3.38884054601	enhD	E1311824	EH38E1311824 distal enhancer-like signature
chr1	2331059	2331078	2330852	2331196	EH38E1311825	399	dELS,CTCF-bound	dELS	3.99832377265	enhD	E1311825	EH38E1311825 distal enhancer-like signature
chr1	2343287	2343305	2343061	2343374	EH38E1311833	166	DNase-H3K4me3	DNase-H3K4me3	1.6684470328	K4m3	E1311833	EH38E1311833 DNase-H3K4me3
chr1	2348501	2348518	2348436	2348721	EH38E1311839	212	dELS	dELS	2.120698645	enhD	E1311839	EH38E1311839 distal enhancer-like signature
chr1	2348576	2348882	2348436	2348721	EH38E1311839	212	dELS	dELS	2.120698645	enhD	E1311839	EH38E1311839 distal enhancer-like signature
chr1	2348576	2348882	2348795	2348974	EH38E1311840	185	dELS,CTCF-bound	dELS	1.8500164865	enhD	E1311840	EH38E1311840 distal enhancer-like signature
chr1	2348887	2348912	2348795	2348974	EH38E1311840	185	dELS,CTCF-bound	dELS	1.8500164865	enhD	E1311840	EH38E1311840 distal enhancer-like signature
chr1	2355080	2355098	2354919	2355130	EH38E1311845	213	dELS,CTCF-bound	dELS	2.13883446471	enhD	E1311845	EH38E1311845 distal enhancer-like signature
chr1	2358118	2358132	2357923	2358263	EH38E1311848	186	dELS	dELS	1.86696428722	enhD	E1311848	EH38E1311848 distal enhancer-like signature
chr1	2358164	2358181	2357923	2358263	EH38E1311848	186	dELS	dELS	1.86696428722	enhD	E1311848	EH38E1311848 distal enhancer-like signature
chr1	2372229	2372262	2372207	2372548	EH38E1311851	229	dELS	dELS	2.29968371421	enhD	E1311851	EH38E1311851 distal enhancer-like signature
chr1	2372267	2372298	2372207	2372548	EH38E1311851	229	dELS	dELS	2.29968371421	enhD	E1311851	EH38E1311851 distal enhancer-like signature
chr1	2382932	2382947	2382629	2382943	EH38E1311865	324	dELS,CTCF-bound	dELS	3.24509263044	enhD	E1311865	EH38E1311865 distal enhancer-like signature
chr1	2385070	2385087	2385046	2385392	EH38E1311870	388	dELS,CTCF-bound	dELS	3.88752791891	enhD	E1311870	EH38E1311870 distal enhancer-like signature
chr1	2391678	2391700	2391522	2391872	EH38E1311879	755	PLS,CTCF-bound	PLS	7.5551547727	prom	E1311879	EH38E1311879 promoter-like signature
chr1	2391737	2391758	2391522	2391872	EH38E1311879	755	PLS,CTCF-bound	PLS	7.5551547727	prom	E1311879	EH38E1311879 promoter-like signature
chr1	2404739	2404754	2404551	2404900	EH38E1311890	362	dELS	dELS	3.62705972058	enhD	E1311890	EH38E1311890 distal enhancer-like signature
chr1	2405145	2405159	2405096	2405319	EH38E1311891	306	dELS	dELS	3.0632464832	enhD	E1311891	EH38E1311891 distal enhancer-like signature
chr1	2406114	2406133	2405962	2406240	EH38E1311892	268	dELS	dELS	2.68946565673	enhD	E1311892	EH38E1311892 distal enhancer-like signature
chr1	2411978	2412000	2411926	2412137	EH38E1311898	262	pELS,CTCF-bound	pELS	2.62454047085	enhP	E1311898	EH38E1311898 proximal enhancer-like signature
chr1	2412538	2412558	2412496	2412846	EH38E1311900	709	PLS,CTCF-bound	PLS	7.09775687046	prom	E1311900	EH38E1311900 promoter-like signature
chr1	2412587	2412603	2412496	2412846	EH38E1311900	709	PLS,CTCF-bound	PLS	7.09775687046	prom	E1311900	EH38E1311900 promoter-like signature
chr1	2412777	2412800	2412496	2412846	EH38E1311900	709	PLS,CTCF-bound	PLS	7.09775687046	prom	E1311900	EH38E1311900 promoter-like signature
chr1	2413042	2413055	2412878	2413104	EH38E1311901	459	pELS,CTCF-bound	pELS	4.59101610347	enhP	E1311901	EH38E1311901 proximal enhancer-like signature
chr1	2413926	2413942	2413763	2413964	EH38E1311903	380	pELS,CTCF-bound	pELS	3.80450858278	enhP	E1311903	EH38E1311903 proximal enhancer-like signature
chr1	2413955	2413977	2413763	2413964	EH38E1311903	380	pELS,CTCF-bound	pELS	3.80450858278	enhP	E1311903	EH38E1311903 proximal enhancer-like signature
chr1	2413955	2413977	2413974	2414186	EH38E1311904	358	pELS,CTCF-bound	pELS	3.58326391962	enhP	E1311904	EH38E1311904 proximal enhancer-like signature
chr1	2431247	2431281	2431197	2431527	EH38E1311919	314	dELS,CTCF-bound	dELS	3.14472104973	enhD	E1311919	EH38E1311919 distal enhancer-like signature
chr1	2431324	2431352	2431197	2431527	EH38E1311919	314	dELS,CTCF-bound	dELS	3.14472104973	enhD	E1311919	EH38E1311919 distal enhancer-like signature
chr1	2439572	2439593	2439462	2439793	EH38E1311925	243	dELS	dELS	2.43687966502	enhD	E1311925	EH38E1311925 distal enhancer-like signature
chr1	2444008	2444040	2443869	2444156	EH38E1311930	272	dELS,CTCF-bound	dELS	2.72497496257	enhD	E1311930	EH38E1311930 distal enhancer-like signature
chr1	2444117	2444137	2443869	2444156	EH38E1311930	272	dELS,CTCF-bound	dELS	2.72497496257	enhD	E1311930	EH38E1311930 distal enhancer-like signature
chr1	2455887	2455931	2455903	2456165	EH38E1311944	309	dELS,CTCF-bound	dELS	3.09708657584	enhD	E1311944	EH38E1311944 distal enhancer-like signature
chr1	2459783	2459799	2459797	2460145	EH38E1311947	425	dELS,CTCF-bound	dELS	4.25503527626	enhD	E1311947	EH38E1311947 distal enhancer-like signature
chr1	2467456	2467475	2467260	2467457	EH38E1311958	338	PLS,CTCF-bound	PLS	3.38596821024	prom	E1311958	EH38E1311958 promoter-like signature
chr1	2479884	2479901	2479815	2480028	EH38E1311977	213	dELS	dELS	2.13553915019	enhD	E1311977	EH38E1311977 distal enhancer-like signature
chr1	2480998	2481105	2481018	2481198	EH38E1311980	340	dELS,CTCF-bound	dELS	3.40604105579	enhD	E1311980	EH38E1311980 distal enhancer-like signature
chr1	2496203	2496217	2496206	2496555	EH38E1311994	447	pELS,CTCF-bound	pELS	4.4731494352	enhP	E1311994	EH38E1311994 proximal enhancer-like signature
chr1	2497010	2497027	2496874	2497102	EH38E1311995	259	dELS	dELS	2.59246820503	enhD	E1311995	EH38E1311995 distal enhancer-like signature
chr1	2497444	2497458	2497298	2497642	EH38E1311996	322	dELS	dELS	3.22810739938	enhD	E1311996	EH38E1311996 distal enhancer-like signature
chr1	2497593	2497608	2497298	2497642	EH38E1311996	322	dELS	dELS	3.22810739938	enhD	E1311996	EH38E1311996 distal enhancer-like signature
chr1	2500309	2500326	2499992	2500337	EH38E1311999	385	dELS,CTCF-bound	dELS	3.85803215929	enhD	E1311999	EH38E1311999 distal enhancer-like signature
chr1	2523766	2523779	2523773	2523931	EH38E1312018	332	dELS,CTCF-bound	dELS	3.32349837735	enhD	E1312018	EH38E1312018 distal enhancer-like signature
chr1	2523871	2523887	2523773	2523931	EH38E1312018	332	dELS,CTCF-bound	dELS	3.32349837735	enhD	E1312018	EH38E1312018 distal enhancer-like signature
chr1	2525963	2525980	2525930	2526130	EH38E1312023	307	pELS,CTCF-bound	pELS	3.07894558287	enhP	E1312023	EH38E1312023 proximal enhancer-like signature
chr1	2526265	2526280	2526149	2526461	EH38E1312024	563	pELS,CTCF-bound	pELS	5.63796735387	enhP	E1312024	EH38E1312024 proximal enhancer-like signature
chr1	2526308	2526331	2526149	2526461	EH38E1312024	563	pELS,CTCF-bound	pELS	5.63796735387	enhP	E1312024	EH38E1312024 proximal enhancer-like signature
chr1	2526354	2526374	2526149	2526461	EH38E1312024	563	pELS,CTCF-bound	pELS	5.63796735387	enhP	E1312024	EH38E1312024 proximal enhancer-like signature
chr1	2526430	2526449	2526149	2526461	EH38E1312024	563	pELS,CTCF-bound	pELS	5.63796735387	enhP	E1312024	EH38E1312024 proximal enhancer-like signature
chr1	2526783	2526802	2526765	2527060	EH38E1312026	425	pELS,CTCF-bound	pELS	4.25606613966	enhP	E1312026	EH38E1312026 proximal enhancer-like signature
chr1	2527147	2527165	2527130	2527346	EH38E1312027	317	pELS,CTCF-bound	pELS	3.17450714078	enhP	E1312027	EH38E1312027 proximal enhancer-like signature
chr1	2528005	2528019	2527800	2528045	EH38E1312029	219	pELS,CTCF-bound	pELS	2.19282999725	enhP	E1312029	EH38E1312029 proximal enhancer-like signature
chr1	2528835	2528860	2528730	2528976	EH38E1312031	351	pELS,CTCF-bound	pELS	3.51468435843	enhP	E1312031	EH38E1312031 proximal enhancer-like signature
chr1	2529439	2529461	2529427	2529724	EH38E1312033	317	pELS,CTCF-bound	pELS	3.17003616821	enhP	E1312033	EH38E1312033 proximal enhancer-like signature
chr1	2529537	2529557	2529427	2529724	EH38E1312033	317	pELS,CTCF-bound	pELS	3.17003616821	enhP	E1312033	EH38E1312033 proximal enhancer-like signature
chr1	2530265	2530284	2530241	2530568	EH38E1312035	433	PLS,CTCF-bound	PLS	4.33957431241	prom	E1312035	EH38E1312035 promoter-like signature
chr1	2533547	2533563	2533411	2533723	EH38E1312041	364	dELS	dELS	3.64881299299	enhD	E1312041	EH38E1312041 distal enhancer-like signature
chr1	2535125	2535142	2534932	2535247	EH38E1312044	382	dELS	dELS	3.82393013981	enhD	E1312044	EH38E1312044 distal enhancer-like signature
chr1	2535652	2535669	2535525	2535864	EH38E1312046	279	dELS,CTCF-bound	dELS	2.79612942449	enhD	E1312046	EH38E1312046 distal enhancer-like signature
chr1	2535699	2535717	2535525	2535864	EH38E1312046	279	dELS,CTCF-bound	dELS	2.79612942449	enhD	E1312046	EH38E1312046 distal enhancer-like signature
chr1	2541013	2541033	2540809	2541158	EH38E1312053	367	dELS	dELS	3.67065077545	enhD	E1312053	EH38E1312053 distal enhancer-like signature
chr1	2542195	2542218	2542150	2542328	EH38E1312055	212	dELS,CTCF-bound	dELS	2.12009625446	enhD	E1312055	EH38E1312055 distal enhancer-like signature
chr1	2543830	2543852	2543760	2544106	EH38E1312060	452	dELS,CTCF-bound	dELS	4.52860413969	enhD	E1312060	EH38E1312060 distal enhancer-like signature
chr1	2546418	2546437	2546107	2546457	EH38E1312066	566	PLS,CTCF-bound	PLS	5.66366188903	prom	E1312066	EH38E1312066 promoter-like signature
chr1	2546662	2546679	2546601	2546884	EH38E1312067	378	pELS,CTCF-bound	pELS	3.78296599393	enhP	E1312067	EH38E1312067 proximal enhancer-like signature
chr1	2547399	2547413	2547270	2547466	EH38E1312069	372	pELS,CTCF-bound	pELS	3.72688296601	enhP	E1312069	EH38E1312069 proximal enhancer-like signature
chr1	2548890	2548906	2548694	2549044	EH38E1312074	640	dELS,CTCF-bound	dELS	6.40983840805	enhD	E1312074	EH38E1312074 distal enhancer-like signature
chr1	2552276	2552294	2552291	2552578	EH38E1312078	247	pELS	pELS	2.47419223131	enhP	E1312078	EH38E1312078 proximal enhancer-like signature
chr1	2552424	2552441	2552291	2552578	EH38E1312078	247	pELS	pELS	2.47419223131	enhP	E1312078	EH38E1312078 proximal enhancer-like signature
chr1	2552473	2552491	2552291	2552578	EH38E1312078	247	pELS	pELS	2.47419223131	enhP	E1312078	EH38E1312078 proximal enhancer-like signature
chr1	2556954	2556969	2556821	2557171	EH38E1312085	358	PLS,CTCF-bound	PLS	3.58653551732	prom	E1312085	EH38E1312085 promoter-like signature
chr1	2559825	2559846	2559604	2559953	EH38E1312089	241	dELS	dELS	2.41923108097	enhD	E1312089	EH38E1312089 distal enhancer-like signature
chr1	2559923	2559939	2559604	2559953	EH38E1312089	241	dELS	dELS	2.41923108097	enhD	E1312089	EH38E1312089 distal enhancer-like signature
chr1	2562050	2562066	2562003	2562179	EH38E1312092	272	dELS,CTCF-bound	dELS	2.72617662772	enhD	E1312092	EH38E1312092 distal enhancer-like signature
chr1	2569190	2569205	2569108	2569338	EH38E1312097	219	CTCF-only,CTCF-bound	CTCF-only	2.19016199192	CTCF	E1312097	EH38E1312097 CTCF-only
chr1	2569239	2569256	2569108	2569338	EH38E1312097	219	CTCF-only,CTCF-bound	CTCF-only	2.19016199192	CTCF	E1312097	EH38E1312097 CTCF-only
chr1	2578431	2578446	2578305	2578655	EH38E1312105	567	dELS,CTCF-bound	dELS	5.67218483194	enhD	E1312105	EH38E1312105 distal enhancer-like signature
chr1	2586368	2586394	2586367	2586717	EH38E1312120	708	pELS,CTCF-bound	pELS	7.08470585351	enhP	E1312120	EH38E1312120 proximal enhancer-like signature
chr1	2586903	2586925	2586908	2587151	EH38E1312121	509	pELS,CTCF-bound	pELS	5.09844637495	enhP	E1312121	EH38E1312121 proximal enhancer-like signature
chr1	2587058	2587074	2586908	2587151	EH38E1312121	509	pELS,CTCF-bound	pELS	5.09844637495	enhP	E1312121	EH38E1312121 proximal enhancer-like signature
chr1	2587115	2587135	2586908	2587151	EH38E1312121	509	pELS,CTCF-bound	pELS	5.09844637495	enhP	E1312121	EH38E1312121 proximal enhancer-like signature
chr1	2587217	2587233	2587163	2587366	EH38E1312122	309	pELS,CTCF-bound	pELS	3.09698969995	enhP	E1312122	EH38E1312122 proximal enhancer-like signature
chr1	2587710	2587727	2587520	2587818	EH38E1312123	260	pELS	pELS	2.60568277335	enhP	E1312123	EH38E1312123 proximal enhancer-like signature
chr1	2628537	2628558	2628353	2628626	EH38E1312148	233	DNase-H3K4me3,CTCF-bound	DNase-H3K4me3	2.33026937614	K4m3	E1312148	EH38E1312148 DNase-H3K4me3
chr1	2629053	2629069	2628974	2629129	EH38E1312150	206	DNase-H3K4me3	DNase-H3K4me3	2.06526379264	K4m3	E1312150	EH38E1312150 DNase-H3K4me3
chr1	2629076	2629093	2628974	2629129	EH38E1312150	206	DNase-H3K4me3	DNase-H3K4me3	2.06526379264	K4m3	E1312150	EH38E1312150 DNase-H3K4me3
chr1	2629314	2629329	2629192	2629454	EH38E1312151	193	PLS	PLS	1.93098592415	prom	E1312151	EH38E1312151 promoter-like signature
chr1	2641523	2641539	2641479	2641687	EH38E1312161	226	dELS,CTCF-bound	dELS	2.26088988353	enhD	E1312161	EH38E1312161 distal enhancer-like signature
chr1	2643190	2643206	2643077	2643427	EH38E1312165	537	dELS,CTCF-bound	dELS	5.37512608406	enhD	E1312165	EH38E1312165 distal enhancer-like signature
chr1	2786819	2786834	2786644	2786973	EH38E1312179	396	DNase-H3K4me3,CTCF-bound	DNase-H3K4me3	3.96517696128	K4m3	E1312179	EH38E1312179 DNase-H3K4me3
chr1	2789759	2789782	2789499	2789777	EH38E1312183	213	PLS,CTCF-bound	PLS	2.13431170986	prom	E1312183	EH38E1312183 promoter-like signature
chr1	2790054	2790070	2789970	2790237	EH38E1312184	171	pELS	pELS	1.71260734476	enhP	E1312184	EH38E1312184 proximal enhancer-like signature
chr1	2806972	2806988	2806645	2806995	EH38E1312190	370	DNase-H3K4me3	DNase-H3K4me3	3.7075551298	K4m3	E1312190	EH38E1312190 DNase-H3K4me3
chr1	2807889	2807907	2807903	2808139	EH38E1312191	183	DNase-H3K4me3	DNase-H3K4me3	1.83923187664	K4m3	E1312191	EH38E1312191 DNase-H3K4me3
chr1	2811846	2811865	2811565	2811899	EH38E1312193	203	pELS	pELS	2.03862029185	enhP	E1312193	EH38E1312193 proximal enhancer-like signature
chr1	2855602	2855618	2855573	2855728	EH38E1312202	215	dELS	dELS	2.15683217286	enhD	E1312202	EH38E1312202 distal enhancer-like signature
chr1	2856019	2856038	2855834	2856119	EH38E1312203	276	dELS,CTCF-bound	dELS	2.7685508619	enhD	E1312203	EH38E1312203 distal enhancer-like signature
chr1	2856090	2856106	2855834	2856119	EH38E1312203	276	dELS,CTCF-bound	dELS	2.7685508619	enhD	E1312203	EH38E1312203 distal enhancer-like signature
chr1	2857250	2857267	2857112	2857461	EH38E1312206	290	DNase-H3K4me3	DNase-H3K4me3	2.90808844219	K4m3	E1312206	EH38E1312206 DNase-H3K4me3
chr1	2876176	2876198	2876022	2876362	EH38E1312217	332	DNase-H3K4me3,CTCF-bound	DNase-H3K4me3	3.32390252878	K4m3	E1312217	EH38E1312217 DNase-H3K4me3
chr1	2879056	2879074	2878840	2879095	EH38E1312219	199	DNase-H3K4me3	DNase-H3K4me3	1.99531661013	K4m3	E1312219	EH38E1312219 DNase-H3K4me3
chr1	2883008	2883025	2883024	2883329	EH38E1312221	291	CTCF-only,CTCF-bound	CTCF-only	2.91757701387	CTCF	E1312221	EH38E1312221 CTCF-only
chr1	2919991	2920007	2919945	2920188	EH38E1312228	196	CTCF-only,CTCF-bound	CTCF-only	1.96133401273	CTCF	E1312228	EH38E1312228 CTCF-only
chr1	2922232	2922245	2922043	2922388	EH38E1312229	276	dELS,CTCF-bound	dELS	2.76652135279	enhD	E1312229	EH38E1312229 distal enhancer-like signature
chr1	2968496	2968519	2968500	2968848	EH38E1312249	382	dELS	dELS	3.82466641919	enhD	E1312249	EH38E1312249 distal enhancer-like signature
chr1	2979486	2979505	2979384	2979702	EH38E1312258	189	dELS	dELS	1.89387032427	enhD	E1312258	EH38E1312258 distal enhancer-like signature
chr1	2987872	2987888	2987848	2988156	EH38E1312267	272	dELS	dELS	2.7297442866	enhD	E1312267	EH38E1312267 distal enhancer-like signature
chr1	3004015	3004031	3003942	3004202	EH38E1312271	287	dELS,CTCF-bound	dELS	2.87198563271	enhD	E1312271	EH38E1312271 distal enhancer-like signature
chr1	3011788	3011805	3011700	3011906	EH38E1312273	190	dELS	dELS	1.90927677655	enhD	E1312273	EH38E1312273 distal enhancer-like signature
chr1	3033104	3033119	3033082	3033431	EH38E1312290	521	dELS	dELS	5.21254009085	enhD	E1312290	EH38E1312290 distal enhancer-like signature
chr1	3063243	3063271	3063066	3063394	EH38E1312306	207	pELS	pELS	2.07441340654	enhP	E1312306	EH38E1312306 proximal enhancer-like signature
chr1	3063382	3063400	3063066	3063394	EH38E1312306	207	pELS	pELS	2.07441340654	enhP	E1312306	EH38E1312306 proximal enhancer-like signature
chr1	3063764	3063787	3063689	3063950	EH38E1312307	239	pELS,CTCF-bound	pELS	2.39783022849	enhP	E1312307	EH38E1312307 proximal enhancer-like signature
chr1	3063848	3063875	3063689	3063950	EH38E1312307	239	pELS,CTCF-bound	pELS	2.39783022849	enhP	E1312307	EH38E1312307 proximal enhancer-like signature
chr1	3063877	3063893	3063689	3063950	EH38E1312307	239	pELS,CTCF-bound	pELS	2.39783022849	enhP	E1312307	EH38E1312307 proximal enhancer-like signature
chr1	3063911	3063926	3063689	3063950	EH38E1312307	239	pELS,CTCF-bound	pELS	2.39783022849	enhP	E1312307	EH38E1312307 proximal enhancer-like signature
chr1	3068193	3068211	3067946	3068285	EH38E1312317	254	pELS,CTCF-bound	pELS	2.54030744007	enhP	E1312317	EH38E1312317 proximal enhancer-like signature
chr1	3068256	3068271	3067946	3068285	EH38E1312317	254	pELS,CTCF-bound	pELS	2.54030744007	enhP	E1312317	EH38E1312317 proximal enhancer-like signature
chr1	3068561	3068580	3068411	3068566	EH38E1312318	253	pELS,CTCF-bound	pELS	2.53277658093	enhP	E1312318	EH38E1312318 proximal enhancer-like signature
chr1	3068731	3068751	3068744	3068979	EH38E1312319	329	pELS,CTCF-bound	pELS	3.29519388111	enhP	E1312319	EH38E1312319 proximal enhancer-like signature
chr1	3069148	3069170	3069019	3069238	EH38E1312320	354	PLS,CTCF-bound	PLS	3.5481355465	prom	E1312320	EH38E1312320 promoter-like signature
chr1	3069856	3069872	3069586	3069898	EH38E1312321	348	pELS,CTCF-bound	pELS	3.48524546257	enhP	E1312321	EH38E1312321 proximal enhancer-like signature
chr1	3069874	3069898	3069586	3069898	EH38E1312321	348	pELS,CTCF-bound	pELS	3.48524546257	enhP	E1312321	EH38E1312321 proximal enhancer-like signature
chr1	3070032	3070049	3069908	3070236	EH38E1312322	300	pELS,CTCF-bound	pELS	3.00005174619	enhP	E1312322	EH38E1312322 proximal enhancer-like signature
chr1	3070114	3070133	3069908	3070236	EH38E1312322	300	pELS,CTCF-bound	pELS	3.00005174619	enhP	E1312322	EH38E1312322 proximal enhancer-like signature
chr1	3070336	3070359	3070328	3070587	EH38E1312323	215	pELS,CTCF-bound	pELS	2.15991001448	enhP	E1312323	EH38E1312323 proximal enhancer-like signature
chr1	3070534	3070556	3070328	3070587	EH38E1312323	215	pELS,CTCF-bound	pELS	2.15991001448	enhP	E1312323	EH38E1312323 proximal enhancer-like signature
chr1	3070678	3070700	3070658	3070997	EH38E1312324	258	pELS,CTCF-bound	pELS	2.58417241312	enhP	E1312324	EH38E1312324 proximal enhancer-like signature
chr1	3070985	3070998	3070658	3070997	EH38E1312324	258	pELS,CTCF-bound	pELS	2.58417241312	enhP	E1312324	EH38E1312324 proximal enhancer-like signature
chr1	3071208	3071227	3071152	3071459	EH38E1312325	249	dELS,CTCF-bound	dELS	2.49650854222	enhD	E1312325	EH38E1312325 distal enhancer-like signature
chr1	3072901	3072916	3072864	3073024	EH38E1312330	276	dELS,CTCF-bound	dELS	2.76334682437	enhD	E1312330	EH38E1312330 distal enhancer-like signature
chr1	3073712	3073728	3073480	3073812	EH38E1312332	228	dELS,CTCF-bound	dELS	2.28487443512	enhD	E1312332	EH38E1312332 distal enhancer-like signature
chr1	3073749	3073769	3073480	3073812	EH38E1312332	228	dELS,CTCF-bound	dELS	2.28487443512	enhD	E1312332	EH38E1312332 distal enhancer-like signature
chr1	3074410	3074452	3074282	3074614	EH38E1312333	296	dELS	dELS	2.96350010781	enhD	E1312333	EH38E1312333 distal enhancer-like signature
chr1	3074520	3074533	3074282	3074614	EH38E1312333	296	dELS	dELS	2.96350010781	enhD	E1312333	EH38E1312333 distal enhancer-like signature
chr1	3076202	3076240	3076046	3076324	EH38E1312335	210	dELS	dELS	2.10296461972	enhD	E1312335	EH38E1312335 distal enhancer-like signature
chr1	3079977	3079996	3079916	3080129	EH38E1312339	203	dELS,CTCF-bound	dELS	2.03913760468	enhD	E1312339	EH38E1312339 distal enhancer-like signature
chr1	3086279	3086294	3086080	3086321	EH38E1312345	274	dELS	dELS	2.7458506443	enhD	E1312345	EH38E1312345 distal enhancer-like signature
chr1	3086828	3086846	3086610	3086839	EH38E1312346	252	dELS,CTCF-bound	dELS	2.52747864701	enhD	E1312346	EH38E1312346 distal enhancer-like signature
chr1	3111636	3111673	3111662	3112010	EH38E1312360	308	dELS,CTCF-bound	dELS	3.08193804622	enhD	E1312360	EH38E1312360 distal enhancer-like signature
chr1	3115459	3115473	3115341	3115688	EH38E1312365	345	dELS	dELS	3.45809474643	enhD	E1312365	EH38E1312365 distal enhancer-like signature
chr1	3121976	3121995	3121855	3122101	EH38E1312371	231	dELS	dELS	2.31725389296	enhD	E1312371	EH38E1312371 distal enhancer-like signature
chr1	3122016	3122035	3121855	3122101	EH38E1312371	231	dELS	dELS	2.31725389296	enhD	E1312371	EH38E1312371 distal enhancer-like signature
chr1	3122077	3122091	3121855	3122101	EH38E1312371	231	dELS	dELS	2.31725389296	enhD	E1312371	EH38E1312371 distal enhancer-like signature
chr1	3125153	3125175	3125085	3125238	EH38E1312373	309	dELS	dELS	3.09254100528	enhD	E1312373	EH38E1312373 distal enhancer-like signature
chr1	3130609	3130625	3130372	3130637	EH38E1312380	218	dELS,CTCF-bound	dELS	2.18701372496	enhD	E1312380	EH38E1312380 distal enhancer-like signature
chr1	3133949	3133967	3133748	3134011	EH38E1312383	325	PLS	PLS	3.25241712038	prom	E1312383	EH38E1312383 promoter-like signature
chr1	3146102	3146120	3146046	3146221	EH38E1312396	202	DNase-H3K4me3	DNase-H3K4me3	2.0240959744	K4m3	E1312396	EH38E1312396 DNase-H3K4me3
chr1	3154619	3154633	3154510	3154744	EH38E1312400	208	dELS	dELS	2.08884408949	enhD	E1312400	EH38E1312400 distal enhancer-like signature
chr1	3161252	3161270	3161105	3161272	EH38E1312407	238	dELS	dELS	2.38149679849	enhD	E1312407	EH38E1312407 distal enhancer-like signature
chr1	3162633	3162652	3162442	3162783	EH38E1312409	311	dELS	dELS	3.11193594876	enhD	E1312409	EH38E1312409 distal enhancer-like signature
chr1	3170118	3170131	3170006	3170278	EH38E1312417	220	dELS	dELS	2.20684944161	enhD	E1312417	EH38E1312417 distal enhancer-like signature
chr1	3182060	3182073	3181964	3182312	EH38E1312431	438	dELS	dELS	4.38589763505	enhD	E1312431	EH38E1312431 distal enhancer-like signature
chr1	3183874	3183891	3183850	3184110	EH38E1312434	238	dELS	dELS	2.38749322639	enhD	E1312434	EH38E1312434 distal enhancer-like signature
chr1	3184858	3184875	3184584	3184901	EH38E1312435	203	dELS	dELS	2.03700413768	enhD	E1312435	EH38E1312435 distal enhancer-like signature
chr1	3188480	3188500	3188244	3188564	EH38E1312439	374	dELS,CTCF-bound	dELS	3.74895655117	enhD	E1312439	EH38E1312439 distal enhancer-like signature
chr1	3190570	3190584	3190278	3190620	EH38E1312441	270	dELS	dELS	2.70557800058	enhD	E1312441	EH38E1312441 distal enhancer-like signature
chr1	3198728	3198745	3198680	3198879	EH38E1312448	303	dELS	dELS	3.03135059976	enhD	E1312448	EH38E1312448 distal enhancer-like signature
chr1	3208286	3208304	3208216	3208476	EH38E1312454	180	dELS	dELS	1.80731313232	enhD	E1312454	EH38E1312454 distal enhancer-like signature
chr1	3212142	3212155	3212067	3212339	EH38E1312457	345	dELS	dELS	3.45211825836	enhD	E1312457	EH38E1312457 distal enhancer-like signature
chr1	3213912	3213929	3213775	3214099	EH38E1312459	405	dELS	dELS	4.05157529344	enhD	E1312459	EH38E1312459 distal enhancer-like signature
chr1	3225397	3225420	3225216	3225439	EH38E1312472	207	dELS,CTCF-bound	dELS	2.0712036273	enhD	E1312472	EH38E1312472 distal enhancer-like signature
chr1	3230756	3230771	3230658	3230920	EH38E1312480	242	DNase-H3K4me3	DNase-H3K4me3	2.4297247642	K4m3	E1312480	EH38E1312480 DNase-H3K4me3
chr1	3237673	3237693	3237592	3237912	EH38E1312482	270	dELS	dELS	2.70259502942	enhD	E1312482	EH38E1312482 distal enhancer-like signature
chr1	3237877	3237892	3237592	3237912	EH38E1312482	270	dELS	dELS	2.70259502942	enhD	E1312482	EH38E1312482 distal enhancer-like signature
chr1	3247659	3247676	3247507	3247856	EH38E1312492	274	dELS	dELS	2.74260063541	enhD	E1312492	EH38E1312492 distal enhancer-like signature
chr1	3247767	3247785	3247507	3247856	EH38E1312492	274	dELS	dELS	2.74260063541	enhD	E1312492	EH38E1312492 distal enhancer-like signature
chr1	3247980	3247993	3247874	3248096	EH38E1312493	302	dELS	dELS	3.02577263393	enhD	E1312493	EH38E1312493 distal enhancer-like signature
chr1	3275970	3275989	3275982	3276319	EH38E1312522	328	dELS	dELS	3.28180497838	enhD	E1312522	EH38E1312522 distal enhancer-like signature
chr1	3283935	3283948	3283807	3283993	EH38E1312528	220	dELS,CTCF-bound	dELS	2.20295579578	enhD	E1312528	EH38E1312528 distal enhancer-like signature
chr1	3292298	3292313	3292174	3292522	EH38E1312538	425	dELS,CTCF-bound	dELS	4.25009257567	enhD	E1312538	EH38E1312538 distal enhancer-like signature
chr1	3317135	3317150	3316975	3317219	EH38E1312559	253	dELS	dELS	2.536336799	enhD	E1312559	EH38E1312559 distal enhancer-like signature
chr1	3320982	3320997	3320913	3321199	EH38E1312564	341	dELS	dELS	3.41466859373	enhD	E1312564	EH38E1312564 distal enhancer-like signature
chr1	3322158	3322171	3322168	3322490	EH38E1312565	259	dELS	dELS	2.59690039486	enhD	E1312565	EH38E1312565 distal enhancer-like signature
chr1	3322192	3322242	3322168	3322490	EH38E1312565	259	dELS	dELS	2.59690039486	enhD	E1312565	EH38E1312565 distal enhancer-like signature
chr1	3323625	3323643	3323484	3323825	EH38E1312567	401	dELS,CTCF-bound	dELS	4.01622698723	enhD	E1312567	EH38E1312567 distal enhancer-like signature
chr1	3326984	3327001	3326769	3327118	EH38E1312569	408	dELS	dELS	4.08528334742	enhD	E1312569	EH38E1312569 distal enhancer-like signature
chr1	3328443	3328460	3328187	3328534	EH38E1312571	483	dELS	dELS	4.83305557665	enhD	E1312571	EH38E1312571 distal enhancer-like signature
chr1	3335600	3335645	3335255	3335603	EH38E1312579	339	dELS	dELS	3.39358131292	enhD	E1312579	EH38E1312579 distal enhancer-like signature
chr1	3348550	3348565	3348519	3348841	EH38E1312587	344	dELS	dELS	3.44760496454	enhD	E1312587	EH38E1312587 distal enhancer-like signature
chr1	3353908	3353927	3353913	3354262	EH38E1312597	394	dELS	dELS	3.94802538844	enhD	E1312597	EH38E1312597 distal enhancer-like signature
chr1	3359898	3359917	3359825	3360168	EH38E1312604	310	dELS	dELS	3.10092374944	enhD	E1312604	EH38E1312604 distal enhancer-like signature
chr1	3365868	3365882	3365612	3365958	EH38E1312608	319	dELS	dELS	3.19722349112	enhD	E1312608	EH38E1312608 distal enhancer-like signature
chr1	3365884	3366028	3365612	3365958	EH38E1312608	319	dELS	dELS	3.19722349112	enhD	E1312608	EH38E1312608 distal enhancer-like signature
chr1	3366330	3366344	3366136	3366368	EH38E1312609	269	dELS,CTCF-bound	dELS	2.69462754758	enhD	E1312609	EH38E1312609 distal enhancer-like signature
chr1	3366912	3366931	3366774	3366960	EH38E1312611	317	dELS,CTCF-bound	dELS	3.17129714809	enhD	E1312611	EH38E1312611 distal enhancer-like signature
chr1	3369734	3369748	3369682	3370029	EH38E1312616	449	dELS	dELS	4.49900415869	enhD	E1312616	EH38E1312616 distal enhancer-like signature
chr1	3391833	3391853	3391755	3392092	EH38E1312631	243	dELS,CTCF-bound	dELS	2.43126034988	enhD	E1312631	EH38E1312631 distal enhancer-like signature
chr1	3410094	3410136	3410120	3410464	EH38E1312649	346	dELS,CTCF-bound	dELS	3.46696803624	enhD	E1312649	EH38E1312649 distal enhancer-like signature
chr1	3410157	3410192	3410120	3410464	EH38E1312649	346	dELS,CTCF-bound	dELS	3.46696803624	enhD	E1312649	EH38E1312649 distal enhancer-like signature
chr1	3417984	3418001	3417957	3418296	EH38E1312655	372	dELS	dELS	3.72297125561	enhD	E1312655	EH38E1312655 distal enhancer-like signature
chr1	3421418	3421432	3421413	3421573	EH38E1312660	209	dELS	dELS	2.09700068772	enhD	E1312660	EH38E1312660 distal enhancer-like signature
chr1	3431422	3431441	3431307	3431610	EH38E1312666	294	DNase-H3K4me3,CTCF-bound	DNase-H3K4me3	2.94824464058	K4m3	E1312666	EH38E1312666 DNase-H3K4me3
chr1	3431449	3431463	3431307	3431610	EH38E1312666	294	DNase-H3K4me3,CTCF-bound	DNase-H3K4me3	2.94824464058	K4m3	E1312666	EH38E1312666 DNase-H3K4me3
chr1	3454404	3454425	3454361	3454688	EH38E1312679	446	PLS,CTCF-bound	PLS	4.46143698089	prom	E1312679	EH38E1312679 promoter-like signature
chr1	3456342	3456358	3456314	3456573	EH38E1312683	209	dELS	dELS	2.09612423447	enhD	E1312683	EH38E1312683 distal enhancer-like signature
chr1	3460860	3460877	3460657	3461003	EH38E1312691	373	dELS	dELS	3.73253390583	enhD	E1312691	EH38E1312691 distal enhancer-like signature
chr1	3469378	3469396	3469339	3469656	EH38E1312705	219	dELS	dELS	2.19305289093	enhD	E1312705	EH38E1312705 distal enhancer-like signature
chr1	3471873	3471894	3471684	3472023	EH38E1312708	441	dELS,CTCF-bound	dELS	4.4199344826	enhD	E1312708	EH38E1312708 distal enhancer-like signature
chr1	3472989	3473006	3472826	3473095	EH38E1312709	198	dELS	dELS	1.98721903288	enhD	E1312709	EH38E1312709 distal enhancer-like signature
chr1	3473007	3473032	3472826	3473095	EH38E1312709	198	dELS	dELS	1.98721903288	enhD	E1312709	EH38E1312709 distal enhancer-like signature
chr1	3473206	3473220	3473103	3473291	EH38E1312710	249	dELS,CTCF-bound	dELS	2.49676780558	enhD	E1312710	EH38E1312710 distal enhancer-like signature
chr1	3482287	3482309	3482282	3482617	EH38E1312721	363	dELS,CTCF-bound	dELS	3.63299205035	enhD	E1312721	EH38E1312721 distal enhancer-like signature
chr1	3483861	3483881	3483763	3484110	EH38E1312723	285	dELS,CTCF-bound	dELS	2.85251345561	enhD	E1312723	EH38E1312723 distal enhancer-like signature
chr1	3491557	3491573	3491253	3491602	EH38E1312725	468	dELS,CTCF-bound	dELS	4.68674403229	enhD	E1312725	EH38E1312725 distal enhancer-like signature
chr1	3491928	3491960	3491820	3491992	EH38E1312727	253	dELS,CTCF-bound	dELS	2.53085825232	enhD	E1312727	EH38E1312727 distal enhancer-like signature
chr1	3491963	3491982	3491820	3491992	EH38E1312727	253	dELS,CTCF-bound	dELS	2.53085825232	enhD	E1312727	EH38E1312727 distal enhancer-like signature
chr1	3494873	3494889	3494663	3494913	EH38E1312730	316	dELS,CTCF-bound	dELS	3.16761070165	enhD	E1312730	EH38E1312730 distal enhancer-like signature
chr1	3504255	3504271	3504176	3504525	EH38E1312737	509	dELS,CTCF-bound	dELS	5.09692440105	enhD	E1312737	EH38E1312737 distal enhancer-like signature
chr1	3514627	3514641	3514392	3514740	EH38E1312744	341	dELS	dELS	3.41093254726	enhD	E1312744	EH38E1312744 distal enhancer-like signature
chr1	3517346	3517362	3517003	3517349	EH38E1312747	365	dELS,CTCF-bound	dELS	3.65876212304	enhD	E1312747	EH38E1312747 distal enhancer-like signature
chr1	3517346	3517362	3517361	3517588	EH38E1312748	265	dELS,CTCF-bound	dELS	2.65227339563	enhD	E1312748	EH38E1312748 distal enhancer-like signature
chr1	3531159	3531188	3531026	3531336	EH38E1312762	342	pELS,CTCF-bound	pELS	3.42214583504	enhP	E1312762	EH38E1312762 proximal enhancer-like signature
chr1	3531346	3531366	3531357	3531707	EH38E1312763	470	PLS,CTCF-bound	PLS	4.70213341117	prom	E1312763	EH38E1312763 promoter-like signature
chr1	3531412	3531432	3531357	3531707	EH38E1312763	470	PLS,CTCF-bound	PLS	4.70213341117	prom	E1312763	EH38E1312763 promoter-like signature
chr1	3531574	3531596	3531357	3531707	EH38E1312763	470	PLS,CTCF-bound	PLS	4.70213341117	prom	E1312763	EH38E1312763 promoter-like signature
chr1	3531673	3531691	3531357	3531707	EH38E1312763	470	PLS,CTCF-bound	PLS	4.70213341117	prom	E1312763	EH38E1312763 promoter-like signature
chr1	3531699	3531744	3531357	3531707	EH38E1312763	470	PLS,CTCF-bound	PLS	4.70213341117	prom	E1312763	EH38E1312763 promoter-like signature
chr1	3536671	3536685	3536545	3536740	EH38E1312767	287	dELS,CTCF-bound	dELS	2.87084515338	enhD	E1312767	EH38E1312767 distal enhancer-like signature
chr1	3547758	3547773	3547736	3547923	EH38E1312782	253	dELS	dELS	2.53082253862	enhD	E1312782	EH38E1312782 distal enhancer-like signature
chr1	3563840	3563856	3563745	3563985	EH38E1312799	233	dELS,CTCF-bound	dELS	2.33940983972	enhD	E1312799	EH38E1312799 distal enhancer-like signature
chr1	3585265	3585283	3585149	3585419	EH38E1312816	208	dELS	dELS	2.08446220473	enhD	E1312816	EH38E1312816 distal enhancer-like signature
chr1	3585288	3585312	3585149	3585419	EH38E1312816	208	dELS	dELS	2.08446220473	enhD	E1312816	EH38E1312816 distal enhancer-like signature
chr1	3585634	3585649	3585578	3585775	EH38E1312817	201	dELS,CTCF-bound	dELS	2.01196130672	enhD	E1312817	EH38E1312817 distal enhancer-like signature
chr1	3585967	3585985	3585850	3586054	EH38E1312818	189	dELS,CTCF-bound	dELS	1.89008530287	enhD	E1312818	EH38E1312818 distal enhancer-like signature
chr1	3586041	3586055	3585850	3586054	EH38E1312818	189	dELS,CTCF-bound	dELS	1.89008530287	enhD	E1312818	EH38E1312818 distal enhancer-like signature
chr1	3587524	3587538	3587381	3587728	EH38E1312821	342	dELS,CTCF-bound	dELS	3.42779245264	enhD	E1312821	EH38E1312821 distal enhancer-like signature
chr1	3587547	3587564	3587381	3587728	EH38E1312821	342	dELS,CTCF-bound	dELS	3.42779245264	enhD	E1312821	EH38E1312821 distal enhancer-like signature
chr1	3591600	3591619	3591554	3591736	EH38E1312826	261	dELS,CTCF-bound	dELS	2.61006958288	enhD	E1312826	EH38E1312826 distal enhancer-like signature
chr1	3602032	3602047	3601896	3602055	EH38E1312835	236	dELS,CTCF-bound	dELS	2.36284611949	enhD	E1312835	EH38E1312835 distal enhancer-like signature
chr1	3611178	3611196	3611164	3611479	EH38E1312847	302	PLS,CTCF-bound	PLS	3.02952331079	prom	E1312847	EH38E1312847 promoter-like signature
chr1	3611225	3611242	3611164	3611479	EH38E1312847	302	PLS,CTCF-bound	PLS	3.02952331079	prom	E1312847	EH38E1312847 promoter-like signature
chr1	3611265	3611284	3611164	3611479	EH38E1312847	302	PLS,CTCF-bound	PLS	3.02952331079	prom	E1312847	EH38E1312847 promoter-like signature
chr1	3611336	3611349	3611164	3611479	EH38E1312847	302	PLS,CTCF-bound	PLS	3.02952331079	prom	E1312847	EH38E1312847 promoter-like signature
chr1	3611363	3611383	3611164	3611479	EH38E1312847	302	PLS,CTCF-bound	PLS	3.02952331079	prom	E1312847	EH38E1312847 promoter-like signature
chr1	3611424	3611438	3611164	3611479	EH38E1312847	302	PLS,CTCF-bound	PLS	3.02952331079	prom	E1312847	EH38E1312847 promoter-like signature
chr1	3624252	3624271	3624248	3624595	EH38E1312865	395	pELS,CTCF-bound	pELS	3.95409680773	enhP	E1312865	EH38E1312865 proximal enhancer-like signature
chr1	3624297	3624312	3624248	3624595	EH38E1312865	395	pELS,CTCF-bound	pELS	3.95409680773	enhP	E1312865	EH38E1312865 proximal enhancer-like signature
chr1	3624395	3624415	3624248	3624595	EH38E1312865	395	pELS,CTCF-bound	pELS	3.95409680773	enhP	E1312865	EH38E1312865 proximal enhancer-like signature
chr1	3624797	3624811	3624691	3625040	EH38E1312866	760	PLS,CTCF-bound	PLS	7.60479828299	prom	E1312866	EH38E1312866 promoter-like signature
chr1	3625229	3625255	3625123	3625316	EH38E1312867	385	PLS,CTCF-bound	PLS	3.85087500026	prom	E1312867	EH38E1312867 promoter-like signature
chr1	3627989	3628004	3627815	3628151	EH38E1312870	324	dELS	dELS	3.24035430915	enhD	E1312870	EH38E1312870 distal enhancer-like signature
chr1	3630404	3630420	3630184	3630515	EH38E1312874	266	dELS,CTCF-bound	dELS	2.6604540259	enhD	E1312874	EH38E1312874 distal enhancer-like signature
chr1	3632008	3632028	3631933	3632278	EH38E1312877	248	dELS	dELS	2.48471724755	enhD	E1312877	EH38E1312877 distal enhancer-like signature
chr1	3638891	3638911	3638629	3638955	EH38E1312880	244	dELS	dELS	2.44057108187	enhD	E1312880	EH38E1312880 distal enhancer-like signature
chr1	3643089	3643105	3643030	3643373	EH38E1312883	212	dELS	dELS	2.12985044097	enhD	E1312883	EH38E1312883 distal enhancer-like signature
chr1	3650010	3650028	3649944	3650293	EH38E1312885	553	PLS,CTCF-bound	PLS	5.53450757215	prom	E1312885	EH38E1312885 promoter-like signature
chr1	3650048	3650066	3649944	3650293	EH38E1312885	553	PLS,CTCF-bound	PLS	5.53450757215	prom	E1312885	EH38E1312885 promoter-like signature
chr1	3650438	3650461	3650359	3650615	EH38E1312886	296	pELS,CTCF-bound	pELS	2.96744286286	enhP	E1312886	EH38E1312886 proximal enhancer-like signature
chr1	3650722	3650735	3650643	3650905	EH38E1312887	253	DNase-H3K4me3,CTCF-bound	DNase-H3K4me3	2.53084700088	K4m3	E1312887	EH38E1312887 DNase-H3K4me3
chr1	3650754	3650773	3650643	3650905	EH38E1312887	253	DNase-H3K4me3,CTCF-bound	DNase-H3K4me3	2.53084700088	K4m3	E1312887	EH38E1312887 DNase-H3K4me3
chr1	3650831	3650850	3650643	3650905	EH38E1312887	253	DNase-H3K4me3,CTCF-bound	DNase-H3K4me3	2.53084700088	K4m3	E1312887	EH38E1312887 DNase-H3K4me3
chr1	3651141	3651163	3651040	3651261	EH38E1312888	249	pELS	pELS	2.49413312086	enhP	E1312888	EH38E1312888 proximal enhancer-like signature
chr1	3651639	3651654	3651445	3651762	EH38E1312889	313	pELS,CTCF-bound	pELS	3.13499061635	enhP	E1312889	EH38E1312889 proximal enhancer-like signature
chr1	3653012	3653030	3652997	3653180	EH38E1312892	260	pELS	pELS	2.60948826428	enhP	E1312892	EH38E1312892 proximal enhancer-like signature
chr1	3653050	3653069	3652997	3653180	EH38E1312892	260	pELS	pELS	2.60948826428	enhP	E1312892	EH38E1312892 proximal enhancer-like signature
chr1	3653461	3653479	3653345	3653539	EH38E1312893	201	pELS	pELS	2.01710603946	enhP	E1312893	EH38E1312893 proximal enhancer-like signature
chr1	3666552	3666572	3666215	3666556	EH38E1312909	464	dELS	dELS	4.647782151	enhD	E1312909	EH38E1312909 distal enhancer-like signature
chr1	3666552	3666572	3666558	3666727	EH38E1312910	376	dELS,CTCF-bound	dELS	3.76518134254	enhD	E1312910	EH38E1312910 distal enhancer-like signature
chr1	3667407	3667428	3667352	3667545	EH38E1312911	407	pELS,CTCF-bound	pELS	4.07592017483	enhP	E1312911	EH38E1312911 proximal enhancer-like signature
chr1	3668908	3668925	3668816	3669164	EH38E1312913	407	pELS,CTCF-bound	pELS	4.07989464922	enhP	E1312913	EH38E1312913 proximal enhancer-like signature
chr1	3669083	3669101	3668816	3669164	EH38E1312913	407	pELS,CTCF-bound	pELS	4.07989464922	enhP	E1312913	EH38E1312913 proximal enhancer-like signature
chr1	3672102	3672116	3671850	3672192	EH38E1312917	331	dELS	dELS	3.31908233659	enhD	E1312917	EH38E1312917 distal enhancer-like signature
chr1	3676850	3676866	3676667	3676886	EH38E1312924	404	dELS,CTCF-bound	dELS	4.04604375901	enhD	E1312924	EH38E1312924 distal enhancer-like signature
chr1	3677203	3677223	3676936	3677283	EH38E1312925	479	dELS,CTCF-bound	dELS	4.79903755443	enhD	E1312925	EH38E1312925 distal enhancer-like signature
chr1	3678469	3678484	3678325	3678655	EH38E1312927	325	dELS,CTCF-bound	dELS	3.25245553331	enhD	E1312927	EH38E1312927 distal enhancer-like signature
chr1	3679330	3679347	3679099	3679405	EH38E1312928	281	dELS	dELS	2.81795649359	enhD	E1312928	EH38E1312928 distal enhancer-like signature
chr1	3698179	3698194	3697942	3698291	EH38E1312943	382	pELS,CTCF-bound	pELS	3.82775513491	enhP	E1312943	EH38E1312943 proximal enhancer-like signature
chr1	3698266	3698281	3697942	3698291	EH38E1312943	382	pELS,CTCF-bound	pELS	3.82775513491	enhP	E1312943	EH38E1312943 proximal enhancer-like signature
chr1	3703489	3703502	3703475	3703676	EH38E1312948	295	dELS,CTCF-bound	dELS	2.9556375334	enhD	E1312948	EH38E1312948 distal enhancer-like signature
chr1	3704349	3704366	3704024	3704369	EH38E1312950	295	dELS	dELS	2.95594567514	enhD	E1312950	EH38E1312950 distal enhancer-like signature
chr1	3711818	3711890	3711552	3711902	EH38E1312956	212	dELS	dELS	2.12272822105	enhD	E1312956	EH38E1312956 distal enhancer-like signature
chr1	3717415	3717434	3717292	3717623	EH38E1312966	431	dELS,CTCF-bound	dELS	4.31300055355	enhD	E1312966	EH38E1312966 distal enhancer-like signature
chr1	3718190	3718204	3718036	3718381	EH38E1312967	328	dELS	dELS	3.28744877829	enhD	E1312967	EH38E1312967 distal enhancer-like signature
chr1	3719821	3719843	3719664	3719878	EH38E1312970	313	dELS	dELS	3.13212199906	enhD	E1312970	EH38E1312970 distal enhancer-like signature
chr1	3732926	3732947	3732720	3732943	EH38E1312981	277	dELS,CTCF-bound	dELS	2.77852629732	enhD	E1312981	EH38E1312981 distal enhancer-like signature
chr1	3744026	3744041	3743905	3744113	EH38E1312994	180	CTCF-only,CTCF-bound	CTCF-only	1.80965903174	CTCF	E1312994	EH38E1312994 CTCF-only
chr1	3746589	3746612	3746434	3746756	EH38E1312997	280	PLS,CTCF-bound	PLS	2.80506942173	prom	E1312997	EH38E1312997 promoter-like signature
chr1	3747320	3747334	3747258	3747607	EH38E1312999	476	PLS,CTCF-bound	PLS	4.76705565353	prom	E1312999	EH38E1312999 promoter-like signature
chr1	3747492	3747509	3747258	3747607	EH38E1312999	476	PLS,CTCF-bound	PLS	4.76705565353	prom	E1312999	EH38E1312999 promoter-like signature
chr1	3767407	3767425	3767127	3767472	EH38E1313004	217	DNase-H3K4me3	DNase-H3K4me3	2.17445606435	K4m3	E1313004	EH38E1313004 DNase-H3K4me3
chr1	3771666	3771682	3771607	3771781	EH38E1313007	344	pELS,CTCF-bound	pELS	3.44828924463	enhP	E1313007	EH38E1313007 proximal enhancer-like signature
chr1	3772844	3772863	3772821	3773112	EH38E1313010	368	PLS,CTCF-bound	PLS	3.6813548739	prom	E1313010	EH38E1313010 promoter-like signature
chr1	3775928	3775947	3775946	3776296	EH38E1313018	533	dELS,CTCF-bound	dELS	5.33030854162	enhD	E1313018	EH38E1313018 distal enhancer-like signature
chr1	3775949	3775963	3775946	3776296	EH38E1313018	533	dELS,CTCF-bound	dELS	5.33030854162	enhD	E1313018	EH38E1313018 distal enhancer-like signature
chr1	3776041	3776057	3775946	3776296	EH38E1313018	533	dELS,CTCF-bound	dELS	5.33030854162	enhD	E1313018	EH38E1313018 distal enhancer-like signature
chr1	3776103	3776119	3775946	3776296	EH38E1313018	533	dELS,CTCF-bound	dELS	5.33030854162	enhD	E1313018	EH38E1313018 distal enhancer-like signature
chr1	3776540	3776557	3776433	3776669	EH38E1313019	251	dELS,CTCF-bound	dELS	2.51650428509	enhD	E1313019	EH38E1313019 distal enhancer-like signature
chr1	3779764	3779781	3779645	3779852	EH38E1313027	216	dELS,CTCF-bound	dELS	2.16304104864	enhD	E1313027	EH38E1313027 distal enhancer-like signature
chr1	3785633	3785648	3785488	3785811	EH38E1313030	314	pELS,CTCF-bound	pELS	3.14411873936	enhP	E1313030	EH38E1313030 proximal enhancer-like signature
chr1	3796008	3796033	3795938	3796114	EH38E1313039	264	pELS,CTCF-bound	pELS	2.64855329618	enhP	E1313039	EH38E1313039 proximal enhancer-like signature
chr1	3796274	3796297	3796171	3796342	EH38E1313040	298	pELS,CTCF-bound	pELS	2.98306949816	enhP	E1313040	EH38E1313040 proximal enhancer-like signature
chr1	3796522	3796538	3796383	3796733	EH38E1313041	536	PLS,CTCF-bound	PLS	5.36748496792	prom	E1313041	EH38E1313041 promoter-like signature
chr1	3796589	3796606	3796383	3796733	EH38E1313041	536	PLS,CTCF-bound	PLS	5.36748496792	prom	E1313041	EH38E1313041 promoter-like signature
chr1	3819375	3819391	3819128	3819394	EH38E1313058	182	dELS,CTCF-bound	dELS	1.82939141063	enhD	E1313058	EH38E1313058 distal enhancer-like signature
chr1	3822610	3822626	3822588	3822777	EH38E1313065	196	dELS	dELS	1.96550774132	enhD	E1313065	EH38E1313065 distal enhancer-like signature
chr1	3856748	3856776	3856657	3856839	EH38E1313083	315	pELS,CTCF-bound	pELS	3.15532118209	enhP	E1313083	EH38E1313083 proximal enhancer-like signature
chr1	3856800	3856842	3856657	3856839	EH38E1313083	315	pELS,CTCF-bound	pELS	3.15532118209	enhP	E1313083	EH38E1313083 proximal enhancer-like signature
chr1	3857220	3857244	3857152	3857502	EH38E1313084	731	PLS,CTCF-bound	PLS	7.3194920537	prom	E1313084	EH38E1313084 promoter-like signature
chr1	3857252	3857273	3857152	3857502	EH38E1313084	731	PLS,CTCF-bound	PLS	7.3194920537	prom	E1313084	EH38E1313084 promoter-like signature
chr1	3857400	3857418	3857152	3857502	EH38E1313084	731	PLS,CTCF-bound	PLS	7.3194920537	prom	E1313084	EH38E1313084 promoter-like signature
chr1	3858005	3858021	3857896	3858131	EH38E1313086	214	pELS	pELS	2.14995590161	enhP	E1313086	EH38E1313086 proximal enhancer-like signature
chr1	3886949	3886968	3886798	3887094	EH38E1313110	285	dELS,CTCF-bound	dELS	2.85776050922	enhD	E1313110	EH38E1313110 distal enhancer-like signature
chr1	3900207	3900226	3900085	3900426	EH38E1313124	575	PLS,CTCF-bound	PLS	5.75423081902	prom	E1313124	EH38E1313124 promoter-like signature
chr1	3900755	3900768	3900571	3900921	EH38E1313125	739	pELS,CTCF-bound	pELS	7.39461387632	enhP	E1313125	EH38E1313125 proximal enhancer-like signature
chr1	3900883	3900897	3900571	3900921	EH38E1313125	739	pELS,CTCF-bound	pELS	7.39461387632	enhP	E1313125	EH38E1313125 proximal enhancer-like signature
chr1	3902387	3902403	3902176	3902461	EH38E1313128	409	pELS	pELS	4.09273719664	enhP	E1313128	EH38E1313128 proximal enhancer-like signature
chr1	3902877	3902896	3902578	3902927	EH38E1313129	387	dELS	dELS	3.87139497457	enhD	E1313129	EH38E1313129 distal enhancer-like signature
chr1	3905338	3905356	3905278	3905625	EH38E1313136	292	dELS	dELS	2.92808559131	enhD	E1313136	EH38E1313136 distal enhancer-like signature
chr1	3906228	3906244	3906068	3906415	EH38E1313137	380	dELS	dELS	3.80702628128	enhD	E1313137	EH38E1313137 distal enhancer-like signature
chr1	3906336	3906353	3906068	3906415	EH38E1313137	380	dELS	dELS	3.80702628128	enhD	E1313137	EH38E1313137 distal enhancer-like signature
chr1	3910377	3910393	3910340	3910613	EH38E1313145	371	dELS,CTCF-bound	dELS	3.71229419216	enhD	E1313145	EH38E1313145 distal enhancer-like signature
chr1	3924636	3924651	3924576	3924870	EH38E1313156	270	DNase-H3K4me3	DNase-H3K4me3	2.70457839752	K4m3	E1313156	EH38E1313156 DNase-H3K4me3
chr1	3940612	3940628	3940405	3940735	EH38E1313167	256	PLS,CTCF-bound	PLS	2.56261498385	prom	E1313167	EH38E1313167 promoter-like signature
chr1	3976002	3976015	3975885	3976232	EH38E1313178	230	DNase-H3K4me3	DNase-H3K4me3	2.30532865864	K4m3	E1313178	EH38E1313178 DNase-H3K4me3
chr1	3993992	3994007	3993964	3994284	EH38E1313189	297	DNase-H3K4me3	DNase-H3K4me3	2.97985313209	K4m3	E1313189	EH38E1313189 DNase-H3K4me3
chr1	4001182	4001198	4001077	4001253	EH38E1313193	245	CTCF-only,CTCF-bound	CTCF-only	2.45011904005	CTCF	E1313193	EH38E1313193 CTCF-only
chr1	4048258	4048273	4048034	4048381	EH38E1313218	347	dELS,CTCF-bound	dELS	3.47837115139	enhD	E1313218	EH38E1313218 distal enhancer-like signature
chr1	4108999	4109020	4108756	4109103	EH38E1313250	371	dELS	dELS	3.71694104112	enhD	E1313250	EH38E1313250 distal enhancer-like signature
chr1	4109156	4109172	4109120	4109324	EH38E1313251	273	dELS	dELS	2.73552613785	enhD	E1313251	EH38E1313251 distal enhancer-like signature
chr1	4228056	4228069	4228015	4228364	EH38E1313280	283	DNase-H3K4me3	DNase-H3K4me3	2.83302382819	K4m3	E1313280	EH38E1313280 DNase-H3K4me3
chr1	4310556	4310569	4310433	4310654	EH38E1313305	296	dELS	dELS	2.96274638355	enhD	E1313305	EH38E1313305 distal enhancer-like signature
chr1	4411995	4412013	4411860	4412210	EH38E1313336	416	PLS	PLS	4.16697873287	prom	E1313336	EH38E1313336 promoter-like signature
chr1	4412059	4412076	4411860	4412210	EH38E1313336	416	PLS	PLS	4.16697873287	prom	E1313336	EH38E1313336 promoter-like signature
chr1	4496134	4496153	4495853	4496199	EH38E1313359	260	dELS	dELS	2.6010121083	enhD	E1313359	EH38E1313359 distal enhancer-like signature
chr1	4496164	4496183	4495853	4496199	EH38E1313359	260	dELS	dELS	2.6010121083	enhD	E1313359	EH38E1313359 distal enhancer-like signature
chr1	4527972	4527992	4527846	4528191	EH38E1313367	270	dELS,CTCF-bound	dELS	2.70735620751	enhD	E1313367	EH38E1313367 distal enhancer-like signature
chr1	4528002	4528015	4527846	4528191	EH38E1313367	270	dELS,CTCF-bound	dELS	2.70735620751	enhD	E1313367	EH38E1313367 distal enhancer-like signature
chr1	4587603	4587616	4587481	4587698	EH38E1313388	193	dELS	dELS	1.93621336154	enhD	E1313388	EH38E1313388 distal enhancer-like signature
chr1	4594634	4594652	4594408	4594687	EH38E1313392	198	CTCF-only,CTCF-bound	CTCF-only	1.98134416909	CTCF	E1313392	EH38E1313392 CTCF-only
chr1	4605301	4605320	4605267	4605615	EH38E1313402	357	dELS	dELS	3.57035572106	enhD	E1313402	EH38E1313402 distal enhancer-like signature
chr1	4613656	4613680	4613601	4613855	EH38E1313409	165	dELS	dELS	1.65116389332	enhD	E1313409	EH38E1313409 distal enhancer-like signature
chr1	4613945	4613961	4613918	4614230	EH38E1313410	194	dELS	dELS	1.94719927791	enhD	E1313410	EH38E1313410 distal enhancer-like signature
chr1	4654100	4654117	4653930	4654166	EH38E1313429	225	pELS,CTCF-bound	pELS	2.25045166298	enhP	E1313429	EH38E1313429 proximal enhancer-like signature
chr1	4654587	4654608	4654440	4654764	EH38E1313431	340	PLS	PLS	3.40940611586	prom	E1313431	EH38E1313431 promoter-like signature
chr1	4654650	4654678	4654440	4654764	EH38E1313431	340	PLS	PLS	3.40940611586	prom	E1313431	EH38E1313431 promoter-like signature
chr1	4654686	4654743	4654440	4654764	EH38E1313431	340	PLS	PLS	3.40940611586	prom	E1313431	EH38E1313431 promoter-like signature
chr1	4654755	4654774	4654440	4654764	EH38E1313431	340	PLS	PLS	3.40940611586	prom	E1313431	EH38E1313431 promoter-like signature
chr1	4655183	4655200	4655062	4655410	EH38E1313432	259	PLS,CTCF-bound	PLS	2.59807350115	prom	E1313432	EH38E1313432 promoter-like signature
chr1	4655255	4655271	4655062	4655410	EH38E1313432	259	PLS,CTCF-bound	PLS	2.59807350115	prom	E1313432	EH38E1313432 promoter-like signature
chr1	4655353	4655373	4655062	4655410	EH38E1313432	259	PLS,CTCF-bound	PLS	2.59807350115	prom	E1313432	EH38E1313432 promoter-like signature
chr1	4655472	4655502	4655459	4655692	EH38E1313433	257	pELS,CTCF-bound	pELS	2.57500675039	enhP	E1313433	EH38E1313433 proximal enhancer-like signature
chr1	4655597	4655614	4655459	4655692	EH38E1313433	257	pELS,CTCF-bound	pELS	2.57500675039	enhP	E1313433	EH38E1313433 proximal enhancer-like signature
chr1	4655661	4655680	4655459	4655692	EH38E1313433	257	pELS,CTCF-bound	pELS	2.57500675039	enhP	E1313433	EH38E1313433 proximal enhancer-like signature
chr1	4655827	4655844	4655832	4656076	EH38E1313434	294	pELS,CTCF-bound	pELS	2.9450898828	enhP	E1313434	EH38E1313434 proximal enhancer-like signature
chr1	4656105	4656146	4656103	4656264	EH38E1313435	288	pELS,CTCF-bound	pELS	2.88504721255	enhP	E1313435	EH38E1313435 proximal enhancer-like signature
chr1	4658044	4658061	4657922	4658201	EH38E1313440	320	dELS	dELS	3.20662464295	enhD	E1313440	EH38E1313440 distal enhancer-like signature
chr1	4662537	4662556	4662527	4662811	EH38E1313447	188	dELS	dELS	1.8818178529	enhD	E1313447	EH38E1313447 distal enhancer-like signature
chr1	4674843	4674860	4674680	4675015	EH38E1313461	267	dELS	dELS	2.67133378092	enhD	E1313461	EH38E1313461 distal enhancer-like signature
chr1	4701043	4701060	4700869	4701219	EH38E1313480	391	dELS,CTCF-bound	dELS	3.91714113834	enhD	E1313480	EH38E1313480 distal enhancer-like signature
chr1	4703033	4703052	4702919	4703269	EH38E1313482	410	dELS	dELS	4.10423341329	enhD	E1313482	EH38E1313482 distal enhancer-like signature
chr1	4711318	4711336	4711181	4711380	EH38E1313490	303	dELS,CTCF-bound	dELS	3.03291148056	enhD	E1313490	EH38E1313490 distal enhancer-like signature
chr1	4713793	4713808	4713634	4713960	EH38E1313492	220	dELS	dELS	2.20555577057	enhD	E1313492	EH38E1313492 distal enhancer-like signature
chr1	4744164	4744182	4743986	4744292	EH38E1313506	303	dELS	dELS	3.03649653291	enhD	E1313506	EH38E1313506 distal enhancer-like signature
chr1	4750236	4750287	4750260	4750430	EH38E1313508	192	dELS	dELS	1.92878306434	enhD	E1313508	EH38E1313508 distal enhancer-like signature
chr1	4916721	4916780	4916689	4916900	EH38E1313558	279	CTCF-only,CTCF-bound	CTCF-only	2.79301837741	CTCF	E1313558	EH38E1313558 CTCF-only
chr1	4936038	4936051	4935812	4936160	EH38E1313560	274	CTCF-only,CTCF-bound	CTCF-only	2.74681327808	CTCF	E1313560	EH38E1313560 CTCF-only
chr1	5239311	5239330	5239290	5239626	EH38E1313632	186	DNase-H3K4me3	DNase-H3K4me3	1.8668613905	K4m3	E1313632	EH38E1313632 DNase-H3K4me3
chr1	5276699	5276739	5276727	5276919	EH38E1313646	189	CTCF-only,CTCF-bound	CTCF-only	1.89387616571	CTCF	E1313646	EH38E1313646 CTCF-only
chr1	5379519	5379532	5379409	5379731	EH38E1313677	370	dELS	dELS	3.70707079231	enhD	E1313677	EH38E1313677 distal enhancer-like signature
chr1	5486505	5486518	5486347	5486653	EH38E1313736	282	dELS	dELS	2.82320641015	enhD	E1313736	EH38E1313736 distal enhancer-like signature
chr1	5511619	5511644	5511454	5511723	EH38E1313755	224	dELS	dELS	2.24532321408	enhD	E1313755	EH38E1313755 distal enhancer-like signature
chr1	5525895	5525917	5525878	5526206	EH38E1313766	313	DNase-H3K4me3	DNase-H3K4me3	3.13384802544	K4m3	E1313766	EH38E1313766 DNase-H3K4me3
chr1	5598318	5598335	5598060	5598402	EH38E1313772	356	dELS,CTCF-bound	dELS	3.56370163658	enhD	E1313772	EH38E1313772 distal enhancer-like signature
chr1	5650504	5650519	5650373	5650665	EH38E1313796	270	CTCF-only,CTCF-bound	CTCF-only	2.70262006696	CTCF	E1313796	EH38E1313796 CTCF-only
chr1	5651755	5651768	5651708	5651876	EH38E1313797	171	dELS	dELS	1.71670747999	enhD	E1313797	EH38E1313797 distal enhancer-like signature
chr1	5688706	5688727	5688505	5688846	EH38E1313822	324	dELS	dELS	3.24505307986	enhD	E1313822	EH38E1313822 distal enhancer-like signature
chr1	5688788	5688811	5688505	5688846	EH38E1313822	324	dELS	dELS	3.24505307986	enhD	E1313822	EH38E1313822 distal enhancer-like signature
chr1	5688823	5688848	5688505	5688846	EH38E1313822	324	dELS	dELS	3.24505307986	enhD	E1313822	EH38E1313822 distal enhancer-like signature
chr1	5725637	5725651	5725418	5725716	EH38E1313840	200	dELS	dELS	2.00303536583	enhD	E1313840	EH38E1313840 distal enhancer-like signature
chr1	5744642	5744665	5744342	5744683	EH38E1313848	206	dELS	dELS	2.06582283748	enhD	E1313848	EH38E1313848 distal enhancer-like signature
chr1	5744912	5744931	5744860	5745146	EH38E1313849	268	dELS	dELS	2.68353493782	enhD	E1313849	EH38E1313849 distal enhancer-like signature
chr1	5745254	5745277	5745156	5745487	EH38E1313850	426	dELS,CTCF-bound	dELS	4.26337480502	enhD	E1313850	EH38E1313850 distal enhancer-like signature
chr1	5752527	5752542	5752242	5752575	EH38E1313858	295	dELS,CTCF-bound	dELS	2.95420666665	enhD	E1313858	EH38E1313858 distal enhancer-like signature
chr1	5757414	5757433	5757381	5757608	EH38E1313861	306	dELS	dELS	3.06483935539	enhD	E1313861	EH38E1313861 distal enhancer-like signature
chr1	5758016	5758051	5758025	5758242	EH38E1313863	177	dELS	dELS	1.77124199176	enhD	E1313863	EH38E1313863 distal enhancer-like signature
chr1	5816657	5816674	5816655	5816980	EH38E1313879	177	CTCF-only,CTCF-bound	CTCF-only	1.77394414423	CTCF	E1313879	EH38E1313879 CTCF-only
chr1	5911449	5911469	5911175	5911520	EH38E1313932	388	dELS	dELS	3.88113700639	enhD	E1313932	EH38E1313932 distal enhancer-like signature
chr1	5917995	5918013	5917663	5918012	EH38E1313941	494	dELS	dELS	4.94043029431	enhD	E1313941	EH38E1313941 distal enhancer-like signature
chr1	5939524	5939539	5939268	5939586	EH38E1313959	271	dELS,CTCF-bound	dELS	2.7129227006	enhD	E1313959	EH38E1313959 distal enhancer-like signature
chr1	5949340	5949372	5949169	5949370	EH38E1313962	296	dELS,CTCF-bound	dELS	2.96548396513	enhD	E1313962	EH38E1313962 distal enhancer-like signature
chr1	5962967	5962985	5962783	5963128	EH38E1313972	318	dELS	dELS	3.18429121252	enhD	E1313972	EH38E1313972 distal enhancer-like signature
chr1	5967557	5967574	5967441	5967729	EH38E1313978	377	dELS	dELS	3.7751019397	enhD	E1313978	EH38E1313978 distal enhancer-like signature
chr1	5975190	5975207	5975182	5975522	EH38E1313987	377	dELS,CTCF-bound	dELS	3.77223351928	enhD	E1313987	EH38E1313987 distal enhancer-like signature
chr1	5991433	5991448	5991374	5991596	EH38E1314000	299	PLS,CTCF-bound	PLS	2.99718905334	prom	E1314000	EH38E1314000 promoter-like signature
chr1	5991586	5991623	5991374	5991596	EH38E1314000	299	PLS,CTCF-bound	PLS	2.99718905334	prom	E1314000	EH38E1314000 promoter-like signature
chr1	5991835	5991855	5991628	5991968	EH38E1314001	317	pELS,CTCF-bound	pELS	3.17467044902	enhP	E1314001	EH38E1314001 proximal enhancer-like signature
chr1	5993333	5993352	5993272	5993598	EH38E1314005	284	pELS,CTCF-bound	pELS	2.84372249678	enhP	E1314005	EH38E1314005 proximal enhancer-like signature
chr1	6003098	6003116	6003039	6003286	EH38E1314021	308	dELS,CTCF-bound	dELS	3.0856505134	enhD	E1314021	EH38E1314021 distal enhancer-like signature
chr1	6007733	6007750	6007406	6007748	EH38E1314027	321	dELS	dELS	3.21020381256	enhD	E1314027	EH38E1314027 distal enhancer-like signature
chr1	6016649	6016663	6016304	6016654	EH38E1314035	513	dELS	dELS	5.13659365477	enhD	E1314035	EH38E1314035 distal enhancer-like signature
chr1	6025278	6025298	6025253	6025591	EH38E1314037	366	pELS	pELS	3.66127584388	enhP	E1314037	EH38E1314037 proximal enhancer-like signature
chr1	6026309	6026325	6026105	6026455	EH38E1314039	581	PLS,CTCF-bound	PLS	5.81339855671	prom	E1314039	EH38E1314039 promoter-like signature
chr1	6026352	6026368	6026105	6026455	EH38E1314039	581	PLS,CTCF-bound	PLS	5.81339855671	prom	E1314039	EH38E1314039 promoter-like signature
chr1	6027217	6027280	6027050	6027399	EH38E1314041	456	pELS,CTCF-bound	pELS	4.56056128992	enhP	E1314041	EH38E1314041 proximal enhancer-like signature
chr1	6030445	6030490	6030322	6030507	EH38E1314047	291	dELS,CTCF-bound	dELS	2.91631659037	enhD	E1314047	EH38E1314047 distal enhancer-like signature
chr1	6033184	6033252	6033195	6033408	EH38E1314049	329	pELS	pELS	3.29713784653	enhP	E1314049	EH38E1314049 proximal enhancer-like signature
chr1	6033254	6033317	6033195	6033408	EH38E1314049	329	pELS	pELS	3.29713784653	enhP	E1314049	EH38E1314049 proximal enhancer-like signature
chr1	6033335	6033391	6033195	6033408	EH38E1314049	329	pELS	pELS	3.29713784653	enhP	E1314049	EH38E1314049 proximal enhancer-like signature
chr1	6034670	6034687	6034456	6034782	EH38E1314051	297	pELS,CTCF-bound	pELS	2.9733502525	enhP	E1314051	EH38E1314051 proximal enhancer-like signature
chr1	6045582	6045604	6045522	6045845	EH38E1314062	381	pELS	pELS	3.81770022518	enhP	E1314062	EH38E1314062 proximal enhancer-like signature
chr1	6048825	6048844	6048484	6048833	EH38E1314067	440	dELS	dELS	4.40073218288	enhD	E1314067	EH38E1314067 distal enhancer-like signature
chr1	6065798	6065812	6065518	6065865	EH38E1314082	236	dELS	dELS	2.36896397497	enhD	E1314082	EH38E1314082 distal enhancer-like signature
chr1	6091100	6091125	6091022	6091333	EH38E1314098	169	CTCF-only,CTCF-bound	CTCF-only	1.69998576499	CTCF	E1314098	EH38E1314098 CTCF-only
chr1	6096567	6096583	6096469	6096673	EH38E1314105	193	dELS	dELS	1.93147364058	enhD	E1314105	EH38E1314105 distal enhancer-like signature
chr1	6097465	6097480	6097389	6097672	EH38E1314107	174	dELS	dELS	1.74347789145	enhD	E1314107	EH38E1314107 distal enhancer-like signature
chr1	6105949	6105967	6105726	6105985	EH38E1314124	252	dELS,CTCF-bound	dELS	2.52254910743	enhD	E1314124	EH38E1314124 distal enhancer-like signature
chr1	6148965	6148983	6148646	6148995	EH38E1314143	354	dELS,CTCF-bound	dELS	3.54507445755	enhD	E1314143	EH38E1314143 distal enhancer-like signature
chr1	6152358	6152412	6152306	6152635	EH38E1314145	194	CTCF-only,CTCF-bound	CTCF-only	1.9443485012	CTCF	E1314145	EH38E1314145 CTCF-only
chr1	6179367	6179383	6179224	6179555	EH38E1314170	230	pELS,CTCF-bound	pELS	2.30415395299	enhP	E1314170	EH38E1314170 proximal enhancer-like signature
chr1	6179613	6179630	6179622	6179909	EH38E1314171	204	pELS	pELS	2.04860044103	enhP	E1314171	EH38E1314171 proximal enhancer-like signature
chr1	6180101	6180122	6179947	6180157	EH38E1314172	243	PLS	PLS	2.43624740955	prom	E1314172	EH38E1314172 promoter-like signature
chr1	6180497	6180520	6180202	6180536	EH38E1314173	287	pELS,CTCF-bound	pELS	2.8730566619	enhP	E1314173	EH38E1314173 proximal enhancer-like signature
chr1	6180851	6180871	6180683	6180899	EH38E1314174	206	pELS,CTCF-bound	pELS	2.06201341945	enhP	E1314174	EH38E1314174 proximal enhancer-like signature
chr1	6180894	6180910	6180683	6180899	EH38E1314174	206	pELS,CTCF-bound	pELS	2.06201341945	enhP	E1314174	EH38E1314174 proximal enhancer-like signature
chr1	6206493	6206511	6206478	6206679	EH38E1314200	252	pELS,CTCF-bound	pELS	2.52268352952	enhP	E1314200	EH38E1314200 proximal enhancer-like signature
chr1	6206631	6206645	6206478	6206679	EH38E1314200	252	pELS,CTCF-bound	pELS	2.52268352952	enhP	E1314200	EH38E1314200 proximal enhancer-like signature
chr1	6208790	6208808	6208672	6209019	EH38E1314204	415	dELS,CTCF-bound	dELS	4.15146995555	enhD	E1314204	EH38E1314204 distal enhancer-like signature
chr1	6208903	6208942	6208672	6209019	EH38E1314204	415	dELS,CTCF-bound	dELS	4.15146995555	enhD	E1314204	EH38E1314204 distal enhancer-like signature
chr1	6208951	6208978	6208672	6209019	EH38E1314204	415	dELS,CTCF-bound	dELS	4.15146995555	enhD	E1314204	EH38E1314204 distal enhancer-like signature
chr1	6209355	6209380	6209178	6209526	EH38E1314205	404	dELS,CTCF-bound	dELS	4.04292353287	enhD	E1314205	EH38E1314205 distal enhancer-like signature
chr1	6211043	6211057	6211045	6211248	EH38E1314208	167	dELS	dELS	1.67510500236	enhD	E1314208	EH38E1314208 distal enhancer-like signature
chr1	6218391	6218408	6218398	6218598	EH38E1314211	311	dELS	dELS	3.11215081212	enhD	E1314211	EH38E1314211 distal enhancer-like signature
chr1	6235485	6235505	6235238	6235567	EH38E1314224	319	pELS,CTCF-bound	pELS	3.19248835841	enhP	E1314224	EH38E1314224 proximal enhancer-like signature
chr1	6235971	6235988	6235829	6236178	EH38E1314225	541	PLS,CTCF-bound	PLS	5.41867556088	prom	E1314225	EH38E1314225 promoter-like signature
chr1	6236023	6236038	6235829	6236178	EH38E1314225	541	PLS,CTCF-bound	PLS	5.41867556088	prom	E1314225	EH38E1314225 promoter-like signature
chr1	6236099	6236114	6235829	6236178	EH38E1314225	541	PLS,CTCF-bound	PLS	5.41867556088	prom	E1314225	EH38E1314225 promoter-like signature
chr1	6239286	6239300	6239173	6239374	EH38E1314229	216	pELS,CTCF-bound	pELS	2.16710528322	enhP	E1314229	EH38E1314229 proximal enhancer-like signature
chr1	6242298	6242317	6242185	6242351	EH38E1314235	333	pELS,CTCF-bound	pELS	3.33640686526	enhP	E1314235	EH38E1314235 proximal enhancer-like signature
chr1	6242386	6242409	6242373	6242557	EH38E1314236	384	pELS,CTCF-bound	pELS	3.8411719518	enhP	E1314236	EH38E1314236 proximal enhancer-like signature
chr1	6242467	6242481	6242373	6242557	EH38E1314236	384	pELS,CTCF-bound	pELS	3.8411719518	enhP	E1314236	EH38E1314236 proximal enhancer-like signature
chr1	6243534	6243547	6243356	6243666	EH38E1314238	189	pELS	pELS	1.89370720575	enhP	E1314238	EH38E1314238 proximal enhancer-like signature
chr1	6245280	6245293	6245066	6245412	EH38E1314242	465	pELS,CTCF-bound	pELS	4.65382909133	enhP	E1314242	EH38E1314242 proximal enhancer-like signature
chr1	6245934	6245949	6245844	6246192	EH38E1314244	511	pELS,CTCF-bound	pELS	5.11077588991	enhP	E1314244	EH38E1314244 proximal enhancer-like signature
chr1	6246386	6246401	6246267	6246468	EH38E1314245	353	dELS,CTCF-bound	dELS	3.53043941549	enhD	E1314245	EH38E1314245 distal enhancer-like signature
chr1	6246942	6246963	6246720	6247067	EH38E1314247	453	dELS,CTCF-bound	dELS	4.53622271686	enhD	E1314247	EH38E1314247 distal enhancer-like signature
chr1	6249238	6249263	6249068	6249378	EH38E1314251	310	dELS,CTCF-bound	dELS	3.10501470944	enhD	E1314251	EH38E1314251 distal enhancer-like signature
chr1	6249435	6249448	6249423	6249608	EH38E1314252	236	dELS,CTCF-bound	dELS	2.36409243047	enhD	E1314252	EH38E1314252 distal enhancer-like signature
chr1	6249493	6249510	6249423	6249608	EH38E1314252	236	dELS,CTCF-bound	dELS	2.36409243047	enhD	E1314252	EH38E1314252 distal enhancer-like signature
chr1	6249803	6249822	6249665	6249927	EH38E1314253	219	dELS,CTCF-bound	dELS	2.19737005797	enhD	E1314253	EH38E1314253 distal enhancer-like signature
chr1	6250402	6250417	6250108	6250427	EH38E1314254	281	dELS	dELS	2.81668824969	enhD	E1314254	EH38E1314254 distal enhancer-like signature
chr1	6260460	6260480	6260438	6260788	EH38E1314260	405	pELS,CTCF-bound	pELS	4.05837919412	enhP	E1314260	EH38E1314260 proximal enhancer-like signature
chr1	6261252	6261274	6260938	6261252	EH38E1314261	346	PLS,CTCF-bound	PLS	3.46008955265	prom	E1314261	EH38E1314261 promoter-like signature
chr1	6268558	6268573	6268446	6268753	EH38E1314273	246	dELS,CTCF-bound	dELS	2.46592987256	enhD	E1314273	EH38E1314273 distal enhancer-like signature
chr1	6268662	6268684	6268446	6268753	EH38E1314273	246	dELS,CTCF-bound	dELS	2.46592987256	enhD	E1314273	EH38E1314273 distal enhancer-like signature
chr1	6270712	6270740	6270551	6270762	EH38E1314278	240	dELS	dELS	2.40137119082	enhD	E1314278	EH38E1314278 distal enhancer-like signature
chr1	6270746	6270771	6270551	6270762	EH38E1314278	240	dELS	dELS	2.40137119082	enhD	E1314278	EH38E1314278 distal enhancer-like signature
chr1	6276647	6276664	6276433	6276781	EH38E1314285	408	dELS,CTCF-bound	dELS	4.08022653211	enhD	E1314285	EH38E1314285 distal enhancer-like signature
chr1	6276673	6276692	6276433	6276781	EH38E1314285	408	dELS,CTCF-bound	dELS	4.08022653211	enhD	E1314285	EH38E1314285 distal enhancer-like signature
chr1	6280155	6280174	6280071	6280228	EH38E1314289	240	dELS,CTCF-bound	dELS	2.4062500356	enhD	E1314289	EH38E1314289 distal enhancer-like signature
chr1	6295120	6295148	6294775	6295123	EH38E1314308	343	dELS	dELS	3.43166089582	enhD	E1314308	EH38E1314308 distal enhancer-like signature
chr1	6301895	6301914	6301584	6301934	EH38E1314315	415	dELS	dELS	4.15842812675	enhD	E1314315	EH38E1314315 distal enhancer-like signature
chr1	6329993	6330009	6329988	6330138	EH38E1314341	318	dELS	dELS	3.18461856632	enhD	E1314341	EH38E1314341 distal enhancer-like signature
chr1	6330051	6330092	6329988	6330138	EH38E1314341	318	dELS	dELS	3.18461856632	enhD	E1314341	EH38E1314341 distal enhancer-like signature
chr1	6343813	6343828	6343525	6343871	EH38E1314357	461	dELS,CTCF-bound	dELS	4.61163813066	enhD	E1314357	EH38E1314357 distal enhancer-like signature
chr1	6348308	6348366	6348206	6348476	EH38E1314363	393	dELS,CTCF-bound	dELS	3.93315290169	enhD	E1314363	EH38E1314363 distal enhancer-like signature
chr1	6348890	6348903	6348580	6348930	EH38E1314364	423	dELS,CTCF-bound	dELS	4.23863593707	enhD	E1314364	EH38E1314364 distal enhancer-like signature
chr1	6357472	6357490	6357354	6357518	EH38E1314372	285	pELS,CTCF-bound	pELS	2.85398527114	enhP	E1314372	EH38E1314372 proximal enhancer-like signature
chr1	6393441	6393458	6393282	6393628	EH38E1314401	532	PLS,CTCF-bound	PLS	5.32940787311	prom	E1314401	EH38E1314401 promoter-like signature
chr1	6393545	6393567	6393282	6393628	EH38E1314401	532	PLS,CTCF-bound	PLS	5.32940787311	prom	E1314401	EH38E1314401 promoter-like signature
chr1	6393780	6393794	6393654	6393903	EH38E1314402	509	PLS,CTCF-bound	PLS	5.09858986117	prom	E1314402	EH38E1314402 promoter-like signature
chr1	6414516	6414536	6414452	6414800	EH38E1314417	492	dELS,CTCF-bound	dELS	4.92266367174	enhD	E1314417	EH38E1314417 distal enhancer-like signature
chr1	6414746	6414786	6414452	6414800	EH38E1314417	492	dELS,CTCF-bound	dELS	4.92266367174	enhD	E1314417	EH38E1314417 distal enhancer-like signature
chr1	6418994	6419009	6418849	6419181	EH38E1314423	220	pELS,CTCF-bound	pELS	2.20793181899	enhP	E1314423	EH38E1314423 proximal enhancer-like signature
chr1	6419046	6419066	6418849	6419181	EH38E1314423	220	pELS,CTCF-bound	pELS	2.20793181899	enhP	E1314423	EH38E1314423 proximal enhancer-like signature
chr1	6419398	6419416	6419211	6419469	EH38E1314424	262	pELS,CTCF-bound	pELS	2.62714381456	enhP	E1314424	EH38E1314424 proximal enhancer-like signature
chr1	6419589	6419607	6419555	6419799	EH38E1314425	273	pELS	pELS	2.73108136791	enhP	E1314425	EH38E1314425 proximal enhancer-like signature
chr1	6419658	6419681	6419555	6419799	EH38E1314425	273	pELS	pELS	2.73108136791	enhP	E1314425	EH38E1314425 proximal enhancer-like signature
chr1	6419912	6419940	6419804	6420021	EH38E1314426	392	PLS,CTCF-bound	PLS	3.92118311957	prom	E1314426	EH38E1314426 promoter-like signature
chr1	6420693	6420712	6420661	6420987	EH38E1314428	312	pELS	pELS	3.12323291258	enhP	E1314428	EH38E1314428 proximal enhancer-like signature
chr1	6420844	6420862	6420661	6420987	EH38E1314428	312	pELS	pELS	3.12323291258	enhP	E1314428	EH38E1314428 proximal enhancer-like signature
chr1	6424004	6424020	6423892	6424237	EH38E1314432	232	pELS,CTCF-bound	pELS	2.32331297559	enhP	E1314432	EH38E1314432 proximal enhancer-like signature
chr1	6424440	6424457	6424414	6424571	EH38E1314433	255	PLS,CTCF-bound	PLS	2.55525215344	prom	E1314433	EH38E1314433 promoter-like signature
chr1	6424752	6424768	6424647	6424983	EH38E1314434	305	PLS,CTCF-bound	PLS	3.05874999197	prom	E1314434	EH38E1314434 promoter-like signature
chr1	6424890	6424908	6424647	6424983	EH38E1314434	305	PLS,CTCF-bound	PLS	3.05874999197	prom	E1314434	EH38E1314434 promoter-like signature
chr1	6430258	6430279	6430211	6430386	EH38E1314443	310	pELS	pELS	3.10817096102	enhP	E1314443	EH38E1314443 proximal enhancer-like signature
chr1	6435404	6435419	6435151	6435486	EH38E1314447	423	dELS	dELS	4.23211551939	enhD	E1314447	EH38E1314447 distal enhancer-like signature
chr1	6437506	6437526	6437369	6437560	EH38E1314450	321	dELS,CTCF-bound	dELS	3.21344728374	enhD	E1314450	EH38E1314450 distal enhancer-like signature
chr1	6440354	6440382	6440344	6440623	EH38E1314455	415	dELS,CTCF-bound	dELS	4.15577509663	enhD	E1314455	EH38E1314455 distal enhancer-like signature
chr1	6445231	6445249	6445181	6445448	EH38E1314458	303	DNase-H3K4me3,CTCF-bound	DNase-H3K4me3	3.03734696232	K4m3	E1314458	EH38E1314458 DNase-H3K4me3
chr1	6447243	6447260	6447148	6447497	EH38E1314461	536	pELS,CTCF-bound	pELS	5.36202861185	enhP	E1314461	EH38E1314461 proximal enhancer-like signature
chr1	6447321	6447341	6447148	6447497	EH38E1314461	536	pELS,CTCF-bound	pELS	5.36202861185	enhP	E1314461	EH38E1314461 proximal enhancer-like signature
chr1	6448007	6448025	6447794	6448128	EH38E1314462	404	PLS,CTCF-bound	PLS	4.04765513061	prom	E1314462	EH38E1314462 promoter-like signature
chr1	6448767	6448789	6448756	6449097	EH38E1314465	336	pELS,CTCF-bound	pELS	3.36025572734	enhP	E1314465	EH38E1314465 proximal enhancer-like signature
chr1	6448798	6448843	6448756	6449097	EH38E1314465	336	pELS,CTCF-bound	pELS	3.36025572734	enhP	E1314465	EH38E1314465 proximal enhancer-like signature
chr1	6454976	6455019	6454832	6455077	EH38E1314471	240	DNase-H3K4me3,CTCF-bound	DNase-H3K4me3	2.40987579351	K4m3	E1314471	EH38E1314471 DNase-H3K4me3
chr1	6455336	6455362	6455280	6455585	EH38E1314472	308	DNase-H3K4me3,CTCF-bound	DNase-H3K4me3	3.08345455316	K4m3	E1314472	EH38E1314472 DNase-H3K4me3
chr1	6460611	6460631	6460341	6460689	EH38E1314476	612	dELS	dELS	6.12737573617	enhD	E1314476	EH38E1314476 distal enhancer-like signature
chr1	6461623	6461643	6461441	6461654	EH38E1314479	195	dELS,CTCF-bound	dELS	1.95016088069	enhD	E1314479	EH38E1314479 distal enhancer-like signature
chr1	6465724	6465745	6465533	6465755	EH38E1314484	340	pELS,CTCF-bound	pELS	3.40182696193	enhP	E1314484	EH38E1314484 proximal enhancer-like signature
chr1	6465985	6466001	6465799	6466003	EH38E1314485	337	pELS,CTCF-bound	pELS	3.37533332345	enhP	E1314485	EH38E1314485 proximal enhancer-like signature
chr1	6466174	6466193	6466005	6466355	EH38E1314486	407	PLS	PLS	4.0765850616	prom	E1314486	EH38E1314486 promoter-like signature
chr1	6470969	6470990	6470984	6471185	EH38E1314489	235	dELS,CTCF-bound	dELS	2.35624755613	enhD	E1314489	EH38E1314489 distal enhancer-like signature
chr1	6471028	6471043	6470984	6471185	EH38E1314489	235	dELS,CTCF-bound	dELS	2.35624755613	enhD	E1314489	EH38E1314489 distal enhancer-like signature
chr1	6471133	6471147	6470984	6471185	EH38E1314489	235	dELS,CTCF-bound	dELS	2.35624755613	enhD	E1314489	EH38E1314489 distal enhancer-like signature
chr1	6471524	6471546	6471479	6471824	EH38E1314490	379	dELS,CTCF-bound	dELS	3.7955490234	enhD	E1314490	EH38E1314490 distal enhancer-like signature
chr1	6474806	6474827	6474590	6474940	EH38E1314496	318	dELS	dELS	3.1839606817	enhD	E1314496	EH38E1314496 distal enhancer-like signature
chr1	6474887	6474903	6474590	6474940	EH38E1314496	318	dELS	dELS	3.1839606817	enhD	E1314496	EH38E1314496 distal enhancer-like signature
chr1	6485511	6485536	6485404	6485554	EH38E1314505	254	PLS,CTCF-bound	PLS	2.54418186587	prom	E1314505	EH38E1314505 promoter-like signature
chr1	6486082	6486098	6485955	6486125	EH38E1314507	247	PLS,CTCF-bound	PLS	2.47465961111	prom	E1314507	EH38E1314507 promoter-like signature
chr1	6490127	6490148	6489897	6490224	EH38E1314512	445	pELS,CTCF-bound	pELS	4.45654816273	enhP	E1314512	EH38E1314512 proximal enhancer-like signature
chr1	6490515	6490535	6490451	6490787	EH38E1314514	438	PLS,CTCF-bound	PLS	4.38127323629	prom	E1314514	EH38E1314514 promoter-like signature
chr1	6490607	6490626	6490451	6490787	EH38E1314514	438	PLS,CTCF-bound	PLS	4.38127323629	prom	E1314514	EH38E1314514 promoter-like signature
chr1	6491713	6491731	6491517	6491865	EH38E1314517	452	PLS	PLS	4.52251976578	prom	E1314517	EH38E1314517 promoter-like signature
chr1	6495385	6495403	6495147	6495491	EH38E1314521	390	pELS	pELS	3.90246025786	enhP	E1314521	EH38E1314521 proximal enhancer-like signature
chr1	6497335	6497353	6497341	6497602	EH38E1314525	363	PLS	PLS	3.63882590541	prom	E1314525	EH38E1314525 promoter-like signature
chr1	6497553	6497568	6497341	6497602	EH38E1314525	363	PLS	PLS	3.63882590541	prom	E1314525	EH38E1314525 promoter-like signature
chr1	6497618	6497636	6497606	6497861	EH38E1314526	364	pELS,CTCF-bound	pELS	3.64373870225	enhP	E1314526	EH38E1314526 proximal enhancer-like signature
chr1	6500785	6500802	6500655	6500950	EH38E1314531	204	dELS,CTCF-bound	dELS	2.04557257655	enhD	E1314531	EH38E1314531 distal enhancer-like signature
chr1	6502574	6502592	6502366	6502715	EH38E1314535	405	dELS,CTCF-bound	dELS	4.05752542092	enhD	E1314535	EH38E1314535 distal enhancer-like signature
chr1	6505932	6505946	6505853	6506123	EH38E1314537	173	dELS	dELS	1.73325870715	enhD	E1314537	EH38E1314537 distal enhancer-like signature
chr1	6507685	6507702	6507505	6507853	EH38E1314540	492	dELS	dELS	4.92480930374	enhD	E1314540	EH38E1314540 distal enhancer-like signature
chr1	6507769	6507785	6507505	6507853	EH38E1314540	492	dELS	dELS	4.92480930374	enhD	E1314540	EH38E1314540 distal enhancer-like signature
chr1	6510063	6510085	6510038	6510378	EH38E1314545	351	dELS,CTCF-bound	dELS	3.51939546606	enhD	E1314545	EH38E1314545 distal enhancer-like signature
chr1	6554128	6554142	6554063	6554350	EH38E1314580	339	pELS,CTCF-bound	pELS	3.39142214703	enhP	E1314580	EH38E1314580 proximal enhancer-like signature
chr1	6554280	6554300	6554063	6554350	EH38E1314580	339	pELS,CTCF-bound	pELS	3.39142214703	enhP	E1314580	EH38E1314580 proximal enhancer-like signature
chr1	6555351	6555367	6555137	6555478	EH38E1314583	345	PLS,CTCF-bound	PLS	3.45505988389	prom	E1314583	EH38E1314583 promoter-like signature
chr1	6580442	6580461	6580453	6580652	EH38E1314596	337	pELS,CTCF-bound	pELS	3.37197967009	enhP	E1314596	EH38E1314596 proximal enhancer-like signature
chr1	6587626	6587642	6587389	6587736	EH38E1314607	381	pELS,CTCF-bound	pELS	3.81339348821	enhP	E1314607	EH38E1314607 proximal enhancer-like signature
chr1	6588122	6588150	6588115	6588449	EH38E1314609	303	dELS	dELS	3.03525197401	enhD	E1314609	EH38E1314609 distal enhancer-like signature
chr1	6597172	6597189	6597150	6597494	EH38E1314624	301	dELS	dELS	3.01918434786	enhD	E1314624	EH38E1314624 distal enhancer-like signature
chr1	6602039	6602069	6601950	6602216	EH38E1314632	512	pELS,CTCF-bound	pELS	5.12218473227	enhP	E1314632	EH38E1314632 proximal enhancer-like signature
chr1	6602576	6602595	6602562	6602763	EH38E1314634	474	pELS,CTCF-bound	pELS	4.74866772779	enhP	E1314634	EH38E1314634 proximal enhancer-like signature
chr1	6602679	6602696	6602562	6602763	EH38E1314634	474	pELS,CTCF-bound	pELS	4.74866772779	enhP	E1314634	EH38E1314634 proximal enhancer-like signature
chr1	6602760	6602780	6602562	6602763	EH38E1314634	474	pELS,CTCF-bound	pELS	4.74866772779	enhP	E1314634	EH38E1314634 proximal enhancer-like signature
chr1	6602988	6603010	6602807	6603157	EH38E1314635	696	PLS,CTCF-bound	PLS	6.96651078862	prom	E1314635	EH38E1314635 promoter-like signature
chr1	6603011	6603036	6602807	6603157	EH38E1314635	696	PLS,CTCF-bound	PLS	6.96651078862	prom	E1314635	EH38E1314635 promoter-like signature
chr1	6603154	6603171	6602807	6603157	EH38E1314635	696	PLS,CTCF-bound	PLS	6.96651078862	prom	E1314635	EH38E1314635 promoter-like signature
chr1	6604039	6604059	6603866	6604208	EH38E1314638	359	pELS,CTCF-bound	pELS	3.59992287913	enhP	E1314638	EH38E1314638 proximal enhancer-like signature
chr1	6604067	6604086	6603866	6604208	EH38E1314638	359	pELS,CTCF-bound	pELS	3.59992287913	enhP	E1314638	EH38E1314638 proximal enhancer-like signature
chr1	6613411	6613432	6613422	6613759	EH38E1314649	790	PLS,CTCF-bound	PLS	7.90889760248	prom	E1314649	EH38E1314649 promoter-like signature
chr1	6613477	6613497	6613422	6613759	EH38E1314649	790	PLS,CTCF-bound	PLS	7.90889760248	prom	E1314649	EH38E1314649 promoter-like signature
chr1	6613498	6613517	6613422	6613759	EH38E1314649	790	PLS,CTCF-bound	PLS	7.90889760248	prom	E1314649	EH38E1314649 promoter-like signature
chr1	6613639	6613656	6613422	6613759	EH38E1314649	790	PLS,CTCF-bound	PLS	7.90889760248	prom	E1314649	EH38E1314649 promoter-like signature
chr1	6614260	6614276	6614144	6614322	EH38E1314651	312	pELS,CTCF-bound	pELS	3.12617688312	enhP	E1314651	EH38E1314651 proximal enhancer-like signature
chr1	6614752	6614768	6614564	6614911	EH38E1314653	430	PLS	PLS	4.30429213123	prom	E1314653	EH38E1314653 promoter-like signature
chr1	6614831	6614845	6614564	6614911	EH38E1314653	430	PLS	PLS	4.30429213123	prom	E1314653	EH38E1314653 promoter-like signature
chr1	6614895	6614911	6614564	6614911	EH38E1314653	430	PLS	PLS	4.30429213123	prom	E1314653	EH38E1314653 promoter-like signature
chr1	6615496	6615515	6615260	6615590	EH38E1314654	220	pELS,CTCF-bound	pELS	2.20684402972	enhP	E1314654	EH38E1314654 proximal enhancer-like signature
chr1	6625084	6625097	6624982	6625331	EH38E1314663	582	PLS,CTCF-bound	PLS	5.82993286125	prom	E1314663	EH38E1314663 promoter-like signature
chr1	6625602	6625618	6625543	6625702	EH38E1314665	329	pELS,CTCF-bound	pELS	3.2944877534	enhP	E1314665	EH38E1314665 proximal enhancer-like signature
chr1	6701451	6701465	6701368	6701621	EH38E1314731	309	pELS,CTCF-bound	pELS	3.09177128096	enhP	E1314731	EH38E1314731 proximal enhancer-like signature
chr1	6701482	6701503	6701368	6701621	EH38E1314731	309	pELS,CTCF-bound	pELS	3.09177128096	enhP	E1314731	EH38E1314731 proximal enhancer-like signature
chr1	6701583	6701600	6701368	6701621	EH38E1314731	309	pELS,CTCF-bound	pELS	3.09177128096	enhP	E1314731	EH38E1314731 proximal enhancer-like signature
chr1	6701729	6701747	6701731	6702081	EH38E1314732	598	PLS,CTCF-bound	PLS	5.98938262636	prom	E1314732	EH38E1314732 promoter-like signature
chr1	6701920	6701970	6701731	6702081	EH38E1314732	598	PLS,CTCF-bound	PLS	5.98938262636	prom	E1314732	EH38E1314732 promoter-like signature
chr1	6702042	6702057	6701731	6702081	EH38E1314732	598	PLS,CTCF-bound	PLS	5.98938262636	prom	E1314732	EH38E1314732 promoter-like signature
chr1	6735505	6735519	6735507	6735726	EH38E1314748	248	dELS	dELS	2.48018227587	enhD	E1314748	EH38E1314748 distal enhancer-like signature
chr1	6743474	6743487	6743345	6743535	EH38E1314753	338	dELS	dELS	3.38717189972	enhD	E1314753	EH38E1314753 distal enhancer-like signature
chr1	6768269	6768286	6767999	6768325	EH38E1314768	194	dELS	dELS	1.94525574267	enhD	E1314768	EH38E1314768 distal enhancer-like signature
chr1	6771557	6771572	6771549	6771837	EH38E1314772	341	dELS,CTCF-bound	dELS	3.41752640336	enhD	E1314772	EH38E1314772 distal enhancer-like signature
chr1	6784286	6784305	6784156	6784357	EH38E1314783	356	pELS,CTCF-bound	pELS	3.563582944	enhP	E1314783	EH38E1314783 proximal enhancer-like signature
chr1	6784673	6784694	6784517	6784841	EH38E1314784	646	PLS,CTCF-bound	PLS	6.46234027469	prom	E1314784	EH38E1314784 promoter-like signature
chr1	6914514	6914533	6914362	6914627	EH38E1314908	170	dELS,CTCF-bound	dELS	1.70987996659	enhD	E1314908	EH38E1314908 distal enhancer-like signature
chr1	6928273	6928292	6928134	6928468	EH38E1314926	302	dELS	dELS	3.02623574561	enhD	E1314926	EH38E1314926 distal enhancer-like signature
chr1	6962149	6962166	6962043	6962265	EH38E1314957	286	dELS,CTCF-bound	dELS	2.86069503758	enhD	E1314957	EH38E1314957 distal enhancer-like signature
chr1	6965227	6965263	6965209	6965465	EH38E1314965	237	dELS	dELS	2.37272604045	enhD	E1314965	EH38E1314965 distal enhancer-like signature
chr1	6965299	6965334	6965209	6965465	EH38E1314965	237	dELS	dELS	2.37272604045	enhD	E1314965	EH38E1314965 distal enhancer-like signature
chr1	7041040	7041061	7041031	7041339	EH38E1315000	180	dELS	dELS	1.80912744121	enhD	E1315000	EH38E1315000 distal enhancer-like signature
chr1	7103344	7103359	7103206	7103464	EH38E1315026	246	DNase-H3K4me3,CTCF-bound	DNase-H3K4me3	2.46241301962	K4m3	E1315026	EH38E1315026 DNase-H3K4me3
chr1	7103396	7103417	7103206	7103464	EH38E1315026	246	DNase-H3K4me3,CTCF-bound	DNase-H3K4me3	2.46241301962	K4m3	E1315026	EH38E1315026 DNase-H3K4me3
chr1	7103609	7103648	7103563	7103828	EH38E1315027	354	DNase-H3K4me3,CTCF-bound	DNase-H3K4me3	3.54322138132	K4m3	E1315027	EH38E1315027 DNase-H3K4me3
chr1	7103756	7103770	7103563	7103828	EH38E1315027	354	DNase-H3K4me3,CTCF-bound	DNase-H3K4me3	3.54322138132	K4m3	E1315027	EH38E1315027 DNase-H3K4me3
chr1	7103816	7103833	7103563	7103828	EH38E1315027	354	DNase-H3K4me3,CTCF-bound	DNase-H3K4me3	3.54322138132	K4m3	E1315027	EH38E1315027 DNase-H3K4me3
chr1	7103901	7103922	7103853	7104199	EH38E1315028	360	DNase-H3K4me3,CTCF-bound	DNase-H3K4me3	3.60988258545	K4m3	E1315028	EH38E1315028 DNase-H3K4me3
chr1	7103961	7103980	7103853	7104199	EH38E1315028	360	DNase-H3K4me3,CTCF-bound	DNase-H3K4me3	3.60988258545	K4m3	E1315028	EH38E1315028 DNase-H3K4me3
chr1	7107249	7107320	7107275	7107556	EH38E1315030	245	dELS	dELS	2.45235016	enhD	E1315030	EH38E1315030 distal enhancer-like signature
chr1	7291499	7291517	7291479	7291805	EH38E1315120	456	dELS	dELS	4.56119279841	enhD	E1315120	EH38E1315120 distal enhancer-like signature
chr1	7291950	7291967	7291840	7292022	EH38E1315121	404	dELS,CTCF-bound	dELS	4.04644623497	enhD	E1315121	EH38E1315121 distal enhancer-like signature
chr1	7335673	7335691	7335585	7335780	EH38E1315153	355	dELS,CTCF-bound	dELS	3.55204566535	enhD	E1315153	EH38E1315153 distal enhancer-like signature
chr1	7341701	7341716	7341479	7341827	EH38E1315157	392	dELS	dELS	3.92606736687	enhD	E1315157	EH38E1315157 distal enhancer-like signature
chr1	7379873	7379892	7379769	7380013	EH38E1315185	328	dELS,CTCF-bound	dELS	3.28816078651	enhD	E1315185	EH38E1315185 distal enhancer-like signature
chr1	7469690	7469708	7469620	7469950	EH38E1315246	379	dELS	dELS	3.79383407837	enhD	E1315246	EH38E1315246 distal enhancer-like signature
chr1	7474981	7474996	7474865	7475163	EH38E1315251	233	dELS,CTCF-bound	dELS	2.33003358977	enhD	E1315251	EH38E1315251 distal enhancer-like signature
chr1	7516446	7516466	7516399	7516594	EH38E1315288	365	dELS,CTCF-bound	dELS	3.65002273457	enhD	E1315288	EH38E1315288 distal enhancer-like signature
chr1	7551280	7551304	7551006	7551355	EH38E1315316	389	dELS,CTCF-bound	dELS	3.89058450522	enhD	E1315316	EH38E1315316 distal enhancer-like signature
chr1	7551306	7551332	7551006	7551355	EH38E1315316	389	dELS,CTCF-bound	dELS	3.89058450522	enhD	E1315316	EH38E1315316 distal enhancer-like signature
chr1	7551352	7551387	7551006	7551355	EH38E1315316	389	dELS,CTCF-bound	dELS	3.89058450522	enhD	E1315316	EH38E1315316 distal enhancer-like signature
chr1	7552482	7552500	7552473	7552820	EH38E1315318	459	dELS,CTCF-bound	dELS	4.59690862023	enhD	E1315318	EH38E1315318 distal enhancer-like signature
chr1	7570438	7570455	7570366	7570716	EH38E1315332	356	dELS	dELS	3.5693496871	enhD	E1315332	EH38E1315332 distal enhancer-like signature
chr1	7630108	7630127	7629863	7630196	EH38E1315377	409	dELS	dELS	4.0944565991	enhD	E1315377	EH38E1315377 distal enhancer-like signature
chr1	7643768	7643792	7643573	7643912	EH38E1315393	408	dELS,CTCF-bound	dELS	4.08511817118	enhD	E1315393	EH38E1315393 distal enhancer-like signature
chr1	7668625	7668646	7668516	7668866	EH38E1315415	555	dELS,CTCF-bound	dELS	5.55001736541	enhD	E1315415	EH38E1315415 distal enhancer-like signature
chr1	7678812	7678833	7678746	7679058	EH38E1315423	294	dELS	dELS	2.94047392561	enhD	E1315423	EH38E1315423 distal enhancer-like signature
chr1	7680290	7680309	7680265	7680611	EH38E1315426	424	dELS,CTCF-bound	dELS	4.24008400201	enhD	E1315426	EH38E1315426 distal enhancer-like signature
chr1	7680429	7680490	7680265	7680611	EH38E1315426	424	dELS,CTCF-bound	dELS	4.24008400201	enhD	E1315426	EH38E1315426 distal enhancer-like signature
chr1	7680835	7680868	7680689	7680975	EH38E1315427	353	dELS,CTCF-bound	dELS	3.53679417539	enhD	E1315427	EH38E1315427 distal enhancer-like signature
chr1	7704778	7704792	7704493	7704843	EH38E1315448	524	dELS,CTCF-bound	dELS	5.24531863637	enhD	E1315448	EH38E1315448 distal enhancer-like signature
chr1	7705021	7705062	7705056	7705226	EH38E1315449	287	dELS,CTCF-bound	dELS	2.87809920724	enhD	E1315449	EH38E1315449 distal enhancer-like signature
chr1	7705069	7705110	7705056	7705226	EH38E1315449	287	dELS,CTCF-bound	dELS	2.87809920724	enhD	E1315449	EH38E1315449 distal enhancer-like signature
chr1	7705119	7705140	7705056	7705226	EH38E1315449	287	dELS,CTCF-bound	dELS	2.87809920724	enhD	E1315449	EH38E1315449 distal enhancer-like signature
chr1	7705360	7705440	7705295	7705640	EH38E1315450	340	dELS,CTCF-bound	dELS	3.40611120146	enhD	E1315450	EH38E1315450 distal enhancer-like signature
chr1	7705457	7705481	7705295	7705640	EH38E1315450	340	dELS,CTCF-bound	dELS	3.40611120146	enhD	E1315450	EH38E1315450 distal enhancer-like signature
chr1	7705506	7705528	7705295	7705640	EH38E1315450	340	dELS,CTCF-bound	dELS	3.40611120146	enhD	E1315450	EH38E1315450 distal enhancer-like signature
chr1	7705538	7705558	7705295	7705640	EH38E1315450	340	dELS,CTCF-bound	dELS	3.40611120146	enhD	E1315450	EH38E1315450 distal enhancer-like signature
chr1	7705786	7705805	7705657	7705901	EH38E1315451	271	dELS,CTCF-bound	dELS	2.71353118397	enhD	E1315451	EH38E1315451 distal enhancer-like signature
chr1	7784100	7784117	7783869	7784219	EH38E1315501	676	pELS,CTCF-bound	pELS	6.76738696488	enhP	E1315501	EH38E1315501 proximal enhancer-like signature
chr1	7784161	7784186	7783869	7784219	EH38E1315501	676	pELS,CTCF-bound	pELS	6.76738696488	enhP	E1315501	EH38E1315501 proximal enhancer-like signature
chr1	7784527	7784543	7784521	7784846	EH38E1315502	271	PLS,CTCF-bound	PLS	2.71584369823	prom	E1315502	EH38E1315502 promoter-like signature
chr1	7827792	7827805	7827765	7828012	EH38E1315520	177	pELS	pELS	1.77894659498	enhP	E1315520	EH38E1315520 proximal enhancer-like signature
chr1	7869704	7869717	7869567	7869890	EH38E1315535	391	dELS	dELS	3.91797756978	enhD	E1315535	EH38E1315535 distal enhancer-like signature
chr1	7902911	7902928	7902781	7903065	EH38E1315548	426	DNase-H3K4me3,CTCF-bound	DNase-H3K4me3	4.2652439536	K4m3	E1315548	EH38E1315548 DNase-H3K4me3
chr1	7932668	7932743	7932631	7932793	EH38E1315566	171	CTCF-only,CTCF-bound	CTCF-only	1.71578661588	CTCF	E1315566	EH38E1315566 CTCF-only
chr1	7942589	7942606	7942556	7942888	EH38E1315575	450	pELS,CTCF-bound	pELS	4.502169542	enhP	E1315575	EH38E1315575 proximal enhancer-like signature
chr1	7942614	7942631	7942556	7942888	EH38E1315575	450	pELS,CTCF-bound	pELS	4.502169542	enhP	E1315575	EH38E1315575 proximal enhancer-like signature
chr1	7954092	7954106	7954070	7954419	EH38E1315579	533	dELS,CTCF-bound	dELS	5.33613481566	enhD	E1315579	EH38E1315579 distal enhancer-like signature
chr1	7954201	7954215	7954070	7954419	EH38E1315579	533	dELS,CTCF-bound	dELS	5.33613481566	enhD	E1315579	EH38E1315579 distal enhancer-like signature
chr1	7961379	7961401	7961394	7961743	EH38E1315587	750	PLS,CTCF-bound	PLS	7.50956248652	prom	E1315587	EH38E1315587 promoter-like signature
chr1	7961486	7961504	7961394	7961743	EH38E1315587	750	PLS,CTCF-bound	PLS	7.50956248652	prom	E1315587	EH38E1315587 promoter-like signature
chr1	7961685	7961718	7961394	7961743	EH38E1315587	750	PLS,CTCF-bound	PLS	7.50956248652	prom	E1315587	EH38E1315587 promoter-like signature
chr1	7993901	7993918	7993843	7994050	EH38E1315619	238	dELS,CTCF-bound	dELS	2.3877766266	enhD	E1315619	EH38E1315619 distal enhancer-like signature
chr1	8010221	8010246	8010024	8010360	EH38E1315641	300	dELS	dELS	3.00810469816	enhD	E1315641	EH38E1315641 distal enhancer-like signature
chr1	8013599	8013614	8013489	8013718	EH38E1315646	229	dELS	dELS	2.29044616132	enhD	E1315646	EH38E1315646 distal enhancer-like signature
chr1	8014637	8014656	8014517	8014816	EH38E1315648	276	pELS,CTCF-bound	pELS	2.7661240472	enhP	E1315648	EH38E1315648 proximal enhancer-like signature
chr1	8025815	8025829	8025752	8025953	EH38E1315674	274	pELS,CTCF-bound	pELS	2.7435494882	enhP	E1315674	EH38E1315674 proximal enhancer-like signature
chr1	8026192	8026205	8026188	8026537	EH38E1315675	566	PLS,CTCF-bound	PLS	5.66139358218	prom	E1315675	EH38E1315675 promoter-like signature
chr1	8026244	8026258	8026188	8026537	EH38E1315675	566	PLS,CTCF-bound	PLS	5.66139358218	prom	E1315675	EH38E1315675 promoter-like signature
chr1	8026399	8026415	8026188	8026537	EH38E1315675	566	PLS,CTCF-bound	PLS	5.66139358218	prom	E1315675	EH38E1315675 promoter-like signature
chr1	8092806	8092819	8092595	8092941	EH38E1315741	309	dELS	dELS	3.09743229369	enhD	E1315741	EH38E1315741 distal enhancer-like signature
chr1	8168054	8168070	8168036	8168368	EH38E1315823	286	dELS,CTCF-bound	dELS	2.86888457374	enhD	E1315823	EH38E1315823 distal enhancer-like signature
chr1	8200515	8200531	8200388	8200615	EH38E1315850	312	pELS	pELS	3.12400435516	enhP	E1315850	EH38E1315850 proximal enhancer-like signature
chr1	8203734	8203754	8203723	8203882	EH38E1315855	234	pELS,CTCF-bound	pELS	2.34524482445	enhP	E1315855	EH38E1315855 proximal enhancer-like signature
chr1	8211334	8211352	8211078	8211412	EH38E1315863	348	dELS	dELS	3.48097861436	enhD	E1315863	EH38E1315863 distal enhancer-like signature
chr1	8212243	8212256	8211932	8212281	EH38E1315866	592	dELS,CTCF-bound	dELS	5.92329386685	enhD	E1315866	EH38E1315866 distal enhancer-like signature
chr1	8217329	8217351	8217146	8217429	EH38E1315877	302	dELS,CTCF-bound	dELS	3.02397849654	enhD	E1315877	EH38E1315877 distal enhancer-like signature
chr1	8217443	8217458	8217449	8217618	EH38E1315878	295	dELS,CTCF-bound	dELS	2.95996441265	enhD	E1315878	EH38E1315878 distal enhancer-like signature
chr1	8217464	8217491	8217449	8217618	EH38E1315878	295	dELS,CTCF-bound	dELS	2.95996441265	enhD	E1315878	EH38E1315878 distal enhancer-like signature
chr1	8217587	8217604	8217449	8217618	EH38E1315878	295	dELS,CTCF-bound	dELS	2.95996441265	enhD	E1315878	EH38E1315878 distal enhancer-like signature
chr1	8232612	8232631	8232520	8232692	EH38E1315891	306	dELS,CTCF-bound	dELS	3.06520360526	enhD	E1315891	EH38E1315891 distal enhancer-like signature
chr1	8239744	8239757	8239702	8240038	EH38E1315898	416	dELS,CTCF-bound	dELS	4.16554818467	enhD	E1315898	EH38E1315898 distal enhancer-like signature
chr1	8313265	8313289	8313288	8313637	EH38E1315952	252	dELS	dELS	2.52721531708	enhD	E1315952	EH38E1315952 distal enhancer-like signature
chr1	8317754	8317792	8317701	8317877	EH38E1315957	279	PLS,CTCF-bound	PLS	2.79115347226	prom	E1315957	EH38E1315957 promoter-like signature
chr1	8317943	8317959	8317939	8318288	EH38E1315958	450	pELS,CTCF-bound	pELS	4.50088034618	enhP	E1315958	EH38E1315958 proximal enhancer-like signature
chr1	8318053	8318073	8317939	8318288	EH38E1315958	450	pELS,CTCF-bound	pELS	4.50088034618	enhP	E1315958	EH38E1315958 proximal enhancer-like signature
chr1	8343781	8343794	8343438	8343782	EH38E1315968	473	dELS,CTCF-bound	dELS	4.73651737893	enhD	E1315968	EH38E1315968 distal enhancer-like signature
chr1	8343781	8343794	8343791	8343941	EH38E1315969	389	dELS,CTCF-bound	dELS	3.89980830197	enhD	E1315969	EH38E1315969 distal enhancer-like signature
chr1	8344030	8344053	8344001	8344202	EH38E1315970	240	dELS,CTCF-bound	dELS	2.40733698777	enhD	E1315970	EH38E1315970 distal enhancer-like signature
chr1	8352582	8352599	8352589	8352825	EH38E1315987	336	dELS,CTCF-bound	dELS	3.36337032463	enhD	E1315987	EH38E1315987 distal enhancer-like signature
chr1	8366344	8366380	8366326	8366660	EH38E1316005	181	dELS	dELS	1.8141981395	enhD	E1316005	EH38E1316005 distal enhancer-like signature
chr1	8382431	8382478	8382312	8382527	EH38E1316033	338	dELS	dELS	3.38971575076	enhD	E1316033	EH38E1316033 distal enhancer-like signature
chr1	8423719	8423738	8423664	8423956	EH38E1316093	400	PLS	PLS	4.00202574063	prom	E1316093	EH38E1316093 promoter-like signature
chr1	8423784	8423822	8423664	8423956	EH38E1316093	400	PLS	PLS	4.00202574063	prom	E1316093	EH38E1316093 promoter-like signature
chr1	8424114	8424127	8424106	8424415	EH38E1316094	460	pELS,CTCF-bound	pELS	4.6087206402	enhP	E1316094	EH38E1316094 proximal enhancer-like signature
chr1	8424612	8424625	8424450	8424616	EH38E1316095	415	PLS,CTCF-bound	PLS	4.151636542	prom	E1316095	EH38E1316095 promoter-like signature
chr1	8424612	8424625	8424625	8424963	EH38E1316096	451	PLS,CTCF-bound	PLS	4.51262481489	prom	E1316096	EH38E1316096 promoter-like signature
chr1	8542134	8542155	8542147	8542492	EH38E1316225	347	dELS	dELS	3.47311363456	enhD	E1316225	EH38E1316225 distal enhancer-like signature
chr1	8552837	8552859	8552586	8552906	EH38E1316236	251	dELS	dELS	2.51246995936	enhD	E1316236	EH38E1316236 distal enhancer-like signature
chr1	8552878	8552896	8552586	8552906	EH38E1316236	251	dELS	dELS	2.51246995936	enhD	E1316236	EH38E1316236 distal enhancer-like signature
chr1	8633427	8633441	8633349	8633588	EH38E1316323	186	dELS	dELS	1.86311860392	enhD	E1316323	EH38E1316323 distal enhancer-like signature
chr1	8702295	8702309	8702200	8702528	EH38E1316409	426	dELS	dELS	4.2681724328	enhD	E1316409	EH38E1316409 distal enhancer-like signature
chr1	8703228	8703247	8703068	8703254	EH38E1316412	447	dELS,CTCF-bound	dELS	4.47083309376	enhD	E1316412	EH38E1316412 distal enhancer-like signature
chr1	8703479	8703501	8703300	8703650	EH38E1316413	564	dELS,CTCF-bound	dELS	5.64212939291	enhD	E1316413	EH38E1316413 distal enhancer-like signature
chr1	8703505	8703532	8703300	8703650	EH38E1316413	564	dELS,CTCF-bound	dELS	5.64212939291	enhD	E1316413	EH38E1316413 distal enhancer-like signature
chr1	8817975	8817994	8817969	8818124	EH38E1316508	440	pELS,CTCF-bound	pELS	4.40277231495	enhP	E1316508	EH38E1316508 proximal enhancer-like signature
chr1	8849103	8849118	8848845	8849184	EH38E1316532	518	dELS,CTCF-bound	dELS	5.18818809442	enhD	E1316532	EH38E1316532 distal enhancer-like signature
chr1	8878061	8878080	8877867	8878212	EH38E1316576	514	PLS,CTCF-bound	PLS	5.1400751614	prom	E1316576	EH38E1316576 promoter-like signature
chr1	8878267	8878285	8878223	8878464	EH38E1316577	364	pELS,CTCF-bound	pELS	3.64237100127	enhP	E1316577	EH38E1316577 proximal enhancer-like signature
chr1	8878368	8878387	8878223	8878464	EH38E1316577	364	pELS,CTCF-bound	pELS	3.64237100127	enhP	E1316577	EH38E1316577 proximal enhancer-like signature
chr1	8878447	8878465	8878223	8878464	EH38E1316577	364	pELS,CTCF-bound	pELS	3.64237100127	enhP	E1316577	EH38E1316577 proximal enhancer-like signature
chr1	8878691	8878707	8878608	8878956	EH38E1316578	655	PLS,CTCF-bound	PLS	6.55211243567	prom	E1316578	EH38E1316578 promoter-like signature
chr1	8879056	8879074	8878991	8879309	EH38E1316579	547	pELS,CTCF-bound	pELS	5.47637671481	enhP	E1316579	EH38E1316579 proximal enhancer-like signature
chr1	8879276	8879309	8878991	8879309	EH38E1316579	547	pELS,CTCF-bound	pELS	5.47637671481	enhP	E1316579	EH38E1316579 proximal enhancer-like signature
chr1	8879466	8879486	8879405	8879677	EH38E1316580	385	pELS,CTCF-bound	pELS	3.85793764827	enhP	E1316580	EH38E1316580 proximal enhancer-like signature
chr1	8987779	8987799	8987711	8987912	EH38E1316670	277	dELS,CTCF-bound	dELS	2.77708665595	enhD	E1316670	EH38E1316670 distal enhancer-like signature
chr1	9005266	9005283	9005097	9005445	EH38E1316681	422	dELS,CTCF-bound	dELS	4.22748248036	enhD	E1316681	EH38E1316681 distal enhancer-like signature
chr1	9015861	9015874	9015874	9016213	EH38E1316693	308	dELS	dELS	3.08221885933	enhD	E1316693	EH38E1316693 distal enhancer-like signature
chr1	9031740	9031756	9031720	9031955	EH38E1316702	252	dELS	dELS	2.52410719074	enhD	E1316702	EH38E1316702 distal enhancer-like signature
chr1	9059991	9060008	9059835	9060155	EH38E1316725	244	dELS,CTCF-bound	dELS	2.4418755392	enhD	E1316725	EH38E1316725 distal enhancer-like signature
chr1	9069583	9069598	9069583	9069931	EH38E1316741	535	PLS,CTCF-bound	PLS	5.35458308893	prom	E1316741	EH38E1316741 promoter-like signature
chr1	9079339	9079357	9079152	9079479	EH38E1316751	457	dELS,CTCF-bound	dELS	4.57511294513	enhD	E1316751	EH38E1316751 distal enhancer-like signature
chr1	9115202	9115220	9114984	9115280	EH38E1316789	358	dELS	dELS	3.58690376322	enhD	E1316789	EH38E1316789 distal enhancer-like signature
chr1	9121810	9121826	9121499	9121843	EH38E1316795	276	dELS,CTCF-bound	dELS	2.76129896186	enhD	E1316795	EH38E1316795 distal enhancer-like signature
chr1	9125538	9125555	9125412	9125761	EH38E1316800	425	dELS	dELS	4.25891231177	enhD	E1316800	EH38E1316800 distal enhancer-like signature
chr1	9128680	9128707	9128654	9128999	EH38E1316806	361	pELS,CTCF-bound	pELS	3.61693449408	enhP	E1316806	EH38E1316806 proximal enhancer-like signature
chr1	9128913	9128932	9128654	9128999	EH38E1316806	361	pELS,CTCF-bound	pELS	3.61693449408	enhP	E1316806	EH38E1316806 proximal enhancer-like signature
chr1	9128953	9128971	9128654	9128999	EH38E1316806	361	pELS,CTCF-bound	pELS	3.61693449408	enhP	E1316806	EH38E1316806 proximal enhancer-like signature
chr1	9129129	9129158	9129125	9129423	EH38E1316807	535	PLS,CTCF-bound	PLS	5.35362633211	prom	E1316807	EH38E1316807 promoter-like signature
chr1	9129236	9129258	9129125	9129423	EH38E1316807	535	PLS,CTCF-bound	PLS	5.35362633211	prom	E1316807	EH38E1316807 promoter-like signature
chr1	9129379	9129419	9129125	9129423	EH38E1316807	535	PLS,CTCF-bound	PLS	5.35362633211	prom	E1316807	EH38E1316807 promoter-like signature
chr1	9129436	9129456	9129426	9129755	EH38E1316808	508	pELS,CTCF-bound	pELS	5.08175649395	enhP	E1316808	EH38E1316808 proximal enhancer-like signature
chr1	9129494	9129528	9129426	9129755	EH38E1316808	508	pELS,CTCF-bound	pELS	5.08175649395	enhP	E1316808	EH38E1316808 proximal enhancer-like signature
chr1	9143322	9143341	9143335	9143678	EH38E1316817	382	dELS,CTCF-bound	dELS	3.82124660245	enhD	E1316817	EH38E1316817 distal enhancer-like signature
chr1	9151165	9151184	9150945	9151275	EH38E1316824	357	pELS	pELS	3.57143337204	enhP	E1316824	EH38E1316824 proximal enhancer-like signature
chr1	9162195	9162217	9162010	9162201	EH38E1316830	301	dELS	dELS	3.01943579373	enhD	E1316830	EH38E1316830 distal enhancer-like signature
chr1	9181451	9181474	9181321	9181604	EH38E1316853	404	pELS,CTCF-bound	pELS	4.04164193728	enhP	E1316853	EH38E1316853 proximal enhancer-like signature
chr1	9182421	9182435	9182251	9182471	EH38E1316856	398	PLS,CTCF-bound	PLS	3.98612817363	prom	E1316856	EH38E1316856 promoter-like signature
chr1	9182809	9182825	9182807	9183101	EH38E1316857	251	pELS,CTCF-bound	pELS	2.51579412191	enhP	E1316857	EH38E1316857 proximal enhancer-like signature
chr1	9183466	9183480	9183466	9183799	EH38E1316858	191	pELS	pELS	1.91452898407	enhP	E1316858	EH38E1316858 proximal enhancer-like signature
chr1	9195784	9195804	9195753	9196008	EH38E1316871	289	dELS,CTCF-bound	dELS	2.8970449068	enhD	E1316871	EH38E1316871 distal enhancer-like signature
chr1	9201537	9201553	9201398	9201732	EH38E1316878	372	dELS,CTCF-bound	dELS	3.72927083441	enhD	E1316878	EH38E1316878 distal enhancer-like signature
chr1	9233452	9233470	9233325	9233675	EH38E1316899	524	pELS,CTCF-bound	pELS	5.24984792487	enhP	E1316899	EH38E1316899 proximal enhancer-like signature
chr1	9234338	9234373	9234234	9234405	EH38E1316900	419	pELS,CTCF-bound	pELS	4.19398132782	enhP	E1316900	EH38E1316900 proximal enhancer-like signature
chr1	9234540	9234561	9234412	9234727	EH38E1316901	474	pELS,CTCF-bound	pELS	4.74880771187	enhP	E1316901	EH38E1316901 proximal enhancer-like signature
chr1	9234727	9234765	9234412	9234727	EH38E1316901	474	pELS,CTCF-bound	pELS	4.74880771187	enhP	E1316901	EH38E1316901 proximal enhancer-like signature
chr1	9234727	9234765	9234742	9235042	EH38E1316902	466	PLS,CTCF-bound	PLS	4.66837290628	prom	E1316902	EH38E1316902 promoter-like signature
chr1	9234901	9234937	9234742	9235042	EH38E1316902	466	PLS,CTCF-bound	PLS	4.66837290628	prom	E1316902	EH38E1316902 promoter-like signature
chr1	9248191	9248208	9247976	9248317	EH38E1316919	271	dELS,CTCF-bound	dELS	2.71186768068	enhD	E1316919	EH38E1316919 distal enhancer-like signature
chr1	9249938	9249957	9249785	9250058	EH38E1316923	346	dELS,CTCF-bound	dELS	3.46230862368	enhD	E1316923	EH38E1316923 distal enhancer-like signature
chr1	9269297	9269313	9269263	9269593	EH38E1316940	249	dELS,CTCF-bound	dELS	2.49779414705	enhD	E1316940	EH38E1316940 distal enhancer-like signature
chr1	9275295	9275310	9275251	9275486	EH38E1316946	295	dELS,CTCF-bound	dELS	2.95464942665	enhD	E1316946	EH38E1316946 distal enhancer-like signature
chr1	9275341	9275354	9275251	9275486	EH38E1316946	295	dELS,CTCF-bound	dELS	2.95464942665	enhD	E1316946	EH38E1316946 distal enhancer-like signature
chr1	9292723	9292755	9292676	9293020	EH38E1316968	431	PLS,CTCF-bound	PLS	4.31294521211	prom	E1316968	EH38E1316968 promoter-like signature
chr1	9292776	9292793	9292676	9293020	EH38E1316968	431	PLS,CTCF-bound	PLS	4.31294521211	prom	E1316968	EH38E1316968 promoter-like signature
chr1	9292913	9292933	9292676	9293020	EH38E1316968	431	PLS,CTCF-bound	PLS	4.31294521211	prom	E1316968	EH38E1316968 promoter-like signature
chr1	9292999	9293022	9292676	9293020	EH38E1316968	431	PLS,CTCF-bound	PLS	4.31294521211	prom	E1316968	EH38E1316968 promoter-like signature
chr1	9293197	9293211	9293147	9293316	EH38E1316969	256	pELS	pELS	2.56253884628	enhP	E1316969	EH38E1316969 proximal enhancer-like signature
chr1	9293746	9293760	9293636	9293969	EH38E1316970	321	pELS,CTCF-bound	pELS	3.214180282	enhP	E1316970	EH38E1316970 proximal enhancer-like signature
chr1	9293850	9293874	9293636	9293969	EH38E1316970	321	pELS,CTCF-bound	pELS	3.214180282	enhP	E1316970	EH38E1316970 proximal enhancer-like signature
chr1	9293920	9293935	9293636	9293969	EH38E1316970	321	pELS,CTCF-bound	pELS	3.214180282	enhP	E1316970	EH38E1316970 proximal enhancer-like signature
chr1	9294220	9294237	9294152	9294415	EH38E1316971	342	pELS,CTCF-bound	pELS	3.42836173819	enhP	E1316971	EH38E1316971 proximal enhancer-like signature
chr1	9295190	9295205	9294998	9295299	EH38E1316973	410	dELS,CTCF-bound	dELS	4.10122607268	enhD	E1316973	EH38E1316973 distal enhancer-like signature
chr1	9295215	9295257	9294998	9295299	EH38E1316973	410	dELS,CTCF-bound	dELS	4.10122607268	enhD	E1316973	EH38E1316973 distal enhancer-like signature
chr1	9296180	9296198	9295854	9296204	EH38E1316975	315	dELS	dELS	3.15206743858	enhD	E1316975	EH38E1316975 distal enhancer-like signature
chr1	9315932	9315952	9315693	9316025	EH38E1316997	412	dELS	dELS	4.12787235044	enhD	E1316997	EH38E1316997 distal enhancer-like signature
chr1	9319305	9319322	9319258	9319592	EH38E1317002	249	dELS	dELS	2.49467114833	enhD	E1317002	EH38E1317002 distal enhancer-like signature
chr1	9319584	9319600	9319258	9319592	EH38E1317002	249	dELS	dELS	2.49467114833	enhD	E1317002	EH38E1317002 distal enhancer-like signature
chr1	9320406	9320425	9320315	9320518	EH38E1317005	390	dELS	dELS	3.90576059623	enhD	E1317005	EH38E1317005 distal enhancer-like signature
chr1	9321318	9321335	9321156	9321351	EH38E1317007	370	dELS,CTCF-bound	dELS	3.70583137152	enhD	E1317007	EH38E1317007 distal enhancer-like signature
chr1	9350100	9350120	9350020	9350327	EH38E1317037	255	pELS,CTCF-bound	pELS	2.55318429238	enhP	E1317037	EH38E1317037 proximal enhancer-like signature
chr1	9350131	9350149	9350020	9350327	EH38E1317037	255	pELS,CTCF-bound	pELS	2.55318429238	enhP	E1317037	EH38E1317037 proximal enhancer-like signature
chr1	9350564	9350623	9350352	9350572	EH38E1317038	362	pELS,CTCF-bound	pELS	3.6253215725	enhP	E1317038	EH38E1317038 proximal enhancer-like signature
chr1	9364246	9364264	9364219	9364538	EH38E1317052	229	dELS	dELS	2.29748364627	enhD	E1317052	EH38E1317052 distal enhancer-like signature
chr1	9376075	9376090	9376017	9376334	EH38E1317063	365	dELS,CTCF-bound	dELS	3.65790966563	enhD	E1317063	EH38E1317063 distal enhancer-like signature
chr1	9417102	9417127	9416882	9417176	EH38E1317108	209	dELS	dELS	2.09278727896	enhD	E1317108	EH38E1317108 distal enhancer-like signature
chr1	9426540	9426578	9426362	9426712	EH38E1317121	629	dELS,CTCF-bound	dELS	6.2918805806	enhD	E1317121	EH38E1317121 distal enhancer-like signature
chr1	9428882	9428903	9428807	9429157	EH38E1317123	748	dELS,CTCF-bound	dELS	7.48013195659	enhD	E1317123	EH38E1317123 distal enhancer-like signature
chr1	9428972	9428986	9428807	9429157	EH38E1317123	748	dELS,CTCF-bound	dELS	7.48013195659	enhD	E1317123	EH38E1317123 distal enhancer-like signature
chr1	9428998	9429016	9428807	9429157	EH38E1317123	748	dELS,CTCF-bound	dELS	7.48013195659	enhD	E1317123	EH38E1317123 distal enhancer-like signature
chr1	9429124	9429142	9428807	9429157	EH38E1317123	748	dELS,CTCF-bound	dELS	7.48013195659	enhD	E1317123	EH38E1317123 distal enhancer-like signature
chr1	9438866	9438881	9438570	9438920	EH38E1317134	492	pELS	pELS	4.92180121411	enhP	E1317134	EH38E1317134 proximal enhancer-like signature
chr1	9444271	9444287	9443962	9444312	EH38E1317144	479	dELS	dELS	4.79416016469	enhD	E1317144	EH38E1317144 distal enhancer-like signature
chr1	9466872	9466889	9466849	9467021	EH38E1317169	356	dELS,CTCF-bound	dELS	3.56478429244	enhD	E1317169	EH38E1317169 distal enhancer-like signature
chr1	9495474	9495488	9495265	9495614	EH38E1317188	399	dELS,CTCF-bound	dELS	3.99984689734	enhD	E1317188	EH38E1317188 distal enhancer-like signature
chr1	9495532	9495547	9495265	9495614	EH38E1317188	399	dELS,CTCF-bound	dELS	3.99984689734	enhD	E1317188	EH38E1317188 distal enhancer-like signature
chr1	9539400	9539420	9539153	9539496	EH38E1317212	638	PLS,CTCF-bound	PLS	6.38962655738	prom	E1317212	EH38E1317212 promoter-like signature
chr1	9539444	9539461	9539153	9539496	EH38E1317212	638	PLS,CTCF-bound	PLS	6.38962655738	prom	E1317212	EH38E1317212 promoter-like signature
chr1	9539761	9539783	9539765	9540110	EH38E1317213	387	pELS,CTCF-bound	pELS	3.87893197425	enhP	E1317213	EH38E1317213 proximal enhancer-like signature
chr1	9540276	9540294	9540156	9540425	EH38E1317214	356	pELS,CTCF-bound	pELS	3.56720389669	enhP	E1317214	EH38E1317214 proximal enhancer-like signature
chr1	9588614	9588635	9588464	9588810	EH38E1317256	653	pELS,CTCF-bound	pELS	6.53543192746	enhP	E1317256	EH38E1317256 proximal enhancer-like signature
chr1	9588727	9588748	9588464	9588810	EH38E1317256	653	pELS,CTCF-bound	pELS	6.53543192746	enhP	E1317256	EH38E1317256 proximal enhancer-like signature
chr1	9588771	9588791	9588464	9588810	EH38E1317256	653	pELS,CTCF-bound	pELS	6.53543192746	enhP	E1317256	EH38E1317256 proximal enhancer-like signature
chr1	9589141	9589183	9589021	9589178	EH38E1317257	286	PLS,CTCF-bound	PLS	2.86457528858	prom	E1317257	EH38E1317257 promoter-like signature
chr1	9589258	9589290	9589225	9589570	EH38E1317258	343	pELS,CTCF-bound	pELS	3.43489878448	enhP	E1317258	EH38E1317258 proximal enhancer-like signature
chr1	9589322	9589342	9589225	9589570	EH38E1317258	343	pELS,CTCF-bound	pELS	3.43489878448	enhP	E1317258	EH38E1317258 proximal enhancer-like signature
chr1	9589446	9589463	9589225	9589570	EH38E1317258	343	pELS,CTCF-bound	pELS	3.43489878448	enhP	E1317258	EH38E1317258 proximal enhancer-like signature
chr1	9597117	9597134	9597051	9597321	EH38E1317272	181	dELS	dELS	1.81154619462	enhD	E1317272	EH38E1317272 distal enhancer-like signature
chr1	9604219	9604238	9603997	9604345	EH38E1317274	417	dELS,CTCF-bound	dELS	4.17045560715	enhD	E1317274	EH38E1317274 distal enhancer-like signature
chr1	9609342	9609361	9609111	9609370	EH38E1317279	195	dELS	dELS	1.95302140191	enhD	E1317279	EH38E1317279 distal enhancer-like signature
chr1	9627195	9627212	9627012	9627362	EH38E1317289	562	dELS,CTCF-bound	dELS	5.62543951775	enhD	E1317289	EH38E1317289 distal enhancer-like signature
chr1	9627494	9627508	9627440	9627601	EH38E1317290	430	dELS,CTCF-bound	dELS	4.30882947826	enhD	E1317290	EH38E1317290 distal enhancer-like signature
chr1	9630705	9630745	9630637	9630947	EH38E1317298	309	dELS	dELS	3.090400372	enhD	E1317298	EH38E1317298 distal enhancer-like signature
chr1	9644072	9644090	9643957	9644287	EH38E1317308	333	dELS	dELS	3.33896051341	enhD	E1317308	EH38E1317308 distal enhancer-like signature
chr1	9651695	9651713	9651645	9651973	EH38E1317315	305	PLS,CTCF-bound	PLS	3.05592389133	prom	E1317315	EH38E1317315 promoter-like signature
chr1	9651923	9651942	9651645	9651973	EH38E1317315	305	PLS,CTCF-bound	PLS	3.05592389133	prom	E1317315	EH38E1317315 promoter-like signature
chr1	9652192	9652214	9652025	9652341	EH38E1317316	351	pELS,CTCF-bound	pELS	3.51269234079	enhP	E1317316	EH38E1317316 proximal enhancer-like signature
chr1	9665392	9665405	9665362	9665675	EH38E1317333	202	dELS	dELS	2.02528575642	enhD	E1317333	EH38E1317333 distal enhancer-like signature
chr1	9687661	9687677	9687321	9687669	EH38E1317350	498	PLS,CTCF-bound	PLS	4.9889687043	prom	E1317350	EH38E1317350 promoter-like signature
chr1	9687706	9687727	9687678	9687930	EH38E1317351	358	pELS,CTCF-bound	pELS	3.58753688511	enhP	E1317351	EH38E1317351 proximal enhancer-like signature
chr1	9687771	9687802	9687678	9687930	EH38E1317351	358	pELS,CTCF-bound	pELS	3.58753688511	enhP	E1317351	EH38E1317351 proximal enhancer-like signature
chr1	9688008	9688028	9687973	9688192	EH38E1317352	254	pELS,CTCF-bound	pELS	2.54466276139	enhP	E1317352	EH38E1317352 proximal enhancer-like signature
chr1	9689431	9689446	9689284	9689629	EH38E1317355	437	pELS,CTCF-bound	pELS	4.37688195943	enhP	E1317355	EH38E1317355 proximal enhancer-like signature
chr1	9690050	9690065	9689861	9690137	EH38E1317356	264	dELS,CTCF-bound	dELS	2.64982850583	enhD	E1317356	EH38E1317356 distal enhancer-like signature
chr1	9690100	9690118	9689861	9690137	EH38E1317356	264	dELS,CTCF-bound	dELS	2.64982850583	enhD	E1317356	EH38E1317356 distal enhancer-like signature
chr1	9716203	9716221	9716036	9716289	EH38E1317378	264	dELS	dELS	2.6428866749	enhD	E1317378	EH38E1317378 distal enhancer-like signature
chr1	9719114	9719129	9719116	9719465	EH38E1317384	515	dELS,CTCF-bound	dELS	5.15156967455	enhD	E1317384	EH38E1317384 distal enhancer-like signature
chr1	9721765	9721781	9721752	9722101	EH38E1317390	481	dELS,CTCF-bound	dELS	4.81139586728	enhD	E1317390	EH38E1317390 distal enhancer-like signature
chr1	9722067	9722080	9721752	9722101	EH38E1317390	481	dELS,CTCF-bound	dELS	4.81139586728	enhD	E1317390	EH38E1317390 distal enhancer-like signature
chr1	9725226	9725241	9725011	9725344	EH38E1317394	404	dELS,CTCF-bound	dELS	4.0479934677	enhD	E1317394	EH38E1317394 distal enhancer-like signature
chr1	9728667	9728688	9728658	9729008	EH38E1317398	589	dELS	dELS	5.89686373385	enhD	E1317398	EH38E1317398 distal enhancer-like signature
chr1	9728695	9728723	9728658	9729008	EH38E1317398	589	dELS	dELS	5.89686373385	enhD	E1317398	EH38E1317398 distal enhancer-like signature
chr1	9778226	9778274	9778262	9778489	EH38E1317446	165	dELS	dELS	1.65168846712	enhD	E1317446	EH38E1317446 distal enhancer-like signature
chr1	9823171	9823193	9823093	9823294	EH38E1317494	291	pELS,CTCF-bound	pELS	2.9163618859	enhP	E1317494	EH38E1317494 proximal enhancer-like signature
chr1	9823204	9823221	9823093	9823294	EH38E1317494	291	pELS,CTCF-bound	pELS	2.9163618859	enhP	E1317494	EH38E1317494 proximal enhancer-like signature
chr1	9823246	9823265	9823093	9823294	EH38E1317494	291	pELS,CTCF-bound	pELS	2.9163618859	enhP	E1317494	EH38E1317494 proximal enhancer-like signature
chr1	9823887	9823904	9823884	9824234	EH38E1317496	513	PLS,CTCF-bound	PLS	5.13942315549	prom	E1317496	EH38E1317496 promoter-like signature
chr1	9824049	9824094	9823884	9824234	EH38E1317496	513	PLS,CTCF-bound	PLS	5.13942315549	prom	E1317496	EH38E1317496 promoter-like signature
chr1	9824115	9824132	9823884	9824234	EH38E1317496	513	PLS,CTCF-bound	PLS	5.13942315549	prom	E1317496	EH38E1317496 promoter-like signature
chr1	9824138	9824158	9823884	9824234	EH38E1317496	513	PLS,CTCF-bound	PLS	5.13942315549	prom	E1317496	EH38E1317496 promoter-like signature
chr1	9824174	9824201	9823884	9824234	EH38E1317496	513	PLS,CTCF-bound	PLS	5.13942315549	prom	E1317496	EH38E1317496 promoter-like signature
chr1	9824662	9824681	9824447	9824739	EH38E1317497	338	PLS,CTCF-bound	PLS	3.38024962127	prom	E1317497	EH38E1317497 promoter-like signature
chr1	9824886	9824907	9824858	9825145	EH38E1317498	261	pELS,CTCF-bound	pELS	2.61087613553	enhP	E1317498	EH38E1317498 proximal enhancer-like signature
chr1	9861640	9861654	9861322	9861668	EH38E1317547	354	dELS,CTCF-bound	dELS	3.54320271916	enhD	E1317547	EH38E1317547 distal enhancer-like signature
chr1	9862676	9862698	9862550	9862730	EH38E1317548	191	dELS	dELS	1.91900504445	enhD	E1317548	EH38E1317548 distal enhancer-like signature
chr1	9875572	9875585	9875268	9875617	EH38E1317567	252	dELS,CTCF-bound	dELS	2.5266434642	enhD	E1317567	EH38E1317567 distal enhancer-like signature
chr1	9878059	9878074	9878045	9878369	EH38E1317571	392	PLS,CTCF-bound	PLS	3.92546505973	prom	E1317571	EH38E1317571 promoter-like signature
chr1	9882845	9882864	9882684	9882882	EH38E1317575	323	dELS	dELS	3.23533149943	enhD	E1317575	EH38E1317575 distal enhancer-like signature
chr1	9900584	9900601	9900373	9900678	EH38E1317591	445	dELS,CTCF-bound	dELS	4.45003942103	enhD	E1317591	EH38E1317591 distal enhancer-like signature
chr1	9910324	9910337	9910178	9910328	EH38E1317603	681	PLS,CTCF-bound	PLS	6.81955123412	prom	E1317603	EH38E1317603 promoter-like signature
chr1	9910324	9910337	9910329	9910675	EH38E1317604	742	PLS,CTCF-bound	PLS	7.42064659572	prom	E1317604	EH38E1317604 promoter-like signature
chr1	9910368	9910388	9910329	9910675	EH38E1317604	742	PLS,CTCF-bound	PLS	7.42064659572	prom	E1317604	EH38E1317604 promoter-like signature
chr1	9943392	9943409	9943188	9943529	EH38E1317631	588	PLS,CTCF-bound	PLS	5.88862961002	prom	E1317631	EH38E1317631 promoter-like signature
chr1	9960895	9960916	9960811	9961033	EH38E1317643	328	dELS	dELS	3.28837558202	enhD	E1317643	EH38E1317643 distal enhancer-like signature
chr1	9997158	9997177	9997104	9997305	EH38E1317656	266	PLS,CTCF-bound	PLS	2.66933907866	prom	E1317656	EH38E1317656 promoter-like signature
chr1	9997804	9997824	9997692	9997897	EH38E1317657	248	pELS	pELS	2.48194945004	enhP	E1317657	EH38E1317657 proximal enhancer-like signature
chr1	9997903	9997920	9997901	9998125	EH38E1317658	221	pELS,CTCF-bound	pELS	2.2161411196	enhP	E1317658	EH38E1317658 proximal enhancer-like signature
chr1	9998124	9998145	9997901	9998125	EH38E1317658	221	pELS,CTCF-bound	pELS	2.2161411196	enhP	E1317658	EH38E1317658 proximal enhancer-like signature
chr1	10032736	10032751	10032624	10032974	EH38E1317680	796	PLS,CTCF-bound	PLS	7.96073083564	prom	E1317680	EH38E1317680 promoter-like signature
chr1	10032817	10032833	10032624	10032974	EH38E1317680	796	PLS,CTCF-bound	PLS	7.96073083564	prom	E1317680	EH38E1317680 promoter-like signature
chr1	10032885	10032900	10032624	10032974	EH38E1317680	796	PLS,CTCF-bound	PLS	7.96073083564	prom	E1317680	EH38E1317680 promoter-like signature
chr1	10178767	10178785	10178621	10178930	EH38E1317795	332	dELS	dELS	3.32569624092	enhD	E1317795	EH38E1317795 distal enhancer-like signature
chr1	10186920	10186935	10186807	10187005	EH38E1317805	257	dELS,CTCF-bound	dELS	2.577518624	enhD	E1317805	EH38E1317805 distal enhancer-like signature
chr1	10209975	10209988	10209816	10210165	EH38E1317822	451	pELS,CTCF-bound	pELS	4.51772704765	enhP	E1317822	EH38E1317822 proximal enhancer-like signature
chr1	10210463	10210479	10210271	10210621	EH38E1317823	677	pELS,CTCF-bound	pELS	6.77342998307	enhP	E1317823	EH38E1317823 proximal enhancer-like signature
chr1	10210591	10210615	10210271	10210621	EH38E1317823	677	pELS,CTCF-bound	pELS	6.77342998307	enhP	E1317823	EH38E1317823 proximal enhancer-like signature
chr1	10210813	10210834	10210746	10210982	EH38E1317824	276	PLS,CTCF-bound	PLS	2.76488212892	prom	E1317824	EH38E1317824 promoter-like signature
chr1	10211194	10211212	10211001	10211247	EH38E1317825	295	pELS	pELS	2.95674818886	enhP	E1317825	EH38E1317825 proximal enhancer-like signature
chr1	10378643	10378661	10378448	10378797	EH38E1317933	427	dELS,CTCF-bound	dELS	4.27649378901	enhD	E1317933	EH38E1317933 distal enhancer-like signature
chr1	10398824	10398845	10398746	10399096	EH38E1317949	623	PLS,CTCF-bound	PLS	6.2345315643	prom	E1317949	EH38E1317949 promoter-like signature
chr1	10398909	10398926	10398746	10399096	EH38E1317949	623	PLS,CTCF-bound	PLS	6.2345315643	prom	E1317949	EH38E1317949 promoter-like signature
chr1	10399320	10399338	10399249	10399479	EH38E1317950	480	pELS,CTCF-bound	pELS	4.80099077475	enhP	E1317950	EH38E1317950 proximal enhancer-like signature
chr1	10399408	10399424	10399249	10399479	EH38E1317950	480	pELS,CTCF-bound	pELS	4.80099077475	enhP	E1317950	EH38E1317950 proximal enhancer-like signature
chr1	10399474	10399495	10399249	10399479	EH38E1317950	480	pELS,CTCF-bound	pELS	4.80099077475	enhP	E1317950	EH38E1317950 proximal enhancer-like signature
chr1	10399709	10399726	10399620	10399959	EH38E1317951	376	pELS,CTCF-bound	pELS	3.76983199925	enhP	E1317951	EH38E1317951 proximal enhancer-like signature
chr1	10399862	10399876	10399620	10399959	EH38E1317951	376	pELS,CTCF-bound	pELS	3.76983199925	enhP	E1317951	EH38E1317951 proximal enhancer-like signature
chr1	10424305	10424319	10424138	10424391	EH38E1317969	349	dELS,CTCF-bound	dELS	3.499366351	enhD	E1317969	EH38E1317969 distal enhancer-like signature
chr1	10430371	10430385	10430289	10430520	EH38E1317978	552	PLS,CTCF-bound	PLS	5.52946539554	prom	E1317978	EH38E1317978 promoter-like signature
chr1	10430408	10430425	10430289	10430520	EH38E1317978	552	PLS,CTCF-bound	PLS	5.52946539554	prom	E1317978	EH38E1317978 promoter-like signature
chr1	10430689	10430704	10430521	10430808	EH38E1317979	527	PLS,CTCF-bound	PLS	5.27671484129	prom	E1317979	EH38E1317979 promoter-like signature
chr1	10430797	10430813	10430521	10430808	EH38E1317979	527	PLS,CTCF-bound	PLS	5.27671484129	prom	E1317979	EH38E1317979 promoter-like signature
chr1	10472780	10472801	10472477	10472827	EH38E1318009	625	PLS,CTCF-bound	PLS	6.25830418692	prom	E1318009	EH38E1318009 promoter-like signature
chr1	10495477	10495492	10495150	10495499	EH38E1318026	520	dELS,CTCF-bound	dELS	5.20463651385	enhD	E1318026	EH38E1318026 distal enhancer-like signature
chr1	10507303	10507330	10507303	10507461	EH38E1318035	319	dELS,CTCF-bound	dELS	3.19527561308	enhD	E1318035	EH38E1318035 distal enhancer-like signature
chr1	10514325	10514356	10514224	10514466	EH38E1318049	265	dELS,CTCF-bound	dELS	2.65164831983	enhD	E1318049	EH38E1318049 distal enhancer-like signature
chr1	10514402	10514420	10514224	10514466	EH38E1318049	265	dELS,CTCF-bound	dELS	2.65164831983	enhD	E1318049	EH38E1318049 distal enhancer-like signature
chr1	10535887	10535907	10535883	10536069	EH38E1318076	216	dELS,CTCF-bound	dELS	2.16038978888	enhD	E1318076	EH38E1318076 distal enhancer-like signature
chr1	10555648	10555680	10555644	10555981	EH38E1318098	383	dELS,CTCF-bound	dELS	3.83056961767	enhD	E1318098	EH38E1318098 distal enhancer-like signature
chr1	10591637	10591679	10591499	10591719	EH38E1318117	284	dELS	dELS	2.84618088869	enhD	E1318117	EH38E1318117 distal enhancer-like signature
chr1	10621042	10621057	10620846	10621088	EH38E1318144	267	dELS	dELS	2.6723086508	enhD	E1318144	EH38E1318144 distal enhancer-like signature
chr1	10635535	10635554	10635521	10635869	EH38E1318163	413	dELS,CTCF-bound	dELS	4.13292145108	enhD	E1318163	EH38E1318163 distal enhancer-like signature
chr1	10636161	10636177	10635958	10636288	EH38E1318164	347	dELS,CTCF-bound	dELS	3.47413967373	enhD	E1318164	EH38E1318164 distal enhancer-like signature
chr1	10638546	10638561	10638467	10638782	EH38E1318167	239	pELS,CTCF-bound	pELS	2.39735651614	enhP	E1318167	EH38E1318167 proximal enhancer-like signature
chr1	10639009	10639033	10638986	10639308	EH38E1318168	224	PLS,CTCF-bound	PLS	2.24453347268	prom	E1318168	EH38E1318168 promoter-like signature
chr1	10639234	10639248	10638986	10639308	EH38E1318168	224	PLS,CTCF-bound	PLS	2.24453347268	prom	E1318168	EH38E1318168 promoter-like signature
chr1	10639386	10639402	10639316	10639569	EH38E1318169	277	pELS,CTCF-bound	pELS	2.77848809701	enhP	E1318169	EH38E1318169 proximal enhancer-like signature
chr1	10642759	10642774	10642634	10642801	EH38E1318176	236	dELS,CTCF-bound	dELS	2.36125398385	enhD	E1318176	EH38E1318176 distal enhancer-like signature
chr1	10651503	10651517	10651314	10651645	EH38E1318188	389	dELS,CTCF-bound	dELS	3.89557684476	enhD	E1318188	EH38E1318188 distal enhancer-like signature
chr1	10662964	10662987	10662802	10663148	EH38E1318196	292	dELS	dELS	2.92224541815	enhD	E1318196	EH38E1318196 distal enhancer-like signature
chr1	10663041	10663055	10662802	10663148	EH38E1318196	292	dELS	dELS	2.92224541815	enhD	E1318196	EH38E1318196 distal enhancer-like signature
chr1	10663113	10663129	10662802	10663148	EH38E1318196	292	dELS	dELS	2.92224541815	enhD	E1318196	EH38E1318196 distal enhancer-like signature
chr1	10664360	10664375	10664371	10664634	EH38E1318200	366	dELS,CTCF-bound	dELS	3.6662811321	enhD	E1318200	EH38E1318200 distal enhancer-like signature
chr1	10668135	10668156	10667836	10668166	EH38E1318203	355	dELS	dELS	3.55146500896	enhD	E1318203	EH38E1318203 distal enhancer-like signature
chr1	10671292	10671345	10671105	10671378	EH38E1318208	297	dELS	dELS	2.97390189435	enhD	E1318208	EH38E1318208 distal enhancer-like signature
chr1	10671373	10671390	10671105	10671378	EH38E1318208	297	dELS	dELS	2.97390189435	enhD	E1318208	EH38E1318208 distal enhancer-like signature
chr1	10675228	10675243	10675043	10675375	EH38E1318214	348	dELS	dELS	3.48741960423	enhD	E1318214	EH38E1318214 distal enhancer-like signature
chr1	10675559	10675572	10675385	10675636	EH38E1318215	241	dELS	dELS	2.41453163673	enhD	E1318215	EH38E1318215 distal enhancer-like signature
chr1	10678591	10678607	10678604	10678814	EH38E1318224	363	dELS,CTCF-bound	dELS	3.63988006629	enhD	E1318224	EH38E1318224 distal enhancer-like signature
chr1	10678987	10679000	10678911	10679165	EH38E1318225	346	dELS	dELS	3.46294141031	enhD	E1318225	EH38E1318225 distal enhancer-like signature
chr1	10679655	10679670	10679462	10679812	EH38E1318226	418	dELS,CTCF-bound	dELS	4.18479671246	enhD	E1318226	EH38E1318226 distal enhancer-like signature
chr1	10685875	10685890	10685828	10686139	EH38E1318238	353	dELS	dELS	3.53623065485	enhD	E1318238	EH38E1318238 distal enhancer-like signature
chr1	10693522	10693538	10693474	10693821	EH38E1318251	403	dELS,CTCF-bound	dELS	4.03387704976	enhD	E1318251	EH38E1318251 distal enhancer-like signature
chr1	10694089	10694119	10694022	10694180	EH38E1318252	334	dELS,CTCF-bound	dELS	3.34355418225	enhD	E1318252	EH38E1318252 distal enhancer-like signature
chr1	10694460	10694484	10694408	10694668	EH38E1318253	450	dELS,CTCF-bound	dELS	4.50588517183	enhD	E1318253	EH38E1318253 distal enhancer-like signature
chr1	10694621	10694641	10694408	10694668	EH38E1318253	450	dELS,CTCF-bound	dELS	4.50588517183	enhD	E1318253	EH38E1318253 distal enhancer-like signature
chr1	10694668	10694725	10694408	10694668	EH38E1318253	450	dELS,CTCF-bound	dELS	4.50588517183	enhD	E1318253	EH38E1318253 distal enhancer-like signature
chr1	10694668	10694725	10694696	10695046	EH38E1318254	491	dELS,CTCF-bound	dELS	4.9133464849	enhD	E1318254	EH38E1318254 distal enhancer-like signature
chr1	10694852	10694880	10694696	10695046	EH38E1318254	491	dELS,CTCF-bound	dELS	4.9133464849	enhD	E1318254	EH38E1318254 distal enhancer-like signature
chr1	10694891	10694919	10694696	10695046	EH38E1318254	491	dELS,CTCF-bound	dELS	4.9133464849	enhD	E1318254	EH38E1318254 distal enhancer-like signature
chr1	10694954	10694996	10694696	10695046	EH38E1318254	491	dELS,CTCF-bound	dELS	4.9133464849	enhD	E1318254	EH38E1318254 distal enhancer-like signature
chr1	10695006	10695023	10694696	10695046	EH38E1318254	491	dELS,CTCF-bound	dELS	4.9133464849	enhD	E1318254	EH38E1318254 distal enhancer-like signature
chr1	10695035	10695063	10694696	10695046	EH38E1318254	491	dELS,CTCF-bound	dELS	4.9133464849	enhD	E1318254	EH38E1318254 distal enhancer-like signature
chr1	10695196	10695235	10695087	10695256	EH38E1318255	379	dELS,CTCF-bound	dELS	3.79513276862	enhD	E1318255	EH38E1318255 distal enhancer-like signature
chr1	10700083	10700118	10700049	10700350	EH38E1318265	277	dELS	dELS	2.77189536939	enhD	E1318265	EH38E1318265 distal enhancer-like signature
chr1	10701274	10701293	10701203	10701523	EH38E1318266	294	dELS	dELS	2.94362503157	enhD	E1318266	EH38E1318266 distal enhancer-like signature
chr1	10725062	10725078	10724986	10725250	EH38E1318298	378	dELS,CTCF-bound	dELS	3.78248170091	enhD	E1318298	EH38E1318298 distal enhancer-like signature
chr1	10725311	10725330	10725294	10725638	EH38E1318299	439	dELS	dELS	4.3909285922	enhD	E1318299	EH38E1318299 distal enhancer-like signature
chr1	10738535	10738549	10738408	10738689	EH38E1318320	341	dELS,CTCF-bound	dELS	3.41579867729	enhD	E1318320	EH38E1318320 distal enhancer-like signature
chr1	10744883	10744903	10744717	10744978	EH38E1318326	281	dELS	dELS	2.8179912219	enhD	E1318326	EH38E1318326 distal enhancer-like signature
chr1	10756004	10756034	10755897	10756240	EH38E1318337	393	dELS,CTCF-bound	dELS	3.93957593707	enhD	E1318337	EH38E1318337 distal enhancer-like signature
chr1	10756437	10756450	10756296	10756473	EH38E1318338	333	dELS,CTCF-bound	dELS	3.33035402815	enhD	E1318338	EH38E1318338 distal enhancer-like signature
chr1	10761735	10761758	10761480	10761817	EH38E1318345	429	dELS	dELS	4.29855217888	enhD	E1318345	EH38E1318345 distal enhancer-like signature
chr1	10766195	10766231	10766160	10766329	EH38E1318351	366	dELS,CTCF-bound	dELS	3.66094463944	enhD	E1318351	EH38E1318351 distal enhancer-like signature
chr1	10774965	10774979	10774670	10774976	EH38E1318358	246	dELS	dELS	2.46007843462	enhD	E1318358	EH38E1318358 distal enhancer-like signature
chr1	10779451	10779469	10779161	10779511	EH38E1318364	424	dELS	dELS	4.24453376671	enhD	E1318364	EH38E1318364 distal enhancer-like signature
chr1	10787629	10787685	10787431	10787741	EH38E1318373	274	dELS,CTCF-bound	dELS	2.74008791012	enhD	E1318373	EH38E1318373 distal enhancer-like signature
chr1	10794129	10794221	10793938	10794225	EH38E1318385	371	dELS,CTCF-bound	dELS	3.71085362335	enhD	E1318385	EH38E1318385 distal enhancer-like signature
chr1	10794279	10794298	10794275	10794437	EH38E1318386	286	dELS,CTCF-bound	dELS	2.86477204022	enhD	E1318386	EH38E1318386 distal enhancer-like signature
chr1	10794519	10794548	10794515	10794759	EH38E1318387	242	dELS,CTCF-bound	dELS	2.42181908986	enhD	E1318387	EH38E1318387 distal enhancer-like signature
chr1	10794881	10794906	10794887	10795190	EH38E1318388	304	pELS,CTCF-bound	pELS	3.0405211557	enhP	E1318388	EH38E1318388 proximal enhancer-like signature
chr1	10794931	10794944	10794887	10795190	EH38E1318388	304	pELS,CTCF-bound	pELS	3.0405211557	enhP	E1318388	EH38E1318388 proximal enhancer-like signature
chr1	10795139	10795155	10794887	10795190	EH38E1318388	304	pELS,CTCF-bound	pELS	3.0405211557	enhP	E1318388	EH38E1318388 proximal enhancer-like signature
chr1	10795202	10795223	10795218	10795419	EH38E1318389	234	pELS,CTCF-bound	pELS	2.34473371601	enhP	E1318389	EH38E1318389 proximal enhancer-like signature
chr1	10796312	10796331	10796292	10796453	EH38E1318392	302	pELS,CTCF-bound	pELS	3.02300978746	enhP	E1318392	EH38E1318392 proximal enhancer-like signature
chr1	10796631	10796657	10796555	10796904	EH38E1318393	456	PLS,CTCF-bound	PLS	4.56960843612	prom	E1318393	EH38E1318393 promoter-like signature
chr1	10796852	10796874	10796555	10796904	EH38E1318393	456	PLS,CTCF-bound	PLS	4.56960843612	prom	E1318393	EH38E1318393 promoter-like signature
chr1	10804529	10804546	10804372	10804721	EH38E1318398	398	dELS,CTCF-bound	dELS	3.98286814449	enhD	E1318398	EH38E1318398 distal enhancer-like signature
chr1	10819915	10819928	10819886	10820079	EH38E1318409	223	dELS	dELS	2.23693016177	enhD	E1318409	EH38E1318409 distal enhancer-like signature
chr1	10825928	10825943	10825750	10826045	EH38E1318416	308	dELS	dELS	3.08195295604	enhD	E1318416	EH38E1318416 distal enhancer-like signature
chr1	10835943	10835957	10835865	10836214	EH38E1318425	483	dELS,CTCF-bound	dELS	4.83049997453	enhD	E1318425	EH38E1318425 distal enhancer-like signature
chr1	10838596	10838613	10838534	10838773	EH38E1318428	178	dELS	dELS	1.78596919694	enhD	E1318428	EH38E1318428 distal enhancer-like signature
chr1	10841174	10841195	10841174	10841420	EH38E1318430	266	dELS	dELS	2.6695602135	enhD	E1318430	EH38E1318430 distal enhancer-like signature
chr1	10863296	10863345	10863196	10863458	EH38E1318445	208	dELS,CTCF-bound	dELS	2.08041599543	enhD	E1318445	EH38E1318445 distal enhancer-like signature
chr1	10863870	10863886	10863585	10863909	EH38E1318446	187	dELS	dELS	1.87686407311	enhD	E1318446	EH38E1318446 distal enhancer-like signature
chr1	10867124	10867144	10867114	10867463	EH38E1318450	399	dELS,CTCF-bound	dELS	3.99648033104	enhD	E1318450	EH38E1318450 distal enhancer-like signature
chr1	10867215	10867235	10867114	10867463	EH38E1318450	399	dELS,CTCF-bound	dELS	3.99648033104	enhD	E1318450	EH38E1318450 distal enhancer-like signature
chr1	10867238	10867265	10867114	10867463	EH38E1318450	399	dELS,CTCF-bound	dELS	3.99648033104	enhD	E1318450	EH38E1318450 distal enhancer-like signature
chr1	10867354	10867374	10867114	10867463	EH38E1318450	399	dELS,CTCF-bound	dELS	3.99648033104	enhD	E1318450	EH38E1318450 distal enhancer-like signature
chr1	10868005	10868022	10867967	10868271	EH38E1318452	400	dELS,CTCF-bound	dELS	4.00602336567	enhD	E1318452	EH38E1318452 distal enhancer-like signature
chr1	10888975	10888988	10888757	10889049	EH38E1318458	336	dELS,CTCF-bound	dELS	3.36981275149	enhD	E1318458	EH38E1318458 distal enhancer-like signature
chr1	10889036	10889049	10888757	10889049	EH38E1318458	336	dELS,CTCF-bound	dELS	3.36981275149	enhD	E1318458	EH38E1318458 distal enhancer-like signature
chr1	10890553	10890569	10890382	10890730	EH38E1318461	306	dELS	dELS	3.06729199103	enhD	E1318461	EH38E1318461 distal enhancer-like signature
chr1	10897622	10897643	10897600	10897933	EH38E1318469	286	dELS	dELS	2.86076727429	enhD	E1318469	EH38E1318469 distal enhancer-like signature
chr1	10898017	10898051	10897984	10898165	EH38E1318470	393	dELS,CTCF-bound	dELS	3.93972829572	enhD	E1318470	EH38E1318470 distal enhancer-like signature
chr1	10900804	10900822	10900774	10901124	EH38E1318475	390	dELS,CTCF-bound	dELS	3.90464074017	enhD	E1318475	EH38E1318475 distal enhancer-like signature
chr1	10901148	10901163	10901134	10901344	EH38E1318476	304	dELS,CTCF-bound	dELS	3.04409206646	enhD	E1318476	EH38E1318476 distal enhancer-like signature
chr1	10901189	10901220	10901134	10901344	EH38E1318476	304	dELS,CTCF-bound	dELS	3.04409206646	enhD	E1318476	EH38E1318476 distal enhancer-like signature
chr1	10901242	10901258	10901134	10901344	EH38E1318476	304	dELS,CTCF-bound	dELS	3.04409206646	enhD	E1318476	EH38E1318476 distal enhancer-like signature
chr1	10901351	10901369	10901354	10901651	EH38E1318477	319	dELS,CTCF-bound	dELS	3.19445728686	enhD	E1318477	EH38E1318477 distal enhancer-like signature
chr1	10902238	10902256	10902051	10902285	EH38E1318479	295	dELS	dELS	2.95145828443	enhD	E1318479	EH38E1318479 distal enhancer-like signature
chr1	10916062	10916085	10915956	10916212	EH38E1318493	206	DNase-H3K4me3	DNase-H3K4me3	2.06394896701	K4m3	E1318493	EH38E1318493 DNase-H3K4me3
chr1	10937286	10937306	10937019	10937301	EH38E1318503	359	DNase-H3K4me3,CTCF-bound	DNase-H3K4me3	3.59505703923	K4m3	E1318503	EH38E1318503 DNase-H3K4me3
chr1	10986000	10986019	10985874	10986109	EH38E1318547	402	dELS,CTCF-bound	dELS	4.02234540939	enhD	E1318547	EH38E1318547 distal enhancer-like signature
chr1	11011952	11011971	11011769	11012058	EH38E1318552	326	pELS,CTCF-bound	pELS	3.26489307713	enhP	E1318552	EH38E1318552 proximal enhancer-like signature
chr1	11012336	11012350	11012279	11012491	EH38E1318553	633	PLS,CTCF-bound	PLS	6.33608889959	prom	E1318553	EH38E1318553 promoter-like signature
chr1	11012351	11012365	11012279	11012491	EH38E1318553	633	PLS,CTCF-bound	PLS	6.33608889959	prom	E1318553	EH38E1318553 promoter-like signature
chr1	11012877	11012899	11012713	11013030	EH38E1318555	464	pELS,CTCF-bound	pELS	4.64504142488	enhP	E1318555	EH38E1318555 proximal enhancer-like signature
chr1	11047185	11047200	11047068	11047416	EH38E1318571	303	PLS,CTCF-bound	PLS	3.03603451898	prom	E1318571	EH38E1318571 promoter-like signature
chr1	11053041	11053057	11052987	11053269	EH38E1318577	304	dELS,CTCF-bound	dELS	3.04841511569	enhD	E1318577	EH38E1318577 distal enhancer-like signature
chr1	11059749	11059768	11059578	11059902	EH38E1318587	315	pELS,CTCF-bound	pELS	3.15935140081	enhP	E1318587	EH38E1318587 proximal enhancer-like signature
chr1	11059944	11059980	11059941	11060291	EH38E1318588	596	PLS,CTCF-bound	PLS	5.96245279351	prom	E1318588	EH38E1318588 promoter-like signature
chr1	11060045	11060061	11059941	11060291	EH38E1318588	596	PLS,CTCF-bound	PLS	5.96245279351	prom	E1318588	EH38E1318588 promoter-like signature
chr1	11060077	11060095	11059941	11060291	EH38E1318588	596	PLS,CTCF-bound	PLS	5.96245279351	prom	E1318588	EH38E1318588 promoter-like signature
chr1	11080566	11080608	11080280	11080609	EH38E1318609	385	dELS	dELS	3.85710904245	enhD	E1318609	EH38E1318609 distal enhancer-like signature
chr1	11099879	11099911	11099745	11100094	EH38E1318615	671	PLS,CTCF-bound	PLS	6.7156082841	prom	E1318615	EH38E1318615 promoter-like signature
chr1	11338584	11338610	11338321	11338636	EH38E1318791	274	dELS,CTCF-bound	dELS	2.74274535744	enhD	E1318791	EH38E1318791 distal enhancer-like signature
chr1	11338623	11338703	11338321	11338636	EH38E1318791	274	dELS,CTCF-bound	dELS	2.74274535744	enhD	E1318791	EH38E1318791 distal enhancer-like signature
chr1	11340009	11340025	11339904	11340221	EH38E1318795	458	dELS	dELS	4.58846106488	enhD	E1318795	EH38E1318795 distal enhancer-like signature
chr1	11342306	11342322	11342266	11342503	EH38E1318798	346	dELS,CTCF-bound	dELS	3.46960477951	enhD	E1318798	EH38E1318798 distal enhancer-like signature
chr1	11391977	11392029	11391923	11392269	EH38E1318835	366	dELS	dELS	3.66304773855	enhD	E1318835	EH38E1318835 distal enhancer-like signature
chr1	11412730	11412772	11412677	11412938	EH38E1318851	218	dELS,CTCF-bound	dELS	2.18446689109	enhD	E1318851	EH38E1318851 distal enhancer-like signature
chr1	11413459	11413509	11413326	11413542	EH38E1318853	316	dELS	dELS	3.16453561529	enhD	E1318853	EH38E1318853 distal enhancer-like signature
chr1	11414195	11414213	11414081	11414352	EH38E1318856	417	dELS	dELS	4.17875046333	enhD	E1318856	EH38E1318856 distal enhancer-like signature
chr1	11478864	11478881	11478808	11478982	EH38E1318893	439	pELS,CTCF-bound	pELS	4.39064892892	enhP	E1318893	EH38E1318893 proximal enhancer-like signature
chr1	11478958	11478979	11478808	11478982	EH38E1318893	439	pELS,CTCF-bound	pELS	4.39064892892	enhP	E1318893	EH38E1318893 proximal enhancer-like signature
chr1	11479174	11479192	11478990	11479207	EH38E1318894	460	PLS,CTCF-bound	PLS	4.60964554429	prom	E1318894	EH38E1318894 promoter-like signature
chr1	11480221	11480235	11480074	11480416	EH38E1318895	353	pELS,CTCF-bound	pELS	3.53358929524	enhP	E1318895	EH38E1318895 proximal enhancer-like signature
chr1	11480298	11480337	11480074	11480416	EH38E1318895	353	pELS,CTCF-bound	pELS	3.53358929524	enhP	E1318895	EH38E1318895 proximal enhancer-like signature
chr1	11480341	11480360	11480074	11480416	EH38E1318895	353	pELS,CTCF-bound	pELS	3.53358929524	enhP	E1318895	EH38E1318895 proximal enhancer-like signature
chr1	11480486	11480503	11480503	11480664	EH38E1318896	241	pELS,CTCF-bound	pELS	2.41621228478	enhP	E1318896	EH38E1318896 proximal enhancer-like signature
chr1	11480661	11480717	11480503	11480664	EH38E1318896	241	pELS,CTCF-bound	pELS	2.41621228478	enhP	E1318896	EH38E1318896 proximal enhancer-like signature
chr1	11501763	11501782	11501548	11501865	EH38E1318910	277	dELS	dELS	2.77200377779	enhD	E1318910	EH38E1318910 distal enhancer-like signature
chr1	11501791	11501817	11501548	11501865	EH38E1318910	277	dELS	dELS	2.77200377779	enhD	E1318910	EH38E1318910 distal enhancer-like signature
chr1	11501827	11501850	11501548	11501865	EH38E1318910	277	dELS	dELS	2.77200377779	enhD	E1318910	EH38E1318910 distal enhancer-like signature
chr1	11531482	11531503	11531283	11531627	EH38E1318919	310	dELS	dELS	3.10493062967	enhD	E1318919	EH38E1318919 distal enhancer-like signature
chr1	11650625	11650638	11650367	11650717	EH38E1318970	501	dELS,CTCF-bound	dELS	5.01236870462	enhD	E1318970	EH38E1318970 distal enhancer-like signature
chr1	11650676	11650696	11650367	11650717	EH38E1318970	501	dELS,CTCF-bound	dELS	5.01236870462	enhD	E1318970	EH38E1318970 distal enhancer-like signature
chr1	11654831	11654851	11654637	11654838	EH38E1318978	424	PLS,CTCF-bound	PLS	4.24292571922	prom	E1318978	EH38E1318978 promoter-like signature
chr1	11664116	11664135	11664020	11664368	EH38E1318984	444	PLS,CTCF-bound	PLS	4.44386699382	prom	E1318984	EH38E1318984 promoter-like signature
chr1	11664670	11664687	11664553	11664891	EH38E1318985	385	pELS,CTCF-bound	pELS	3.8511921591	enhP	E1318985	EH38E1318985 proximal enhancer-like signature
chr1	11680811	11680830	11680651	11680888	EH38E1318996	281	pELS,CTCF-bound	pELS	2.8106016782	enhP	E1318996	EH38E1318996 proximal enhancer-like signature
chr1	11681241	11681260	11681068	11681399	EH38E1318998	517	PLS,CTCF-bound	PLS	5.1705985045	prom	E1318998	EH38E1318998 promoter-like signature
chr1	11690810	11690827	11690669	11690996	EH38E1319011	351	pELS,CTCF-bound	pELS	3.51429498908	enhP	E1319011	EH38E1319011 proximal enhancer-like signature
chr1	11690916	11690964	11690669	11690996	EH38E1319011	351	pELS,CTCF-bound	pELS	3.51429498908	enhP	E1319011	EH38E1319011 proximal enhancer-like signature
chr1	11691324	11691337	11691139	11691346	EH38E1319012	359	pELS,CTCF-bound	pELS	3.59625962556	enhP	E1319012	EH38E1319012 proximal enhancer-like signature
chr1	11691436	11691454	11691437	11691786	EH38E1319013	378	PLS	PLS	3.78813408216	prom	E1319013	EH38E1319013 promoter-like signature
chr1	11691557	11691592	11691437	11691786	EH38E1319013	378	PLS	PLS	3.78813408216	prom	E1319013	EH38E1319013 promoter-like signature
chr1	11691737	11691756	11691437	11691786	EH38E1319013	378	PLS	PLS	3.78813408216	prom	E1319013	EH38E1319013 promoter-like signature
chr1	11692138	11692159	11692025	11692190	EH38E1319014	233	pELS,CTCF-bound	pELS	2.33527363207	enhP	E1319014	EH38E1319014 proximal enhancer-like signature
chr1	11692334	11692349	11692209	11692415	EH38E1319015	227	pELS,CTCF-bound	pELS	2.27721878947	enhP	E1319015	EH38E1319015 proximal enhancer-like signature
chr1	11705762	11705777	11705583	11705924	EH38E1319032	191	dELS	dELS	1.91126156426	enhD	E1319032	EH38E1319032 distal enhancer-like signature
chr1	11711316	11711335	11711136	11711395	EH38E1319035	374	CTCF-only,CTCF-bound	CTCF-only	3.74805579518	CTCF	E1319035	EH38E1319035 CTCF-only
chr1	11715092	11715107	11714875	11715137	EH38E1319037	252	dELS	dELS	2.52038451971	enhD	E1319037	EH38E1319037 distal enhancer-like signature
chr1	11719886	11719903	11719782	11720103	EH38E1319040	507	dELS,CTCF-bound	dELS	5.07863473034	enhD	E1319040	EH38E1319040 distal enhancer-like signature
chr1	11730181	11730259	11730150	11730323	EH38E1319048	291	dELS	dELS	2.91687290909	enhD	E1319048	EH38E1319048 distal enhancer-like signature
chr1	11730264	11730279	11730150	11730323	EH38E1319048	291	dELS	dELS	2.91687290909	enhD	E1319048	EH38E1319048 distal enhancer-like signature
chr1	11730302	11730421	11730150	11730323	EH38E1319048	291	dELS	dELS	2.91687290909	enhD	E1319048	EH38E1319048 distal enhancer-like signature
chr1	11730302	11730421	11730412	11730762	EH38E1319049	445	dELS,CTCF-bound	dELS	4.45687578125	enhD	E1319049	EH38E1319049 distal enhancer-like signature
chr1	11736533	11736549	11736354	11736701	EH38E1319056	440	pELS,CTCF-bound	pELS	4.4000422493	enhP	E1319056	EH38E1319056 proximal enhancer-like signature
chr1	11736601	11736619	11736354	11736701	EH38E1319056	440	pELS,CTCF-bound	pELS	4.4000422493	enhP	E1319056	EH38E1319056 proximal enhancer-like signature
chr1	11750130	11750143	11750006	11750344	EH38E1319074	287	dELS	dELS	2.87331237987	enhD	E1319074	EH38E1319074 distal enhancer-like signature
chr1	11762052	11762066	11762001	11762328	EH38E1319078	289	DNase-H3K4me3	DNase-H3K4me3	2.89660607042	K4m3	E1319078	EH38E1319078 DNase-H3K4me3
chr1	11762293	11762314	11762001	11762328	EH38E1319078	289	DNase-H3K4me3	DNase-H3K4me3	2.89660607042	K4m3	E1319078	EH38E1319078 DNase-H3K4me3
chr1	11790910	11790948	11790854	11791203	EH38E1319099	544	dELS,CTCF-bound	dELS	5.44280818808	enhD	E1319099	EH38E1319099 distal enhancer-like signature
chr1	11850407	11850424	11850279	11850509	EH38E1319159	258	dELS	dELS	2.58761018973	enhD	E1319159	EH38E1319159 distal enhancer-like signature
chr1	11859071	11859087	11858856	11859206	EH38E1319168	335	PLS	PLS	3.35124559753	prom	E1319168	EH38E1319168 promoter-like signature
chr1	11859397	11859413	11859318	11859622	EH38E1319169	407	pELS,CTCF-bound	pELS	4.07939747689	enhP	E1319169	EH38E1319169 proximal enhancer-like signature
chr1	11899059	11899081	11898914	11899204	EH38E1319198	316	DNase-H3K4me3	DNase-H3K4me3	3.16121610861	K4m3	E1319198	EH38E1319198 DNase-H3K4me3
chr1	11908924	11908939	11908836	11909060	EH38E1319209	631	pELS,CTCF-bound	pELS	6.31552207101	enhP	E1319209	EH38E1319209 proximal enhancer-like signature
chr1	11925585	11925602	11925558	11925774	EH38E1319232	201	pELS	pELS	2.01244787452	enhP	E1319232	EH38E1319232 proximal enhancer-like signature
chr1	11944405	11944458	11944285	11944635	EH38E1319251	397	dELS,CTCF-bound	dELS	3.9751039892	enhD	E1319251	EH38E1319251 distal enhancer-like signature
chr1	11960756	11960774	11960751	11961099	EH38E1319260	422	dELS,CTCF-bound	dELS	4.22360680802	enhD	E1319260	EH38E1319260 distal enhancer-like signature
chr1	11980238	11980253	11980081	11980431	EH38E1319274	669	PLS,CTCF-bound	PLS	6.69103772328	prom	E1319274	EH38E1319274 promoter-like signature
chr1	11981757	11981772	11981715	11982064	EH38E1319278	418	pELS,CTCF-bound	pELS	4.18792278655	enhP	E1319278	EH38E1319278 proximal enhancer-like signature
chr1	12019690	12019705	12019664	12019862	EH38E1319317	315	pELS,CTCF-bound	pELS	3.15988911276	enhP	E1319317	EH38E1319317 proximal enhancer-like signature
chr1	12019980	12019993	12019918	12020095	EH38E1319318	246	pELS	pELS	2.46428510383	enhP	E1319318	EH38E1319318 proximal enhancer-like signature
chr1	12045083	12045098	12045055	12045278	EH38E1319339	210	dELS,CTCF-bound	dELS	2.10658564047	enhD	E1319339	EH38E1319339 distal enhancer-like signature
chr1	12047227	12047312	12047220	12047569	EH38E1319340	543	dELS,CTCF-bound	dELS	5.43279200973	enhD	E1319340	EH38E1319340 distal enhancer-like signature
chr1	12053396	12053409	12053338	12053660	EH38E1319350	326	dELS,CTCF-bound	dELS	3.2690530434	enhD	E1319350	EH38E1319350 distal enhancer-like signature
chr1	12053854	12053943	12053840	12054175	EH38E1319351	331	dELS	dELS	3.31431558667	enhD	E1319351	EH38E1319351 distal enhancer-like signature
chr1	12056480	12056508	12056391	12056729	EH38E1319354	423	dELS	dELS	4.2387035112	enhD	E1319354	EH38E1319354 distal enhancer-like signature
chr1	12063488	12063507	12063382	12063586	EH38E1319360	332	PLS	PLS	3.32693010146	prom	E1319360	EH38E1319360 promoter-like signature
chr1	12063519	12063541	12063382	12063586	EH38E1319360	332	PLS	PLS	3.32693010146	prom	E1319360	EH38E1319360 promoter-like signature
chr1	12068673	12068690	12068546	12068764	EH38E1319369	466	dELS,CTCF-bound	dELS	4.66597285124	enhD	E1319369	EH38E1319369 distal enhancer-like signature
chr1	12077730	12077745	12077529	12077748	EH38E1319376	191	pELS,CTCF-bound	pELS	1.91030983726	enhP	E1319376	EH38E1319376 proximal enhancer-like signature
chr1	12088830	12088849	12088608	12088945	EH38E1319389	418	dELS	dELS	4.18687478125	enhD	E1319389	EH38E1319389 distal enhancer-like signature
chr1	12107082	12107097	12106944	12107098	EH38E1319393	288	CTCF-only,CTCF-bound	CTCF-only	2.88598710237	CTCF	E1319393	EH38E1319393 CTCF-only
chr1	12121764	12121779	12121627	12121977	EH38E1319401	457	dELS	dELS	4.57596942917	enhD	E1319401	EH38E1319401 distal enhancer-like signature
chr1	12128462	12128477	12128358	12128661	EH38E1319409	303	dELS	dELS	3.0331730637	enhD	E1319409	EH38E1319409 distal enhancer-like signature
chr1	12164274	12164289	12164259	12164542	EH38E1319453	277	dELS,CTCF-bound	dELS	2.77311076197	enhD	E1319453	EH38E1319453 distal enhancer-like signature
chr1	12166967	12166983	12166772	12167120	EH38E1319457	410	PLS,CTCF-bound	PLS	4.1056642306	prom	E1319457	EH38E1319457 promoter-like signature
chr1	12167079	12167095	12166772	12167120	EH38E1319457	410	PLS,CTCF-bound	PLS	4.1056642306	prom	E1319457	EH38E1319457 promoter-like signature
chr1	12167316	12167337	12167170	12167479	EH38E1319458	276	pELS,CTCF-bound	pELS	2.76993533462	enhP	E1319458	EH38E1319458 proximal enhancer-like signature
chr1	12167358	12167380	12167170	12167479	EH38E1319458	276	pELS,CTCF-bound	pELS	2.76993533462	enhP	E1319458	EH38E1319458 proximal enhancer-like signature
chr1	12167441	12167455	12167170	12167479	EH38E1319458	276	pELS,CTCF-bound	pELS	2.76993533462	enhP	E1319458	EH38E1319458 proximal enhancer-like signature
chr1	12168962	12168975	12168907	12169247	EH38E1319462	268	dELS,CTCF-bound	dELS	2.68002723697	enhD	E1319462	EH38E1319462 distal enhancer-like signature
chr1	12182450	12182463	12182453	12182667	EH38E1319479	236	dELS	dELS	2.36275032285	enhD	E1319479	EH38E1319479 distal enhancer-like signature
chr1	12188193	12188215	12188138	12188343	EH38E1319490	352	dELS,CTCF-bound	dELS	3.52057667049	enhD	E1319490	EH38E1319490 distal enhancer-like signature
chr1	12188937	12188955	12188895	12189241	EH38E1319491	394	dELS	dELS	3.94064855047	enhD	E1319491	EH38E1319491 distal enhancer-like signature
chr1	12191337	12191357	12191208	12191459	EH38E1319493	228	pELS	pELS	2.28361229981	enhP	E1319493	EH38E1319493 proximal enhancer-like signature
chr1	12208439	12208454	12208305	12208594	EH38E1319515	229	dELS,CTCF-bound	dELS	2.29163226583	enhD	E1319515	EH38E1319515 distal enhancer-like signature
chr1	12209131	12209148	12208868	12209211	EH38E1319517	475	dELS,CTCF-bound	dELS	4.7552721389	enhD	E1319517	EH38E1319517 distal enhancer-like signature
chr1	12210818	12210833	12210547	12210894	EH38E1319520	537	dELS,CTCF-bound	dELS	5.37169279955	enhD	E1319520	EH38E1319520 distal enhancer-like signature
chr1	12229990	12230004	12229827	12230173	EH38E1319527	512	PLS,CTCF-bound	PLS	5.124527312	prom	E1319527	EH38E1319527 promoter-like signature
chr1	12230036	12230051	12229827	12230173	EH38E1319527	512	PLS,CTCF-bound	PLS	5.124527312	prom	E1319527	EH38E1319527 promoter-like signature
chr1	12231132	12231149	12230954	12231298	EH38E1319530	317	pELS,CTCF-bound	pELS	3.17805575052	enhP	E1319530	EH38E1319530 proximal enhancer-like signature
chr1	12405979	12405994	12405960	12406174	EH38E1319669	417	dELS,CTCF-bound	dELS	4.17840268523	enhD	E1319669	EH38E1319669 distal enhancer-like signature
chr1	12433950	12433971	12433874	12434090	EH38E1319699	387	dELS,CTCF-bound	dELS	3.87450558938	enhD	E1319699	EH38E1319699 distal enhancer-like signature
chr1	12453493	12453508	12453371	12453719	EH38E1319730	472	dELS,CTCF-bound	dELS	4.72783547365	enhD	E1319730	EH38E1319730 distal enhancer-like signature
chr1	12478265	12478279	12478204	12478554	EH38E1319770	570	dELS,CTCF-bound	dELS	5.70803703741	enhD	E1319770	EH38E1319770 distal enhancer-like signature
chr1	12491961	12491974	12491687	12492032	EH38E1319791	410	dELS	dELS	4.1026602064	enhD	E1319791	EH38E1319791 distal enhancer-like signature
chr1	12510529	12510572	12510264	12510576	EH38E1319811	376	dELS	dELS	3.7622583684	enhD	E1319811	EH38E1319811 distal enhancer-like signature
chr1	12528560	12528594	12528429	12528772	EH38E1319830	447	pELS,CTCF-bound	pELS	4.4719337861	enhP	E1319830	EH38E1319830 proximal enhancer-like signature
chr1	12541375	12541389	12541255	12541446	EH38E1319842	238	dELS,CTCF-bound	dELS	2.38457531884	enhD	E1319842	EH38E1319842 distal enhancer-like signature
chr1	12549274	12549291	12548988	12549332	EH38E1319852	355	dELS	dELS	3.55613396727	enhD	E1319852	EH38E1319852 distal enhancer-like signature
chr1	12550005	12550018	12549801	12550148	EH38E1319854	536	dELS,CTCF-bound	dELS	5.36861495756	enhD	E1319854	EH38E1319854 distal enhancer-like signature
chr1	12550093	12550108	12549801	12550148	EH38E1319854	536	dELS,CTCF-bound	dELS	5.36861495756	enhD	E1319854	EH38E1319854 distal enhancer-like signature
chr1	12553186	12553200	12553196	12553519	EH38E1319858	330	dELS	dELS	3.30172500675	enhD	E1319858	EH38E1319858 distal enhancer-like signature
chr1	12579250	12579266	12579213	12579507	EH38E1319878	207	pELS,CTCF-bound	pELS	2.07673720206	enhP	E1319878	EH38E1319878 proximal enhancer-like signature
chr1	12591582	12591599	12591308	12591604	EH38E1319887	426	dELS,CTCF-bound	dELS	4.2605072316	enhD	E1319887	EH38E1319887 distal enhancer-like signature
chr1	12595389	12595407	12595255	12595605	EH38E1319894	492	dELS	dELS	4.92945665333	enhD	E1319894	EH38E1319894 distal enhancer-like signature
chr1	12596051	12596069	12595879	12596228	EH38E1319895	568	dELS,CTCF-bound	dELS	5.68500677813	enhD	E1319895	EH38E1319895 distal enhancer-like signature
chr1	12596090	12596107	12595879	12596228	EH38E1319895	568	dELS,CTCF-bound	dELS	5.68500677813	enhD	E1319895	EH38E1319895 distal enhancer-like signature
chr1	12617177	12617190	12617117	12617340	EH38E1319930	288	pELS,CTCF-bound	pELS	2.88930495776	enhP	E1319930	EH38E1319930 proximal enhancer-like signature
chr1	12617321	12617336	12617117	12617340	EH38E1319930	288	pELS,CTCF-bound	pELS	2.88930495776	enhP	E1319930	EH38E1319930 proximal enhancer-like signature
chr1	12617737	12617759	12617545	12617884	EH38E1319931	499	PLS,CTCF-bound	PLS	4.99005293288	prom	E1319931	EH38E1319931 promoter-like signature
chr1	12618038	12618063	12617886	12618174	EH38E1319932	458	pELS,CTCF-bound	pELS	4.58660649329	enhP	E1319932	EH38E1319932 proximal enhancer-like signature
chr1	12618406	12618427	12618229	12618569	EH38E1319933	503	pELS,CTCF-bound	pELS	5.03639738858	enhP	E1319933	EH38E1319933 proximal enhancer-like signature
chr1	12622005	12622051	12622003	12622342	EH38E1319940	530	dELS,CTCF-bound	dELS	5.30198351555	enhD	E1319940	EH38E1319940 distal enhancer-like signature
chr1	12636595	12636610	12636487	12636837	EH38E1319951	432	dELS,CTCF-bound	dELS	4.32652459618	enhD	E1319951	EH38E1319951 distal enhancer-like signature
chr1	13479612	13479628	13479281	13479627	EH38E1320048	477	dELS	dELS	4.77507906547	enhD	E1320048	EH38E1320048 distal enhancer-like signature
chr1	13483783	13483798	13483736	13483951	EH38E1320050	219	dELS	dELS	2.19469329483	enhD	E1320050	EH38E1320050 distal enhancer-like signature
chr1	13484136	13484150	13484097	13484257	EH38E1320051	299	dELS,CTCF-bound	dELS	2.99174864412	enhD	E1320051	EH38E1320051 distal enhancer-like signature
chr1	13513157	13513177	13513074	13513423	EH38E1320076	243	PLS	PLS	2.43078096944	prom	E1320076	EH38E1320076 promoter-like signature
chr1	13513412	13513431	13513074	13513423	EH38E1320076	243	PLS	PLS	2.43078096944	prom	E1320076	EH38E1320076 promoter-like signature
chr1	13513966	13513989	13513865	13514214	EH38E1320078	341	PLS,CTCF-bound	PLS	3.41383644365	prom	E1320078	EH38E1320078 promoter-like signature
chr1	13514045	13514065	13513865	13514214	EH38E1320078	341	PLS,CTCF-bound	PLS	3.41383644365	prom	E1320078	EH38E1320078 promoter-like signature
chr1	13514067	13514082	13513865	13514214	EH38E1320078	341	PLS,CTCF-bound	PLS	3.41383644365	prom	E1320078	EH38E1320078 promoter-like signature
chr1	13583147	13583166	13583108	13583396	EH38E1320115	196	pELS	pELS	1.96957624265	enhP	E1320115	EH38E1320115 proximal enhancer-like signature
chr1	13583740	13583757	13583614	13583947	EH38E1320116	356	PLS,CTCF-bound	PLS	3.5606095227	prom	E1320116	EH38E1320116 promoter-like signature
chr1	13584215	13584234	13584015	13584358	EH38E1320117	291	PLS,CTCF-bound	PLS	2.91452821409	prom	E1320117	EH38E1320117 promoter-like signature
chr1	13584294	13584312	13584015	13584358	EH38E1320117	291	PLS,CTCF-bound	PLS	2.91452821409	prom	E1320117	EH38E1320117 promoter-like signature
chr1	13700214	13700236	13700099	13700449	EH38E1320193	444	PLS,CTCF-bound	PLS	4.44342751354	prom	E1320193	EH38E1320193 promoter-like signature
chr1	13700287	13700304	13700099	13700449	EH38E1320193	444	PLS,CTCF-bound	PLS	4.44342751354	prom	E1320193	EH38E1320193 promoter-like signature
chr1	13700310	13700325	13700099	13700449	EH38E1320193	444	PLS,CTCF-bound	PLS	4.44342751354	prom	E1320193	EH38E1320193 promoter-like signature
chr1	13700426	13700443	13700099	13700449	EH38E1320193	444	PLS,CTCF-bound	PLS	4.44342751354	prom	E1320193	EH38E1320193 promoter-like signature
chr1	13700588	13700626	13700561	13700762	EH38E1320194	433	pELS,CTCF-bound	pELS	4.3368897662	enhP	E1320194	EH38E1320194 proximal enhancer-like signature
chr1	13700860	13700898	13700768	13701050	EH38E1320195	433	pELS,CTCF-bound	pELS	4.33518871234	enhP	E1320195	EH38E1320195 proximal enhancer-like signature
chr1	13715987	13716006	13715649	13715998	EH38E1320218	359	dELS,CTCF-bound	dELS	3.59880227959	enhD	E1320218	EH38E1320218 distal enhancer-like signature
chr1	13731332	13731359	13731256	13731585	EH38E1320230	419	dELS	dELS	4.19695468252	enhD	E1320230	EH38E1320230 distal enhancer-like signature
chr1	13748877	13748894	13748811	13749056	EH38E1320243	414	pELS,CTCF-bound	pELS	4.14229386944	enhP	E1320243	EH38E1320243 proximal enhancer-like signature
chr1	13749051	13749067	13748811	13749056	EH38E1320243	414	pELS,CTCF-bound	pELS	4.14229386944	enhP	E1320243	EH38E1320243 proximal enhancer-like signature
chr1	13749148	13749161	13749142	13749491	EH38E1320244	623	PLS,CTCF-bound	PLS	6.23038757485	prom	E1320244	EH38E1320244 promoter-like signature
chr1	13749193	13749209	13749142	13749491	EH38E1320244	623	PLS,CTCF-bound	PLS	6.23038757485	prom	E1320244	EH38E1320244 promoter-like signature
chr1	13749226	13749249	13749142	13749491	EH38E1320244	623	PLS,CTCF-bound	PLS	6.23038757485	prom	E1320244	EH38E1320244 promoter-like signature
chr1	13749284	13749309	13749142	13749491	EH38E1320244	623	PLS,CTCF-bound	PLS	6.23038757485	prom	E1320244	EH38E1320244 promoter-like signature
chr1	13749735	13749755	13749578	13749870	EH38E1320245	388	pELS,CTCF-bound	pELS	3.88776004609	enhP	E1320245	EH38E1320245 proximal enhancer-like signature
chr1	13749790	13749806	13749578	13749870	EH38E1320245	388	pELS,CTCF-bound	pELS	3.88776004609	enhP	E1320245	EH38E1320245 proximal enhancer-like signature
chr1	13749850	13749880	13749578	13749870	EH38E1320245	388	pELS,CTCF-bound	pELS	3.88776004609	enhP	E1320245	EH38E1320245 proximal enhancer-like signature
chr1	13786718	13786743	13786566	13786914	EH38E1320295	357	dELS	dELS	3.57438205608	enhD	E1320295	EH38E1320295 distal enhancer-like signature
chr1	13813794	13813811	13813647	13813986	EH38E1320318	387	dELS,CTCF-bound	dELS	3.87864717322	enhD	E1320318	EH38E1320318 distal enhancer-like signature
chr1	13828867	13828883	13828882	13829227	EH38E1320325	355	dELS,CTCF-bound	dELS	3.55455394847	enhD	E1320325	EH38E1320325 distal enhancer-like signature
chr1	13888516	13888534	13888401	13888664	EH38E1320350	287	dELS	dELS	2.87752365417	enhD	E1320350	EH38E1320350 distal enhancer-like signature
chr1	13892347	13892363	13892219	13892515	EH38E1320353	261	dELS	dELS	2.6162934208	enhD	E1320353	EH38E1320353 distal enhancer-like signature
chr1	13892999	13893023	13892941	13893222	EH38E1320355	270	dELS,CTCF-bound	dELS	2.70120252982	enhD	E1320355	EH38E1320355 distal enhancer-like signature
chr1	13893062	13893079	13892941	13893222	EH38E1320355	270	dELS,CTCF-bound	dELS	2.70120252982	enhD	E1320355	EH38E1320355 distal enhancer-like signature
chr1	13893088	13893112	13892941	13893222	EH38E1320355	270	dELS,CTCF-bound	dELS	2.70120252982	enhD	E1320355	EH38E1320355 distal enhancer-like signature
chr1	14111229	14111247	14111219	14111387	EH38E1320458	250	dELS,CTCF-bound	dELS	2.50735495228	enhD	E1320458	EH38E1320458 distal enhancer-like signature
chr1	14259221	14259238	14259206	14259553	EH38E1320531	496	dELS,CTCF-bound	dELS	4.9697967386	enhD	E1320531	EH38E1320531 distal enhancer-like signature
chr1	14369999	14370017	14369952	14370109	EH38E1320605	354	dELS	dELS	3.54694595313	enhD	E1320605	EH38E1320605 distal enhancer-like signature
chr1	14591791	14591830	14591576	14591808	EH38E1320740	190	dELS	dELS	1.90544811556	enhD	E1320740	EH38E1320740 distal enhancer-like signature
chr1	14598206	14598224	14598173	14598398	EH38E1320747	325	pELS,CTCF-bound	pELS	3.25976380172	enhP	E1320747	EH38E1320747 proximal enhancer-like signature
chr1	14598668	14598686	14598583	14598868	EH38E1320748	378	PLS,CTCF-bound	PLS	3.78987212279	prom	E1320748	EH38E1320748 promoter-like signature
chr1	14598701	14598718	14598583	14598868	EH38E1320748	378	PLS,CTCF-bound	PLS	3.78987212279	prom	E1320748	EH38E1320748 promoter-like signature
chr1	14598924	14598951	14598946	14599174	EH38E1320749	299	pELS,CTCF-bound	pELS	2.99543937678	enhP	E1320749	EH38E1320749 proximal enhancer-like signature
chr1	14599423	14599440	14599287	14599485	EH38E1320750	299	pELS,CTCF-bound	pELS	2.99663910531	enhP	E1320750	EH38E1320750 proximal enhancer-like signature
chr1	14602384	14602400	14602109	14602457	EH38E1320758	384	dELS	dELS	3.84773670631	enhD	E1320758	EH38E1320758 distal enhancer-like signature
chr1	14639811	14639827	14639777	14640004	EH38E1320784	285	dELS	dELS	2.85743833242	enhD	E1320784	EH38E1320784 distal enhancer-like signature
chr1	14737193	14737207	14737174	14737339	EH38E1320863	236	dELS	dELS	2.3665696739	enhD	E1320863	EH38E1320863 distal enhancer-like signature
chr1	14779443	14779460	14779257	14779517	EH38E1320904	380	dELS,CTCF-bound	dELS	3.8036018781	enhD	E1320904	EH38E1320904 distal enhancer-like signature
chr1	14904577	14904591	14904409	14904694	EH38E1321000	230	dELS	dELS	2.30097498701	enhD	E1321000	EH38E1321000 distal enhancer-like signature
chr1	14913841	14913861	14913817	14914150	EH38E1321013	423	dELS	dELS	4.23909284387	enhD	E1321013	EH38E1321013 distal enhancer-like signature
chr1	14921153	14921190	14921090	14921376	EH38E1321020	331	dELS,CTCF-bound	dELS	3.31569020478	enhD	E1321020	EH38E1321020 distal enhancer-like signature
chr1	14921292	14921305	14921090	14921376	EH38E1321020	331	dELS,CTCF-bound	dELS	3.31569020478	enhD	E1321020	EH38E1321020 distal enhancer-like signature
chr1	14924219	14924236	14924025	14924251	EH38E1321024	382	PLS,CTCF-bound	PLS	3.82866501278	prom	E1321024	EH38E1321024 promoter-like signature
chr1	14924571	14924594	14924508	14924826	EH38E1321025	316	pELS,CTCF-bound	pELS	3.16189380582	enhP	E1321025	EH38E1321025 proximal enhancer-like signature
chr1	14924631	14924655	14924508	14924826	EH38E1321025	316	pELS,CTCF-bound	pELS	3.16189380582	enhP	E1321025	EH38E1321025 proximal enhancer-like signature
chr1	14924692	14924708	14924508	14924826	EH38E1321025	316	pELS,CTCF-bound	pELS	3.16189380582	enhP	E1321025	EH38E1321025 proximal enhancer-like signature
chr1	14925185	14925202	14925007	14925354	EH38E1321026	309	pELS,CTCF-bound	pELS	3.09982900564	enhP	E1321026	EH38E1321026 proximal enhancer-like signature
chr1	14929713	14929732	14929507	14929857	EH38E1321034	452	PLS,CTCF-bound	PLS	4.5229583207	prom	E1321034	EH38E1321034 promoter-like signature
chr1	14942988	14943053	14942879	14943229	EH38E1321046	367	dELS	dELS	3.67876581324	enhD	E1321046	EH38E1321046 distal enhancer-like signature
chr1	14955680	14955694	14955482	14955729	EH38E1321061	308	dELS,CTCF-bound	dELS	3.0845360536	enhD	E1321061	EH38E1321061 distal enhancer-like signature
chr1	15009045	15009059	15008754	15009104	EH38E1321115	384	dELS	dELS	3.84101385265	enhD	E1321115	EH38E1321115 distal enhancer-like signature
chr1	15022261	15022279	15022159	15022318	EH38E1321130	294	dELS	dELS	2.94942464408	enhD	E1321130	EH38E1321130 distal enhancer-like signature
chr1	15028328	15028344	15028139	15028468	EH38E1321139	511	dELS,CTCF-bound	dELS	5.11659953513	enhD	E1321139	EH38E1321139 distal enhancer-like signature
chr1	15063998	15064015	15063892	15064092	EH38E1321163	271	dELS	dELS	2.71658922784	enhD	E1321163	EH38E1321163 distal enhancer-like signature
chr1	15088380	15088405	15088217	15088467	EH38E1321178	387	dELS,CTCF-bound	dELS	3.87532367441	enhD	E1321178	EH38E1321178 distal enhancer-like signature
chr1	15088841	15088855	15088549	15088891	EH38E1321179	413	dELS	dELS	4.13561897996	enhD	E1321179	EH38E1321179 distal enhancer-like signature
chr1	15088985	15089014	15088899	15089096	EH38E1321180	369	dELS	dELS	3.69532082795	enhD	E1321180	EH38E1321180 distal enhancer-like signature
chr1	15100616	15100630	15100385	15100713	EH38E1321188	342	CTCF-only,CTCF-bound	CTCF-only	3.42329295766	CTCF	E1321188	EH38E1321188 CTCF-only
chr1	15110688	15110706	15110702	15110858	EH38E1321191	226	CTCF-only,CTCF-bound	CTCF-only	2.2656948072	CTCF	E1321191	EH38E1321191 CTCF-only
chr1	15112340	15112378	15112216	15112566	EH38E1321193	551	dELS,CTCF-bound	dELS	5.51570938628	enhD	E1321193	EH38E1321193 distal enhancer-like signature
chr1	15112484	15112499	15112216	15112566	EH38E1321193	551	dELS,CTCF-bound	dELS	5.51570938628	enhD	E1321193	EH38E1321193 distal enhancer-like signature
chr1	15152998	15153015	15152874	15153070	EH38E1321219	344	pELS,CTCF-bound	pELS	3.44723599729	enhP	E1321219	EH38E1321219 proximal enhancer-like signature
chr1	15153387	15153429	15153336	15153494	EH38E1321221	345	pELS,CTCF-bound	pELS	3.45680642645	enhP	E1321221	EH38E1321221 proximal enhancer-like signature
chr1	15153725	15153744	15153496	15153846	EH38E1321222	480	PLS,CTCF-bound	PLS	4.80465060062	prom	E1321222	EH38E1321222 promoter-like signature
chr1	15207647	15207666	15207469	15207760	EH38E1321305	220	dELS	dELS	2.20721790665	enhD	E1321305	EH38E1321305 distal enhancer-like signature
chr1	15212876	15212894	15212869	15213214	EH38E1321311	277	dELS,CTCF-bound	dELS	2.77277469259	enhD	E1321311	EH38E1321311 distal enhancer-like signature
chr1	15212947	15212972	15212869	15213214	EH38E1321311	277	dELS,CTCF-bound	dELS	2.77277469259	enhD	E1321311	EH38E1321311 distal enhancer-like signature
chr1	15247230	15247252	15247036	15247385	EH38E1321343	452	PLS,CTCF-bound	PLS	4.5261671397	prom	E1321343	EH38E1321343 promoter-like signature
chr1	15261422	15261435	15261172	15261522	EH38E1321357	555	dELS	dELS	5.55078215172	enhD	E1321357	EH38E1321357 distal enhancer-like signature
chr1	15326802	15326818	15326607	15326957	EH38E1321405	456	dELS	dELS	4.56174472797	enhD	E1321405	EH38E1321405 distal enhancer-like signature
chr1	15346103	15346122	15345921	15346262	EH38E1321428	486	dELS	dELS	4.86999665724	enhD	E1321428	EH38E1321428 distal enhancer-like signature
chr1	15356493	15356507	15356247	15356597	EH38E1321445	517	dELS	dELS	5.17901896953	enhD	E1321445	EH38E1321445 distal enhancer-like signature
chr1	15362500	15362517	15362386	15362732	EH38E1321450	280	dELS,CTCF-bound	dELS	2.80218858075	enhD	E1321450	EH38E1321450 distal enhancer-like signature
chr1	15388388	15388406	15388387	15388707	EH38E1321470	236	dELS	dELS	2.36491962966	enhD	E1321470	EH38E1321470 distal enhancer-like signature
chr1	15409747	15409763	15409738	15409961	EH38E1321492	512	PLS,CTCF-bound	PLS	5.12670643489	prom	E1321492	EH38E1321492 promoter-like signature
chr1	15409788	15409843	15409738	15409961	EH38E1321492	512	PLS,CTCF-bound	PLS	5.12670643489	prom	E1321492	EH38E1321492 promoter-like signature
chr1	15409955	15409972	15409738	15409961	EH38E1321492	512	PLS,CTCF-bound	PLS	5.12670643489	prom	E1321492	EH38E1321492 promoter-like signature
chr1	15410614	15410630	15410589	15410854	EH38E1321494	295	pELS	pELS	2.95378021926	enhP	E1321494	EH38E1321494 proximal enhancer-like signature
chr1	15411501	15411518	15411326	15411523	EH38E1321496	215	pELS	pELS	2.15136399784	enhP	E1321496	EH38E1321496 proximal enhancer-like signature
chr1	15419329	15419342	15419221	15419456	EH38E1321512	311	dELS,CTCF-bound	dELS	3.11420749575	enhD	E1321512	EH38E1321512 distal enhancer-like signature
chr1	15427122	15427139	15426888	15427236	EH38E1321523	387	dELS,CTCF-bound	dELS	3.87666143256	enhD	E1321523	EH38E1321523 distal enhancer-like signature
chr1	15427203	15427220	15426888	15427236	EH38E1321523	387	dELS,CTCF-bound	dELS	3.87666143256	enhD	E1321523	EH38E1321523 distal enhancer-like signature
chr1	15429872	15429891	15429797	15430116	EH38E1321528	450	dELS,CTCF-bound	dELS	4.50687833853	enhD	E1321528	EH38E1321528 distal enhancer-like signature
chr1	15523444	15523460	15523169	15523514	EH38E1321616	251	pELS	pELS	2.51980472558	enhP	E1321616	EH38E1321616 proximal enhancer-like signature
chr1	15584902	15584925	15584763	15584920	EH38E1321661	362	pELS,CTCF-bound	pELS	3.62820805141	enhP	E1321661	EH38E1321661 proximal enhancer-like signature
chr1	15584930	15584953	15584937	15585287	EH38E1321662	527	PLS,CTCF-bound	PLS	5.27478731998	prom	E1321662	EH38E1321662 promoter-like signature
chr1	15584965	15584984	15584937	15585287	EH38E1321662	527	PLS,CTCF-bound	PLS	5.27478731998	prom	E1321662	EH38E1321662 promoter-like signature
chr1	15585043	15585064	15584937	15585287	EH38E1321662	527	PLS,CTCF-bound	PLS	5.27478731998	prom	E1321662	EH38E1321662 promoter-like signature
chr1	15603620	15603637	15603478	15603828	EH38E1321675	685	PLS,CTCF-bound	PLS	6.85347346219	prom	E1321675	EH38E1321675 promoter-like signature
chr1	15603692	15603707	15603478	15603828	EH38E1321675	685	PLS,CTCF-bound	PLS	6.85347346219	prom	E1321675	EH38E1321675 promoter-like signature
chr1	15617464	15617481	15617221	15617571	EH38E1321685	686	PLS,CTCF-bound	PLS	6.86733156082	prom	E1321685	EH38E1321685 promoter-like signature
chr1	15617620	15617634	15617604	15617812	EH38E1321686	456	pELS,CTCF-bound	pELS	4.56506930686	enhP	E1321686	EH38E1321686 proximal enhancer-like signature
chr1	15617756	15617774	15617604	15617812	EH38E1321686	456	pELS,CTCF-bound	pELS	4.56506930686	enhP	E1321686	EH38E1321686 proximal enhancer-like signature
chr1	15618061	15618077	15617857	15618179	EH38E1321687	419	pELS	pELS	4.19326427345	enhP	E1321687	EH38E1321687 proximal enhancer-like signature
chr1	15622914	15622927	15622769	15622991	EH38E1321697	399	dELS,CTCF-bound	dELS	3.99711568856	enhD	E1321697	EH38E1321697 distal enhancer-like signature
chr1	15684251	15684268	15684101	15684439	EH38E1321752	399	PLS,CTCF-bound	PLS	3.99319519326	prom	E1321752	EH38E1321752 promoter-like signature
chr1	15684777	15684794	15684718	15684929	EH38E1321754	352	pELS,CTCF-bound	pELS	3.52616607947	enhP	E1321754	EH38E1321754 proximal enhancer-like signature
chr1	15704707	15704726	15704489	15704822	EH38E1321773	202	dELS	dELS	2.0217360604	enhD	E1321773	EH38E1321773 distal enhancer-like signature
chr1	15741196	15741210	15740948	15741283	EH38E1321815	349	pELS,CTCF-bound	pELS	3.49663511074	enhP	E1321815	EH38E1321815 proximal enhancer-like signature
chr1	15758829	15758846	15758542	15758881	EH38E1321836	337	pELS	pELS	3.37812999678	enhP	E1321836	EH38E1321836 proximal enhancer-like signature
chr1	15759134	15759148	15759056	15759278	EH38E1321837	322	pELS,CTCF-bound	pELS	3.22751743745	enhP	E1321837	EH38E1321837 proximal enhancer-like signature
chr1	15792180	15792200	15792029	15792354	EH38E1321867	493	pELS,CTCF-bound	pELS	4.93038266831	enhP	E1321867	EH38E1321867 proximal enhancer-like signature
chr1	15834600	15834623	15834339	15834689	EH38E1321910	621	dELS,CTCF-bound	dELS	6.21321297605	enhD	E1321910	EH38E1321910 distal enhancer-like signature
chr1	15834921	15834943	15834803	15835153	EH38E1321911	531	dELS,CTCF-bound	dELS	5.31912777306	enhD	E1321911	EH38E1321911 distal enhancer-like signature
chr1	15835461	15835484	15835400	15835554	EH38E1321912	390	dELS,CTCF-bound	dELS	3.90885253909	enhD	E1321912	EH38E1321912 distal enhancer-like signature
chr1	15835849	15835870	15835784	15836134	EH38E1321913	705	dELS,CTCF-bound	dELS	7.05488310668	enhD	E1321913	EH38E1321913 distal enhancer-like signature
chr1	15835908	15835947	15835784	15836134	EH38E1321913	705	dELS,CTCF-bound	dELS	7.05488310668	enhD	E1321913	EH38E1321913 distal enhancer-like signature
chr1	15835997	15836014	15835784	15836134	EH38E1321913	705	dELS,CTCF-bound	dELS	7.05488310668	enhD	E1321913	EH38E1321913 distal enhancer-like signature
chr1	15836074	15836101	15835784	15836134	EH38E1321913	705	dELS,CTCF-bound	dELS	7.05488310668	enhD	E1321913	EH38E1321913 distal enhancer-like signature
chr1	15837033	15837049	15837041	15837391	EH38E1321916	491	dELS,CTCF-bound	dELS	4.91896488833	enhD	E1321916	EH38E1321916 distal enhancer-like signature
chr1	15837252	15837268	15837041	15837391	EH38E1321916	491	dELS,CTCF-bound	dELS	4.91896488833	enhD	E1321916	EH38E1321916 distal enhancer-like signature
chr1	15837299	15837314	15837041	15837391	EH38E1321916	491	dELS,CTCF-bound	dELS	4.91896488833	enhD	E1321916	EH38E1321916 distal enhancer-like signature
chr1	15837519	15837543	15837446	15837709	EH38E1321917	339	dELS,CTCF-bound	dELS	3.39372806332	enhD	E1321917	EH38E1321917 distal enhancer-like signature
chr1	15847507	15847549	15847462	15847812	EH38E1321928	653	pELS,CTCF-bound	pELS	6.53705517053	enhP	E1321928	EH38E1321928 proximal enhancer-like signature
chr1	15847585	15847607	15847462	15847812	EH38E1321928	653	pELS,CTCF-bound	pELS	6.53705517053	enhP	E1321928	EH38E1321928 proximal enhancer-like signature
chr1	15847639	15847666	15847462	15847812	EH38E1321928	653	pELS,CTCF-bound	pELS	6.53705517053	enhP	E1321928	EH38E1321928 proximal enhancer-like signature
chr1	15847691	15847712	15847462	15847812	EH38E1321928	653	pELS,CTCF-bound	pELS	6.53705517053	enhP	E1321928	EH38E1321928 proximal enhancer-like signature
chr1	15847799	15847821	15847462	15847812	EH38E1321928	653	pELS,CTCF-bound	pELS	6.53705517053	enhP	E1321928	EH38E1321928 proximal enhancer-like signature
chr1	15848166	15848183	15848088	15848425	EH38E1321930	446	PLS,CTCF-bound	PLS	4.46110264072	prom	E1321930	EH38E1321930 promoter-like signature
chr1	15849460	15849494	15849322	15849672	EH38E1321933	526	pELS,CTCF-bound	pELS	5.26592752554	enhP	E1321933	EH38E1321933 proximal enhancer-like signature
chr1	15849554	15849572	15849322	15849672	EH38E1321933	526	pELS,CTCF-bound	pELS	5.26592752554	enhP	E1321933	EH38E1321933 proximal enhancer-like signature
chr1	15849904	15849917	15849805	15849965	EH38E1321934	406	pELS,CTCF-bound	pELS	4.06843830898	enhP	E1321934	EH38E1321934 proximal enhancer-like signature
chr1	15943440	15943460	15943273	15943610	EH38E1322001	170	dELS	dELS	1.70873677523	enhD	E1322001	EH38E1322001 distal enhancer-like signature
chr1	15944716	15944733	15944732	15944906	EH38E1322003	172	dELS	dELS	1.72598912323	enhD	E1322003	EH38E1322003 distal enhancer-like signature
chr1	15944808	15944826	15944732	15944906	EH38E1322003	172	dELS	dELS	1.72598912323	enhD	E1322003	EH38E1322003 distal enhancer-like signature
chr1	15950013	15950030	15949976	15950137	EH38E1322011	531	dELS	dELS	5.31392539055	enhD	E1322011	EH38E1322011 distal enhancer-like signature
chr1	15950455	15950475	15950332	15950632	EH38E1322012	266	dELS	dELS	2.66067931233	enhD	E1322012	EH38E1322012 distal enhancer-like signature
chr1	15951143	15951159	15950868	15951218	EH38E1322013	399	dELS	dELS	3.99329851645	enhD	E1322013	EH38E1322013 distal enhancer-like signature
chr1	15952827	15952844	15952771	15953120	EH38E1322019	534	dELS,CTCF-bound	dELS	5.34835690926	enhD	E1322019	EH38E1322019 distal enhancer-like signature
chr1	15962442	15962458	15962287	15962488	EH38E1322033	266	dELS,CTCF-bound	dELS	2.6658686697	enhD	E1322033	EH38E1322033 distal enhancer-like signature
chr1	15974713	15974733	15974452	15974801	EH38E1322044	395	pELS	pELS	3.95980056253	enhP	E1322044	EH38E1322044 proximal enhancer-like signature
chr1	15975646	15975664	15975537	15975840	EH38E1322046	446	pELS,CTCF-bound	pELS	4.46045023081	enhP	E1322046	EH38E1322046 proximal enhancer-like signature
chr1	15975729	15975750	15975537	15975840	EH38E1322046	446	pELS,CTCF-bound	pELS	4.46045023081	enhP	E1322046	EH38E1322046 proximal enhancer-like signature
chr1	15976123	15976141	15975912	15976260	EH38E1322047	604	PLS,CTCF-bound	PLS	6.04047955015	prom	E1322047	EH38E1322047 promoter-like signature
chr1	15976165	15976182	15975912	15976260	EH38E1322047	604	PLS,CTCF-bound	PLS	6.04047955015	prom	E1322047	EH38E1322047 promoter-like signature
chr1	16016499	16016516	16016367	16016556	EH38E1322080	310	pELS	pELS	3.1081266565	enhP	E1322080	EH38E1322080 proximal enhancer-like signature
chr1	16018013	16018031	16017977	16018325	EH38E1322083	459	PLS,CTCF-bound	PLS	4.59836346438	prom	E1322083	EH38E1322083 promoter-like signature
chr1	16018159	16018176	16017977	16018325	EH38E1322083	459	PLS,CTCF-bound	PLS	4.59836346438	prom	E1322083	EH38E1322083 promoter-like signature
chr1	16026577	16026595	16026377	16026601	EH38E1322092	257	dELS,CTCF-bound	dELS	2.57682032101	enhD	E1322092	EH38E1322092 distal enhancer-like signature
chr1	16048903	16048923	16048557	16048904	EH38E1322104	445	PLS,CTCF-bound	PLS	4.45713387839	prom	E1322104	EH38E1322104 promoter-like signature
chr1	16073222	16073241	16072998	16073342	EH38E1322126	247	pELS,CTCF-bound	pELS	2.47334796154	enhP	E1322126	EH38E1322126 proximal enhancer-like signature
chr1	16073742	16073760	16073676	16073836	EH38E1322127	380	PLS,CTCF-bound	PLS	3.80129949813	prom	E1322127	EH38E1322127 promoter-like signature
chr1	16073923	16073942	16073843	16074060	EH38E1322128	388	pELS,CTCF-bound	pELS	3.88424050078	enhP	E1322128	EH38E1322128 proximal enhancer-like signature
chr1	16111906	16111939	16111755	16112051	EH38E1322153	394	dELS	dELS	3.94944009193	enhD	E1322153	EH38E1322153 distal enhancer-like signature
chr1	16112022	16112043	16111755	16112051	EH38E1322153	394	dELS	dELS	3.94944009193	enhD	E1322153	EH38E1322153 distal enhancer-like signature
chr1	16112968	16112982	16112931	16113258	EH38E1322156	373	dELS,CTCF-bound	dELS	3.73641897594	enhD	E1322156	EH38E1322156 distal enhancer-like signature
chr1	16123133	16123148	16122910	16123256	EH38E1322172	450	dELS	dELS	4.50681919492	enhD	E1322172	EH38E1322172 distal enhancer-like signature
chr1	16145344	16145361	16145200	16145530	EH38E1322201	474	dELS,CTCF-bound	dELS	4.74037407274	enhD	E1322201	EH38E1322201 distal enhancer-like signature
chr1	16146122	16146140	16145969	16146204	EH38E1322203	490	dELS,CTCF-bound	dELS	4.90116291761	enhD	E1322203	EH38E1322203 distal enhancer-like signature
chr1	16151384	16151403	16151213	16151430	EH38E1322211	381	dELS,CTCF-bound	dELS	3.81443358559	enhD	E1322211	EH38E1322211 distal enhancer-like signature
chr1	16151494	16151512	16151443	16151713	EH38E1322212	417	dELS,CTCF-bound	dELS	4.17963421673	enhD	E1322212	EH38E1322212 distal enhancer-like signature
chr1	16152955	16152970	16152806	16152980	EH38E1322215	390	dELS,CTCF-bound	dELS	3.90860327717	enhD	E1322215	EH38E1322215 distal enhancer-like signature
chr1	16154986	16155001	16154986	16155329	EH38E1322222	449	PLS,CTCF-bound	PLS	4.49297776137	prom	E1322222	EH38E1322222 promoter-like signature
chr1	16155706	16155720	16155556	16155743	EH38E1322223	287	pELS,CTCF-bound	pELS	2.87819806947	enhP	E1322223	EH38E1322223 proximal enhancer-like signature
chr1	16155830	16155848	16155789	16155994	EH38E1322224	336	PLS,CTCF-bound	PLS	3.36923503401	prom	E1322224	EH38E1322224 promoter-like signature
chr1	16155974	16156001	16155789	16155994	EH38E1322224	336	PLS,CTCF-bound	PLS	3.36923503401	prom	E1322224	EH38E1322224 promoter-like signature
chr1	16156025	16156040	16156038	16156202	EH38E1322225	529	PLS,CTCF-bound	PLS	5.29051764836	prom	E1322225	EH38E1322225 promoter-like signature
chr1	16165708	16165743	16165502	16165823	EH38E1322242	280	dELS	dELS	2.80930441893	enhD	E1322242	EH38E1322242 distal enhancer-like signature
chr1	16174030	16174046	16173897	16174086	EH38E1322255	296	dELS,CTCF-bound	dELS	2.96528847288	enhD	E1322255	EH38E1322255 distal enhancer-like signature
chr1	16179271	16179288	16179177	16179519	EH38E1322267	379	dELS	dELS	3.79019850124	enhD	E1322267	EH38E1322267 distal enhancer-like signature
chr1	16206347	16206363	16206047	16206394	EH38E1322295	298	dELS,CTCF-bound	dELS	2.9809137197	enhD	E1322295	EH38E1322295 distal enhancer-like signature
chr1	16206814	16206832	16206545	16206895	EH38E1322296	634	dELS,CTCF-bound	dELS	6.34746160178	enhD	E1322296	EH38E1322296 distal enhancer-like signature
chr1	16206928	16206952	16206903	16207164	EH38E1322297	570	dELS,CTCF-bound	dELS	5.70899413816	enhD	E1322297	EH38E1322297 distal enhancer-like signature
chr1	16216522	16216538	16216194	16216543	EH38E1322309	551	pELS	pELS	5.5123586881	enhP	E1322309	EH38E1322309 proximal enhancer-like signature
chr1	16217150	16217165	16217032	16217286	EH38E1322311	439	PLS,CTCF-bound	PLS	4.39662757546	prom	E1322311	EH38E1322311 promoter-like signature
chr1	16226941	16226962	16226906	16227175	EH38E1322317	404	pELS	pELS	4.0480487845	enhP	E1322317	EH38E1322317 proximal enhancer-like signature
chr1	16227079	16227100	16226906	16227175	EH38E1322317	404	pELS	pELS	4.0480487845	enhP	E1322317	EH38E1322317 proximal enhancer-like signature
chr1	16229618	16229635	16229626	16229855	EH38E1322322	225	pELS	pELS	2.25638350775	enhP	E1322322	EH38E1322322 proximal enhancer-like signature
chr1	16237162	16237180	16237029	16237378	EH38E1322330	655	PLS,CTCF-bound	PLS	6.55220331569	prom	E1322330	EH38E1322330 promoter-like signature
chr1	16237184	16237217	16237029	16237378	EH38E1322330	655	PLS,CTCF-bound	PLS	6.55220331569	prom	E1322330	EH38E1322330 promoter-like signature
chr1	16352162	16352178	16352148	16352344	EH38E1322410	376	pELS,CTCF-bound	pELS	3.76016264348	enhP	E1322410	EH38E1322410 proximal enhancer-like signature
chr1	16352477	16352530	16352350	16352700	EH38E1322411	594	PLS,CTCF-bound	PLS	5.94617376231	prom	E1322411	EH38E1322411 promoter-like signature
chr1	16367171	16367204	16366930	16367280	EH38E1322420	710	PLS,CTCF-bound	PLS	7.10661744589	prom	E1322420	EH38E1322420 promoter-like signature
chr1	16367207	16367225	16366930	16367280	EH38E1322420	710	PLS,CTCF-bound	PLS	7.10661744589	prom	E1322420	EH38E1322420 promoter-like signature
chr1	16367528	16367548	16367395	16367546	EH38E1322421	559	pELS,CTCF-bound	pELS	5.59730950687	enhP	E1322421	EH38E1322421 proximal enhancer-like signature
chr1	16375971	16375985	16375662	16376004	EH38E1322430	436	dELS	dELS	4.36396794856	enhD	E1322430	EH38E1322430 distal enhancer-like signature
chr1	16398891	16398909	16398590	16398934	EH38E1322456	273	dELS,CTCF-bound	dELS	2.73944663465	enhD	E1322456	EH38E1322456 distal enhancer-like signature
chr1	16421298	16421358	16421235	16421574	EH38E1322463	293	dELS	dELS	2.93938487751	enhD	E1322463	EH38E1322463 distal enhancer-like signature
chr1	16433116	16433133	16433062	16433332	EH38E1322466	280	pELS,CTCF-bound	pELS	2.80214235266	enhP	E1322466	EH38E1322466 proximal enhancer-like signature
chr1	16440500	16440516	16440488	16440837	EH38E1322471	618	PLS,CTCF-bound	PLS	6.18187475943	prom	E1322471	EH38E1322471 promoter-like signature
chr1	16441424	16441441	16441403	16441562	EH38E1322473	402	pELS,CTCF-bound	pELS	4.02201334932	enhP	E1322473	EH38E1322473 proximal enhancer-like signature
chr1	16474341	16474376	16474185	16474530	EH38E1322497	194	dELS,CTCF-bound	dELS	1.94354418772	enhD	E1322497	EH38E1322497 distal enhancer-like signature
chr1	16978648	16978662	16978307	16978656	EH38E1322772	303	pELS	pELS	3.03400882507	enhP	E1322772	EH38E1322772 proximal enhancer-like signature
chr1	16980190	16980212	16980002	16980346	EH38E1322776	359	pELS,CTCF-bound	pELS	3.59702714191	enhP	E1322776	EH38E1322776 proximal enhancer-like signature
chr1	16985021	16985034	16984740	16985090	EH38E1322785	467	dELS,CTCF-bound	dELS	4.67452068619	enhD	E1322785	EH38E1322785 distal enhancer-like signature
chr1	16986785	16986799	16986714	16986911	EH38E1322786	210	dELS,CTCF-bound	dELS	2.10473981972	enhD	E1322786	EH38E1322786 distal enhancer-like signature
chr1	16987124	16987137	16986931	16987263	EH38E1322787	278	dELS,CTCF-bound	dELS	2.78699399713	enhD	E1322787	EH38E1322787 distal enhancer-like signature
chr1	16998887	16998907	16998737	16998894	EH38E1322790	319	dELS,CTCF-bound	dELS	3.19571304817	enhD	E1322790	EH38E1322790 distal enhancer-like signature
chr1	17003587	17003626	17003585	17003764	EH38E1322791	241	dELS	dELS	2.41823783851	enhD	E1322791	EH38E1322791 distal enhancer-like signature
chr1	17011937	17011955	17011833	17012183	EH38E1322800	484	PLS,CTCF-bound	PLS	4.84383734124	prom	E1322800	EH38E1322800 promoter-like signature
chr1	17011981	17011999	17011833	17012183	EH38E1322800	484	PLS,CTCF-bound	PLS	4.84383734124	prom	E1322800	EH38E1322800 promoter-like signature
chr1	17054195	17054214	17053998	17054348	EH38E1322835	709	PLS,CTCF-bound	PLS	7.09996517032	prom	E1322835	EH38E1322835 promoter-like signature
chr1	17054224	17054237	17053998	17054348	EH38E1322835	709	PLS,CTCF-bound	PLS	7.09996517032	prom	E1322835	EH38E1322835 promoter-like signature
chr1	17059775	17059792	17059678	17059966	EH38E1322841	415	dELS,CTCF-bound	dELS	4.15220192076	enhD	E1322841	EH38E1322841 distal enhancer-like signature
chr1	17060181	17060200	17059996	17060199	EH38E1322842	431	dELS,CTCF-bound	dELS	4.31298767022	enhD	E1322842	EH38E1322842 distal enhancer-like signature
chr1	17067253	17067271	17067133	17067437	EH38E1322856	330	dELS	dELS	3.30239882083	enhD	E1322856	EH38E1322856 distal enhancer-like signature
chr1	17075752	17075772	17075494	17075801	EH38E1322861	359	dELS,CTCF-bound	dELS	3.59737060655	enhD	E1322861	EH38E1322861 distal enhancer-like signature
chr1	17086355	17086371	17086256	17086464	EH38E1322871	166	dELS	dELS	1.66695611873	enhD	E1322871	EH38E1322871 distal enhancer-like signature
chr1	17095487	17095500	17095159	17095506	EH38E1322879	255	dELS	dELS	2.55667364086	enhD	E1322879	EH38E1322879 distal enhancer-like signature
chr1	17101477	17101492	17101241	17101554	EH38E1322887	312	dELS	dELS	3.12708836765	enhD	E1322887	EH38E1322887 distal enhancer-like signature
chr1	17119458	17119478	17119350	17119693	EH38E1322903	369	PLS,CTCF-bound	PLS	3.69070216073	prom	E1322903	EH38E1322903 promoter-like signature
chr1	17186338	17186353	17186232	17186561	EH38E1322963	375	dELS	dELS	3.75183462402	enhD	E1322963	EH38E1322963 distal enhancer-like signature
chr1	17187159	17187176	17187025	17187279	EH38E1322965	349	dELS	dELS	3.49289798369	enhD	E1322965	EH38E1322965 distal enhancer-like signature
chr1	17205265	17205280	17205246	17205413	EH38E1322990	184	pELS,CTCF-bound	pELS	1.84299086873	enhP	E1322990	EH38E1322990 proximal enhancer-like signature
chr1	17213061	17213081	17212794	17213144	EH38E1323002	420	dELS	dELS	4.20536556872	enhD	E1323002	EH38E1323002 distal enhancer-like signature
chr1	17233579	17233594	17233422	17233648	EH38E1323017	439	dELS	dELS	4.39110119271	enhD	E1323017	EH38E1323017 distal enhancer-like signature
chr1	17237370	17237384	17237100	17237419	EH38E1323023	459	dELS,CTCF-bound	dELS	4.59523121407	enhD	E1323023	EH38E1323023 distal enhancer-like signature
chr1	17274453	17274468	17274189	17274475	EH38E1323051	357	dELS,CTCF-bound	dELS	3.57293901417	enhD	E1323051	EH38E1323051 distal enhancer-like signature
chr1	17304995	17305013	17304784	17305124	EH38E1323076	299	dELS	dELS	2.99373817265	enhD	E1323076	EH38E1323076 distal enhancer-like signature
chr1	17308269	17308286	17307969	17308316	EH38E1323080	373	PLS,CTCF-bound	PLS	3.73517413533	prom	E1323080	EH38E1323080 promoter-like signature
chr1	17308640	17308656	17308583	17308899	EH38E1323081	424	pELS,CTCF-bound	pELS	4.24072839695	enhP	E1323081	EH38E1323081 proximal enhancer-like signature
chr1	17406438	17406455	17406223	17406460	EH38E1323129	385	pELS,CTCF-bound	pELS	3.85597147124	enhP	E1323129	EH38E1323129 proximal enhancer-like signature
chr1	17408121	17408138	17408124	17408445	EH38E1323132	302	pELS,CTCF-bound	pELS	3.02603982009	enhP	E1323132	EH38E1323132 proximal enhancer-like signature
chr1	17408264	17408282	17408124	17408445	EH38E1323132	302	pELS,CTCF-bound	pELS	3.02603982009	enhP	E1323132	EH38E1323132 proximal enhancer-like signature
chr1	17412238	17412253	17412189	17412539	EH38E1323136	466	pELS	pELS	4.66065533757	enhP	E1323136	EH38E1323136 proximal enhancer-like signature
chr1	17419747	17419768	17419617	17419803	EH38E1323140	310	dELS,CTCF-bound	dELS	3.10463764878	enhD	E1323140	EH38E1323140 distal enhancer-like signature
chr1	17420004	17420044	17420009	17420217	EH38E1323141	393	dELS,CTCF-bound	dELS	3.93031134389	enhD	E1323141	EH38E1323141 distal enhancer-like signature
chr1	17437669	17437685	17437544	17437875	EH38E1323167	412	pELS,CTCF-bound	pELS	4.12444705877	enhP	E1323167	EH38E1323167 proximal enhancer-like signature
chr1	17437791	17437808	17437544	17437875	EH38E1323167	412	pELS,CTCF-bound	pELS	4.12444705877	enhP	E1323167	EH38E1323167 proximal enhancer-like signature
chr1	17437968	17437994	17437886	17438050	EH38E1323168	389	pELS,CTCF-bound	pELS	3.89812133681	enhP	E1323168	EH38E1323168 proximal enhancer-like signature
chr1	17437996	17438015	17437886	17438050	EH38E1323168	389	pELS,CTCF-bound	pELS	3.89812133681	enhP	E1323168	EH38E1323168 proximal enhancer-like signature
chr1	17438030	17438051	17437886	17438050	EH38E1323168	389	pELS,CTCF-bound	pELS	3.89812133681	enhP	E1323168	EH38E1323168 proximal enhancer-like signature
chr1	17438301	17438323	17438228	17438391	EH38E1323169	345	pELS,CTCF-bound	pELS	3.45895786961	enhP	E1323169	EH38E1323169 proximal enhancer-like signature
chr1	17439714	17439754	17439635	17439984	EH38E1323173	470	PLS,CTCF-bound	PLS	4.70926416091	prom	E1323173	EH38E1323173 promoter-like signature
chr1	17439762	17439791	17439635	17439984	EH38E1323173	470	PLS,CTCF-bound	PLS	4.70926416091	prom	E1323173	EH38E1323173 promoter-like signature
chr1	17439856	17439881	17439635	17439984	EH38E1323173	470	PLS,CTCF-bound	PLS	4.70926416091	prom	E1323173	EH38E1323173 promoter-like signature
chr1	17439912	17439937	17439635	17439984	EH38E1323173	470	PLS,CTCF-bound	PLS	4.70926416091	prom	E1323173	EH38E1323173 promoter-like signature
chr1	17468176	17468191	17467997	17468205	EH38E1323190	235	dELS	dELS	2.35377601232	enhD	E1323190	EH38E1323190 distal enhancer-like signature
chr1	17520744	17520757	17520538	17520749	EH38E1323230	289	dELS,CTCF-bound	dELS	2.89254747825	enhD	E1323230	EH38E1323230 distal enhancer-like signature
chr1	17522214	17522227	17522070	17522271	EH38E1323233	252	dELS	dELS	2.52149297335	enhD	E1323233	EH38E1323233 distal enhancer-like signature
chr1	17538832	17538846	17538725	17539075	EH38E1323254	351	pELS	pELS	3.51399942714	enhP	E1323254	EH38E1323254 proximal enhancer-like signature
chr1	17539363	17539381	17539160	17539493	EH38E1323255	211	pELS,CTCF-bound	pELS	2.11269481234	enhP	E1323255	EH38E1323255 proximal enhancer-like signature
chr1	17539700	17539713	17539607	17539940	EH38E1323256	292	PLS,CTCF-bound	PLS	2.92857029297	prom	E1323256	EH38E1323256 promoter-like signature
chr1	17539739	17539758	17539607	17539940	EH38E1323256	292	PLS,CTCF-bound	PLS	2.92857029297	prom	E1323256	EH38E1323256 promoter-like signature
chr1	17539775	17539793	17539607	17539940	EH38E1323256	292	PLS,CTCF-bound	PLS	2.92857029297	prom	E1323256	EH38E1323256 promoter-like signature
chr1	17539989	17540003	17539955	17540249	EH38E1323257	292	pELS,CTCF-bound	pELS	2.92958773181	enhP	E1323257	EH38E1323257 proximal enhancer-like signature
chr1	17540007	17540022	17539955	17540249	EH38E1323257	292	pELS,CTCF-bound	pELS	2.92958773181	enhP	E1323257	EH38E1323257 proximal enhancer-like signature
chr1	17540213	17540228	17539955	17540249	EH38E1323257	292	pELS,CTCF-bound	pELS	2.92958773181	enhP	E1323257	EH38E1323257 proximal enhancer-like signature
chr1	17556590	17556605	17556593	17556782	EH38E1323275	254	dELS	dELS	2.54812563222	enhD	E1323275	EH38E1323275 distal enhancer-like signature
chr1	17582534	17582551	17582416	17582617	EH38E1323312	371	pELS,CTCF-bound	pELS	3.71572779032	enhP	E1323312	EH38E1323312 proximal enhancer-like signature
chr1	17592059	17592077	17592019	17592233	EH38E1323323	397	dELS,CTCF-bound	dELS	3.973258662	enhD	E1323323	EH38E1323323 distal enhancer-like signature
chr1	17596555	17596574	17596247	17596573	EH38E1323327	332	dELS,CTCF-bound	dELS	3.32711888936	enhD	E1323327	EH38E1323327 distal enhancer-like signature
chr1	17615347	17615360	17615183	17615531	EH38E1323352	338	dELS,CTCF-bound	dELS	3.38011615004	enhD	E1323352	EH38E1323352 distal enhancer-like signature
chr1	17623037	17623051	17622918	17623153	EH38E1323360	238	dELS	dELS	2.38091652893	enhD	E1323360	EH38E1323360 distal enhancer-like signature
chr1	17625063	17625085	17624837	17625187	EH38E1323362	352	dELS,CTCF-bound	dELS	3.52844056107	enhD	E1323362	EH38E1323362 distal enhancer-like signature
chr1	17640104	17640121	17639983	17640273	EH38E1323377	238	dELS	dELS	2.38795492652	enhD	E1323377	EH38E1323377 distal enhancer-like signature
chr1	17672026	17672044	17671718	17672040	EH38E1323405	371	dELS,CTCF-bound	dELS	3.71166736286	enhD	E1323405	EH38E1323405 distal enhancer-like signature
chr1	17697214	17697227	17696942	17697254	EH38E1323430	211	dELS,CTCF-bound	dELS	2.11832768837	enhD	E1323430	EH38E1323430 distal enhancer-like signature
chr1	17925749	17925766	17925681	17925911	EH38E1323538	236	dELS	dELS	2.36855043419	enhD	E1323538	EH38E1323538 distal enhancer-like signature
chr1	17966548	17966561	17966418	17966697	EH38E1323549	271	dELS	dELS	2.71040730468	enhD	E1323549	EH38E1323549 distal enhancer-like signature
chr1	18042054	18042070	18041942	18042291	EH38E1323579	344	dELS,CTCF-bound	dELS	3.4438688848	enhD	E1323579	EH38E1323579 distal enhancer-like signature
chr1	18079435	18079458	18079400	18079676	EH38E1323598	222	CTCF-only,CTCF-bound	CTCF-only	2.22990648637	CTCF	E1323598	EH38E1323598 CTCF-only
chr1	18079525	18079544	18079400	18079676	EH38E1323598	222	CTCF-only,CTCF-bound	CTCF-only	2.22990648637	CTCF	E1323598	EH38E1323598 CTCF-only
chr1	18106982	18107033	18106854	18107068	EH38E1323615	192	pELS	pELS	1.92772742469	enhP	E1323615	EH38E1323615 proximal enhancer-like signature
chr1	18108196	18108218	18107980	18108215	EH38E1323618	226	pELS,CTCF-bound	pELS	2.26229155655	enhP	E1323618	EH38E1323618 proximal enhancer-like signature
chr1	18108392	18108411	18108388	18108707	EH38E1323619	264	pELS,CTCF-bound	pELS	2.64766031392	enhP	E1323619	EH38E1323619 proximal enhancer-like signature
chr1	18108498	18108523	18108388	18108707	EH38E1323619	264	pELS,CTCF-bound	pELS	2.64766031392	enhP	E1323619	EH38E1323619 proximal enhancer-like signature
chr1	18108900	18108915	18108749	18108908	EH38E1323620	287	pELS	pELS	2.87101567075	enhP	E1323620	EH38E1323620 proximal enhancer-like signature
chr1	18108985	18109017	18108943	18109288	EH38E1323621	355	pELS,CTCF-bound	pELS	3.55848423669	enhP	E1323621	EH38E1323621 proximal enhancer-like signature
chr1	18110195	18110208	18110047	18110205	EH38E1323623	302	pELS,CTCF-bound	pELS	3.02536633767	enhP	E1323623	EH38E1323623 proximal enhancer-like signature
chr1	18184527	18184542	18184298	18184617	EH38E1323672	260	DNase-H3K4me3	DNase-H3K4me3	2.60954584538	K4m3	E1323672	EH38E1323672 DNase-H3K4me3
chr1	18190423	18190438	18190334	18190615	EH38E1323673	271	dELS	dELS	2.71762862763	enhD	E1323673	EH38E1323673 distal enhancer-like signature
chr1	18191593	18191608	18191334	18191675	EH38E1323675	387	dELS	dELS	3.87814244292	enhD	E1323675	EH38E1323675 distal enhancer-like signature
chr1	18199585	18199601	18199541	18199887	EH38E1323683	378	dELS	dELS	3.78735705126	enhD	E1323683	EH38E1323683 distal enhancer-like signature
chr1	18201215	18201232	18200992	18201234	EH38E1323686	233	dELS	dELS	2.33734388887	enhD	E1323686	EH38E1323686 distal enhancer-like signature
chr1	18230589	18230608	18230349	18230673	EH38E1323702	228	dELS	dELS	2.28496896924	enhD	E1323702	EH38E1323702 distal enhancer-like signature
chr1	18270848	18270862	18270843	18271114	EH38E1323729	214	dELS,CTCF-bound	dELS	2.14397034208	enhD	E1323729	EH38E1323729 distal enhancer-like signature
chr1	18279811	18279827	18279729	18279879	EH38E1323732	489	dELS	dELS	4.89712193977	enhD	E1323732	EH38E1323732 distal enhancer-like signature
chr1	18322621	18322640	18322480	18322788	EH38E1323768	305	CTCF-only,CTCF-bound	CTCF-only	3.05275853618	CTCF	E1323768	EH38E1323768 CTCF-only
chr1	18458789	18458815	18458779	18459095	EH38E1323849	291	dELS	dELS	2.91386191811	enhD	E1323849	EH38E1323849 distal enhancer-like signature
chr1	18464465	18464492	18464328	18464655	EH38E1323851	331	dELS	dELS	3.31301485024	enhD	E1323851	EH38E1323851 distal enhancer-like signature
chr1	18479545	18479561	18479432	18479780	EH38E1323857	246	pELS	pELS	2.46348810329	enhP	E1323857	EH38E1323857 proximal enhancer-like signature
chr1	18482850	18482881	18482733	18483076	EH38E1323863	274	pELS,CTCF-bound	pELS	2.74020102617	enhP	E1323863	EH38E1323863 proximal enhancer-like signature
chr1	18549174	18549190	18549057	18549220	EH38E1323897	306	dELS	dELS	3.06913121383	enhD	E1323897	EH38E1323897 distal enhancer-like signature
chr1	18597614	18597627	18597429	18597760	EH38E1323917	325	CTCF-only,CTCF-bound	CTCF-only	3.25903470374	CTCF	E1323917	EH38E1323917 CTCF-only
chr1	18603605	18603619	18603290	18603633	EH38E1323920	332	dELS	dELS	3.32729962275	enhD	E1323920	EH38E1323920 distal enhancer-like signature
chr1	18631587	18631605	18631591	18631846	EH38E1323939	297	PLS	PLS	2.97998475357	prom	E1323939	EH38E1323939 promoter-like signature
chr1	18632823	18632840	18632819	18633166	EH38E1323942	331	pELS,CTCF-bound	pELS	3.31892417389	enhP	E1323942	EH38E1323942 proximal enhancer-like signature
chr1	18636423	18636436	18636376	18636722	EH38E1323947	279	dELS,CTCF-bound	dELS	2.79062066619	enhD	E1323947	EH38E1323947 distal enhancer-like signature
chr1	18636540	18636557	18636376	18636722	EH38E1323947	279	dELS,CTCF-bound	dELS	2.79062066619	enhD	E1323947	EH38E1323947 distal enhancer-like signature
chr1	18636644	18636661	18636376	18636722	EH38E1323947	279	dELS,CTCF-bound	dELS	2.79062066619	enhD	E1323947	EH38E1323947 distal enhancer-like signature
chr1	18636973	18636992	18636770	18637120	EH38E1323948	258	dELS	dELS	2.58535042771	enhD	E1323948	EH38E1323948 distal enhancer-like signature
chr1	18641072	18641094	18640950	18641286	EH38E1323956	296	dELS	dELS	2.96412152989	enhD	E1323956	EH38E1323956 distal enhancer-like signature
chr1	18641523	18641542	18641333	18641602	EH38E1323957	265	dELS,CTCF-bound	dELS	2.65393312312	enhD	E1323957	EH38E1323957 distal enhancer-like signature
chr1	18641552	18641570	18641333	18641602	EH38E1323957	265	dELS,CTCF-bound	dELS	2.65393312312	enhD	E1323957	EH38E1323957 distal enhancer-like signature
chr1	18643901	18643919	18643557	18643902	EH38E1323962	359	dELS,CTCF-bound	dELS	3.59595200638	enhD	E1323962	EH38E1323962 distal enhancer-like signature
chr1	18645130	18645168	18645167	18645495	EH38E1323964	358	dELS	dELS	3.58363790841	enhD	E1323964	EH38E1323964 distal enhancer-like signature
chr1	18646903	18646924	18646601	18646936	EH38E1323967	281	dELS,CTCF-bound	dELS	2.81458885803	enhD	E1323967	EH38E1323967 distal enhancer-like signature
chr1	18647048	18647064	18646972	18647311	EH38E1323968	277	dELS	dELS	2.77403574158	enhD	E1323968	EH38E1323968 distal enhancer-like signature
chr1	18653380	18653396	18653345	18653678	EH38E1323974	431	dELS	dELS	4.31801330691	enhD	E1323974	EH38E1323974 distal enhancer-like signature
chr1	18676699	18676714	18676500	18676836	EH38E1323995	325	dELS	dELS	3.25493407543	enhD	E1323995	EH38E1323995 distal enhancer-like signature
chr1	18716834	18716851	18716808	18717057	EH38E1324010	197	DNase-H3K4me3	DNase-H3K4me3	1.97133319673	K4m3	E1324010	EH38E1324010 DNase-H3K4me3
chr1	18716923	18716938	18716808	18717057	EH38E1324010	197	DNase-H3K4me3	DNase-H3K4me3	1.97133319673	K4m3	E1324010	EH38E1324010 DNase-H3K4me3
chr1	18717009	18717027	18716808	18717057	EH38E1324010	197	DNase-H3K4me3	DNase-H3K4me3	1.97133319673	K4m3	E1324010	EH38E1324010 DNase-H3K4me3
chr1	18717217	18717239	18717059	18717250	EH38E1324011	271	DNase-H3K4me3	DNase-H3K4me3	2.71648042069	K4m3	E1324011	EH38E1324011 DNase-H3K4me3
chr1	18728103	18728123	18727862	18728186	EH38E1324021	291	DNase-H3K4me3,CTCF-bound	DNase-H3K4me3	2.91825664872	K4m3	E1324021	EH38E1324021 DNase-H3K4me3
chr1	18820770	18820789	18820764	18821102	EH38E1324059	366	CTCF-only,CTCF-bound	CTCF-only	3.66703112701	CTCF	E1324059	EH38E1324059 CTCF-only
chr1	18820806	18820825	18820764	18821102	EH38E1324059	366	CTCF-only,CTCF-bound	CTCF-only	3.66703112701	CTCF	E1324059	EH38E1324059 CTCF-only
chr1	18820981	18820995	18820764	18821102	EH38E1324059	366	CTCF-only,CTCF-bound	CTCF-only	3.66703112701	CTCF	E1324059	EH38E1324059 CTCF-only
chr1	18854653	18854671	18854638	18854981	EH38E1324066	208	CTCF-only,CTCF-bound	CTCF-only	2.08458678558	CTCF	E1324066	EH38E1324066 CTCF-only
chr1	18854785	18854800	18854638	18854981	EH38E1324066	208	CTCF-only,CTCF-bound	CTCF-only	2.08458678558	CTCF	E1324066	EH38E1324066 CTCF-only
chr1	18882271	18882290	18882080	18882276	EH38E1324075	314	pELS,CTCF-bound	pELS	3.1401221769	enhP	E1324075	EH38E1324075 proximal enhancer-like signature
chr1	18888646	18888665	18888591	18888872	EH38E1324084	173	dELS	dELS	1.73337693314	enhD	E1324084	EH38E1324084 distal enhancer-like signature
chr1	18902498	18902516	18902488	18902690	EH38E1324101	588	PLS,CTCF-bound	PLS	5.88138516119	prom	E1324101	EH38E1324101 promoter-like signature
chr1	18902555	18902573	18902488	18902690	EH38E1324101	588	PLS,CTCF-bound	PLS	5.88138516119	prom	E1324101	EH38E1324101 promoter-like signature
chr1	18902989	18903005	18902690	18903039	EH38E1324102	680	PLS,CTCF-bound	PLS	6.80572359878	prom	E1324102	EH38E1324102 promoter-like signature
chr1	18907345	18907358	18907091	18907422	EH38E1324104	482	dELS,CTCF-bound	dELS	4.82710810195	enhD	E1324104	EH38E1324104 distal enhancer-like signature
chr1	18924490	18924505	18924254	18924505	EH38E1324128	377	dELS	dELS	3.77565400237	enhD	E1324128	EH38E1324128 distal enhancer-like signature
chr1	18937336	18937354	18937090	18937385	EH38E1324146	401	dELS	dELS	4.01798138066	enhD	E1324146	EH38E1324146 distal enhancer-like signature
chr1	18940786	18940802	18940685	18940980	EH38E1324153	228	dELS,CTCF-bound	dELS	2.2896666569	enhD	E1324153	EH38E1324153 distal enhancer-like signature
chr1	18949777	18949807	18949778	18950078	EH38E1324169	357	dELS,CTCF-bound	dELS	3.57175444116	enhD	E1324169	EH38E1324169 distal enhancer-like signature
chr1	18949812	18949833	18949778	18950078	EH38E1324169	357	dELS,CTCF-bound	dELS	3.57175444116	enhD	E1324169	EH38E1324169 distal enhancer-like signature
chr1	18953890	18953904	18953712	18953934	EH38E1324178	368	dELS	dELS	3.68248575053	enhD	E1324178	EH38E1324178 distal enhancer-like signature
chr1	18955681	18955696	18955432	18955778	EH38E1324183	382	pELS,CTCF-bound	pELS	3.82093834009	enhP	E1324183	EH38E1324183 proximal enhancer-like signature
chr1	18955717	18955731	18955432	18955778	EH38E1324183	382	pELS,CTCF-bound	pELS	3.82093834009	enhP	E1324183	EH38E1324183 proximal enhancer-like signature
chr1	18955748	18955768	18955432	18955778	EH38E1324183	382	pELS,CTCF-bound	pELS	3.82093834009	enhP	E1324183	EH38E1324183 proximal enhancer-like signature
chr1	18956508	18956522	18956444	18956605	EH38E1324185	392	PLS,CTCF-bound	PLS	3.92654701751	prom	E1324185	EH38E1324185 promoter-like signature
chr1	18957263	18957278	18957241	18957426	EH38E1324187	273	pELS,CTCF-bound	pELS	2.73751508095	enhP	E1324187	EH38E1324187 proximal enhancer-like signature
chr1	19033791	19033810	19033550	19033791	EH38E1324242	235	dELS	dELS	2.35260900608	enhD	E1324242	EH38E1324242 distal enhancer-like signature
chr1	19073492	19073507	19073451	19073614	EH38E1324286	345	pELS	pELS	3.45930764664	enhP	E1324286	EH38E1324286 proximal enhancer-like signature
chr1	19081266	19081282	19081267	19081463	EH38E1324297	310	pELS,CTCF-bound	pELS	3.10840577537	enhP	E1324297	EH38E1324297 proximal enhancer-like signature
chr1	19081411	19081426	19081267	19081463	EH38E1324297	310	pELS,CTCF-bound	pELS	3.10840577537	enhP	E1324297	EH38E1324297 proximal enhancer-like signature
chr1	19122929	19122946	19122670	19123018	EH38E1324332	377	dELS	dELS	3.7718217106	enhD	E1324332	EH38E1324332 distal enhancer-like signature
chr1	19164914	19164931	19164615	19164965	EH38E1324357	451	dELS	dELS	4.51877529662	enhD	E1324357	EH38E1324357 distal enhancer-like signature
chr1	19209630	19209645	19209593	19209942	EH38E1324401	574	pELS,CTCF-bound	pELS	5.74068558668	enhP	E1324401	EH38E1324401 proximal enhancer-like signature
chr1	19210372	19210389	19210204	19210552	EH38E1324403	666	PLS,CTCF-bound	PLS	6.6692518753	prom	E1324403	EH38E1324403 promoter-like signature
chr1	19251510	19251529	19251423	19251770	EH38E1324424	497	PLS,CTCF-bound	PLS	4.97168534071	prom	E1324424	EH38E1324424 promoter-like signature
chr1	19251730	19251748	19251423	19251770	EH38E1324424	497	PLS,CTCF-bound	PLS	4.97168534071	prom	E1324424	EH38E1324424 promoter-like signature
chr1	19274225	19274242	19274144	19274320	EH38E1324444	365	PLS,CTCF-bound	PLS	3.656667072	prom	E1324444	EH38E1324444 promoter-like signature
chr1	19300347	19300363	19300202	19300518	EH38E1324458	235	dELS	dELS	2.35645671679	enhD	E1324458	EH38E1324458 distal enhancer-like signature
chr1	19311935	19311978	19311829	19311999	EH38E1324468	344	pELS,CTCF-bound	pELS	3.44990292957	enhP	E1324468	EH38E1324468 proximal enhancer-like signature
chr1	19312037	19312056	19312016	19312354	EH38E1324469	665	PLS,CTCF-bound	PLS	6.65705031573	prom	E1324469	EH38E1324469 promoter-like signature
chr1	19312129	19312145	19312016	19312354	EH38E1324469	665	PLS,CTCF-bound	PLS	6.65705031573	prom	E1324469	EH38E1324469 promoter-like signature
chr1	19312290	19312304	19312016	19312354	EH38E1324469	665	PLS,CTCF-bound	PLS	6.65705031573	prom	E1324469	EH38E1324469 promoter-like signature
chr1	19316352	19316386	19316204	19316410	EH38E1324477	220	dELS,CTCF-bound	dELS	2.20031635595	enhD	E1324477	EH38E1324477 distal enhancer-like signature
chr1	19326284	19326300	19326064	19326372	EH38E1324487	407	dELS	dELS	4.07438350038	enhD	E1324487	EH38E1324487 distal enhancer-like signature
chr1	19326349	19326364	19326064	19326372	EH38E1324487	407	dELS	dELS	4.07438350038	enhD	E1324487	EH38E1324487 distal enhancer-like signature
chr1	19342553	19342570	19342389	19342628	EH38E1324499	244	dELS,CTCF-bound	dELS	2.44765778832	enhD	E1324499	EH38E1324499 distal enhancer-like signature
chr1	19344538	19344555	19344453	19344803	EH38E1324502	391	dELS,CTCF-bound	dELS	3.9192955039	enhD	E1324502	EH38E1324502 distal enhancer-like signature
chr1	19369525	19369544	19369490	19369675	EH38E1324531	272	dELS	dELS	2.72070587683	enhD	E1324531	EH38E1324531 distal enhancer-like signature
chr1	19385453	19385472	19385246	19385593	EH38E1324556	368	dELS,CTCF-bound	dELS	3.68231667652	enhD	E1324556	EH38E1324556 distal enhancer-like signature
chr1	19389281	19389297	19389054	19389297	EH38E1324561	349	dELS,CTCF-bound	dELS	3.49803651686	enhD	E1324561	EH38E1324561 distal enhancer-like signature
chr1	19397838	19397859	19397607	19397865	EH38E1324573	346	dELS,CTCF-bound	dELS	3.46200243938	enhD	E1324573	EH38E1324573 distal enhancer-like signature
chr1	19430706	19430740	19430580	19430896	EH38E1324616	404	dELS	dELS	4.04197781326	enhD	E1324616	EH38E1324616 distal enhancer-like signature
chr1	19468782	19468795	19468734	19468968	EH38E1324671	349	dELS	dELS	3.49384977835	enhD	E1324671	EH38E1324671 distal enhancer-like signature
chr1	19469741	19469796	19469410	19469760	EH38E1324673	417	dELS	dELS	4.17247230481	enhD	E1324673	EH38E1324673 distal enhancer-like signature
chr1	19484442	19484458	19484334	19484591	EH38E1324690	286	pELS,CTCF-bound	pELS	2.86595403668	enhP	E1324690	EH38E1324690 proximal enhancer-like signature
chr1	19485256	19485273	19485139	19485316	EH38E1324693	372	pELS,CTCF-bound	pELS	3.72158692421	enhP	E1324693	EH38E1324693 proximal enhancer-like signature
chr1	19485639	19485660	19485450	19485799	EH38E1324694	552	PLS,CTCF-bound	PLS	5.5255513439	prom	E1324694	EH38E1324694 promoter-like signature
chr1	19485883	19485900	19485807	19486098	EH38E1324695	500	pELS,CTCF-bound	pELS	5.00486894976	enhP	E1324695	EH38E1324695 proximal enhancer-like signature
chr1	19485942	19485964	19485807	19486098	EH38E1324695	500	pELS,CTCF-bound	pELS	5.00486894976	enhP	E1324695	EH38E1324695 proximal enhancer-like signature
chr1	19563907	19563924	19563695	19564021	EH38E1324742	371	dELS,CTCF-bound	dELS	3.71065657664	enhD	E1324742	EH38E1324742 distal enhancer-like signature
chr1	19596933	19596948	19596719	19597069	EH38E1324759	694	PLS,CTCF-bound	PLS	6.94420881476	prom	E1324759	EH38E1324759 promoter-like signature
chr1	19644181	19644221	19644065	19644415	EH38E1324808	447	PLS,CTCF-bound	PLS	4.47573989939	prom	E1324808	EH38E1324808 promoter-like signature
chr1	19644285	19644308	19644065	19644415	EH38E1324808	447	PLS,CTCF-bound	PLS	4.47573989939	prom	E1324808	EH38E1324808 promoter-like signature
chr1	19644462	19644482	19644475	19644636	EH38E1324809	252	pELS,CTCF-bound	pELS	2.52884197257	enhP	E1324809	EH38E1324809 proximal enhancer-like signature
chr1	19647848	19647918	19647675	19648006	EH38E1324816	389	pELS	pELS	3.89787931199	enhP	E1324816	EH38E1324816 proximal enhancer-like signature
chr1	19660688	19660701	19660584	19660765	EH38E1324836	279	CTCF-only,CTCF-bound	CTCF-only	2.7981893218	CTCF	E1324836	EH38E1324836 CTCF-only
chr1	19664830	19664848	19664668	19664993	EH38E1324843	338	pELS,CTCF-bound	pELS	3.38879976404	enhP	E1324843	EH38E1324843 proximal enhancer-like signature
chr1	19664853	19664869	19664668	19664993	EH38E1324843	338	pELS,CTCF-bound	pELS	3.38879976404	enhP	E1324843	EH38E1324843 proximal enhancer-like signature
chr1	19664886	19664909	19664668	19664993	EH38E1324843	338	pELS,CTCF-bound	pELS	3.38879976404	enhP	E1324843	EH38E1324843 proximal enhancer-like signature
chr1	19666029	19666048	19665866	19666207	EH38E1324845	278	pELS,CTCF-bound	pELS	2.78379430669	enhP	E1324845	EH38E1324845 proximal enhancer-like signature
chr1	19666171	19666184	19665866	19666207	EH38E1324845	278	pELS,CTCF-bound	pELS	2.78379430669	enhP	E1324845	EH38E1324845 proximal enhancer-like signature
chr1	19709013	19709032	19708696	19709014	EH38E1324865	366	dELS	dELS	3.66925359674	enhD	E1324865	EH38E1324865 distal enhancer-like signature
chr1	19725798	19725815	19725569	19725908	EH38E1324875	365	dELS	dELS	3.65797280076	enhD	E1324875	EH38E1324875 distal enhancer-like signature
chr1	19799679	19799698	19799562	19799897	EH38E1324944	425	PLS,CTCF-bound	PLS	4.2504531097	prom	E1324944	EH38E1324944 promoter-like signature
chr1	19799806	19799825	19799562	19799897	EH38E1324944	425	PLS,CTCF-bound	PLS	4.2504531097	prom	E1324944	EH38E1324944 promoter-like signature
chr1	19800031	19800050	19800007	19800200	EH38E1324945	331	PLS,CTCF-bound	PLS	3.31144261683	prom	E1324945	EH38E1324945 promoter-like signature
chr1	19800373	19800393	19800217	19800557	EH38E1324946	395	pELS,CTCF-bound	pELS	3.9544251717	enhP	E1324946	EH38E1324946 proximal enhancer-like signature
chr1	19814876	19814894	19814785	19815046	EH38E1324961	355	pELS,CTCF-bound	pELS	3.55614578918	enhP	E1324961	EH38E1324961 proximal enhancer-like signature
chr1	19878850	19878865	19878610	19878950	EH38E1325000	439	dELS	dELS	4.39006713976	enhD	E1325000	EH38E1325000 distal enhancer-like signature
chr1	19882374	19882395	19882172	19882517	EH38E1325004	682	PLS,CTCF-bound	PLS	6.82311135037	prom	E1325004	EH38E1325004 promoter-like signature
chr1	20074768	20074786	20074630	20074882	EH38E1325107	298	dELS,CTCF-bound	dELS	2.98031713847	enhD	E1325107	EH38E1325107 distal enhancer-like signature
chr1	20165655	20165729	20165541	20165709	EH38E1325173	300	dELS,CTCF-bound	dELS	3.00620034495	enhD	E1325173	EH38E1325173 distal enhancer-like signature
chr1	20165655	20165729	20165717	20166058	EH38E1325174	413	dELS,CTCF-bound	dELS	4.13685970583	enhD	E1325174	EH38E1325174 distal enhancer-like signature
chr1	20165754	20165795	20165717	20166058	EH38E1325174	413	dELS,CTCF-bound	dELS	4.13685970583	enhD	E1325174	EH38E1325174 distal enhancer-like signature
chr1	20165801	20165844	20165717	20166058	EH38E1325174	413	dELS,CTCF-bound	dELS	4.13685970583	enhD	E1325174	EH38E1325174 distal enhancer-like signature
chr1	20166309	20166324	20166137	20166338	EH38E1325175	396	dELS,CTCF-bound	dELS	3.96199044738	enhD	E1325175	EH38E1325175 distal enhancer-like signature
chr1	20168769	20168784	20168679	20168851	EH38E1325179	254	dELS	dELS	2.54712854957	enhD	E1325179	EH38E1325179 distal enhancer-like signature
chr1	20184171	20184227	20184020	20184211	EH38E1325195	317	pELS	pELS	3.1784782742	enhP	E1325195	EH38E1325195 proximal enhancer-like signature
chr1	20186114	20186133	20185848	20186198	EH38E1325199	436	PLS	PLS	4.36105377406	prom	E1325199	EH38E1325199 promoter-like signature
chr1	20290834	20290854	20290642	20290979	EH38E1325289	405	PLS	PLS	4.05828859665	prom	E1325289	EH38E1325289 promoter-like signature
chr1	20291163	20291201	20291123	20291324	EH38E1325290	225	pELS	pELS	2.25938226847	enhP	E1325290	EH38E1325290 proximal enhancer-like signature
chr1	20322300	20322316	20322126	20322475	EH38E1325304	334	pELS	pELS	3.34135397095	enhP	E1325304	EH38E1325304 proximal enhancer-like signature
chr1	20340164	20340183	20340058	20340403	EH38E1325316	361	dELS,CTCF-bound	dELS	3.61474533697	enhD	E1325316	EH38E1325316 distal enhancer-like signature
chr1	20340187	20340223	20340058	20340403	EH38E1325316	361	dELS,CTCF-bound	dELS	3.61474533697	enhD	E1325316	EH38E1325316 distal enhancer-like signature
chr1	20359990	20360007	20359968	20360308	EH38E1325334	309	dELS	dELS	3.09524684481	enhD	E1325334	EH38E1325334 distal enhancer-like signature
chr1	20361095	20361154	20360869	20361186	EH38E1325336	247	dELS	dELS	2.47250452595	enhD	E1325336	EH38E1325336 distal enhancer-like signature
chr1	20361990	20362007	20361914	20362113	EH38E1325338	372	dELS,CTCF-bound	dELS	3.72955903702	enhD	E1325338	EH38E1325338 distal enhancer-like signature
chr1	20366082	20366103	20366030	20366380	EH38E1325342	314	dELS	dELS	3.1466609842	enhD	E1325342	EH38E1325342 distal enhancer-like signature
chr1	20366665	20366693	20366578	20366814	EH38E1325343	226	dELS,CTCF-bound	dELS	2.26151627381	enhD	E1325343	EH38E1325343 distal enhancer-like signature
chr1	20366727	20366746	20366578	20366814	EH38E1325343	226	dELS,CTCF-bound	dELS	2.26151627381	enhD	E1325343	EH38E1325343 distal enhancer-like signature
chr1	20366832	20366851	20366830	20367048	EH38E1325344	214	dELS,CTCF-bound	dELS	2.14422165394	enhD	E1325344	EH38E1325344 distal enhancer-like signature
chr1	20366973	20366995	20366830	20367048	EH38E1325344	214	dELS,CTCF-bound	dELS	2.14422165394	enhD	E1325344	EH38E1325344 distal enhancer-like signature
chr1	20405504	20405522	20405195	20405541	EH38E1325372	253	dELS	dELS	2.53665609873	enhD	E1325372	EH38E1325372 distal enhancer-like signature
chr1	20406059	20406073	20405907	20406217	EH38E1325373	461	dELS	dELS	4.61149073624	enhD	E1325373	EH38E1325373 distal enhancer-like signature
chr1	20406091	20406111	20405907	20406217	EH38E1325373	461	dELS	dELS	4.61149073624	enhD	E1325373	EH38E1325373 distal enhancer-like signature
chr1	20473296	20473313	20473181	20473491	EH38E1325407	406	dELS,CTCF-bound	dELS	4.06777373389	enhD	E1325407	EH38E1325407 distal enhancer-like signature
chr1	20483995	20484018	20483819	20484097	EH38E1325428	351	dELS,CTCF-bound	dELS	3.51599410861	enhD	E1325428	EH38E1325428 distal enhancer-like signature
chr1	20484223	20484256	20484125	20484329	EH38E1325429	326	pELS,CTCF-bound	pELS	3.26438943431	enhP	E1325429	EH38E1325429 proximal enhancer-like signature
chr1	20484504	20484519	20484341	20484555	EH38E1325430	303	pELS,CTCF-bound	pELS	3.03179657744	enhP	E1325430	EH38E1325430 proximal enhancer-like signature
chr1	20485546	20485566	20485481	20485822	EH38E1325433	372	pELS,CTCF-bound	pELS	3.72855007507	enhP	E1325433	EH38E1325433 proximal enhancer-like signature
chr1	20485570	20485589	20485481	20485822	EH38E1325433	372	pELS,CTCF-bound	pELS	3.72855007507	enhP	E1325433	EH38E1325433 proximal enhancer-like signature
chr1	20485600	20485622	20485481	20485822	EH38E1325433	372	pELS,CTCF-bound	pELS	3.72855007507	enhP	E1325433	EH38E1325433 proximal enhancer-like signature
chr1	20486409	20486431	20486188	20486535	EH38E1325435	472	PLS	PLS	4.72467449652	prom	E1325435	EH38E1325435 promoter-like signature
chr1	20486500	20486520	20486188	20486535	EH38E1325435	472	PLS	PLS	4.72467449652	prom	E1325435	EH38E1325435 promoter-like signature
chr1	20494052	20494071	20493846	20494194	EH38E1325443	466	dELS,CTCF-bound	dELS	4.66891896261	enhD	E1325443	EH38E1325443 distal enhancer-like signature
chr1	20552409	20552423	20552238	20552564	EH38E1325474	490	PLS,CTCF-bound	PLS	4.90267882064	prom	E1325474	EH38E1325474 promoter-like signature
chr1	20553339	20553352	20553207	20553440	EH38E1325477	276	pELS,CTCF-bound	pELS	2.76751025762	enhP	E1325477	EH38E1325477 proximal enhancer-like signature
chr1	20553379	20553399	20553207	20553440	EH38E1325477	276	pELS,CTCF-bound	pELS	2.76751025762	enhP	E1325477	EH38E1325477 proximal enhancer-like signature
chr1	20553431	20553451	20553207	20553440	EH38E1325477	276	pELS,CTCF-bound	pELS	2.76751025762	enhP	E1325477	EH38E1325477 proximal enhancer-like signature
chr1	20553431	20553451	20553441	20553659	EH38E1325478	309	pELS,CTCF-bound	pELS	3.09699381717	enhP	E1325478	EH38E1325478 proximal enhancer-like signature
chr1	20553512	20553550	20553441	20553659	EH38E1325478	309	pELS,CTCF-bound	pELS	3.09699381717	enhP	E1325478	EH38E1325478 proximal enhancer-like signature
chr1	20553606	20553633	20553441	20553659	EH38E1325478	309	pELS,CTCF-bound	pELS	3.09699381717	enhP	E1325478	EH38E1325478 proximal enhancer-like signature
chr1	20553888	20553917	20553876	20554082	EH38E1325479	182	pELS,CTCF-bound	pELS	1.82712508967	enhP	E1325479	EH38E1325479 proximal enhancer-like signature
chr1	20575424	20575438	20575235	20575576	EH38E1325487	433	dELS,CTCF-bound	dELS	4.33043078442	enhD	E1325487	EH38E1325487 distal enhancer-like signature
chr1	20588913	20588926	20588743	20589090	EH38E1325499	396	PLS,CTCF-bound	PLS	3.96409621789	prom	E1325499	EH38E1325499 promoter-like signature
chr1	20632864	20632883	20632763	20632945	EH38E1325547	184	pELS,CTCF-bound	pELS	1.84955310157	enhP	E1325547	EH38E1325547 proximal enhancer-like signature
chr1	20633387	20633404	20633251	20633600	EH38E1325548	540	PLS,CTCF-bound	PLS	5.40435883199	prom	E1325548	EH38E1325548 promoter-like signature
chr1	20633439	20633464	20633251	20633600	EH38E1325548	540	PLS,CTCF-bound	PLS	5.40435883199	prom	E1325548	EH38E1325548 promoter-like signature
chr1	20633818	20633837	20633795	20634142	EH38E1325550	488	pELS,CTCF-bound	pELS	4.88090848146	enhP	E1325550	EH38E1325550 proximal enhancer-like signature
chr1	20633978	20633992	20633795	20634142	EH38E1325550	488	pELS,CTCF-bound	pELS	4.88090848146	enhP	E1325550	EH38E1325550 proximal enhancer-like signature
chr1	20661057	20661074	20660830	20661178	EH38E1325560	390	pELS,CTCF-bound	pELS	3.90476090278	enhP	E1325560	EH38E1325560 proximal enhancer-like signature
chr1	20661372	20661391	20661331	20661681	EH38E1325561	642	PLS,CTCF-bound	PLS	6.42249863085	prom	E1325561	EH38E1325561 promoter-like signature
chr1	20661421	20661436	20661331	20661681	EH38E1325561	642	PLS,CTCF-bound	PLS	6.42249863085	prom	E1325561	EH38E1325561 promoter-like signature
chr1	20705541	20705557	20705427	20705777	EH38E1325591	416	dELS	dELS	4.16350959437	enhD	E1325591	EH38E1325591 distal enhancer-like signature
chr1	20711029	20711043	20710685	20711031	EH38E1325596	374	dELS	dELS	3.74767409371	enhD	E1325596	EH38E1325596 distal enhancer-like signature
chr1	20717596	20717619	20717585	20717868	EH38E1325604	347	PLS,CTCF-bound	PLS	3.47520893344	prom	E1325604	EH38E1325604 promoter-like signature
chr1	20717917	20717935	20717925	20718266	EH38E1325605	451	PLS,CTCF-bound	PLS	4.51392892078	prom	E1325605	EH38E1325605 promoter-like signature
chr1	20718139	20718162	20717925	20718266	EH38E1325605	451	PLS,CTCF-bound	PLS	4.51392892078	prom	E1325605	EH38E1325605 promoter-like signature
chr1	20723524	20723548	20723249	20723525	EH38E1325608	274	dELS	dELS	2.74224475179	enhD	E1325608	EH38E1325608 distal enhancer-like signature
chr1	20724024	20724047	20724023	20724192	EH38E1325610	167	dELS	dELS	1.67613118033	enhD	E1325610	EH38E1325610 distal enhancer-like signature
chr1	20724178	20724193	20724023	20724192	EH38E1325610	167	dELS	dELS	1.67613118033	enhD	E1325610	EH38E1325610 distal enhancer-like signature
chr1	20727814	20727832	20727738	20728044	EH38E1325614	247	dELS,CTCF-bound	dELS	2.47569138204	enhD	E1325614	EH38E1325614 distal enhancer-like signature
chr1	20731271	20731288	20731175	20731376	EH38E1325620	213	pELS	pELS	2.13310710098	enhP	E1325620	EH38E1325620 proximal enhancer-like signature
chr1	20731621	20731644	20731481	20731771	EH38E1325621	262	pELS,CTCF-bound	pELS	2.62818170412	enhP	E1325621	EH38E1325621 proximal enhancer-like signature
chr1	20731725	20731746	20731481	20731771	EH38E1325621	262	pELS,CTCF-bound	pELS	2.62818170412	enhP	E1325621	EH38E1325621 proximal enhancer-like signature
chr1	20731940	20731959	20731773	20731994	EH38E1325622	247	pELS,CTCF-bound	pELS	2.47339456675	enhP	E1325622	EH38E1325622 proximal enhancer-like signature
chr1	20732110	20732134	20732108	20732454	EH38E1325623	411	pELS,CTCF-bound	pELS	4.11331303109	enhP	E1325623	EH38E1325623 proximal enhancer-like signature
chr1	20732183	20732200	20732108	20732454	EH38E1325623	411	pELS,CTCF-bound	pELS	4.11331303109	enhP	E1325623	EH38E1325623 proximal enhancer-like signature
chr1	20786044	20786066	20785898	20786106	EH38E1325651	283	pELS	pELS	2.83101997326	enhP	E1325651	EH38E1325651 proximal enhancer-like signature
chr1	20786453	20786474	20786364	20786518	EH38E1325653	426	PLS,CTCF-bound	PLS	4.26948546027	prom	E1325653	EH38E1325653 promoter-like signature
chr1	20786774	20786794	20786687	20787037	EH38E1325654	663	PLS,CTCF-bound	PLS	6.63116070754	prom	E1325654	EH38E1325654 promoter-like signature
chr1	20786853	20786873	20786687	20787037	EH38E1325654	663	PLS,CTCF-bound	PLS	6.63116070754	prom	E1325654	EH38E1325654 promoter-like signature
chr1	20786934	20786957	20786687	20787037	EH38E1325654	663	PLS,CTCF-bound	PLS	6.63116070754	prom	E1325654	EH38E1325654 promoter-like signature
chr1	20787212	20787234	20787200	20787550	EH38E1325655	516	pELS,CTCF-bound	pELS	5.16490286974	enhP	E1325655	EH38E1325655 proximal enhancer-like signature
chr1	20787327	20787352	20787200	20787550	EH38E1325655	516	pELS,CTCF-bound	pELS	5.16490286974	enhP	E1325655	EH38E1325655 proximal enhancer-like signature
[truncated: 89,291 more rows]

## Sheet: ZDNABERT+ССRE+GWAS
chr	pos	ZDNABERT start	ZDNABERT end	Experimental start	Experimental end	CCRE start	CCRE end	Mapped genes	SNPs	Context	Disease/trait – GWAS	ccre	name	score	encodeLabel	zScore	ucscLabel	accessionLabel	description
1	230978849	230978838	230978857			230978807	230979155	TTC13	rs11122174	5_prime_UTR_variant	Hematocrit	PLS,CTCF-bound	EH38E1431130	742	PLS	7.42642174632	prom	E1431130	EH38E1431130 promoter-like signature
1	109717947	109717946	109717965			109717736	109718084	GSTM5	rs780766383	3_prime_UTR_variant	Protein quantitative trait loci (liver)	dELS,CTCF-bound	EH38E1375043	264	dELS	2.64091647777	enhD	E1375043	EH38E1375043 distal enhancer-like signature
1	55039931	55039907	55039934			55039902	55040121	PCSK9	rs564427867	missense_variant	Coronary artery disease	pELS,CTCF-bound	EH38E1349460	253	pELS	2.53901195642	enhP	E1349460	EH38E1349460 proximal enhancer-like signature
1	9292725	9292723	9292755			9292676	9293020	H6PD - SPSB1	rs564101206	TF_binding_site_variant	Waist-to-hip ratio adjusted for BMI; Waist circumference adjusted for body mass index	PLS,CTCF-bound	EH38E1316968	431	PLS	4.31294521211	prom	E1316968	EH38E1316968 promoter-like signature
1	223712893	223712880	223712900			223712679	223712916	CAPN2	rs373214284	intron_variant	Blood protein levels	pELS,CTCF-bound	EH38E1426029	327	pELS	3.27902270031	enhP	E1426029	EH38E1426029 proximal enhancer-like signature
1	31699492	31699467	31699522			31699455	31699619	COL16A1	rs6681149	intron_variant	Adult onset asthma and/or BMI; Nonatopic asthma and/or BMI; Nonatopic asthma	dELS,CTCF-bound	EH38E1334408	394	dELS	3.94245346342	enhD	E1334408	EH38E1334408 distal enhancer-like signature
1	205750404	205750395	205750411			205750139	205750489	NUCKS1 - RAB29	rs823114	TF_binding_site_variant	Alcohol consumption (drinks per week); Alcohol consumption (drinks per week) (MTAG)	PLS,CTCF-bound	EH38E1415756	661	PLS	6.61135631589	prom	E1415756	EH38E1415756 promoter-like signature
1	18653380	18653380	18653396			18653345	18653678	PAX7	rs742071	intron_variant	Orofacial clefts; Facial morphology (segment 11)	dELS	EH38E1323974	431	dELS	4.31801330691	enhD	E1323974	EH38E1323974 distal enhancer-like signature
1	61654306	61654300	61654323			61654133	61654458	NA - TM2D1	rs10789097	non_coding_transcript_exon_variant	Hip bone size	PLS	EH38E1353578	269	PLS	2.69033485862	prom	E1353578	EH38E1353578 promoter-like signature
1	167439433	167439432	167439453			167439321	167439668	CD247	rs840016	non_coding_transcript_exon_variant	Rheumatoid arthritis	dELS,CTCF-bound	EH38E1394603	344	dELS	3.44919047271	enhD	E1394603	EH38E1394603 distal enhancer-like signature
1	21616190	21616137	21616195			21616113	21616399	RAP1GAP	rs829416	intron_variant	Serum phosphate levels	dELS	EH38E1326272	331	dELS	3.31937021804	enhD	E1326272	EH38E1326272 distal enhancer-like signature
1	55039926	55039907	55039934			55039902	55040121	PCSK9	rs1344705474	frameshift_variant	Direct low density lipoprotein cholesterol levels; Total cholesterol levels; Apolipoprotein B levels	pELS,CTCF-bound	EH38E1349460	253	pELS	2.53901195642	enhP	E1349460	EH38E1349460 proximal enhancer-like signature
1	9651702	9651695	9651713			9651645	9651973	TMEM201 - PIK3CD	rs11806839	regulatory_region_variant	Eosinophil counts	PLS,CTCF-bound	EH38E1317315	305	PLS	3.05592389133	prom	E1317315	EH38E1317315 promoter-like signature
1	118973782	118973776	118973799			118973573	118973916	TBX15	rs61806235	intron_variant	Waist-to-hip ratio adjusted for BMI; Hip index; A body shape index; Waist circumference adjusted for body mass index	dELS	EH38E1381118	373	dELS	3.73425894784	enhD	E1381118	EH38E1381118 distal enhancer-like signature
1	164589275	164589263	164589278			164589155	164589362	PBX1	rs10918048	intron_variant	Lymphocyte counts	pELS,CTCF-bound	EH38E1393057	366	pELS	3.66183284835	enhP	E1393057	EH38E1393057 proximal enhancer-like signature
1	245763940	245763922	245763953			245763840	245764186	SMYD3	rs12035406	intron_variant	Renal underexcretion gout	dELS	EH38E1439396	346	dELS	3.46694964857	enhD	E1439396	EH38E1439396 distal enhancer-like signature
2	36355677	36355659	36355687	36355662	36355681	36355555	36355903	CRIM1-DT - CRIM1	rs181698387	TF_binding_site_variant	Self-reported math ability	PLS,CTCF-bound	EH38E1987416	527	PLS	5.27706067984	prom	E1987416	EH38E1987416 promoter-like signature
2	232697487	232697481	232697499			232697478	232697679	GIGYF2	rs4144797	intron_variant	Schizophrenia vs autism spectrum disorder (ordinary least squares (OLS)); Schizophrenia vs anorexia nervosa (ordinary least squares (OLS)); Schizophrenia	pELS,CTCF-bound	EH38E2083698	456	pELS	4.56664514465	enhP	E2083698	EH38E2083698 proximal enhancer-like signature
2	240914204	240914196	240914216			240914201	240914373	CROCC2	rs62186584	intron_variant	Sex hormone-binding globulin levels adjusted for BMI	dELS,CTCF-bound	EH38E2090224	264	dELS	2.64906949727	enhD	E2090224	EH38E2090224 distal enhancer-like signature
2	42054172	42054162	42054180	42054164	42054179	42054080	42054298	PKDCC	rs34372645	missense_variant	Serum levels of protein PKDCC	dELS,CTCF-bound	EH38E1991350	387	dELS	3.8791812414	enhD	E1991350	EH38E1991350 distal enhancer-like signature
2	241734689	241734689	241734721			241734411	241734754	D2HGDH	rs7370843	5_prime_UTR_variant	Atopic asthma; Serum metabolite levels	PLS,CTCF-bound	EH38E2090922	657	PLS	6.5777763919	prom	E2090922	EH38E2090922 promoter-like signature
2	3595166	3595154	3595169	3595154	3595169	3594892	3595230	COLEC11	rs77246730	splice_region_variant	Blood protein levels	PLS,CTCF-bound	EH38E1968565	452	PLS	4.52810368207	prom	E1968565	EH38E1968565 promoter-like signature
2	20676976	20676966	20676985			20676851	20677199	GDF7	rs10856801	3_prime_UTR_variant	OTU99_157 (Barnesiella) prevalence	pELS,CTCF-bound	EH38E1978872	423	pELS	4.23334855162	enhP	E1978872	EH38E1978872 proximal enhancer-like signature
3	50292395	50292388	50292408			50292364	50292714	IFRD2	rs1076872	5_prime_UTR_variant	High light scatter reticulocyte count; Immature fraction of reticulocytes; Mean reticulocyte volume	PLS,CTCF-bound	EH38E2201030	690	PLS	6.90360991404	prom	E2201030	EH38E2201030 promoter-like signature
3	38165548	38165535	38165553			38165309	38165623	OXSR1	rs573682388	5_prime_UTR_variant	Mean corpuscular volume; Mean corpuscular hemoglobin concentration; Immature fraction of reticulocytes; Glycated hemoglobin levels; Hemoglobin A1c levels; Mean spheric corpuscular volume; Mean reticulocyte volume	PLS,CTCF-bound	EH38E2193118	685	PLS	6.85350054281	prom	E2193118	EH38E2193118 promoter-like signature
3	123358195	123358151	123358196			123357974	123358311	ADCY5	rs4093840	intron_variant	Chronic obstructive pulmonary disease	dELS	EH38E2232802	244	dELS	2.44302715512	enhD	E2232802	EH38E2232802 distal enhancer-like signature
3	10142089	10142083	10142099			10141934	10142147	VHL	rs193922608	missense_variant	Bullous pemphigoid	pELS,CTCF-bound	EH38E2177584	467	pELS	4.67398082385	enhP	E2177584	EH38E2177584 proximal enhancer-like signature
3	52495883	52495881	52495911			52495792	52496089	STAB1	rs9863753	intron_variant	High density lipoprotein cholesterol levels; Triglycerides	pELS,CTCF-bound	EH38E2202434	373	pELS	3.73784398657	enhP	E2202434	EH38E2202434 proximal enhancer-like signature
4	1746473	1746468	1746482			1746235	1746553	TACC3 - FGFR3	rs4507432	TF_binding_site_variant	Brain morphology (MOSTest); Mean spheric corpuscular volume	dELS,CTCF-bound	EH38E2275025	467	dELS	4.67379376676	enhD	E2275025	EH38E2275025 distal enhancer-like signature
4	145482013	145482012	145482033	145482015	145482029	145481948	145482157	SMAD1	rs13144151	5_prime_UTR_variant	HDL cholesterol levels	pELS,CTCF-bound	EH38E2332879	317	pELS	3.17840691209	enhP	E2332879	EH38E2332879 proximal enhancer-like signature
4	86904280	86904272	86904290			86904121	86904470	C4orf36 - AFF1	rs13115795	intron_variant	Cholesteryl esters to total lipids ratio in medium LDL; Phospholipids to total lipids ratio in very large VLDL; Triglyceride levels in chylomicrons and extremely large VLDL	dELS,CTCF-bound	EH38E2310273	301	dELS	3.01303708285	enhD	E2310273	EH38E2310273 distal enhancer-like signature
4	121696338	121696334	121696353			121696130	121696480	ANXA5	rs2306413	intron_variant	Waist circumference adjusted for body mass index	pELS,CTCF-bound	EH38E2324083	524	pELS	5.24082653951	enhP	E2324083	EH38E2324083 proximal enhancer-like signature
4	81030757	81030720	81030779	81030720	81030779	81030520	81030798	BMP3	rs6535231	5_prime_UTR_variant	Refractive astigmatism	pELS	EH38E2307278	353	pELS	3.53205519631	enhP	E2307278	EH38E2307278 proximal enhancer-like signature
4	102869029	102869016	102869032			102868687	102869036	CISD2	rs223332	5_prime_UTR_variant	Schizophrenia vs autism spectrum disorder (ordinary least squares (OLS))	PLS,CTCF-bound	EH38E2316838	579	PLS	5.79040186469	prom	E2316838	EH38E2316838 promoter-like signature
5	91383446	91383407	91383446			91383250	91383600	ARRDC3-AS1	rs139441768	intron_variant	Progesterone levels	PLS,CTCF-bound	EH38E2390690	714	PLS	7.14333122097	prom	E2390690	EH38E2390690 promoter-like signature
5	150166863	150166846	150166864	150166848	150166863	150166569	150166906	CDX1	rs2302274	5_prime_UTR_variant	Distal/Left-sided colorectal cancer; Distal colorectal cancer; Rectal cancer	PLS	EH38E2420689	312	PLS	3.1253571787	prom	E2420689	EH38E2420689 promoter-like signature
5	172765347	172765336	172765354			172765311	172765661	NEURL1B - DUSP1	rs114503346	intron_variant	Vertical cup-disc ratio (multi-trait analysis); Diastolic blood pressure; Eczema	dELS,CTCF-bound	EH38E2432299	748	dELS	7.4808298506	enhD	E2432299	EH38E2432299 distal enhancer-like signature
5	1004197	1004191	1004259	1004195	1004238	1003939	1004285	TRIP13 - NKD2	rs72705193	TF_binding_site_variant	Mean corpuscular volume	pELS,CTCF-bound	EH38E2352466	293	pELS	2.93617954695	enhP	E2352466	EH38E2352466 proximal enhancer-like signature
5	157575687	157575674	157575691			157575355	157575704	ADAM19	rs11465228	missense_variant	Chronic obstructive pulmonary disease	pELS,CTCF-bound	EH38E2424755	323	pELS	3.23870681155	enhP	E2424755	EH38E2424755 proximal enhancer-like signature
5	113488469	113488463	113488481	113488463	113488479	113488330	113488680	MCC	rs348941	non_coding_transcript_exon_variant	Emphysema annual change measurement in smokers (adjusted lung density)	pELS,CTCF-bound	EH38E2399945	436	pELS	4.3672043967	enhP	E2399945	EH38E2399945 proximal enhancer-like signature
6	36680587	36680584	36680598			36680259	36680609	CDKN1A	rs3176334	non_coding_transcript_exon_variant	Alanine aminotransferase levels; Aspartate aminotransferase levels	pELS,CTCF-bound	EH38E2463471	625	pELS	6.25677690754	enhP	E2463471	EH38E2463471 proximal enhancer-like signature
6	33080761	33080757	33080773			33080612	33080952	HLA-DPA1, HLA-DPA1, HLA-DPA1, HLA-DPA1, HLA-DPA1, HLA-DPA1, HLA-DPB1, HLA-DPB1, HLA-DPB1, HLA-DPB1, HLA-DPB1, HLA-DPB1	rs9277348	missense_variant	Hypothyroidism	PLS,CTCF-bound	EH38E2460361	343	PLS	3.43171498895	prom	E2460361	EH38E2460361 promoter-like signature
6	125790654	125790654	125790673			125790495	125790701	NCOA7	rs3734634	intron_variant	Brugada syndrome	PLS,CTCF-bound	EH38E2500543	456	PLS	4.56843089057	prom	E2500543	EH38E2500543 promoter-like signature
6	34238268	34238253	34238273			34238030	34238374	HMGA1	rs117741261	intron_variant	Height	pELS,CTCF-bound	EH38E2461388	440	pELS	4.40503085472	enhP	E2461388	EH38E2461388 proximal enhancer-like signature
6	36678992	36678991	36679008			36678974	36679155	CDKN1A	rs146170154	intron_variant	QRS duration	pELS,CTCF-bound	EH38E2463467	365	pELS	3.65185131133	enhP	E2463467	EH38E2463467 proximal enhancer-like signature
6	26233159	26233147	26233160			26233105	26233338	H2AC9P	rs10946808	non_coding_transcript_exon_variant	Height	PLS,CTCF-bound	EH38E2455912	419	PLS	4.1946146843	prom	E2455912	EH38E2455912 promoter-like signature
6	33427745	33427734	33427749			33427595	33427751	SYNGAP1	rs79926713	intron_variant	Educational attainment	dELS,CTCF-bound	EH38E2460665	340	dELS	3.40655890782	enhD	E2460665	EH38E2460665 distal enhancer-like signature
6	29976681	29976679	29976696			29976507	29976854	HCG9, HCG9, HCG9, HCG9, HCG9, HCG9, HCG9	rs3823379	intron_variant	Apolipoprotein B levels	pELS,CTCF-bound	EH38E2458035	508	pELS	5.08289732999	enhP	E2458035	EH38E2458035 proximal enhancer-like signature
6	31652743	31652725	31652750			31652586	31652854	APOM, APOM, APOM, APOM, APOM, APOM, APOM	rs3117582	intron_variant	Lung cancer	PLS,CTCF-bound	EH38E2459342	729	PLS	7.29520838438	prom	E2459342	EH38E2459342 promoter-like signature
6	41941784	41941775	41941801			41941716	41942066	CCND3	rs3050131	5_prime_UTR_variant	Mean corpuscular volume; Weight; Blood urea nitrogen levels; Height	PLS,CTCF-bound	EH38E2467297	538	PLS	5.38834940353	prom	E2467297	EH38E2467297 promoter-like signature
6	41941784	41941775	41941801			41941716	41942066	CCND3	rs66934106	5_prime_UTR_variant	Mean corpuscular volume; Weight; Blood urea nitrogen levels; Height	PLS,CTCF-bound	EH38E2467297	538	PLS	5.38834940353	prom	E2467297	EH38E2467297 promoter-like signature
6	104940530	104940519	104940542	104940524	104940541	104940364	104940695	LIN28B-AS1, LIN28B	rs7766336	intron_variant	Appendicular lean mass	PLS,CTCF-bound	EH38E2489626	472	PLS	4.72154698525	prom	E2489626	EH38E2489626 promoter-like signature
6	31356809	31356808	31356823			31356588	31356860	HLA-B, HLA-B, HLA-B, HLA-B	rs1050556	synonymous_variant	Phospholipids to total lipids ratio in large HDL; Triglycerides to total lipids ratio in very large VLDL; Cholesterol to total lipids ratio in very large VLDL; Triglycerides to total lipids ratio in very small VLDL; Free cholesterol levels in very large HDL; Free cholesterol to total lipids ratio in very large VLDL	PLS,CTCF-bound	EH38E2459086	352	PLS	3.52076362249	prom	E2459086	EH38E2459086 promoter-like signature
6	26199675	26199672	26199690			26199579	26199802	H2BC7	rs34961555	synonymous_variant	Intelligence (MTAG)	PLS,CTCF-bound	EH38E2455857	574	PLS	5.74290396635	prom	E2455857	EH38E2455857 promoter-like signature
6	34601943	34601933	34601951			34601741	34602079	ILRUN	rs2814973	intron_variant	Height	dELS	EH38E2461696	472	dELS	4.72581089474	enhD	E2461696	EH38E2461696 distal enhancer-like signature
6	7215308	7215300	7215313			7215183	7215520	RREB1	rs6919004	non_coding_transcript_exon_variant	Serum alkaline phosphatase levels	dELS	EH38E2443571	385	dELS	3.85132968581	enhD	E2443571	EH38E2443571 distal enhancer-like signature
6	31354367	31354363	31354379			31354125	31354399	HLA-B, HLA-B, HLA-B, HLA-B	rs3819305	intron_variant	Hip circumference adjusted for BMI	pELS	EH38E2459078	351	pELS	3.51186538547	enhP	E2459078	EH38E2459078 proximal enhancer-like signature
6	125746855	125746836	125746855			125746851	125747201	LINC02523 - HEY2	rs980014	intron_variant	Cortical surface area (MOSTest)	pELS,CTCF-bound	EH38E2500484	474	pELS	4.74309723755	enhP	E2500484	EH38E2500484 proximal enhancer-like signature
7	1938748	1938733	1938782			1938731	1938910	MAD1L1	rs62442919	intron_variant	Sex hormone-binding globulin levels; Sex hormone-binding globulin levels adjusted for BMI	dELS	EH38E2529011	293	dELS	2.93226122711	enhD	E2529011	EH38E2529011 distal enhancer-like signature
7	128227402	128227398	128227411			128227395	128227603	MIR129-1 - LEP	rs79947808	regulatory_region_variant	Schizophrenia	dELS	EH38E2588811	232	dELS	2.32941664052	enhD	E2588811	EH38E2588811 distal enhancer-like signature
7	27152078	27152078	27152118	27152077	27152122	27151941	27152145	HOXA3, HOXA-AS3	rs368928402	intron_variant	A body shape index	pELS	EH38E2542616	402	pELS	4.02166190894	enhP	E2542616	EH38E2542616 proximal enhancer-like signature
7	150948446	150948445	150948466			150948264	150948611	KCNH2	rs1805123	missense_variant	QT interval; Body mass index; Adult body size	dELS	EH38E2600984	230	dELS	2.30748664595	enhD	E2600984	EH38E2600984 distal enhancer-like signature
7	28180193	28180190	28180214	28180191	28180213	28180074	28180276	JAZF1	rs849333	intron_variant	A body shape index	pELS	EH38E2543469	358	pELS	3.58539071676	enhP	E2543469	EH38E2543469 proximal enhancer-like signature
7	635944	635930	635946			635800	635980	PRKAR1B	rs75444260	intron_variant	Plasma free amino acid levels	dELS	EH38E2527762	273	dELS	2.73261917317	enhD	E2527762	EH38E2527762 distal enhancer-like signature
7	157078371	157078369	157078384			157078301	157078545	MNX1-AS1 - UBE3C	rs13236413	intergenic_variant	Metabolite levels	DNase-H3K4me3	EH38E2604278	237	DNase-H3K4me3	2.37171086167	K4m3	E2604278	EH38E2604278 DNase-H3K4me3
7	2434112	2434110	2434137			2434094	2434381	CHST12	rs2969076	3_prime_UTR_variant	Blood protein levels	dELS	EH38E2529530	361	dELS	3.61963437554	enhD	E2529530	EH38E2529530 distal enhancer-like signature
7	1101834	1101820	1101843			1101702	1101906	C7orf50	rs78399431	intron_variant	Systolic blood pressure	dELS	EH38E2528272	223	dELS	2.23057505525	enhD	E2528272	EH38E2528272 distal enhancer-like signature
8	142452378	142452372	142452387			142452361	142452521	ADGRB1	rs13256888	intron_variant	Highest math class taken (MTAG)	dELS,CTCF-bound	EH38E2674419	274	dELS	2.74826273074	enhD	E2674419	EH38E2674419 distal enhancer-like signature
8	10653611	10653594	10653620			10653452	10653710	RP1L1	rs11781592	intron_variant	Neutrophil count; A body shape index	pELS,CTCF-bound	EH38E2610227	280	pELS	2.80562385349	enhP	E2610227	EH38E2610227 proximal enhancer-like signature
8	666484	666479	666498			666303	666628	ERICH1	rs2247256	3_prime_UTR_variant	Statin-induced myopathy (severe)	dELS	EH38E2606015	305	dELS	3.05362323029	enhD	E2606015	EH38E2606015 distal enhancer-like signature
8	23529679	23529676	23529697			23529437	23529780	SLC25A37	rs62503282	intron_variant	Mean corpuscular hemoglobin	pELS,CTCF-bound	EH38E2617390	407	pELS	4.07843823882	enhP	E2617390	EH38E2617390 proximal enhancer-like signature
8	48324155	48324155	48324207			48324004	48324157	RNA5SP531 - RPL29P19	rs35148015	regulatory_region_variant	Weight	dELS	EH38E2629384	328	dELS	3.28944320482	enhD	E2629384	EH38E2629384 distal enhancer-like signature
8	41651058	41650986	41651067	41650988	41651064	41650841	41651087	NKX6-3 - ANK1	rs13262861	regulatory_region_variant	Type 2 diabetes	DNase-H3K4me3	EH38E2627322	377	DNase-H3K4me3	3.77640600156	K4m3	E2627322	EH38E2627322 DNase-H3K4me3
8	10653479	10653458	10653504			10653452	10653710	RP1L1	rs73198802	intron_variant	Neutrophil count	pELS,CTCF-bound	EH38E2610227	280	pELS	2.80562385349	enhP	E2610227	EH38E2610227 proximal enhancer-like signature
8	143976190	143976184	143976207	143976186	143976203	143976095	143976336	PLEC	rs11786083	intron_variant	LDL cholesterol levels	pELS,CTCF-bound	EH38E2675803	305	pELS	3.05647678016	enhP	E2675803	EH38E2675803 proximal enhancer-like signature
8	19470448	19470438	19470455			19470287	19470637	CSGALNACT1	rs6984449	intron_variant	Educational attainment	dELS	EH38E2614568	296	dELS	2.96062453438	enhD	E2614568	EH38E2614568 distal enhancer-like signature
8	27479250	27479246	27479291			27479115	27479324	CHRNA2	rs2565060	5_prime_UTR_variant	Smoking status (current vs never)	PLS,CTCF-bound	EH38E2619675	322	PLS	3.2215382591	prom	E2619675	EH38E2619675 promoter-like signature
9	72315459	72315458	72315493			72315397	72315547	LINC01504	rs368838820	non_coding_transcript_exon_variant	Serum albumin levels	dELS	EH38E2696701	459	dELS	4.59215398744	enhD	E2696701	EH38E2696701 distal enhancer-like signature
9	115073620	115073613	115073633			115073499	115073829	TNC, DELEC1	rs1138545	missense_variant	Blood protein levels; Protein quantitative trait loci; Tenascin levels	CTCF-only,CTCF-bound	EH38E2720748	294	CTCF-only	2.94551645054	CTCF	E2720748	EH38E2720748 CTCF-only
9	3526656	3526656	3526669			3526602	3526777	RFX3 - RFX3-AS1	rs10758299	TF_binding_site_variant	Uveal melanoma with chromosome 3 loss	PLS,CTCF-bound	EH38E2678529	507	PLS	5.07886574696	prom	E2678529	EH38E2678529 promoter-like signature
9	114287611	114287602	114287616			114287517	114287667	COL27A1	rs946053	intron_variant	Height	dELS,CTCF-bound	EH38E2720113	302	dELS	3.0252555675	enhD	E2720113	EH38E2720113 distal enhancer-like signature
9	134067584	134067573	134067592	134067575	134067592	134067407	134067732	BRD3	rs13287061	intron_variant	Mean platelet volume	pELS,CTCF-bound	EH38E2734632	402	pELS	4.02162860538	enhP	E2734632	EH38E2734632 proximal enhancer-like signature
9	115073620	115073613	115073633			115073499	115073829	DELEC1, TNC	rs45602433	missense_variant	Blood protein levels; Protein quantitative trait loci; Tenascin levels	CTCF-only,CTCF-bound	EH38E2720748	294	CTCF-only	2.94551645054	CTCF	E2720748	EH38E2720748 CTCF-only
9	37034672	37034656	37034675			37034586	37034925	No mapped genes x PAX5 - RPL32P21	rs5763181 x rs3758180	intron_variant x TF_binding_site_variant	Total PHF-tau (SNP x SNP interaction)	pELS,CTCF-bound	EH38E2692883	443	pELS	4.43477970331	enhP	E2692883	EH38E2692883 proximal enhancer-like signature
9	96450096	96450072	96450097			96449881	96450230	ZNF367 - HABP4	rs1885426	regulatory_region_variant	Hip circumference adjusted for BMI	PLS,CTCF-bound	EH38E2710375	618	PLS	6.18272584642	prom	E2710375	EH38E2710375 promoter-like signature
10	8046691	8046647	8046694			8046676	8046997	GATA3	rs263424	intron_variant	Serum phosphate levels	dELS	EH38E1446312	404	dELS	4.04024950817	enhD	E1446312	EH38E1446312 distal enhancer-like signature
10	129467281	129467272	129467287			129466971	129467321	MGMT	rs16906252	synonymous_variant	MGMT methylation in smokers	PLS,CTCF-bound	EH38E1510800	564	PLS	5.64939945476	prom	E1510800	EH38E1510800 promoter-like signature
10	6075359	6075354	6075368			6075170	6075420	RPL32P23 - RBM17	rs11256593	regulatory_region_variant	Multiple sclerosis	dELS	EH38E1444979	270	dELS	2.70141090152	enhD	E1444979	EH38E1444979 distal enhancer-like signature
10	70888579	70888575	70888594			70888439	70888787	PCBD1 - LINC02622	rs827237	TF_binding_site_variant	Type 2 diabetes	PLS,CTCF-bound	EH38E1476325	439	PLS	4.39747630929	prom	E1476325	EH38E1476325 promoter-like signature
10	92690476	92690472	92690509	92690472	92690493	92690444	92690653	HHEX	rs9420589	intron_variant	Calcium levels	pELS,CTCF-bound	EH38E1488949	479	pELS	4.79652771007	enhP	E1488949	EH38E1488949 proximal enhancer-like signature
10	79380497	79380488	79380510			79380296	79380535	PPIF - ZCCHC24	rs1013495	TF_binding_site_variant	Height	pELS,CTCF-bound	EH38E1482749	430	pELS	4.30633289863	enhP	E1482749	EH38E1482749 proximal enhancer-like signature
10	99530544	99530528	99530544			99530489	99530652	LINC01475	rs6584283	intron_variant	Ulcerative colitis; Colorectal cancer; Ulcerative colitis vs rheumatoid arthritis (ordinary least squares (OLS))	pELS,CTCF-bound	EH38E1492914	237	pELS	2.37218286672	enhP	E1492914	EH38E1492914 proximal enhancer-like signature
10	103668394	103668376	103668397			103668324	103668518	SH3PXD2A	rs3781339	intron_variant	Educational attainment (MTAG); Educational attainment	dELS,CTCF-bound	EH38E1496082	302	dELS	3.02916600961	enhD	E1496082	EH38E1496082 distal enhancer-like signature
10	100866753	100866747	100866761			100866729	100867076	PAX2 - Y_RNA	rs61873510	regulatory_region_variant	Hand grip strength; Bitter alcoholic beverage consumption; Alcohol consumption (drinks per week)	DNase-H3K4me3,CTCF-bound	EH38E1493798	343	DNase-H3K4me3	3.43064051391	K4m3	E1493798	EH38E1493798 DNase-H3K4me3
10	116742544	116742507	116742550	116742507	116742530	116742465	116742815	HSPA12A	rs11592166	5_prime_UTR_variant	Systolic blood pressure	PLS,CTCF-bound	EH38E1502796	450	PLS	4.50597884349	prom	E1502796	EH38E1502796 promoter-like signature
10	93072371	93072357	93072371			93072279	93072628	CYP26C1 - CYP26A1	rs11812460	intron_variant	Platelet count; Insulin-like growth factor 1 levels; Low density lipoprotein cholesterol levels; Gamma glutamyl transferase levels; Direct bilirubin levels	pELS,CTCF-bound	EH38E1489174	349	pELS	3.49313314936	enhP	E1489174	EH38E1489174 proximal enhancer-like signature
10	58513395	58513392	58513418	58513397	58513418	58513170	58513493	BICC1	rs7079648	intron_variant	Serum uric acid levels	PLS,CTCF-bound	EH38E1469694	313	PLS	3.13652924848	prom	E1469694	EH38E1469694 promoter-like signature
10	110210161	110210152	110210179	110210152	110210177	110209976	110210269	MXI1	rs113511609	intron_variant	White blood cell count	PLS	EH38E1498642	503	PLS	5.03321650702	prom	E1498642	EH38E1498642 promoter-like signature
10	32380191	32380172	32380193			32380161	32380474	EPC1 - RNU6-1244P	rs58095595	regulatory_region_variant	Lung function (FEV1/FVC)	pELS	EH38E1460389	272	pELS	2.72689100491	enhP	E1460389	EH38E1460389 proximal enhancer-like signature
11	32439327	32439304	32439335			32438987	32439327	WT1-AS	rs7943101	non_coding_transcript_exon_variant	Type 2 diabetes	PLS,CTCF-bound	EH38E1530628	328	PLS	3.28909968804	prom	E1530628	EH38E1530628 promoter-like signature
11	14381384	14381376	14381392			14381302	14381614	RRAS2 - COPB1	rs61884005	intergenic_variant	Multiple sclerosis; Phospholipids to total lipids ratio in large VLDL	dELS,CTCF-bound	EH38E1523032	389	dELS	3.894623689	enhD	E1523032	EH38E1523032 distal enhancer-like signature
11	128695139	128695119	128695149	128695131	128695146	128695085	128695254	SENCR, FLI1	rs10893909	intron_variant	Platelet count; Plateletcrit	pELS,CTCF-bound	EH38E1581272	303	pELS	3.03227671053	enhP	E1581272	EH38E1581272 proximal enhancer-like signature
11	62612555	62612545	62612560			62612490	62612836	ROM1, EML3	rs113222038	5_prime_UTR_variant	High density lipoprotein cholesterol levels	PLS,CTCF-bound	EH38E1542732	490	PLS	4.90158939462	prom	E1542732	EH38E1542732 promoter-like signature
11	32091022	32091017	32091036	32091017	32091032	32090817	32091166	EIF4A2P5 - RCN1	rs223046	intron_variant	Height	PLS,CTCF-bound	EH38E1530386	462	PLS	4.62112717691	prom	E1530386	EH38E1530386 promoter-like signature
11	119030904	119030896	119030913			119030745	119031094	SLC37A4	rs1784559	5_prime_UTR_variant	Serum albumin levels	PLS,CTCF-bound	EH38E1574693	727	PLS	7.27748528385	prom	E1574693	EH38E1574693 promoter-like signature
11	61897285	61897275	61897294			61897175	61897459	FADS3 - RAB3IL1	rs17764935	regulatory_region_variant	Mean corpuscular hemoglobin	dELS,CTCF-bound	EH38E1542155	424	dELS	4.24075587585	enhD	E1542155	EH38E1542155 distal enhancer-like signature
11	69399390	69399363	69399409			69399141	69399473	MYEOV - LINC02747	rs56335903	regulatory_region_variant	A body shape index	dELS	EH38E1548757	374	dELS	3.7467489226	enhD	E1548757	EH38E1548757 distal enhancer-like signature
11	113553320	113553314	113553329			113553212	113553562	DRD2 - NA	rs10750025	intergenic_variant	Walking pace	dELS	EH38E1570770	491	dELS	4.91439671017	enhD	E1570770	EH38E1570770 distal enhancer-like signature
11	125349877	125349836	125349879			125349699	125350009	PKNOX2	rs111615748	intron_variant	Protein quantitative trait loci (liver)	dELS	EH38E1579180	164	dELS	1.64064261828	enhD	E1579180	EH38E1579180 distal enhancer-like signature
11	2299865	2299804	2299885	2299808	2299872	2299828	2300018	C11orf21	rs2521269	intron_variant	Chronic lymphocytic leukemia	dELS	EH38E1515247	205	dELS	2.05846534731	enhD	E1515247	EH38E1515247 distal enhancer-like signature
11	8625544	8625542	8625584			8625406	8625611	TRIM66	rs147425225	intron_variant	Insulin-like growth factor 1 levels	dELS	EH38E1518531	171	dELS	1.71566182591	enhD	E1518531	EH38E1518531 distal enhancer-like signature
11	26994813	26994806	26994820	26994806	26994819	26994673	26994931	FIBIN	rs138273386	missense_variant	Height	pELS,CTCF-bound	EH38E1528308	247	pELS	2.47750512523	enhP	E1528308	EH38E1528308 proximal enhancer-like signature
11	65860863	65860860	65860878			65860626	65860909	CFL1, MUS81	rs13817	missense_variant	Cortical thickness; Vertex-wise cortical thickness	pELS,CTCF-bound	EH38E1545623	474	pELS	4.74501558157	enhP	E1545623	EH38E1545623 proximal enhancer-like signature
11	62671347	62671341	62671358			62671310	62671462	UQCC3, LBHD1	rs693698	5_prime_UTR_variant	Blood protein levels	PLS,CTCF-bound	EH38E1542784	387	PLS	3.87243145608	prom	E1542784	EH38E1542784 promoter-like signature
11	69052538	69052526	69052543			69052284	69052634	TPCN2	rs117197680	intron_variant	Hair colour (natural, before greying): Blonde (UKB data field 1747_1)	dELS	EH38E1548422	415	dELS	4.15232993282	enhD	E1548422	EH38E1548422 distal enhancer-like signature
11	32090986	32090973	32090998	32090973	32090993	32090817	32091166	EIF4A2P5 - RCN1	rs190104	intron_variant	Apolipoprotein B levels	PLS,CTCF-bound	EH38E1530386	462	PLS	4.62112717691	prom	E1530386	EH38E1530386 promoter-like signature
11	46119871	46119864	46119883			46119688	46119904	PHF21A	rs148683230	intron_variant	Educational attainment (MTAG); Appendicular lean mass	pELS,CTCF-bound	EH38E1537173	402	pELS	4.02556283812	enhP	E1537173	EH38E1537173 proximal enhancer-like signature
11	12814777	12814777	12814846			12814508	12814821	TEAD1	rs371148512	intron_variant	Weight	dELS,CTCF-bound	EH38E1522034	350	dELS	3.50419218604	enhD	E1522034	EH38E1522034 distal enhancer-like signature
11	69642779	69642762	69642784			69642714	69642962	CCND1	rs3918292	intron_variant	Height	pELS,CTCF-bound	EH38E1548980	345	pELS	3.45023515384	enhP	E1548980	EH38E1548980 proximal enhancer-like signature
11	13278705	13278684	13278707	13278688	13278701	13278696	13279016	ARNTL	rs7928655	intron_variant	Mean arterial pressure; Diastolic blood pressure	pELS,CTCF-bound	EH38E1522412	249	pELS	2.49012607499	enhP	E1522412	EH38E1522412 proximal enhancer-like signature
11	2835428	2835397	2835441	2835397	2835442	2835268	2835530	KCNQ1, KCNQ1	rs4930011	intron_variant	Fasting glucose; Medication use (drugs used in diabetes)	dELS,CTCF-bound	EH38E1515766	264	dELS	2.64453091287	enhD	E1515766	EH38E1515766 distal enhancer-like signature
11	69638276	69638266	69638288	69638269	69638286	69638127	69638469	NA - CCND1	rs144245804	regulatory_region_variant	Type 2 diabetes	dELS	EH38E1548967	459	dELS	4.59956971337	enhD	E1548967	EH38E1548967 distal enhancer-like signature
11	13339458	13339431	13339460			13339232	13339579	ARNTL	rs1037169	intron_variant	Sex hormone-binding globulin levels adjusted for BMI; Sex hormone-binding globulin levels	dELS	EH38E1522476	467	dELS	4.6728018621	enhD	E1522476	EH38E1522476 distal enhancer-like signature
12	49537947	49537918	49537947	49537920	49537933	49537817	49538022	SPATS2 - KCNH3	rs11613183	intron_variant	Sensitivity to environmental stress and adversity	pELS,CTCF-bound	EH38E1610191	293	pELS	2.93714061392	enhP	E1610191	EH38E1610191 proximal enhancer-like signature
12	10368790	10368771	10368795			10368692	10368912	KLRK1-AS1	rs10743889	intron_variant	Obesity-related traits	dELS	EH38E1592358	229	dELS	2.29211031614	enhD	E1592358	EH38E1592358 distal enhancer-like signature
12	123115539	123115530	123115595			123115528	123115878	PITPNM2	rs1727326	intron_variant	Hip circumference adjusted for BMI	dELS,CTCF-bound	EH38E1652211	508	dELS	5.08968571414	enhD	E1652211	EH38E1652211 distal enhancer-like signature
12	122966218	122966214	122966229			122966138	122966362	ABCB9	rs4148856	intron_variant	Type 2 diabetes	pELS,CTCF-bound	EH38E1652023	319	pELS	3.19945712566	enhP	E1652023	EH38E1652023 proximal enhancer-like signature
12	120649417	120649407	120649425			120649226	120649460	CABP1	rs149523036	intron_variant	C-reactive protein levels	pELS,CTCF-bound	EH38E1650090	527	pELS	5.27360858497	enhP	E1650090	EH38E1650090 proximal enhancer-like signature
12	52074082	52074070	52074101			52074017	52074366	ATG101	rs11280603	intron_variant	Mean corpuscular hemoglobin; Mean corpuscular volume	dELS,CTCF-bound	EH38E1612236	488	dELS	4.88961903483	enhD	E1612236	EH38E1612236 distal enhancer-like signature
12	57610139	57610135	57610154	57610135	57610155	57610072	57610255	DTX3 - ARHGEF25	rs10437954	regulatory_region_variant	Systolic blood pressure	PLS,CTCF-bound	EH38E1616742	291	PLS	2.91587736544	prom	E1616742	EH38E1616742 promoter-like signature
12	48979627	48979625	48979646	48979627	48979643	48979572	48979920	WNT1	rs61758378	missense_variant	Heel bone mineral density	pELS,CTCF-bound	EH38E1609724	318	pELS	3.18920630853	enhP	E1609724	EH38E1609724 proximal enhancer-like signature
12	33075690	33075681	33075697	33075682	33075696	33075494	33075704	ASS1P14 - NA	rs138895122	intergenic_variant	Parkinsons disease 20,184 European ancestry cases, 397,324 European ancestry controls 12 32089513 BICD1 RESF1 - BICD1 ENSG00000174718 ENSG00000151746 96406 17322 rs77669894-A rs77669894 regulatory_region_variant 1 4E-8 7.3979400086720375 0.3283 [0.21-0.45] unit increase NParkinsons disease	DNase-H3K4me3	EH38E1604247	210	DNase-H3K4me3	2.10990007793	K4m3	E1604247	EH38E1604247 DNase-H3K4me3
12	94164662	94164658	94164731			94164472	94164770	PLXNC1	rs377150901	intron_variant	Asthma	dELS	EH38E1634045	342	dELS	3.42402492773	enhD	E1634045	EH38E1634045 distal enhancer-like signature
12	556656	556643	556657			556565	556718	B4GALNT3	rs145153320	missense_variant	Thyroid stimulating hormone levels; Serum alkaline phosphatase levels	DNase-H3K4me3,CTCF-bound	EH38E1585443	270	DNase-H3K4me3	2.70528504155	K4m3	E1585443	EH38E1585443 DNase-H3K4me3
12	85280443	85280441	85280458			85280357	85280531	ALX1	rs115440539	missense_variant	Protein quantitative trait loci (liver)	pELS,CTCF-bound	EH38E1629362	443	pELS	4.43476251485	enhP	E1629362	EH38E1629362 proximal enhancer-like signature
12	131949846	131949843	131949859			131949616	131949966	PUS1 - EP400	rs57565032	TF_binding_site_variant	Red cell distribution width; Mean corpuscular hemoglobin; Mean corpuscular volume; Red blood cell count; Mean reticulocyte volume	PLS,CTCF-bound	EH38E1657153	606	PLS	6.06348289686	prom	E1657153	EH38E1657153 promoter-like signature
12	54047714	54047705	54047722			54047630	54047803	HOXC4	rs7134677	intron_variant	Systolic blood pressure; Pulse pressure	dELS,CTCF-bound	EH38E1614197	271	dELS	2.71176108857	enhD	E1614197	EH38E1614197 distal enhancer-like signature
12	2053203	2053191	2053213	2053192	2053209	2052855	2053203	CACNA1C, CACNA1C	rs11062091	5_prime_UTR_variant	Body mass index	pELS,CTCF-bound	EH38E1586724	406	pELS	4.06485094505	enhP	E1586724	EH38E1586724 proximal enhancer-like signature
12	57217502	57217497	57217520	57217497	57217519	57217376	57217544	NXPH4	rs113397893	intron_variant	Body mass index	pELS	EH38E1616365	348	pELS	3.48280049541	enhP	E1616365	EH38E1616365 proximal enhancer-like signature
12	124591114	124591102	124591117			124591098	124591315	NCOR2 - SCARB1	rs837493	downstream_gene_variant	Total testosterone levels	dELS	EH38E1653470	364	dELS	3.64027055215	enhD	E1653470	EH38E1653470 distal enhancer-like signature
13	52949817	52949812	52949826			52949711	52950030	No mapped genes x N/A - OLFM4	rs1413615 x rs2018259	intergenic_variant x regulatory_region_variant	Nasopharyngeal carcinoma (SNP x SNP interaction)	dELS	EH38E1678117	351	dELS	3.51395749618	enhD	E1678117	EH38E1678117 distal enhancer-like signature
13	113062261	113062256	113062271			113062214	113062373	No mapped genes x MCF2L	rs2820082 x rs9577453	intergenic_variant x intron_variant	Total PHF-tau (SNP x SNP interaction)	dELS,CTCF-bound	EH38E1699624	279	dELS	2.79965043972	enhD	E1699624	EH38E1699624 distal enhancer-like signature
14	103696657	103696642	103696657			103696508	103696777	KLC1	rs3212136	non_coding_transcript_exon_variant	Educational attainment	pELS,CTCF-bound	EH38E1745229	385	pELS	3.85767354814	enhP	E1745229	EH38E1745229 proximal enhancer-like signature
14	68793871	68793865	68793889			68793722	68794003	ZFP36L1	rs3825568	5_prime_UTR_variant	Juvenile idiopathic arthritis (oligoarticular or rheumatoid factor-negative polyarticular); Rheumatoid arthritis	pELS,CTCF-bound	EH38E1724098	411	pELS	4.11432914971	enhP	E1724098	EH38E1724098 proximal enhancer-like signature
14	100709875	100709861	100709881			100709749	100710011	LINC00523 - DLK1	rs12881545	TF_binding_site_variant	Serum 25-Hydroxyvitamin D levels	dELS,CTCF-bound	EH38E1742671	329	dELS	3.29028820395	enhD	E1742671	EH38E1742671 distal enhancer-like signature
14	102916867	102916859	102916875			102916716	102916872	TRAF3 - AMN	rs111476533	regulatory_region_variant	Age at first birth	dELS,CTCF-bound	EH38E1744442	370	dELS	3.70920403008	enhD	E1744442	EH38E1744442 distal enhancer-like signature
14	103386270	103386260	103386278			103386037	103386345	MARK3	rs12436956	non_coding_transcript_exon_variant	Estimated glomerular filtration rate (creatinine)	PLS,CTCF-bound	EH38E1744919	405	PLS	4.05995324528	prom	E1744919	EH38E1744919 promoter-like signature
14	76916160	76916148	76916168			76916056	76916404	RN7SKP17 - LINC01629	rs58524310	intergenic_variant	Type 2 diabetes	dELS,CTCF-bound	EH38E1729653	366	dELS	3.66179364639	enhD	E1729653	EH38E1729653 distal enhancer-like signature
14	60509819	60509804	60509825	60509804	60509822	60509602	60509858	C14orf39, SIX6	rs33912345	missense_variant	Appendicular lean mass; Glaucoma (high intraocular pressure); Refractive error	DNase-H3K4me3	EH38E1718816	289	DNase-H3K4me3	2.89136774973	K4m3	E1718816	EH38E1718816 DNase-H3K4me3
14	23119848	23119842	23119861			23119609	23119884	CEBPE - SLC7A8	rs2239633	regulatory_region_variant	Acute lymphoblastic leukemia (childhood); Eosinophil percentage of white cells; Acute lymphoblastic leukemia (B-cell precursor); Eosinophil counts	PLS	EH38E1702856	337	PLS	3.37179423821	prom	E1702856	EH38E1702856 promoter-like signature
14	103105359	103105356	103105385			103105300	103105495	EXOC3L4	rs765807623	intron_variant	Plateletcrit	dELS,CTCF-bound	EH38E1744635	326	dELS	3.26025974918	enhD	E1744635	EH38E1744635 distal enhancer-like signature
14	105199141	105199132	105199148			105199124	105199463	NUDT14 - BRF1	rs61996162	regulatory_region_variant	Non-albumin protein levels	dELS	EH38E1746563	399	dELS	3.99246347071	enhD	E1746563	EH38E1746563 distal enhancer-like signature
14	53953930	53953903	53953950	53953903	53953933	53953749	53953958	BMP4	rs71446481	intron_variant	Heel bone mineral density	pELS,CTCF-bound	EH38E1715023	324	pELS	3.24369913768	enhP	E1715023	EH38E1715023 proximal enhancer-like signature
14	91920035	91920031	91920047			91919919	91920204	FBLN5	rs17732513	intron_variant	Pulse pressure	dELS,CTCF-bound	EH38E1736583	289	dELS	2.89734153234	enhD	E1736583	EH38E1736583 distal enhancer-like signature
14	53953591	53953583	53953598			53953353	53953700	BMP4	rs2761882	intron_variant	Optic disc size	PLS	EH38E1715022	462	PLS	4.62859276661	prom	E1715022	EH38E1715022 promoter-like signature
15	77020881	77020877	77020890			77020656	77020960	PSTPIP1	rs114778900	intron_variant	Neutrophil count	dELS,CTCF-bound	EH38E1779420	299	dELS	2.99240307477	enhD	E1779420	EH38E1779420 distal enhancer-like signature
15	23687320	23687308	23687326	23687308	23687325	23687160	23687509	NDN - RNU6-741P	rs3743340	TF_binding_site_variant	Body mass index	PLS	EH38E1748186	309	PLS	3.09403743366	prom	E1748186	EH38E1748186 promoter-like signature
15	89400370	89400355	89400374	89400357	89400372	89400242	89400508	MIR9-3HG - RHCG	rs182317	intergenic_variant	Cortical surface area; Vertex-wise cortical surface area; Cigarettes smoked per day (MTAG)	dELS,CTCF-bound	EH38E1786660	354	dELS	3.54218603814	enhD	E1786660	EH38E1786660 distal enhancer-like signature
15	90000811	90000794	90000811			90000523	90000862	ARPIN - ZNF710	rs7162815	regulatory_region_variant	Mean platelet volume	pELS,CTCF-bound	EH38E1787086	292	pELS	2.92634707435	enhP	E1787086	EH38E1787086 proximal enhancer-like signature
15	40108922	40108922	40108937			40108866	40109216	BMF - BUB1B	rs5812152	TF_binding_site_variant	Hip circumference adjusted for BMI	PLS,CTCF-bound	EH38E1755619	607	PLS	6.0789834145	prom	E1755619	EH38E1755619 promoter-like signature
15	73930646	73930628	73930652			73930400	73930748	LOXL1	rs1078967	intron_variant	Systolic blood pressure	dELS	EH38E1777145	479	dELS	4.79122104729	enhD	E1777145	EH38E1777145 distal enhancer-like signature
15	84818413	84818389	84818414			84818244	84818575	ALPK3	rs8039472	intron_variant	Left ventricle wall thickness; Left ventricular end-systolic volume; Left ventricular global circumferential strain; Left ventricular mass to end-diastolic volume ratio	pELS,CTCF-bound	EH38E1784013	472	pELS	4.72773961548	enhP	E1784013	EH38E1784013 proximal enhancer-like signature
15	40038428	40038423	40038440			40038330	40038641	SRP14	rs8041057	non_coding_transcript_exon_variant	Alanine aminotransferase levels; Aspartate aminotransferase levels; Liver enzyme levels (alanine transaminase)	pELS	EH38E1755499	310	pELS	3.10927029636	enhP	E1755499	EH38E1755499 proximal enhancer-like signature
16	304353	304344	304362			304228	304439	AXIN1	rs142097791	missense_variant	Heel bone mineral density	dELS	EH38E1794543	174	dELS	1.74379400091	enhD	E1794543	EH38E1794543 distal enhancer-like signature
16	10652766	10652766	10652797			10652734	10653048	TEKT5	rs145942932	intron_variant	Velopharyngeal dysfunction	dELS,CTCF-bound	EH38E1801096	395	dELS	3.95163783638	enhD	E1801096	EH38E1801096 distal enhancer-like signature
16	2105818	2105816	2105833	2105817	2105832	2105789	2106019	PKD1	rs28610092	non_coding_transcript_exon_variant	Height; Vertex-wise cortical thickness	pELS	EH38E1796360	229	pELS	2.29925582567	enhP	E1796360	EH38E1796360 proximal enhancer-like signature
16	664177	664176	664195			663978	664190	WDR90	rs58553346	intron_variant	Blood urea nitrogen levels	pELS	EH38E1794952	213	pELS	2.13882293632	enhP	E1794952	EH38E1794952 proximal enhancer-like signature
16	731292	731278	731297			731072	731397	HAGHL, CIAO3	rs13338700	non_coding_transcript_exon_variant	Waist circumference adjusted for body mass index	dELS	EH38E1795049	174	dELS	1.74259699057	enhD	E1795049	EH38E1795049 distal enhancer-like signature
16	89919736	89919731	89919746	89919731	89919746	89919673	89919991	MC1R	rs1805008	missense_variant	Red vs. brown/black hair color; Hemoglobin levels; Cutaneous malignant melanoma; White matter microstructure (radial diusivities); Educational attainment	pELS,CTCF-bound	EH38E1838642	214	pELS	2.14691028701	enhP	E1838642	EH38E1838642 proximal enhancer-like signature
16	10569770	10569760	10569781			10569637	10569979	EMP2	rs2221433	intron_variant	Eating disorders	dELS	EH38E1801012	346	dELS	3.46502639222	enhD	E1801012	EH38E1801012 distal enhancer-like signature
16	67940188	67940188	67940209			67940030	67940378	LCAT	rs202017590	missense_variant	High density lipoprotein cholesterol levels	dELS,CTCF-bound	EH38E1823417	351	dELS	3.51215878318	enhD	E1823417	EH38E1823417 distal enhancer-like signature
16	89103267	89103258	89103275			89103198	89103515	ACSF3	rs535452231	intron_variant	Hair colour (natural, before greying): Red (UKB data field 1747_2)	dELS	EH38E1837781	414	dELS	4.14723347146	enhD	E1837781	EH38E1837781 distal enhancer-like signature
16	571612	571603	571637			571547	571896	PIGQ	rs2105943	intron_variant	High light scatter reticulocyte percentage of red cells	pELS	EH38E1794842	254	pELS	2.54970079534	enhP	E1794842	EH38E1794842 proximal enhancer-like signature
16	679825	679803	679825	679804	679825	679765	680115	LINC02867	rs12600184	TF_binding_site_variant	Hip circumference adjusted for BMI	PLS,CTCF-bound	EH38E1794971	636	PLS	6.36006018502	prom	E1794971	EH38E1794971 promoter-like signature
16	1983940	1983929	1983948			1983894	1984240	NOXO1	rs4305019	intron_variant	Red cell distribution width	PLS,CTCF-bound	EH38E1796220	536	PLS	5.36834641014	prom	E1796220	EH38E1796220 promoter-like signature
16	89925134	89925117	89925134			89924988	89925211	TUBB3	rs4625719	intron_variant	White matter microstructure (radial diusivities)	pELS,CTCF-bound	EH38E1838656	439	pELS	4.39878087327	enhP	E1838656	EH38E1838656 proximal enhancer-like signature
16	49858053	49858048	49858066			49858036	49858234	ZNF423 - RPL34P29	rs8050598	regulatory_region_variant	Smoking initiation (ever regular vs never regular)	pELS,CTCF-bound	EH38E1814449	278	pELS	2.7831705703	enhP	E1814449	EH38E1814449 proximal enhancer-like signature
16	1923515	1923508	1923534			1923370	1923569	HS3ST6 - MSRB1	rs344364	regulatory_region_variant	Glomerular filtration rate in chronic kidney disease	dELS,CTCF-bound	EH38E1796149	364	dELS	3.64917637711	enhD	E1796149	EH38E1796149 distal enhancer-like signature
16	84175474	84175473	84175486			84175266	84175596	DNAAF1	rs16962897	non_coding_transcript_exon_variant	Systolic blood pressure response to hydrochlorothiazide in hypertension	dELS,CTCF-bound	EH38E1833003	383	dELS	3.83505012196	enhD	E1833003	EH38E1833003 distal enhancer-like signature
16	88714277	88714229	88714296			88714174	88714480	CTU2	rs7191439	intron_variant	Plateletcrit	dELS	EH38E1837344	241	dELS	2.4148823815	enhD	E1837344	EH38E1837344 distal enhancer-like signature
16	88482856	88482844	88482861			88482711	88482880	ZFPM1	rs55637647	intron_variant	Testicular germ cell tumor; Urolithiasis	dELS	EH38E1837076	323	dELS	3.23798749082	enhD	E1837076	EH38E1837076 distal enhancer-like signature
16	81937798	81937795	81937813			81937652	81938001	PLCG2	rs1071644	synonymous_variant	Mean platelet volume	dELS	EH38E1831880	347	dELS	3.47373919526	enhD	E1831880	EH38E1831880 distal enhancer-like signature
17	61398705	61398658	61398708	61398660	61398707	61398556	61398717	TBX2-AS1	rs62071306	intron_variant	Creatinine levels	pELS,CTCF-bound	EH38E1876126	286	pELS	2.86042628307	enhP	E1876126	EH38E1876126 proximal enhancer-like signature
17	45051538	45051530	45051546			45051412	45051762	DCAKD, NMT1	rs8071429	5_prime_UTR_variant	White matter hyperintensities	PLS,CTCF-bound	EH38E1865682	608	PLS	6.08315742741	prom	E1865682	EH38E1865682 promoter-like signature
17	47695515	47695507	47695523			47695383	47695722	TBKBP1	rs141891247	5_prime_UTR_variant	Mean corpuscular hemoglobin	PLS,CTCF-bound	EH38E1867272	426	PLS	4.26820428743	prom	E1867272	EH38E1867272 promoter-like signature
17	49789170	49789154	49789177			49789009	49789359	FAM117A, KAT7	rs1123339	non_coding_transcript_exon_variant	Mean corpuscular volume; Mean corpuscular hemoglobin	pELS,CTCF-bound	EH38E1869270	766	pELS	7.66205695115	enhP	E1869270	EH38E1869270 proximal enhancer-like signature
17	7549660	7549642	7549665			7549555	7549893	TNFSF12, TNFSF12-TNFSF13	rs9899183	intron_variant	Sib-shared facial trait 422; Facial segment 12; 3D morphology of the cheeks; Facial morphology (segment 26)	pELS,CTCF-bound	EH38E1844471	419	pELS	4.19608721784	enhP	E1844471	EH38E1844471 proximal enhancer-like signature
17	7440221	7440212	7440228			7440091	7440433	FGF11	rs35695070	5_prime_UTR_variant	Testosterone levels	pELS	EH38E1844377	342	pELS	3.42993523568	enhP	E1844377	EH38E1844377 proximal enhancer-like signature
17	63477303	63477296	63477311			63477170	63477518	ACE	rs372565955	missense_variant	Hodgkins lymphoma 56 Greater Middle Eastern ancestry cases, 5 unknown ancestry cases, 36 Greater Middle Eastern ancestry controls 3 193314086 ATP13A5В andВ ATP13A5-AS1 ATP13A5-AS1, ATP13A5 ENSG00000236508, ENSG00000187527 rs78188075-T rs78188075 missense_variant 0 0.38 6E-11 10.221848749616356 0.04762 NHodgkins lymphoma	pELS,CTCF-bound	EH38E1877440	384	pELS	3.84918173106	enhP	E1877440	EH38E1877440 proximal enhancer-like signature
17	7630105	7630093	7630110			7630034	7630336	SHBG	rs1799941	5_prime_UTR_variant	Total testosterone levels; Bioavailable testosterone levels; Serum levels of protein SHBG	PLS	EH38E1844561	324	PLS	3.24550919179	prom	E1844561	EH38E1844561 promoter-like signature
17	65560284	65560275	65560290			65559979	65560285	AXIN2	rs12452505	5_prime_UTR_variant	Appendicular lean mass	PLS,CTCF-bound	EH38E1879239	348	PLS	3.4859394223	prom	E1879239	EH38E1879239 promoter-like signature
17	40363293	40363285	40363302	40363285	40363300	40363009	40363344	GJD3	rs202055764	missense_variant	Sex hormone-binding globulin levels; Platelet distribution width	pELS,CTCF-bound	EH38E1861745	355	pELS	3.55984920347	enhP	E1861745	EH38E1861745 proximal enhancer-like signature
17	75272720	75272709	75272725			75272630	75272973	MIF4GD-DT	rs3744231	non_coding_transcript_exon_variant	Hemoglobin	pELS,CTCF-bound	EH38E1885749	382	pELS	3.82233201502	enhP	E1885749	EH38E1885749 proximal enhancer-like signature
17	47733988	47733974	47733990	47733975	47733988	47733894	47734082	TBX21	rs41444548	intron_variant	Mean corpuscular hemoglobin	pELS,CTCF-bound	EH38E1867329	302	pELS	3.02345835324	enhP	E1867329	EH38E1867329 proximal enhancer-like signature
17	34579354	34579333	34579355	34579333	34579356	34579259	34579603	TMEM132E-DT	rs56322375	non_coding_transcript_exon_variant	Educational attainment	PLS,CTCF-bound	EH38E1857908	390	PLS	3.90086587015	prom	E1857908	EH38E1857908 promoter-like signature
17	21376174	21376138	21376177	21376140	21376178	21376014	21376174	MAP2K3 - KCNJ12	rs71373621	TF_binding_site_variant	Mean corpuscular hemoglobin	PLS,CTCF-bound	EH38E1852659	286	PLS	2.86269540711	prom	E1852659	EH38E1852659 promoter-like signature
17	61411469	61411467	61411487	61411467	61411485	61411428	61411609	TBX2-AS1	rs138987744	intron_variant	Waist circumference adjusted for body mass index	pELS,CTCF-bound	EH38E1876165	468	pELS	4.68140962262	enhP	E1876165	EH38E1876165 proximal enhancer-like signature
17	78971014	78971002	78971070			78970961	78971186	TIMP2 - LGALS3BP	rs58996443	regulatory_region_variant	Protein quantitative trait loci (liver)	dELS,CTCF-bound	EH38E1889711	275	dELS	2.7502740829	enhD	E1889711	EH38E1889711 distal enhancer-like signature
17	39676451	39676427	39676452			39676188	39676504	PGAP3	rs2941505	intron_variant	Serum alkaline phosphatase levels; Asthma and cardiovascular disease	dELS,CTCF-bound	EH38E1861035	416	dELS	4.16127269016	enhD	E1861035	EH38E1861035 distal enhancer-like signature
17	83051228	83051225	83051243	83051225	83051243	83051153	83051311	B3GNTL1, B3GNTL1	rs111571253	intron_variant	Low density lipoprotein cholesterol levels	pELS,CTCF-bound	EH38E1894054	377	pELS	3.77092007989	enhP	E1894054	EH38E1894054 proximal enhancer-like signature
17	17164868	17164861	17164896	17164861	17164883	17164707	17164910	MPRIP	rs61744862	missense_variant	Obesity-related traits	dELS	EH38E1849856	170	dELS	1.70445351868	enhD	E1849856	EH38E1849856 distal enhancer-like signature
18	59514356	59514352	59514365			59514326	59514676	CCBE1	rs7241148	intron_variant	Albumin levels	dELS	EH38E1921180	400	dELS	4.0064160678	enhD	E1921180	EH38E1921180 distal enhancer-like signature
18	23503774	23503762	23503779			23503597	23503812	RMC1	rs303760	intron_variant	Hand grip strength; Type 2 diabetes	PLS,CTCF-bound	EH38E1904118	424	PLS	4.24266380946	prom	E1904118	EH38E1904118 promoter-like signature
18	37524657	37524654	37524669			37524635	37524964	CELF4	rs3888345	intron_variant	Educational attainment	DNase-H3K4me3,CTCF-bound	EH38E1910534	247	DNase-H3K4me3	2.4706260732	K4m3	E1910534	EH38E1910534 DNase-H3K4me3
18	10726609	10726596	10726619			10726457	10726804	KIAA0895LP1, PIEZO2	rs112976898	non_coding_transcript_exon_variant	Pulse pressure	PLS,CTCF-bound	EH38E1900207	293	PLS	2.93296648178	prom	E1900207	EH38E1900207 promoter-like signature
18	23135692	23135685	23135698			23135602	23135815	CABLES1	rs113232639	5_prime_UTR_variant	Monocyte count; Plateletcrit	PLS,CTCF-bound	EH38E1903767	327	PLS	3.27354455751	prom	E1903767	EH38E1903767 promoter-like signature
19	6668961	6668952	6668977			6668651	6668998	TNFSF14	rs1077667	intron_variant	Multiple sclerosis	pELS	EH38E1935998	312	pELS	3.1244121005	enhP	E1935998	EH38E1935998 proximal enhancer-like signature
19	10230236	10230236	10230256			10230032	10230371	DNMT1, S1PR2	rs2288937	intron_variant	Reticulocyte fraction of red cells	pELS,CTCF-bound	EH38E1938074	329	pELS	3.29896733566	enhP	E1938074	EH38E1938074 proximal enhancer-like signature
19	32581179	32581173	32581193			32580920	32581270	DPY19L3 - PDCD5	rs10405535	regulatory_region_variant	Mean corpuscular hemoglobin concentration; Red cell distribution width; Mean reticulocyte volume	PLS,CTCF-bound	EH38E1949154	572	PLS	5.72253552269	prom	E1949154	EH38E1949154 promoter-like signature
19	44748549	44748539	44748559			44748464	44748814	BCL3	rs531660643	intron_variant	Apolipoprotein B levels; Eosinophil percentage of white cells; Non-albumin protein levels	PLS,CTCF-bound	EH38E1956850	513	PLS	5.13324917313	prom	E1956850	EH38E1956850 promoter-like signature
19	5894573	5894563	5894587	5894565	5894584	5894464	5894785	NDUFA11	rs12974991	intron_variant	Heart rate response to exercise; Heart rate variability traits (RMSSD); Heart rate variability traits (pvRSA/HF)	dELS,CTCF-bound	EH38E1935357	508	dELS	5.08604257908	enhD	E1935357	EH38E1935357 distal enhancer-like signature
19	3180371	3180356	3180380			3180350	3180577	S1PR4 - NCLN	rs311632	TF_binding_site_variant	Mean corpuscular hemoglobin	pELS,CTCF-bound	EH38E1933081	427	pELS	4.27602831384	enhP	E1933081	EH38E1933081 proximal enhancer-like signature
19	2163772	2163751	2163802			2163658	2164007	AP3D1	rs36065733	intron_variant	Red blood cell count; Hematocrit; Hemoglobin concentration; Hemoglobin	pELS,CTCF-bound	EH38E1932078	626	pELS	6.26700596088	enhP	E1932078	EH38E1932078 proximal enhancer-like signature
19	49476532	49476518	49476535			49476231	49476575	FLT3LG	rs79058858	missense_variant	Mosaic loss of chromosome Y (Y chromosome dosage); Mean corpuscular volume	pELS,CTCF-bound	EH38E1960904	377	pELS	3.77393943132	enhP	E1960904	EH38E1960904 proximal enhancer-like signature
19	15457312	15457310	15457329	15457312	15457327	15457302	15457466	RASAL3	rs142945276	missense_variant	Lymphocyte counts	dELS,CTCF-bound	EH38E1941973	235	dELS	2.35109292176	enhD	E1941973	EH38E1941973 distal enhancer-like signature
19	38226503	38226501	38226542			38226237	38226540	DPF1	rs66666015	intron_variant	Suicide attempts in bipolar disorder or schizophrenia	dELS,CTCF-bound	EH38E1952304	419	dELS	4.19598006245	enhD	E1952304	EH38E1952304 distal enhancer-like signature
19	7197920	7197917	7197951			7197774	7197991	INSR	rs553564605	intron_variant	Glycine levels	dELS,CTCF-bound	EH38E1936270	473	dELS	4.737607275	enhD	E1936270	EH38E1936270 distal enhancer-like signature
19	926450	926436	926458	926437	926455	926282	926494	ARID3A	rs530418693	intron_variant	High light scatter reticulocyte percentage of red cells	pELS,CTCF-bound	EH38E1930570	267	pELS	2.67472920337	enhP	E1930570	EH38E1930570 proximal enhancer-like signature
19	18419351	18419330	18419351	18419331	18419348	18419346	18419682	SSBP4	rs28375303	5_prime_UTR_variant	Basophil count	PLS,CTCF-bound	EH38E1944331	468	PLS	4.68891555981	prom	E1944331	EH38E1944331 promoter-like signature
19	11201995	11201983	11202004	11201982	11202002	11201847	11202192	DOCK6	rs115035890	missense_variant	Low density lipoprotein cholesterol levels	pELS	EH38E1939051	324	pELS	3.24817492984	enhP	E1939051	EH38E1939051 proximal enhancer-like signature
19	33391316	33391312	33391326			33391111	33391359	PEPD	rs17569	missense_variant	Waist circumference adjusted for body mass index; A body shape index	dELS,CTCF-bound	EH38E1949690	237	dELS	2.37196490113	enhD	E1949690	EH38E1949690 distal enhancer-like signature
19	12793586	12793567	12793611			12793533	12793881	HOOK2	rs17884482	intron_variant	Cortical surface area	dELS,CTCF-bound	EH38E1939947	744	dELS	7.44694861923	enhD	E1939947	EH38E1939947 distal enhancer-like signature
19	13154456	13154443	13154462			13154246	13154553	IER2	rs3745992	3_prime_UTR_variant	Height	pELS,CTCF-bound	EH38E1940405	442	pELS	4.42631882332	enhP	E1940405	EH38E1940405 proximal enhancer-like signature
19	12945743	12945731	12945749			12945589	12945939	CALR - RAD23A	rs2974752	upstream_gene_variant	Serum levels of protein ATF6B	PLS,CTCF-bound	EH38E1940091	800	PLS	8.00624747399	prom	E1940091	EH38E1940091 promoter-like signature
19	1171214	1171206	1171235			1171107	1171407	SBNO2	rs4807633	intron_variant	Mean reticulocyte volume	dELS	EH38E1930913	330	dELS	3.30337286342	enhD	E1930913	EH38E1930913 distal enhancer-like signature
19	8056305	8056299	8056314			8056104	8056310	CCL25	rs77625270	intron_variant	Blood protein levels	dELS	EH38E1937021	318	dELS	3.18969851514	enhD	E1937021	EH38E1937021 distal enhancer-like signature
19	18795739	18795739	18795757			18795563	18795907	COMP - UPF1	rs12974746	upstream_gene_variant	Serum levels of protein COMP	dELS	EH38E1944751	347	dELS	3.47868078238	enhD	E1944751	EH38E1944751 distal enhancer-like signature
19	32405940	32405922	32405945			32405882	32406151	DPY19L3	rs10409264	intron_variant	Feeling fed-up	PLS,CTCF-bound	EH38E1949082	430	PLS	4.30417325051	prom	E1949082	EH38E1949082 promoter-like signature
19	44820881	44820870	44820891	44820872	44820892	44820797	44821007	BCAM	rs28399637	intron_variant	Family history of Alzheimers disease up to 42,034 British ancestry individuals with parental history of Alzheimers disease, at least 272,244 European ancestry individuals with no parental history of Alzheimers disease 19 44807827 NR CBLC - BCAM ENSG00000142273 ENSG00000187244 7175 1244 rs140824606-? rs140824606 TF_binding_site_variant 1 NR 4E-26 25.397940008672037 NFamily history of Alzheimers di…	dELS,CTCF-bound	EH38E1956931	291	dELS	2.91398276622	enhD	E1956931	EH38E1956931 distal enhancer-like signature
19	7197869	7197860	7197889			7197774	7197991	INSR	rs66921136	intron_variant	Free cholesterol to total lipids ratio in very large VLDL	dELS,CTCF-bound	EH38E1936270	473	dELS	4.737607275	enhD	E1936270	EH38E1936270 distal enhancer-like signature
20	35286385	35286354	35286392			35286115	35286438	FAM83C	rs74849579	3_prime_UTR_variant	Cancer	pELS,CTCF-bound	EH38E2109069	379	pELS	3.7922917941	enhP	E2109069	EH38E2109069 proximal enhancer-like signature
20	62317116	62317104	62317127	62317106	62317128	62316942	62317281	LAMA5	rs2236520	intron_variant	Estimated glomerular filtration rate (creatinine)	dELS,CTCF-bound	EH38E2127910	382	dELS	3.82128596809	enhD	E2127910	EH38E2127910 distal enhancer-like signature
20	53838666	53838657	53838678			53838529	53838723	NA - SUMO1P1	rs6091758	intergenic_variant	Prostate cancer (early onset); Prostate cancer (advanced); Prostate cancer	dELS,CTCF-bound	EH38E2122433	427	dELS	4.27148234535	enhD	E2122433	EH38E2122433 distal enhancer-like signature
20	41157205	41157204	41157245			41157136	41157461	PLCG1	rs370692925	intron_variant	Glycoprotein acetyls levels	dELS,CTCF-bound	EH38E2113094	592	dELS	5.92636818643	enhD	E2113094	EH38E2113094 distal enhancer-like signature
20	3846662	3846648	3846665			3846611	3846960	AP5S1 - MAVS	rs4815617	regulatory_region_variant	Asthma	PLS,CTCF-bound	EH38E2093801	547	PLS	5.47501658691	prom	E2093801	EH38E2093801 promoter-like signature
20	44210980	44210962	44210981			44210691	44211041	OSER1-DT	rs4142441	non_coding_transcript_exon_variant	Lymphocyte-to-monocyte ratio	PLS,CTCF-bound	EH38E2114624	775	PLS	7.75609684482	prom	E2114624	EH38E2114624 promoter-like signature
20	50568735	50568721	50568737			50568661	50568871	PTPN1	rs2904270	intron_variant	White blood cell count	dELS	EH38E2119987	283	dELS	2.83612292594	enhD	E2119987	EH38E2119987 distal enhancer-like signature
20	41317131	41317128	41317153	41317128	41317153	41317058	41317382	ZHX3	rs62208470	5_prime_UTR_variant	Multiple sclerosis	PLS,CTCF-bound	EH38E2113216	423	PLS	4.23693652714	prom	E2113216	EH38E2113216 promoter-like signature
20	2800117	2800107	2800220			2800061	2800340	CPXM1	rs67159741	intron_variant	Blood protein levels	pELS,CTCF-bound	EH38E2093013	282	pELS	2.82750228415	enhP	E2093013	EH38E2093013 proximal enhancer-like signature
20	44210821	44210820	44210839			44210691	44211041	OSER1 - OSER1-DT	rs731499	TF_binding_site_variant	Red blood cell count; Mean reticulocyte volume	PLS,CTCF-bound	EH38E2114624	775	PLS	7.75609684482	prom	E2114624	EH38E2114624 promoter-like signature
20	57391848	57391830	57391848	57391826	57391849	57391584	57391863	RBM38, RBM38-AS1	rs117963839	intron_variant	High light scatter reticulocyte percentage of red cells	pELS,CTCF-bound	EH38E2124399	412	pELS	4.12941173831	enhP	E2124399	EH38E2124399 proximal enhancer-like signature
21	42655167	42655148	42655199			42655034	42655191	PDE9A	rs115711179	intron_variant	Ischemic stroke in hypertension	pELS	EH38E2144912	244	pELS	2.44191880925	enhP	E2144912	EH38E2144912 proximal enhancer-like signature
21	45068117	45068111	45068128			45067994	45068151	PICSAR - SSR4P1	rs62216572	regulatory_region_variant	Externalizing behaviour (multivariate analysis)	DNase-H3K4me3	EH38E2146676	273	DNase-H3K4me3	2.73333840552	K4m3	E2146676	EH38E2146676 DNase-H3K4me3
22	41197577	41197565	41197588	41197567	41197586	41197391	41197739	EP300-AS1 - L3MBTL2	rs11913442	TF_binding_site_variant	Type 2 diabetes	PLS,CTCF-bound	EH38E2166124	483	PLS	4.83331869644	prom	E2166124	EH38E2166124 promoter-like signature
22	24604494	24604481	24604516			24604271	24604525	GGT1	rs5760495	intron_variant	Serum metabolite levels	pELS,CTCF-bound	EH38E2153681	405	pELS	4.05438160984	enhP	E2153681	EH38E2153681 proximal enhancer-like signature
22	41238084	41238060	41238101			41238082	41238406	CHADL	rs532464664	frameshift_variant	Osteoarthritis (hip); Osteoarthritis (with total hip replacement)	dELS,CTCF-bound	EH38E2166147	276	dELS	2.76413124613	enhD	E2166147	EH38E2166147 distal enhancer-like signature
22	21866877	21866857	21866878			21866775	21867022	MAPK1	rs9610500	intron_variant	Height	pELS	EH38E2151489	309	pELS	3.093202922	enhP	E2151489	EH38E2151489 proximal enhancer-like signature
22	41413899	41413885	41413901	41238074	41238098	41413677	41413938	TEF - TOB2	rs132919	intergenic_variant	Caffeine consumption from tea	dELS,CTCF-bound	EH38E2166297	447	dELS	4.47394567544	enhD	E2166297	EH38E2166297 distal enhancer-like signature

## Sheet: ZDNABERT+ССRE+GWAS+eQTL
chr	pos	ZDNABERT start	ZDNABERT end	Experimental start	Experimental end	CCRE start	CCRE end	Mapped genes	SNPs	Context	Disease/trait – GWAS	ccre	name	score	encodeLabel	zScore	ucscLabel	accessionLabel	description	disease
1	164589275	164589263	164589278			164589155	164589362	PBX1	rs10918048	intron_variant	Lymphocyte counts	pELS,CTCF-bound	EH38E1393057	366	pELS	3.66183284835	enhP	E1393057	EH38E1393057 proximal enhancer-like signature	Thyroid
1	61654306	61654300	61654323			61654133	61654458	NA - TM2D1	rs10789097	non_coding_transcript_exon_variant	Hip bone size	PLS	EH38E1353578	269	PLS	2.69033485862	prom	E1353578	EH38E1353578 promoter-like signature	Testis
1	205750404	205750395	205750411			205750139	205750489	NUCKS1 - RAB29	rs823114	TF_binding_site_variant	Alcohol consumption (drinks per week); Alcohol consumption (drinks per week) (MTAG)	PLS,CTCF-bound	EH38E1415756	661	PLS	6.61135631589	prom	E1415756	EH38E1415756 promoter-like signature	Brain_Cortex; Brain_Hypothalamus; Brain_Nucleus_accumbens_basal_ganglia; Brain_Putamen_basal_ganglia; Lung; Pituitary; Small_Intestine_Terminal_Ileum; Uterus
1	230978849	230978838	230978857			230978807	230979155	TTC13	rs11122174	5_prime_UTR_variant	Hematocrit	PLS,CTCF-bound	EH38E1431130	742	PLS	7.42642174632	prom	E1431130	EH38E1431130 promoter-like signature	Brain_Cerebellar_Hemisphere; Brain_Cortex; Cells_Cultured_fibroblasts; Cells_EBV-transformed_lymphocytes; Testis; Whole_Blood
2	20676976	20676966	20676985			20676851	20677199	GDF7	rs10856801	3_prime_UTR_variant	OTU99_157 (Barnesiella) prevalence	pELS,CTCF-bound	EH38E1978872	423	pELS	4.23334855162	enhP	E1978872	EH38E1978872 proximal enhancer-like signature	Brain_Frontal_Cortex_BA9; Spleen
3	38165548	38165535	38165553			38165309	38165623	OXSR1	rs573682388	5_prime_UTR_variant	Mean corpuscular volume; Mean corpuscular hemoglobin concentration; Immature fraction of reticulocytes; Glycated hemoglobin levels; Hemoglobin A1c levels; Mean spheric corpuscular volume; Mean reticulocyte volume	PLS,CTCF-bound	EH38E2193118	685	PLS	6.85350054281	prom	E2193118	EH38E2193118 promoter-like signature	Esophagus_Muscularis; Muscle_Skeletal; Thyroid; Whole_Blood
3	50292395	50292388	50292408			50292364	50292714	IFRD2	rs1076872	5_prime_UTR_variant	High light scatter reticulocyte count; Immature fraction of reticulocytes; Mean reticulocyte volume	PLS,CTCF-bound	EH38E2201030	690	PLS	6.90360991404	prom	E2201030	EH38E2201030 promoter-like signature	Brain_Substantia_nigra; Cells_Cultured_fibroblasts; Esophagus_Gastroesophageal_Junction; Nerve_Tibial; Prostate
4	145482013	145482012	145482033	145482015	145482029	145481948	145482157	SMAD1	rs13144151	5_prime_UTR_variant	HDL cholesterol levels	pELS,CTCF-bound	EH38E2332879	317	pELS	3.17840691209	enhP	E2332879	EH38E2332879 proximal enhancer-like signature	Brain_Spinal_cord_cervical_c; Thyroid
4	1746473	1746468	1746482			1746235	1746553	TACC3 - FGFR3	rs4507432	TF_binding_site_variant	Brain morphology (MOSTest); Mean spheric corpuscular volume	dELS,CTCF-bound	EH38E2275025	467	dELS	4.67379376676	enhD	E2275025	EH38E2275025 distal enhancer-like signature	Brain_Anterior_cingulate_cortex_BA24; Brain_Anterior_cingulate_cortex_BA26; Colon_Transverse; Lung; Nerve_Tibial; Skin_Not_Sun_Exposed_Suprapubic; Small_Intestine_Terminal_Ileum; Stomach
6	36678992	36678991	36679008			36678974	36679155	CDKN1A	rs146170154	intron_variant	QRS duration	pELS,CTCF-bound	EH38E2463467	365	pELS	3.65185131133	enhP	E2463467	EH38E2463467 proximal enhancer-like signature	Cells_EBV-transformed_lymphocytes
6	33080761	33080757	33080773			33080612	33080952	HLA-DPA1, HLA-DPA1, HLA-DPA1, HLA-DPA1, HLA-DPA1, HLA-DPA1, HLA-DPB1, HLA-DPB1, HLA-DPB1, HLA-DPB1, HLA-DPB1, HLA-DPB1	rs9277348	missense_variant	Hypothyroidism	PLS,CTCF-bound	EH38E2460361	343	PLS	3.43171498895	prom	E2460361	EH38E2460361 promoter-like signature	Brain_Hypothalamus
6	125790654	125790654	125790673			125790495	125790701	NCOA7	rs3734634	intron_variant	Brugada syndrome	PLS,CTCF-bound	EH38E2500543	456	PLS	4.56843089057	prom	E2500543	EH38E2500543 promoter-like signature	Brain_Caudate_basal_ganglia
6	26233159	26233147	26233160			26233105	26233338	H2AC9P	rs10946808	non_coding_transcript_exon_variant	Height	PLS,CTCF-bound	EH38E2455912	419	PLS	4.1946146843	prom	E2455912	EH38E2455912 promoter-like signature	Artery_Aorta
6	34601943	34601933	34601951			34601741	34602079	ILRUN	rs2814973	intron_variant	Height	dELS	EH38E2461696	472	dELS	4.72581089474	enhD	E2461696	EH38E2461696 distal enhancer-like signature	Brain_Hippocampus; Nerve_Tibial
7	128227402	128227398	128227411			128227395	128227603	MIR129-1 - LEP	rs79947808	regulatory_region_variant	Schizophrenia	dELS	EH38E2588811	232	dELS	2.32941664052	enhD	E2588811	EH38E2588811 distal enhancer-like signature	Brain_Hypothalamus; Brain_Substantia_nigra
9	96450096	96450072	96450097			96449881	96450230	ZNF367 - HABP4	rs1885426	regulatory_region_variant	Hip circumference adjusted for BMI	PLS,CTCF-bound	EH38E2710375	618	PLS	6.18272584642	prom	E2710375	EH38E2710375 promoter-like signature	Artery_Aorta; Brain_Putamen_basal_ganglia; Brain_Substantia_nigra; Prostate; Stomach
9	115073620	115073613	115073633			115073499	115073829	TNC, DELEC1	rs1138545	missense_variant	Blood protein levels; Protein quantitative trait loci; Tenascin levels	CTCF-only,CTCF-bound	EH38E2720748	294	CTCF-only	2.94551645054	CTCF	E2720748	EH38E2720748 CTCF-only	Adipose_Subcutaneous; Breast_Mammary_Tissue
9	115073620	115073613	115073633			115073499	115073829	DELEC1, TNC	rs45602433	missense_variant	Blood protein levels; Protein quantitative trait loci; Tenascin levels	CTCF-only,CTCF-bound	EH38E2720748	294	CTCF-only	2.94551645054	CTCF	E2720748	EH38E2720748 CTCF-only	Adipose_Subcutaneous; Breast_Mammary_Tissue
9	3526656	3526656	3526669			3526602	3526777	RFX3 - RFX3-AS1	rs10758299	TF_binding_site_variant	Uveal melanoma with chromosome 3 loss	PLS,CTCF-bound	EH38E2678529	507	PLS	5.07886574696	prom	E2678529	EH38E2678529 promoter-like signature	Cells_EBV-transformed_lymphocytes; Esophagus_Muscularis; Liver; Prostate; Stomach; Thyroid
9	37034672	37034656	37034675			37034586	37034925	No mapped genes x PAX5 - RPL32P21	rs5763181 x rs3758180	intron_variant x TF_binding_site_variant	Total PHF-tau (SNP x SNP interaction)	pELS,CTCF-bound	EH38E2692883	443	pELS	4.43477970331	enhP	E2692883	EH38E2692883 proximal enhancer-like signature	Brain_Hypothalamus
10	129467281	129467272	129467287			129466971	129467321	MGMT	rs16906252	synonymous_variant	MGMT methylation in smokers	PLS,CTCF-bound	EH38E1510800	564	PLS	5.64939945476	prom	E1510800	EH38E1510800 promoter-like signature	Brain_Anterior_cingulate_cortex_BA25; Brain_Cerebellum; Brain_Cortex; Brain_Frontal_Cortex_BA10; Brain_Frontal_Cortex_BA11; Brain_Hypothalamus; Brain_Putamen_basal_ganglia; Colon_Sigmoid; Ovary; Thyroid; Uterus; Whole_Blood
10	99530544	99530528	99530544			99530489	99530652	LINC01475	rs6584283	intron_variant	Ulcerative colitis; Colorectal cancer; Ulcerative colitis vs rheumatoid arthritis (ordinary least squares (OLS))	pELS,CTCF-bound	EH38E1492914	237	pELS	2.37218286672	enhP	E1492914	EH38E1492914 proximal enhancer-like signature	Spleen
10	92690476	92690472	92690509	92690472	92690493	92690444	92690653	HHEX	rs9420589	intron_variant	Calcium levels	pELS,CTCF-bound	EH38E1488949	479	pELS	4.79652771007	enhP	E1488949	EH38E1488949 proximal enhancer-like signature	Skin_Not_Sun_Exposed_Suprapubic
10	100866753	100866747	100866761			100866729	100867076	PAX2 - Y_RNA	rs61873510	regulatory_region_variant	Hand grip strength; Bitter alcoholic beverage consumption; Alcohol consumption (drinks per week)	DNase-H3K4me3,CTCF-bound	EH38E1493798	343	DNase-H3K4me3	3.43064051391	K4m3	E1493798	EH38E1493798 DNase-H3K4me3	Ovary
10	103668394	103668376	103668397			103668324	103668518	SH3PXD2A	rs3781339	intron_variant	Educational attainment (MTAG); Educational attainment	dELS,CTCF-bound	EH38E1496082	302	dELS	3.02916600961	enhD	E1496082	EH38E1496082 distal enhancer-like signature	Brain_Frontal_Cortex_BA12; Brain_Frontal_Cortex_BA13; Brain_Spinal_cord_cervical_c; Heart_Atrial_Appendage
10	70888579	70888575	70888594			70888439	70888787	PCBD1 - LINC02622	rs827237	TF_binding_site_variant	Type 2 diabetes	PLS,CTCF-bound	EH38E1476325	439	PLS	4.39747630929	prom	E1476325	EH38E1476325 promoter-like signature	Esophagus_Gastroesophageal_Junction
10	79380497	79380488	79380510			79380296	79380535	PPIF - ZCCHC24	rs1013495	TF_binding_site_variant	Height	pELS,CTCF-bound	EH38E1482749	430	pELS	4.30633289863	enhP	E1482749	EH38E1482749 proximal enhancer-like signature	Adipose_Subcutaneous
11	65860863	65860860	65860878			65860626	65860909	CFL1, MUS81	rs13817	missense_variant	Cortical thickness; Vertex-wise cortical thickness	pELS,CTCF-bound	EH38E1545623	474	pELS	4.74501558157	enhP	E1545623	EH38E1545623 proximal enhancer-like signature	Testis
11	62612555	62612545	62612560			62612490	62612836	ROM1, EML3	rs113222038	5_prime_UTR_variant	High density lipoprotein cholesterol levels	PLS,CTCF-bound	EH38E1542732	490	PLS	4.90158939462	prom	E1542732	EH38E1542732 promoter-like signature	Adipose_Visceral_Omentum; Brain_Cerebellum; Colon_Sigmoid
11	113553320	113553314	113553329			113553212	113553562	DRD2 - NA	rs10750025	intergenic_variant	Walking pace	dELS	EH38E1570770	491	dELS	4.91439671017	enhD	E1570770	EH38E1570770 distal enhancer-like signature	Brain_Cerebellar_Hemisphere
11	61897285	61897275	61897294			61897175	61897459	FADS3 - RAB3IL1	rs17764935	regulatory_region_variant	Mean corpuscular hemoglobin	dELS,CTCF-bound	EH38E1542155	424	dELS	4.24075587585	enhD	E1542155	EH38E1542155 distal enhancer-like signature	Kidney_Cortex
11	62671347	62671341	62671358			62671310	62671462	UQCC3, LBHD1	rs693698	5_prime_UTR_variant	Blood protein levels	PLS,CTCF-bound	EH38E1542784	387	PLS	3.87243145608	prom	E1542784	EH38E1542784 promoter-like signature	Esophagus_Mucosa; Skin_Sun_Exposed_Lower_leg
11	32091022	32091017	32091036	32091017	32091032	32090817	32091166	EIF4A2P5 - RCN1	rs223046	intron_variant	Height	PLS,CTCF-bound	EH38E1530386	462	PLS	4.62112717691	prom	E1530386	EH38E1530386 promoter-like signature	Adipose_Subcutaneous; Adipose_Visceral_Omentum; Esophagus_Mucosa; Esophagus_Muscularis; Heart_Left_Ventricle; Muscle_Skeletal; Pancreas; Skin_Sun_Exposed_Lower_leg; Stomach
12	122966218	122966214	122966229			122966138	122966362	ABCB9	rs4148856	intron_variant	Type 2 diabetes	pELS,CTCF-bound	EH38E1652023	319	pELS	3.19945712566	enhP	E1652023	EH38E1652023 proximal enhancer-like signature	Minor_Salivary_Gland
12	49537947	49537918	49537947	49537920	49537933	49537817	49538022	SPATS2 - KCNH3	rs11613183	intron_variant	Sensitivity to environmental stress and adversity	pELS,CTCF-bound	EH38E1610191	293	pELS	2.93714061392	enhP	E1610191	EH38E1610191 proximal enhancer-like signature	Esophagus_Mucosa; Skin_Not_Sun_Exposed_Suprapubic
12	131949846	131949843	131949859			131949616	131949966	PUS1 - EP400	rs57565032	TF_binding_site_variant	Red cell distribution width; Mean corpuscular hemoglobin; Mean corpuscular volume; Red blood cell count; Mean reticulocyte volume	PLS,CTCF-bound	EH38E1657153	606	PLS	6.06348289686	prom	E1657153	EH38E1657153 promoter-like signature	Esophagus_Gastroesophageal_Junction
12	52074082	52074070	52074101			52074017	52074366	ATG101	rs11280603	intron_variant	Mean corpuscular hemoglobin; Mean corpuscular volume	dELS,CTCF-bound	EH38E1612236	488	dELS	4.88961903483	enhD	E1612236	EH38E1612236 distal enhancer-like signature	Adipose_Subcutaneous
12	57217502	57217497	57217520	57217497	57217519	57217376	57217544	NXPH4	rs113397893	intron_variant	Body mass index	pELS	EH38E1616365	348	pELS	3.48280049541	enhP	E1616365	EH38E1616365 proximal enhancer-like signature	Brain_Caudate_basal_ganglia; Brain_Cerebellum; Brain_Spinal_cord_cervical_c; Cells_EBV-transformed_lymphocytes; Heart_Left_Ventricle; Prostate
12	57610139	57610135	57610154	57610135	57610155	57610072	57610255	DTX3 - ARHGEF25	rs10437954	regulatory_region_variant	Systolic blood pressure	PLS,CTCF-bound	EH38E1616742	291	PLS	2.91587736544	prom	E1616742	EH38E1616742 promoter-like signature	Brain_Caudate_basal_ganglia; Brain_Putamen_basal_ganglia
13	52949817	52949812	52949826			52949711	52950030	No mapped genes x N/A - OLFM4	rs1413615 x rs2018259	intergenic_variant x regulatory_region_variant	Nasopharyngeal carcinoma (SNP x SNP interaction)	dELS	EH38E1678117	351	dELS	3.51395749618	enhD	E1678117	EH38E1678117 distal enhancer-like signature	Brain_Caudate_basal_ganglia
14	91920035	91920031	91920047			91919919	91920204	FBLN5	rs17732513	intron_variant	Pulse pressure	dELS,CTCF-bound	EH38E1736583	289	dELS	2.89734153234	enhD	E1736583	EH38E1736583 distal enhancer-like signature	Esophagus_Mucosa
14	103696657	103696642	103696657			103696508	103696777	KLC1	rs3212136	non_coding_transcript_exon_variant	Educational attainment	pELS,CTCF-bound	EH38E1745229	385	pELS	3.85767354814	enhP	E1745229	EH38E1745229 proximal enhancer-like signature	Brain_Substantia_nigra
15	40038428	40038423	40038440	23687308	23687325	40038330	40038641	SRP14	rs8041057	non_coding_transcript_exon_variant	Alanine aminotransferase levels; Aspartate aminotransferase levels; Liver enzyme levels (alanine transaminase)	pELS	EH38E1755499	310	pELS	3.10927029636	enhP	E1755499	EH38E1755499 proximal enhancer-like signature	Brain_Cortex; Brain_Nucleus_accumbens_basal_ganglia; Brain_Spinal_cord_cervical_c; Breast_Mammary_Tissue; Heart_Atrial_Appendage; Lung
15	73930646	73930628	73930652			73930400	73930748	LOXL1	rs1078967	intron_variant	Systolic blood pressure	dELS	EH38E1777145	479	dELS	4.79122104729	enhD	E1777145	EH38E1777145 distal enhancer-like signature	Lung
15	23687320	23687308	23687326			23687160	23687509	NDN - RNU6-741P	rs3743340	TF_binding_site_variant	Body mass index	PLS	EH38E1748186	309	PLS	3.09403743366	prom	E1748186	EH38E1748186 promoter-like signature	Adipose_Subcutaneous; Adipose_Visceral_Omentum; Artery_Aorta; Artery_Coronary; Breast_Mammary_Tissue; Cells_Cultured_fibroblasts; Esophagus_Mucosa; Heart_Atrial_Appendage; Lung; Pancreas; Skin_Not_Sun_Exposed_Suprapubic; Skin_Sun_Exposed_Lower_leg; Spleen; Thyroid; Whole_Blood
16	89925134	89925117	89925134			89924988	89925211	TUBB3	rs4625719	intron_variant	White matter microstructure (radial diusivities)	pELS,CTCF-bound	EH38E1838656	439	pELS	4.39878087327	enhP	E1838656	EH38E1838656 proximal enhancer-like signature	Artery_Tibial
16	1983940	1983929	1983948			1983894	1984240	NOXO1	rs4305019	intron_variant	Red cell distribution width	PLS,CTCF-bound	EH38E1796220	536	PLS	5.36834641014	prom	E1796220	EH38E1796220 promoter-like signature	Brain_Amygdala; Brain_Caudate_basal_ganglia; Brain_Putamen_basal_ganglia
16	88482856	88482844	88482861			88482711	88482880	ZFPM1	rs55637647	intron_variant	Testicular germ cell tumor; Urolithiasis	dELS	EH38E1837076	323	dELS	3.23798749082	enhD	E1837076	EH38E1837076 distal enhancer-like signature	Adipose_Visceral_Omentum
16	731292	731278	731297			731072	731397	HAGHL, CIAO3	rs13338700	non_coding_transcript_exon_variant	Waist circumference adjusted for body mass index	dELS	EH38E1795049	174	dELS	1.74259699057	enhD	E1795049	EH38E1795049 distal enhancer-like signature	Brain_Hippocampus
17	45051538	45051530	45051546			45051412	45051762	DCAKD, NMT1	rs8071429	5_prime_UTR_variant	White matter hyperintensities	PLS,CTCF-bound	EH38E1865682	608	PLS	6.08315742741	prom	E1865682	EH38E1865682 promoter-like signature	Artery_Tibial; Brain_Caudate_basal_ganglia; Brain_Cortex; Esophagus_Gastroesophageal_Junction; Esophagus_Mucosa; Esophagus_Muscularis; Heart_Atrial_Appendage; Kidney_Cortex; Prostate; Skin_Not_Sun_Exposed_Suprapubic; Skin_Sun_Exposed_Lower_leg; Small_Intestine_Terminal_Ileum; Vagina; Whole_Blood
17	34579354	34579333	34579355	34579333	34579356	34579259	34579603	TMEM132E-DT	rs56322375	non_coding_transcript_exon_variant	Educational attainment	PLS,CTCF-bound	EH38E1857908	390	PLS	3.90086587015	prom	E1857908	EH38E1857908 promoter-like signature	Brain_Amygdala
17	39676451	39676427	39676452			39676188	39676504	PGAP3	rs2941505	intron_variant	Serum alkaline phosphatase levels; Asthma and cardiovascular disease	dELS,CTCF-bound	EH38E1861035	416	dELS	4.16127269016	enhD	E1861035	EH38E1861035 distal enhancer-like signature	Heart_Left_Ventricle; Lung; Small_Intestine_Terminal_Ileum; Stomach
17	75272720	75272709	75272725			75272630	75272973	MIF4GD-DT	rs3744231	non_coding_transcript_exon_variant	Hemoglobin	pELS,CTCF-bound	EH38E1885749	382	pELS	3.82233201502	enhP	E1885749	EH38E1885749 proximal enhancer-like signature	Heart_Left_Ventricle; Stomach
18	10726609	10726596	10726619			10726457	10726804	KIAA0895LP1, PIEZO2	rs112976898	non_coding_transcript_exon_variant	Pulse pressure	PLS,CTCF-bound	EH38E1900207	293	PLS	2.93296648178	prom	E1900207	EH38E1900207 promoter-like signature	Brain_Putamen_basal_ganglia; Esophagus_Mucosa; Skin_Not_Sun_Exposed_Suprapubic; Skin_Sun_Exposed_Lower_leg; Testis
19	12793586	12793567	12793611			12793533	12793881	HOOK2	rs17884482	intron_variant	Cortical surface area	dELS,CTCF-bound	EH38E1939947	744	dELS	7.44694861923	enhD	E1939947	EH38E1939947 distal enhancer-like signature	Nerve_Tibial
19	44748549	44748539	44748559			44748464	44748814	BCL3	rs531660643	intron_variant	Apolipoprotein B levels; Eosinophil percentage of white cells; Non-albumin protein levels	PLS,CTCF-bound	EH38E1956850	513	PLS	5.13324917313	prom	E1956850	EH38E1956850 promoter-like signature	Brain_Cerebellar_Hemisphere
19	12945743	12945731	12945749			12945589	12945939	CALR - RAD23A	rs2974752	upstream_gene_variant	Serum levels of protein ATF6B	PLS,CTCF-bound	EH38E1940091	800	PLS	8.00624747399	prom	E1940091	EH38E1940091 promoter-like signature	Brain_Putamen_basal_ganglia; Colon_Transverse; Heart_Atrial_Appendage; Skin_Sun_Exposed_Lower_leg
19	18419351	18419330	18419351	18419331	18419348	18419346	18419682	SSBP4	rs28375303	5_prime_UTR_variant	Basophil count	PLS,CTCF-bound	EH38E1944331	468	PLS	4.68891555981	prom	E1944331	EH38E1944331 promoter-like signature	Adipose_Subcutaneous; Adrenal_Gland; Cells_Cultured_fibroblasts; Esophagus_Mucosa; Skin_Not_Sun_Exposed_Suprapubic; Skin_Sun_Exposed_Lower_leg; Testis; Thyroid
19	44820881	44820870	44820891	44820872	44820892	44820797	44821007	BCAM	rs28399637	intron_variant	Family history of Alzheimers disease up to 42,034 British ancestry individuals with parental history of Alzheimers disease, at least 272,244 European ancestry individuals with no parental history of Alzheimers disease 19 44807827 NR CBLC - BCAM ENSG00000142273 ENSG00000187244 7175 1244 rs140824606-? rs140824606 TF_binding_site_variant 1 NR 4E-26 25.397940008672037 NFamily history of Alzheimers di…	dELS,CTCF-bound	EH38E1956931	291	dELS	2.91398276622	enhD	E1956931	EH38E1956931 distal enhancer-like signature	Adrenal_Gland; Colon_Sigmoid
19	33391316	33391312	33391326			33391111	33391359	PEPD	rs17569	missense_variant	Waist circumference adjusted for body mass index; A body shape index	dELS,CTCF-bound	EH38E1949690	237	dELS	2.37196490113	enhD	E1949690	EH38E1949690 distal enhancer-like signature	Adrenal_Gland; Artery_Aorta; Artery_Coronary; Cells_Cultured_fibroblasts; Lung; Skin_Sun_Exposed_Lower_leg
19	18795739	18795739	18795757			18795563	18795907	COMP - UPF1	rs12974746	upstream_gene_variant	Serum levels of protein COMP	dELS	EH38E1944751	347	dELS	3.47868078238	enhD	E1944751	EH38E1944751 distal enhancer-like signature	Adipose_Visceral_Omentum; Minor_Salivary_Gland
20	44210821	44210820	44210839			44210691	44211041	OSER1 - OSER1-DT	rs731499	TF_binding_site_variant	Red blood cell count; Mean reticulocyte volume	PLS,CTCF-bound	EH38E2114624	775	PLS	7.75609684482	prom	E2114624	EH38E2114624 promoter-like signature	Testis
21	45068117	45068111	45068128			45067994	45068151	PICSAR - SSR4P1	rs62216572	regulatory_region_variant	Externalizing behaviour (multivariate analysis)	DNase-H3K4me3	EH38E2146676	273	DNase-H3K4me3	2.73333840552	K4m3	E2146676	EH38E2146676 DNase-H3K4me3	Breast_Mammary_Tissue
22	41238084	41238060	41238101	41238074	41238098	41238082	41238406	CHADL	rs532464664	frameshift_variant	Osteoarthritis (hip); Osteoarthritis (with total hip replacement)	dELS,CTCF-bound	EH38E2166147	276	dELS	2.76413124613	enhD	E2166147	EH38E2166147 distal enhancer-like signature	Adipose_Visceral_Omentum; Adrenal_Gland; Artery_Aorta; Breast_Mammary_Tissue; Cells_Cultured_fibroblasts; Heart_Left_Ventricle; Lung; Ovary; Whole_Blood
22	41197577	41197565	41197588	41197567	41197586	41197391	41197739	EP300-AS1 - L3MBTL2	rs11913442	TF_binding_site_variant	Type 2 diabetes	PLS,CTCF-bound	EH38E2166124	483	PLS	4.83331869644	prom	E2166124	EH38E2166124 promoter-like signature	Cells_EBV-transformed_lymphocytes

## Sheet: ZDNABERT+ССRE+GWAS+sQTL
chr	pos	ZDNABERT start	ZDNABERT end	Experimental start	Experimental end	CCRE start	CCRE end	Mapped genes	SNPs	Context	Disease/trait – GWAS	ccre	name	score	encodeLabel	zScore	ucscLabel	accessionLabel	description	disease
1	9292725	9292723	9292755			9292676	9293020	H6PD - SPSB1	rs564101206	TF_binding_site_variant	Waist-to-hip ratio adjusted for BMI; Waist circumference adjusted for body mass index	PLS,CTCF-bound	EH38E1316968	431	PLS	4.31294521211	prom	E1316968	EH38E1316968 promoter-like signature	Vagina
1	230978849	230978838	230978857			230978807	230979155	TTC13	rs11122174	5_prime_UTR_variant	Hematocrit	PLS,CTCF-bound	EH38E1431130	742	PLS	7.42642174632	prom	E1431130	EH38E1431130 promoter-like signature	Brain_Frontal_Cortex_BA10
4	1746473	1746468	1746482			1746235	1746553	TACC3 - FGFR3	rs4507432	TF_binding_site_variant	Brain morphology (MOSTest); Mean spheric corpuscular volume	dELS,CTCF-bound	EH38E2275025	467	dELS	4.67379376676	enhD	E2275025	EH38E2275025 distal enhancer-like signature	Adrenal_Gland
5	157575687	157575674	157575691			157575355	157575704	ADAM19	rs11465228	missense_variant	Chronic obstructive pulmonary disease	pELS,CTCF-bound	EH38E2424755	323	pELS	3.23870681155	enhP	E2424755	EH38E2424755 proximal enhancer-like signature	Colon_Transverse
6	34601943	34601933	34601951			34601741	34602079	ILRUN	rs2814973	intron_variant	Height	dELS	EH38E2461696	472	dELS	4.72581089474	enhD	E2461696	EH38E2461696 distal enhancer-like signature	Colon_Transverse
6	36680587	36680584	36680598			36680259	36680609	CDKN1A	rs3176334	non_coding_transcript_exon_variant	Alanine aminotransferase levels; Aspartate aminotransferase levels	pELS,CTCF-bound	EH38E2463471	625	pELS	6.25677690754	enhP	E2463471	EH38E2463471 proximal enhancer-like signature	Skin_Sun_Exposed_Lower_leg
6	33427745	33427734	33427749			33427595	33427751	SYNGAP1	rs79926713	intron_variant	Educational attainment	dELS,CTCF-bound	EH38E2460665	340	dELS	3.40655890782	enhD	E2460665	EH38E2460665 distal enhancer-like signature	Small_Intestine_Terminal_Ileum; Vagina
6	33080761	33080757	33080773			33080612	33080952	HLA-DPA1, HLA-DPA1, HLA-DPA1, HLA-DPA1, HLA-DPA1, HLA-DPA1, HLA-DPB1, HLA-DPB1, HLA-DPB1, HLA-DPB1, HLA-DPB1, HLA-DPB1	rs9277348	missense_variant	Hypothyroidism	PLS,CTCF-bound	EH38E2460361	343	PLS	3.43171498895	prom	E2460361	EH38E2460361 promoter-like signature	Brain_Caudate_basal_ganglia
6	36678992	36678991	36679008			36678974	36679155	CDKN1A	rs146170154	intron_variant	QRS duration	pELS,CTCF-bound	EH38E2463467	365	pELS	3.65185131133	enhP	E2463467	EH38E2463467 proximal enhancer-like signature	Colon_Sigmoid
9	115073620	115073613	115073633			115073499	115073829	TNC, DELEC1	rs1138545	missense_variant	Blood protein levels; Protein quantitative trait loci; Tenascin levels	CTCF-only,CTCF-bound	EH38E2720748	294	CTCF-only	2.94551645054	CTCF	E2720748	EH38E2720748 CTCF-only	Esophagus_Muscularis
9	115073620	115073613	115073633			115073499	115073829	DELEC1, TNC	rs45602433	missense_variant	Blood protein levels; Protein quantitative trait loci; Tenascin levels	CTCF-only,CTCF-bound	EH38E2720748	294	CTCF-only	2.94551645054	CTCF	E2720748	EH38E2720748 CTCF-only	Esophagus_Muscularis
10	100866753	100866747	100866761			100866729	100867076	PAX2 - Y_RNA	rs61873510	regulatory_region_variant	Hand grip strength; Bitter alcoholic beverage consumption; Alcohol consumption (drinks per week)	DNase-H3K4me3,CTCF-bound	EH38E1493798	343	DNase-H3K4me3	3.43064051391	K4m3	E1493798	EH38E1493798 DNase-H3K4me3	Kidney_Cortex; Spleen
10	129467281	129467272	129467287			129466971	129467321	MGMT	rs16906252	synonymous_variant	MGMT methylation in smokers	PLS,CTCF-bound	EH38E1510800	564	PLS	5.64939945476	prom	E1510800	EH38E1510800 promoter-like signature	Liver
11	62612555	62612545	62612560			62612490	62612836	ROM1, EML3	rs113222038	5_prime_UTR_variant	High density lipoprotein cholesterol levels	PLS,CTCF-bound	EH38E1542732	490	PLS	4.90158939462	prom	E1542732	EH38E1542732 promoter-like signature	Brain_Amygdala; Brain_Cerebellar_Hemisphere; Prostate; Stomach
11	2299865	2299804	2299885	2299808	2299872	2299828	2300018	C11orf21	rs2521269	intron_variant	Chronic lymphocytic leukemia	dELS	EH38E1515247	205	dELS	2.05846534731	enhD	E1515247	EH38E1515247 distal enhancer-like signature	Esophagus_Gastroesophageal_Junction
11	61897285	61897275	61897294			61897175	61897459	FADS3 - RAB3IL1	rs17764935	regulatory_region_variant	Mean corpuscular hemoglobin	dELS,CTCF-bound	EH38E1542155	424	dELS	4.24075587585	enhD	E1542155	EH38E1542155 distal enhancer-like signature	Pituitary
12	123115539	123115530	123115595			123115528	123115878	PITPNM2	rs1727326	intron_variant	Hip circumference adjusted for BMI	dELS,CTCF-bound	EH38E1652211	508	dELS	5.08968571414	enhD	E1652211	EH38E1652211 distal enhancer-like signature	Heart_Left_Ventricle
15	40038428	40038423	40038440			40038330	40038641	SRP14	rs8041057	non_coding_transcript_exon_variant	Alanine aminotransferase levels; Aspartate aminotransferase levels; Liver enzyme levels (alanine transaminase)	pELS	EH38E1755499	310	pELS	3.10927029636	enhP	E1755499	EH38E1755499 proximal enhancer-like signature	Uterus
15	84818413	84818389	84818414			84818244	84818575	ALPK3	rs8039472	intron_variant	Left ventricle wall thickness; Left ventricular end-systolic volume; Left ventricular global circumferential strain; Left ventricular mass to end-diastolic volume ratio	pELS,CTCF-bound	EH38E1784013	472	pELS	4.72773961548	enhP	E1784013	EH38E1784013 proximal enhancer-like signature	Adipose_Visceral_Omentum
16	81937798	81937795	81937813			81937652	81938001	PLCG2	rs1071644	synonymous_variant	Mean platelet volume	dELS	EH38E1831880	347	dELS	3.47373919526	enhD	E1831880	EH38E1831880 distal enhancer-like signature	Adipose_Subcutaneous; Adipose_Visceral_Omentum; Breast_Mammary_Tissue; Cells_EBV-transformed_lymphocytes; Colon_Transverse; Liver; Lung; Nerve_Tibial; Small_Intestine_Terminal_Ileum; Spleen; Thyroid; Whole_Blood
16	731292	731278	731297			731072	731397	HAGHL, CIAO3	rs13338700	non_coding_transcript_exon_variant	Waist circumference adjusted for body mass index	dELS	EH38E1795049	174	dELS	1.74259699057	enhD	E1795049	EH38E1795049 distal enhancer-like signature	Esophagus_Muscularis; Heart_Left_Ventricle; Nerve_Tibial; Pituitary; Skin_Not_Sun_Exposed_Suprapubic; Stomach; Testis
17	45051538	45051530	45051546			45051412	45051762	DCAKD, NMT1	rs8071429	5_prime_UTR_variant	White matter hyperintensities	PLS,CTCF-bound	EH38E1865682	608	PLS	6.08315742741	prom	E1865682	EH38E1865682 promoter-like signature	Adipose_Subcutaneous; Artery_Tibial; Brain_Amygdala; Brain_Anterior_cingulate_cortex_BA24; Brain_Caudate_basal_ganglia; Brain_Frontal_Cortex_BA9; Brain_Hippocampus; Brain_Spinal_cord_cervical_c; Cells_Cultured_fibroblasts; Cells_EBV-transformed_lymphocytes; Esophagus_Muscularis; Muscle_Skeletal; Nerve_Tibial; Thyroid
17	65560284	65560275	65560290			65559979	65560285	AXIN2	rs12452505	5_prime_UTR_variant	Appendicular lean mass	PLS,CTCF-bound	EH38E1879239	348	PLS	3.4859394223	prom	E1879239	EH38E1879239 promoter-like signature	Brain_Caudate_basal_ganglia
17	39676451	39676427	39676452			39676188	39676504	PGAP3	rs2941505	intron_variant	Serum alkaline phosphatase levels; Asthma and cardiovascular disease	dELS,CTCF-bound	EH38E1861035	416	dELS	4.16127269016	enhD	E1861035	EH38E1861035 distal enhancer-like signature	Artery_Coronary; Breast_Mammary_Tissue; Cells_EBV-transformed_lymphocytes; Esophagus_Muscularis; Skin_Not_Sun_Exposed_Suprapubic; Skin_Sun_Exposed_Lower_leg; Thyroid
19	18419351	18419330	18419351	18419331	18419348	18419346	18419682	SSBP4	rs28375303	5_prime_UTR_variant	Basophil count	PLS,CTCF-bound	EH38E1944331	468	PLS	4.68891555981	prom	E1944331	EH38E1944331 promoter-like signature	Skin_Sun_Exposed_Lower_leg
19	6668961	6668952	6668977			6668651	6668998	TNFSF14	rs1077667	intron_variant	Multiple sclerosis	pELS	EH38E1935998	312	pELS	3.1244121005	enhP	E1935998	EH38E1935998 proximal enhancer-like signature	Small_Intestine_Terminal_Ileum; Uterus
20	44210980	44210962	44210981			44210691	44211041	OSER1-DT	rs4142441	non_coding_transcript_exon_variant	Lymphocyte-to-monocyte ratio	PLS,CTCF-bound	EH38E2114624	775	PLS	7.75609684482	prom	E2114624	EH38E2114624 promoter-like signature	Whole_Blood
22	41197577	41197565	41197588	41197567	41197586	41197391	41197739	EP300-AS1 - L3MBTL2	rs11913442	TF_binding_site_variant	Type 2 diabetes	PLS,CTCF-bound	EH38E2166124	483	PLS	4.83331869644	prom	E2166124	EH38E2166124 promoter-like signature	Esophagus_Gastroesophageal_Junction
22	41238084	41238060	41238101	41238074	41238098	41238082	41238406	CHADL	rs532464664	frameshift_variant	Osteoarthritis (hip); Osteoarthritis (with total hip replacement)	dELS,CTCF-bound	EH38E2166147	276	dELS	2.76413124613	enhD	E2166147	EH38E2166147 distal enhancer-like signature	Minor_Salivary_Gland

## Sheet: ZDNABERT+ССRE+GWAS+edQTL
chr	pos	ZDNABERT start	ZDNABERT end	Experimental start	Experimental end	CCRE start	CCRE end	Mapped genes	SNPs	Context	Disease/trait – GWAS	ccre	name	score	encodeLabel	zScore	ucscLabel	accessionLabel	description	disease
1	9651702	9651695	9651713			9651645	9651973	TMEM201 - PIK3CD	rs11806839	regulatory_region_variant	Eosinophil counts	PLS,CTCF-bound	EH38E1317315	305	PLS	3.05592389133	prom	E1317315	EH38E1317315 promoter-like signature	Colon-Sigmoid; Spleen
1	245763940	245763922	245763953			245763840	245764186	SMYD3	rs12035406	intron_variant	Renal underexcretion gout	dELS	EH38E1439396	346	dELS	3.46694964857	enhD	E1439396	EH38E1439396 distal enhancer-like signature	Adipose-Visceral-Omentum
1	9292725	9292723	9292755			9292676	9293020	H6PD - SPSB1	rs564101206	TF_binding_site_variant	Waist-to-hip ratio adjusted for BMI; Waist circumference adjusted for body mass index	PLS,CTCF-bound	EH38E1316968	431	PLS	4.31294521211	prom	E1316968	EH38E1316968 promoter-like signature	Artery-Tibial; Brain-Nucleus-accumbens-basal-ganglia; Brain-Spinal-cord-cervical-c-1; Colon-Transverse; Kidney-Cortex; Prostate; Skin-Sun-Exposed-Lower-leg; Small-Intestine-Terminal-Ileum; Spleen
1	18653380	18653380	18653396			18653345	18653678	PAX7	rs742071	intron_variant	Orofacial clefts; Facial morphology (segment 11)	dELS	EH38E1323974	431	dELS	4.31801330691	enhD	E1323974	EH38E1323974 distal enhancer-like signature	Esophagus-Gastroesophageal-Junction
1	205750404	205750395	205750411			205750139	205750489	NUCKS1 - RAB29	rs823114	TF_binding_site_variant	Alcohol consumption (drinks per week); Alcohol consumption (drinks per week) (MTAG)	PLS,CTCF-bound	EH38E1415756	661	PLS	6.61135631589	prom	E1415756	EH38E1415756 promoter-like signature	Nerve-Tibial
2	240914204	240914196	240914216			240914201	240914373	CROCC2	rs62186584	intron_variant	Sex hormone-binding globulin levels adjusted for BMI	dELS,CTCF-bound	EH38E2090224	264	dELS	2.64906949727	enhD	E2090224	EH38E2090224 distal enhancer-like signature	Brain-Cortex
3	38165548	38165535	38165553			38165309	38165623	OXSR1	rs573682388	5_prime_UTR_variant	Mean corpuscular volume; Mean corpuscular hemoglobin concentration; Immature fraction of reticulocytes; Glycated hemoglobin levels; Hemoglobin A1c levels; Mean spheric corpuscular volume; Mean reticulocyte volume	PLS,CTCF-bound	EH38E2193118	685	PLS	6.85350054281	prom	E2193118	EH38E2193118 promoter-like signature	Artery-Aorta; Pituitary
3	50292395	50292388	50292408			50292364	50292714	IFRD2	rs1076872	5_prime_UTR_variant	High light scatter reticulocyte count; Immature fraction of reticulocytes; Mean reticulocyte volume	PLS,CTCF-bound	EH38E2201030	690	PLS	6.90360991404	prom	E2201030	EH38E2201030 promoter-like signature	Adipose-Subcutaneous; Artery-Tibial; Brain-Anterior-cingulate-cortex-BA27; Brain-Anterior-cingulate-cortex-BA28; Brain-Anterior-cingulate-cortex-BA35; Brain-Cerebellar-Hemisphere; Cells-EBV-transformed-lymphocytes; Kidney-Cortex; Ovary; Prostate; Skin-Sun-Exposed-Lower-leg; Thyroid; Uterus
4	1746473	1746468	1746482			1746235	1746553	TACC3 - FGFR3	rs4507432	TF_binding_site_variant	Brain morphology (MOSTest); Mean spheric corpuscular volume	dELS,CTCF-bound	EH38E2275025	467	dELS	4.67379376676	enhD	E2275025	EH38E2275025 distal enhancer-like signature	Brain-Amygdala; Brain-Spinal-cord-cervical-c-1; Kidney-Cortex
5	157575687	157575674	157575691			157575355	157575704	ADAM19	rs11465228	missense_variant	Chronic obstructive pulmonary disease	pELS,CTCF-bound	EH38E2424755	323	pELS	3.23870681155	enhP	E2424755	EH38E2424755 proximal enhancer-like signature	Whole-Blood
6	26233159	26233147	26233160			26233105	26233338	H2AC9P	rs10946808	non_coding_transcript_exon_variant	Height	PLS,CTCF-bound	EH38E2455912	419	PLS	4.1946146843	prom	E2455912	EH38E2455912 promoter-like signature	Spleen
6	26199675	26199672	26199690			26199579	26199802	H2BC7	rs34961555	synonymous_variant	Intelligence (MTAG)	PLS,CTCF-bound	EH38E2455857	574	PLS	5.74290396635	prom	E2455857	EH38E2455857 promoter-like signature	Vagina
6	33080761	33080757	33080773			33080612	33080952	HLA-DPA1, HLA-DPA1, HLA-DPA1, HLA-DPA1, HLA-DPA1, HLA-DPA1, HLA-DPB1, HLA-DPB1, HLA-DPB1, HLA-DPB1, HLA-DPB1, HLA-DPB1	rs9277348	missense_variant	Hypothyroidism	PLS,CTCF-bound	EH38E2460361	343	PLS	3.43171498895	prom	E2460361	EH38E2460361 promoter-like signature	Cells-Cultured-fibroblasts
6	33427745	33427734	33427749			33427595	33427751	SYNGAP1	rs79926713	intron_variant	Educational attainment	dELS,CTCF-bound	EH38E2460665	340	dELS	3.40655890782	enhD	E2460665	EH38E2460665 distal enhancer-like signature	Lung; Spleen
7	128227402	128227398	128227411			128227395	128227603	MIR129-1 - LEP	rs79947808	regulatory_region_variant	Schizophrenia	dELS	EH38E2588811	232	dELS	2.32941664052	enhD	E2588811	EH38E2588811 distal enhancer-like signature	Brain-Cerebellar-Hemisphere; Brain-Cerebellum; Brain-Cortex; Brain-Hypothalamus; Brain-Putamen-basal-ganglia; Brain-Spinal-cord-cervical-c-1; Brain-Substantia-nigra; Colon-Sigmoid; Esophagus-Muscularis; Liver; Skin-Not-Sun-Exposed-Suprapubic; Testis
8	143976190	143976184	143976207	143976186	143976203	143976095	143976336	PLEC	rs11786083	intron_variant	LDL cholesterol levels	pELS,CTCF-bound	EH38E2675803	305	pELS	3.05647678016	enhP	E2675803	EH38E2675803 proximal enhancer-like signature	Brain-Hypothalamus
9	114287611	114287602	114287616			114287517	114287667	COL27A1	rs946053	intron_variant	Height	dELS,CTCF-bound	EH38E2720113	302	dELS	3.0252555675	enhD	E2720113	EH38E2720113 distal enhancer-like signature	Brain-Spinal-cord-cervical-c-1
9	37034672	37034656	37034675			37034586	37034925	No mapped genes x PAX5 - RPL32P21	rs5763181 x rs3758180	intron_variant x TF_binding_site_variant	Total PHF-tau (SNP x SNP interaction)	pELS,CTCF-bound	EH38E2692883	443	pELS	4.43477970331	enhP	E2692883	EH38E2692883 proximal enhancer-like signature	Adipose-Subcutaneous; Brain-Cortex; Esophagus-Muscularis; Prostate; Stomach; Uterus
10	93072371	93072357	93072371			93072279	93072628	CYP26C1 - CYP26A1	rs11812460	intron_variant	Platelet count; Insulin-like growth factor 1 levels; Low density lipoprotein cholesterol levels; Gamma glutamyl transferase levels; Direct bilirubin levels	pELS,CTCF-bound	EH38E1489174	349	pELS	3.49313314936	enhP	E1489174	EH38E1489174 proximal enhancer-like signature	Testis
10	92690476	92690472	92690509	92690472	92690493	92690444	92690653	HHEX	rs9420589	intron_variant	Calcium levels	pELS,CTCF-bound	EH38E1488949	479	pELS	4.79652771007	enhP	E1488949	EH38E1488949 proximal enhancer-like signature	Cells-Cultured-fibroblasts
10	103668394	103668376	103668397			103668324	103668518	SH3PXD2A	rs3781339	intron_variant	Educational attainment (MTAG); Educational attainment	dELS,CTCF-bound	EH38E1496082	302	dELS	3.02916600961	enhD	E1496082	EH38E1496082 distal enhancer-like signature	Brain-Hypothalamus; Pituitary; Prostate; Testis; Vagina
10	100866753	100866747	100866761			100866729	100867076	PAX2 - Y_RNA	rs61873510	regulatory_region_variant	Hand grip strength; Bitter alcoholic beverage consumption; Alcohol consumption (drinks per week)	DNase-H3K4me3,CTCF-bound	EH38E1493798	343	DNase-H3K4me3	3.43064051391	K4m3	E1493798	EH38E1493798 DNase-H3K4me3	Adipose-Subcutaneous; Brain-Cerebellar-Hemisphere; Kidney-Cortex; Minor-Salivary-Gland; Pituitary; Skin-Sun-Exposed-Lower-leg; Vagina
11	46119871	46119864	46119883			46119688	46119904	PHF21A	rs148683230	intron_variant	Educational attainment (MTAG); Appendicular lean mass	pELS,CTCF-bound	EH38E1537173	402	pELS	4.02556283812	enhP	E1537173	EH38E1537173 proximal enhancer-like signature	Brain-Putamen-basal-ganglia
11	69642779	69642762	69642784			69642714	69642962	CCND1	rs3918292	intron_variant	Height	pELS,CTCF-bound	EH38E1548980	345	pELS	3.45023515384	enhP	E1548980	EH38E1548980 proximal enhancer-like signature	Artery-Aorta; Brain-Frontal-Cortex-BA13
11	32090986	32090973	32090998	32090973	32090993	32090817	32091166	EIF4A2P5 - RCN1	rs190104	intron_variant	Apolipoprotein B levels	PLS,CTCF-bound	EH38E1530386	462	PLS	4.62112717691	prom	E1530386	EH38E1530386 promoter-like signature	Brain-Cortex; Nerve-Tibial
11	119030904	119030896	119030913			119030745	119031094	SLC37A4	rs1784559	5_prime_UTR_variant	Serum albumin levels	PLS,CTCF-bound	EH38E1574693	727	PLS	7.27748528385	prom	E1574693	EH38E1574693 promoter-like signature	Brain-Spinal-cord-cervical-c-1
11	62612555	62612545	62612560			62612490	62612836	ROM1, EML3	rs113222038	5_prime_UTR_variant	High density lipoprotein cholesterol levels	PLS,CTCF-bound	EH38E1542732	490	PLS	4.90158939462	prom	E1542732	EH38E1542732 promoter-like signature	Brain-Cerebellar-Hemisphere; Brain-Cerebellum; Brain-Nucleus-accumbens-basal-ganglia; Pituitary; Spleen
11	32439327	32439304	32439335			32438987	32439327	WT1-AS	rs7943101	non_coding_transcript_exon_variant	Type 2 diabetes	PLS,CTCF-bound	EH38E1530628	328	PLS	3.28909968804	prom	E1530628	EH38E1530628 promoter-like signature	Liver; Minor-Salivary-Gland; Small-Intestine-Terminal-Ileum; Uterus
11	62671347	62671341	62671358			62671310	62671462	UQCC3, LBHD1	rs693698	5_prime_UTR_variant	Blood protein levels	PLS,CTCF-bound	EH38E1542784	387	PLS	3.87243145608	prom	E1542784	EH38E1542784 promoter-like signature	Brain-Cerebellum; Skin-Not-Sun-Exposed-Suprapubic
11	61897285	61897275	61897294			61897175	61897459	FADS3 - RAB3IL1	rs17764935	regulatory_region_variant	Mean corpuscular hemoglobin	dELS,CTCF-bound	EH38E1542155	424	dELS	4.24075587585	enhD	E1542155	EH38E1542155 distal enhancer-like signature	Adipose-Visceral-Omentum; Skin-Not-Sun-Exposed-Suprapubic; Testis
11	65860863	65860860	65860878			65860626	65860909	CFL1, MUS81	rs13817	missense_variant	Cortical thickness; Vertex-wise cortical thickness	pELS,CTCF-bound	EH38E1545623	474	pELS	4.74501558157	enhP	E1545623	EH38E1545623 proximal enhancer-like signature	Testis
11	69638276	69638266	69638288	69638269	69638286	69638127	69638469	NA - CCND1	rs144245804	regulatory_region_variant	Type 2 diabetes	dELS	EH38E1548967	459	dELS	4.59956971337	enhD	E1548967	EH38E1548967 distal enhancer-like signature	Adrenal-Gland; Pituitary; Spleen
12	124591114	124591102	124591117			124591098	124591315	NCOR2 - SCARB1	rs837493	downstream_gene_variant	Total testosterone levels	dELS	EH38E1653470	364	dELS	3.64027055215	enhD	E1653470	EH38E1653470 distal enhancer-like signature	Adrenal-Gland; Nerve-Tibial; Skin-Sun-Exposed-Lower-leg
12	122966218	122966214	122966229			122966138	122966362	ABCB9	rs4148856	intron_variant	Type 2 diabetes	pELS,CTCF-bound	EH38E1652023	319	pELS	3.19945712566	enhP	E1652023	EH38E1652023 proximal enhancer-like signature	Ovary; Spleen
12	52074082	52074070	52074101			52074017	52074366	ATG101	rs11280603	intron_variant	Mean corpuscular hemoglobin; Mean corpuscular volume	dELS,CTCF-bound	EH38E1612236	488	dELS	4.88961903483	enhD	E1612236	EH38E1612236 distal enhancer-like signature	Kidney-Cortex
12	131949846	131949843	131949859			131949616	131949966	PUS1 - EP400	rs57565032	TF_binding_site_variant	Red cell distribution width; Mean corpuscular hemoglobin; Mean corpuscular volume; Red blood cell count; Mean reticulocyte volume	PLS,CTCF-bound	EH38E1657153	606	PLS	6.06348289686	prom	E1657153	EH38E1657153 promoter-like signature	Artery-Aorta; Brain-Anterior-cingulate-cortex-BA24; Brain-Anterior-cingulate-cortex-BA26; Brain-Anterior-cingulate-cortex-BA29; Brain-Anterior-cingulate-cortex-BA32; Brain-Anterior-cingulate-cortex-BA34; Brain-Cortex; Brain-Nucleus-accumbens-basal-ganglia; Brain-Putamen-basal-ganglia; Brain-Substantia-nigra; Muscle-Skeletal; Ovary
12	10368790	10368771	10368795			10368692	10368912	KLRK1-AS1	rs10743889	intron_variant	Obesity-related traits	dELS	EH38E1592358	229	dELS	2.29211031614	enhD	E1592358	EH38E1592358 distal enhancer-like signature	Cells-EBV-transformed-lymphocytes
12	57610139	57610135	57610154	57610135	57610155	57610072	57610255	DTX3 - ARHGEF25	rs10437954	regulatory_region_variant	Systolic blood pressure	PLS,CTCF-bound	EH38E1616742	291	PLS	2.91587736544	prom	E1616742	EH38E1616742 promoter-like signature	Artery-Aorta; Liver; Uterus
12	57217502	57217497	57217520	57217497	57217519	57217376	57217544	NXPH4	rs113397893	intron_variant	Body mass index	pELS	EH38E1616365	348	pELS	3.48280049541	enhP	E1616365	EH38E1616365 proximal enhancer-like signature	Artery-Coronary; Brain-Cerebellar-Hemisphere; Brain-Hippocampus; Colon-Sigmoid
12	123115539	123115530	123115595			123115528	123115878	PITPNM2	rs1727326	intron_variant	Hip circumference adjusted for BMI	dELS,CTCF-bound	EH38E1652211	508	dELS	5.08968571414	enhD	E1652211	EH38E1652211 distal enhancer-like signature	Brain-Amygdala; Brain-Spinal-cord-cervical-c-1; Lung; Minor-Salivary-Gland
12	54047714	54047705	54047722			54047630	54047803	HOXC4	rs7134677	intron_variant	Systolic blood pressure; Pulse pressure	dELS,CTCF-bound	EH38E1614197	271	dELS	2.71176108857	enhD	E1614197	EH38E1614197 distal enhancer-like signature	Artery-Coronary
13	113062261	113062256	113062271			113062214	113062373	No mapped genes x MCF2L	rs2820082 x rs9577453	intergenic_variant x intron_variant	Total PHF-tau (SNP x SNP interaction)	dELS,CTCF-bound	EH38E1699624	279	dELS	2.79965043972	enhD	E1699624	EH38E1699624 distal enhancer-like signature	Prostate
14	102916867	102916859	102916875			102916716	102916872	TRAF3 - AMN	rs111476533	regulatory_region_variant	Age at first birth	dELS,CTCF-bound	EH38E1744442	370	dELS	3.70920403008	enhD	E1744442	EH38E1744442 distal enhancer-like signature	Nerve-Tibial
14	105199141	105199132	105199148			105199124	105199463	NUDT14 - BRF1	rs61996162	regulatory_region_variant	Non-albumin protein levels	dELS	EH38E1746563	399	dELS	3.99246347071	enhD	E1746563	EH38E1746563 distal enhancer-like signature	Brain-Cerebellar-Hemisphere; Minor-Salivary-Gland; Small-Intestine-Terminal-Ileum
14	60509819	60509804	60509825	60509804	60509822	60509602	60509858	C14orf39, SIX6	rs33912345	missense_variant	Appendicular lean mass; Glaucoma (high intraocular pressure); Refractive error	DNase-H3K4me3	EH38E1718816	289	DNase-H3K4me3	2.89136774973	K4m3	E1718816	EH38E1718816 DNase-H3K4me3	Muscle-Skeletal
14	103696657	103696642	103696657			103696508	103696777	KLC1	rs3212136	non_coding_transcript_exon_variant	Educational attainment	pELS,CTCF-bound	EH38E1745229	385	pELS	3.85767354814	enhP	E1745229	EH38E1745229 proximal enhancer-like signature	Artery-Tibial; Brain-Cerebellar-Hemisphere; Brain-Cerebellum; Cells-Cultured-fibroblasts; Esophagus-Muscularis; Lung; Muscle-Skeletal; Skin-Not-Sun-Exposed-Suprapubic; Skin-Sun-Exposed-Lower-leg; Testis; Thyroid
14	100709875	100709861	100709881			100709749	100710011	LINC00523 - DLK1	rs12881545	TF_binding_site_variant	Serum 25-Hydroxyvitamin D levels	dELS,CTCF-bound	EH38E1742671	329	dELS	3.29028820395	enhD	E1742671	EH38E1742671 distal enhancer-like signature	Brain-Cerebellum
15	89400370	89400355	89400374	89400357	89400372	89400242	89400508	MIR9-3HG - RHCG	rs182317	intergenic_variant	Cortical surface area; Vertex-wise cortical surface area; Cigarettes smoked per day (MTAG)	dELS,CTCF-bound	EH38E1786660	354	dELS	3.54218603814	enhD	E1786660	EH38E1786660 distal enhancer-like signature	Kidney-Cortex
15	90000811	90000794	90000811			90000523	90000862	ARPIN - ZNF710	rs7162815	regulatory_region_variant	Mean platelet volume	pELS,CTCF-bound	EH38E1787086	292	pELS	2.92634707435	enhP	E1787086	EH38E1787086 proximal enhancer-like signature	Brain-Frontal-Cortex-BA15; Brain-Hypothalamus
15	40038428	40038423	40038440			40038330	40038641	SRP14	rs8041057	non_coding_transcript_exon_variant	Alanine aminotransferase levels; Aspartate aminotransferase levels; Liver enzyme levels (alanine transaminase)	pELS	EH38E1755499	310	pELS	3.10927029636	enhP	E1755499	EH38E1755499 proximal enhancer-like signature	Brain-Frontal-Cortex-BA10; Brain-Frontal-Cortex-BA11; Brain-Frontal-Cortex-BA12; Esophagus-Gastroesophageal-Junction; Heart-Atrial-Appendage; Heart-Left-Ventricle; Minor-Salivary-Gland
15	84818413	84818389	84818414			84818244	84818575	ALPK3	rs8039472	intron_variant	Left ventricle wall thickness; Left ventricular end-systolic volume; Left ventricular global circumferential strain; Left ventricular mass to end-diastolic volume ratio	pELS,CTCF-bound	EH38E1784013	472	pELS	4.72773961548	enhP	E1784013	EH38E1784013 proximal enhancer-like signature	Kidney-Cortex
15	40108922	40108922	40108937			40108866	40109216	BMF - BUB1B	rs5812152	TF_binding_site_variant	Hip circumference adjusted for BMI	PLS,CTCF-bound	EH38E1755619	607	PLS	6.0789834145	prom	E1755619	EH38E1755619 promoter-like signature	Esophagus-Gastroesophageal-Junction; Skin-Not-Sun-Exposed-Suprapubic
[truncated: 34 more rows]

## Sheet: ZDNABERT+ССRE+gnomAD-pLOF
chr	ZDNAVERTstart	ZDNAVERTend	gnomad_start	gnomad_end	ref	alt	most_severe_consequence	gene_ids	gene_symbols	transcript_ids	name	loc	var	ccre_start	ccre_end	width	name	score	ccre	encodeLabel	zScore	ucscLabel	accessionLabel	description
[truncated: 1,871 more rows]

## Sheet: ZDNABERT+ССRE+gnomAD-pLOF+eQTL
chr	ZDNABERT start	ZDNAVERT end	pos	ref	alt	most_severe_consequence	gene_ids	gene_symbols	transcript_ids	name	loc	var	ccre_start	ccre_end	width	name	score	ccre	encodeLabel	zScore	ucscLabel	accessionLabel	description	Tissue – GTEx	gene_id	gene_name	gene_start	gene_end	num_var	beta_shape1	beta_shape2	true_df	pval_true_df	variant_id	tss_distance	ref	alt	num_alt_per_site	rs_id_dbSNP151_GRCh38p7	minor_allele_samples	minor_allele_count	maf	ref_factor	pval_nominal	slope	slope_se	pval_perm	pval_beta	qval
[truncated: 61 more rows]
[truncated: 4 more columns]

[truncated: 15 more sheets: ZDNABERT+ССRE+gnomAD=pLOF+sQTL, ZDNABERT+ССRE+gnomAD-pLOF+edQTL, ZDNABERT+ССRE+gnomadLOF, ZDNABERT+ССRE+gnomadLOF+eQTL, Experimental+CCRE, Experimental+ССRE+GWAS, Experimental+ССRE+GWAS+eQTL, Experimental+ССRE+GWAS+sQTL, Experimental+ССRE+GWAS+edQTL, Rename+ССRE+gnomAD-LOF, Experimental+ССRE+gnomAD-LOF+eQ, Experimental+ССRE+gnomAD-LOF+sQ, Experimental+ССRE+gnomAD-LOF+ed, Kouzine+ССRE+gnomadLOF, Experimental+ССRE+gnomADHOM+eQT]
