# Supplementary material for: Z-flipon variants reveal the many roles of Z-DNA and Z-RNA in health and disease
Source: Life Sci Alliance. 2023 May 10;6(7):e202301962. doi: 10.26508/lsa.202301962 (PMC10172764; doi:10.26508/lsa.202301962)
Supplement: Supplementary file 3 [file LSA-2023-01962_TableS2.xlsx]

## Sheet: Sheet1
Supplemental Table 2: Mapping Methods
Comparison of Kethoxal - Assisted Seqeuning of various cell lime (Kseqx), with Z-HUNT3, Z-DNABERT and annotation of Z-DNA based on KMnO4/S1 nuclease single-stranded DNA (KEx)

## Sheet: replicated HEK293 Kseq
	To	Z-DNABERT		deepZ		KEx		CpG		Kseq HEK293		DRB_Kseq HEK293		Trip_Kseq HEK293
From
Z-DNABERT		290071	1	14138	0.05	39766	0.14	69186	0.24	43243	0.15	28533	0.1	1017	0.00350604
deepZ		10098	34 %	30083	1	2375	0.08	9862	0.33	8004	0.27	6606	0.22	506	0.02
KMnO4		40184	92 %	3556	8 %	43511	1	25342	0.58	7162	0.16	4001	0.09	174	0.00399899
CpG Islands		21299	70 %	6010	20 %	9447	31 %	30344	1	12548	0.41	10192	0.34	437	0.01
Kseq		13257	36 %	4822	13 %	3004	8 %	11021	30 %	36616	1	11148	0.3	999	0.03
DRB + Kseq		9192	63 %	4169	29 %	1847	13 %	9761	67 %	12128	84 %	14511	1	1078	0.07
Triptolide + Kseq		521	21 %	359	14 %	114	4 %	513	20 %	1356	53 %	1410	55 %	2541	1
Z-HUNT3
Label	Experiment
Kseq	normal KAS seq
DRB_Kseq	5,6-dichlorobenzimidazole 1-β-D-ribofuranoside (DRB) treated before performing KAS-seq, DRB inhibits Pol II release from pausing at TSS
Trip_Kseq	Triptolide treated before performing KAS-seq, Triptolide inhibits recruitment and loading of Pol II to promoters
KEx	data from Kouzine et al.
CpG	UCSC CpG islands
DEEPZ	Threshold 3
https://www,ncbi,nlm,nih,gov/pmc/articles/PMC7205578/
Datasets for Kseq
https://www.ncbi.nlm.nih.gov/geo/query/acc.cgi?acc=GSE202044
https://www.ncbi.nlm.nih.gov/geo/query/acc.cgi?acc=GSE192822
https://www.ncbi.nlm.nih.gov/geo/query/acc.cgi?acc=GSE139420

## Sheet: 4 human cell types
	Z-DNABERT	Z-DNABERT	deepZ	deepZ	KEx	KEx	CpG	CpG	A375	A375	HCT116	HCT116	HepG2	HepG2	HeLa-S3_spKAS-seq	HeLa-S3_spKAS-seq_
Z-DNABERT	290071	1	14138	0.05	39766	0.14	69186	0.24	66569	0.23	74520	0.26	69215	0.24	62814	0.22
deepZ	10098	34 %	30083	1	2375	0.08	9862	0.33	10617	0.35	11332	0.38	10648	0.35	10547	0.35
KEx	40184	92 %	3556	8 %	43511	1	25342	0.58	12414	0.29	14762	0.34	12829	0.29	12425	0.29
CpG	21299	70 %	6010	20 %	9447	31 %	30344	1	14956	0.49	15693	0.52	14485	0.48	14759	0.49
A375_Kseq_	19484	28 %	6157	9 %	4926	7 %	12745	18 %	69880	1	45130	0.65	43704	0.63	32025	0.46
HCT116_Kseq_	19870	28 %	6377	9 %	5301	8 %	12728	18 %	40927	58 %	70594	1	44622	0.63	29770	0.42
HepG2_Kseq_	18189	24 %	6008	8 %	4600	6 %	11685	16 %	37234	50 %	40822	55 %	74263	1	27524	0.37
HeLa-S3_spKAS-seq_	17046	35 %	5975	12 %	4536	9 %	12598	26 %	30985	64 %	31505	65 %	30437	62 %	48700	1
A375
HCT116
HepG2
HeLa-S3_spKAS-seq	HeLa-S3 Human cervix cells

## Sheet: NHEK UVB treated
	Z-DNABERT	Z-DNABERT	deepZ	deepZ	KEx	KEx	CpG	CpG	0min	0min	0min	0min	30min	30min	30min	30min	1,5h	1,5h	1,5h	1,5h	3h	3h	3h	3h	6h	6h	6h	6h	12h	12h	12h	12h
Z-DNABERT	290071	1	14138	0.05	39766	0.14	69186	0.24	48155	0.17	31645	0.11	29345	0.1	36704	0.13	39690	0.14	41630	0.14	36828	0.13	34761	0.12	35374	0.12	21873	0.08	53931	0.19	33527	0.12
deepZ	10098	34 %	30083	1	2375	0.08	9862	0.33	8250	0.27	6367	0.21	6632	0.22	7568	0.25	7670	0.25	7787	0.26	7112	0.24	6779	0.23	7089	0.24	5188	0.17	9383	0.31	6824	0.23
KEx	40184	92 %	3556	8 %	43511	1	25342	0.58	7005	0.16	4649	0.11	4621	0.11	6316	0.15	6700	0.15	7376	0.17	6379	0.15	5970	0.14	5599	0.13	3031	0.07	9268	0.21	3708	0.09
CpG	21299	70 %	6010	20 %	9447	31 %	30344	1	11589	0.38	9448	0.31	9942	0.33	11256	0.37	12178	0.4	11884	0.39	10808	0.36	10245	0.34	10650	0.35	8187	0.27	13677	0.45	9423	0.31
0 min rep1	16221	28 %	5051	9 %	3174	6 %	10404	18 %	57145	1	24879	0.44	15366	0.27	17258	0.3	21389	0.37	20336	0.36	19596	0.34	18189	0.32	21025	0.37	15723	0.28	33423	0.58	30238	0.53
0min rep2	11966	30 %	4048	10 %	2273	6 %	8881	22 %	35955	90 %	39825	1	14679	0.37	16597	0.42	18958	0.48	18969	0.48	18569	0.47	17824	0.45	20871	0.52	16833	0.42	31114	0.78	29476	0.74
30 min rep 1	10010	39 %	4044	16 %	2181	9 %	9407	37 %	19345	76 %	15275	60 %	25558	1	19703	0.77	19976	78 %	19806	77 %	17659	0.69	16843	0.66	16821	0.66	13607	0.53	20241	79 %	18194	71 %
30 min rep 2	11346	39 %	4466	15 %	2745	9 %	10312	36 %	20372	70 %	16145	56 %	16948	58 %	29029	1	20320	70 %	21096	73 %	18020	0.62	17772	0.61	17177	0.59	14091	0.49	21447	74 %	19407	67 %
1,5h rep 1	13948	31 %	4688	10 %	3192	7 %	11397	25 %	27540	61 %	19317	43 %	19077	0.43	22034	0.49	44834	1	28707	0.64	25948	0.58	24088	0.54	22470	0.5	16951	0.38	28324	63 %	25225	56 %
1,5h rep 2	12568	35 %	4590	13 %	3062	9 %	10500	29 %	22403	62 %	16727	47 %	15865	0.44	19008	0.53	23703	66 %	35970	1	21439	0.6	21234	0.59	18578	0.52	14529	0.4	23324	65 %	21255	59 %
3h rep 1	11855	34 %	4263	12 %	2782	8 %	9718	28 %	23644	68 %	17552	51 %	15618	45 %	17632	51 %	22974	66 %	22856	66 %	34620	1	21482	0.62	20518	0.59	15343	0.44	24171	70 %	21674	63 %
3h rep 2	11005	35 %	4063	13 %	2589	8 %	9147	29 %	21138	67 %	16393	52 %	14603	47 %	17013	54 %	20842	66 %	22113	70 %	21106	67 %	31380	1	18454	0.59	14472	0.46	21666	69 %	20024	64 %
6h rep 1	12556	34 %	4407	12 %	2618	7 %	9849	27 %	28009	77 %	21217	58 %	15841	43 %	17562	48 %	21796	60 %	21254	58 %	22108	61 %	20351	56 %	36443	1	17930	0.49	28439	78 %	25976	71 %
6h rep 2	9303	31 %	3398	11 %	1662	6 %	8036	27 %	25389	85 %	21221	71 %	15573	52 %	17428	58 %	20755	69 %	20532	69 %	21017	70 %	20100	67 %	23728	79 %	29961	1	25595	85 %	24778	83 %
12h rep1	16899	33 %	5603	11 %	3901	8 %	12189	24 %	37149	74 %	24677	49 %	16119	0.32	18436	0.36	22559	0.45	21874	0.43	20777	0.41	19307	0.38	22430	0.44	16308	0.32	50537	1	31784	0.63
12h rep2	13506	27 %	4321	9 %	1992	4 %	8927	18 %	38314	76 %	26535	53 %	16322	0.32	18758	0.37	22761	0.45	22564	0.45	21137	0.42	20217	0.4	23136	0.46	17635	0.35	36455	72 %	50380	1

## Sheet: Promoters hg19
	% of regions overlaping with CpG				% of promoters overlaping with track	% of track regions overlaping with promoters	% of CpG+ promoters overlaping with track	% of track regions overlaping with CpG+ promoter	% of CpG- promoters overlaping with track	% of track regions overlaping with CpG- promoter
Proms with Z-DNABERT	0.7184			Z-DNABERT	0.30526	0.125838	0.762059	0.102292	0.120717	0.0238114
KEx	0.8569			deepZ	0.0992297	0.241499	0.293157	0.205631	0.0208848	0.0369312
All Promoters*	0.287745			KEx	0.0800877	0.211188	0.238518	0.189102	0.0160832	0.0224081
				CpG	0.287745	0.457949	1	0.457949	0	0
				Ctrl_Kseq`	0.252233	0.293724	0.625375	0.215316	0.101487	0.0992462
				DRB_Kseq`	0.198924	0.595135	0.591219	0.518365	0.040441	0.103577
*from hg19,ensGene				Trip_Kseq`	0.00921407	0.178276	0.0211747	0.125935	0.00438208	0.0558835
Lable	Experiment
Kseq	normal KAS seq
DRB_Kseq	5,6-dichlorobenzimidazole 1-β-D-ribofuranoside (DRB) treated before performing Kseq, DRB inhibits Pol II release from pausing at TSS
Trip_Kseq	Triptolide treated before performing Kseq, Triptolide inhibits recruitment and loading of Pol II to promoters
KEx	data from KEx
CpG	UCSC CpG islands
deepZ	thr3

## Sheet: HEK293 Kseq
	To	Z-DNABERT		deepZ		KEx		CpG		HEK293_Ctrl_Kseq rep1		HEK293_Ctrl_Kseq rep2		HEK293_DRB_Kseq rep1		HEK293_DRB_Kseq rep2		HEK293_Trip_Kseq rep1		HEK293_Trip_Kseq rep2
From
Z-DNABERT		290071	1	14138	0.05	39766	0.14	69186	0.24	49927	0.17	50128	0.17	31034	0.11	32602	0.11	1397	0	1513	0.01
deepZ		10098	34 %	30083	1	2375	0.08	9862	0.33	8781	0.29	8795	0.29	6927	0.23	7152	0.24	577	0.02	578	0.02
KEx		40184	92 %	3556	8 %	43511	1	25342	0.58	8581	0.2	8873	0.2	4671	0.11	5138	0.12	236	0.01	254	0.01
CpG		21299	70 %	6010	20 %	9447	31 %	30344	1	13451	0.44	13424	0.44	10602	0.35	10912	0.36	596	0.02	609	0.02
HEK293_Ctrl_Kseq__,rep1		15032	33 %	5218	12 %	3539	8 %	11622	26 %	45288	1	33044	0.73	12035	0.27	12290	0.27	1253	0.03	1278	0.03
HEK293_Ctrl_Kseq__,rep2		14722	34 %	5165	12 %	3590	8 %	11531	27 %	32601	75 %	43182	1	11879	0.28	12143	0.28	1213	0.03	1239	0.03
HEK293_DRB_Kseq__,rep1		9838	61 %	4327	27 %	2124	13 %	10089	62 %	13365	82 %	13241	82 %	16222	1	13988	0.86	1415	0.09	1433	0.09
HEK293_DRB_Kseq__,rep2		10218	61 %	4445	26 %	2298	14 %	10362	62 %	13663	81 %	13586	81 %	13914	83 %	16817	1	1372	0.08	1433	0.09
HEK293_Trip_Kseq__,rep1		734	20 %	408	11 %	162	4 %	685	19 %	1793	49 %	1776	49 %	1896	52 %	1839	51 %	3625	1	2351	0.65
HEK293_Trip_Kseq__,rep2		806	21 %	406	11 %	171	5 %	703	19 %	1842	49 %	1816	48 %	1953	52 %	1943	52 %	2310	62 %	3750	1

## Sheet: Z-HUNT3 Overlap
	Z-DNABERT		DEEPZ		KEx		CpG		Z-HUNT3_500		Z-HUNT3_500_6		Ctrl_Kseq		DRB_Kseq		Trip_Kseq
Z-DNABERT	290071	1	14138	0.049	39766	0.137	69186	0.239	234492	0.808	234975	0.81	43243	0.149	28533	0.098	1017	0.004
DEEPZ	10098	33,6 %	30083	1	2375	0.079	9862	0.328	11945	0.397	12361	0.411	8004	0.266	6606	0.22	506	0.017
KEx	40184	92,4 %	3556	8,2 %	43511	1	25342	0.582	43011	0.989	43012	0.989	7162	0.165	4001	0.092	174	0.004
CpG	21299	70,2 %	6010	19,8 %	9447	31,1 %	30344	1	20983	0.692	21051	0.694	12548	0.414	10192	0.336	437	0.014
Z-HUNT3_500	980696	44,9 %	102864	4,7 %	195428	9 %	287921	13,2 %	2181852	1	2181852	1	203425	0.093	123347	0.057	4587	0.002
Z-HUNT3_500_6	996800	45,7 %	113207	5,2 %	198245	9,1 %	290568	13,3 %	2181852	100 %	2181852	1	203915	0.093	123652	0.057	4646	0.002
Ctrl_Kseq	13257	36,2 %	4822	13,2 %	3004	8,2 %	11021	30,1 %	18443	50,4 %	18494	50,5 %	36616	1	11148	0.304	999	0.027
DRB_Kseq	9192	63,3 %	4169	28,7 %	1847	12,7 %	9761	67,3 %	9766	67,3 %	9782	67,4 %	12128	83,6 %	14511	1	1078	0.074
Trip_Kseq	521	20,5 %	359	14,1 %	114	4,5 %	513	20,2 %	657	25,9 %	668	26,3 %	1356	53,4 %	1410	55,5 %	2541	1
Label	Experiment
Kseq	normal KAS seq
DRB_Kseq	5,6-dichlorobenzimidazole 1-β-D-ribofuranoside (DRB) treated before performing KAS-seq, DRB inhibits Pol II release from pausing at TSS
Trip_Kseq	Triptolide treated before performing KAS-seq, Triptolide inhibits recruitment and loading of Pol II to promoters
KEx	data from Kouzine et al.
CpG	UCSC CpG islands
DEEPZ	Threshold 3
