# Supplementary material for: Z-flipon variants reveal the many roles of Z-DNA and Z-RNA in health and disease
Source: Life Sci Alliance. 2023 May 10;6(7):e202301962. doi: 10.26508/lsa.202301962 (PMC10172764; doi:10.26508/lsa.202301962)
Supplement: Supplementary file 4 [file LSA-2023-01962_TableS3.xlsx]

## Sheet: INDEX
Supplemental Table 3: Annotation of Repeats
Sheet	Description
SR hg	Overlps between simple repeats (repeatmasker) and Z-DNABERT/Kouzine Experimental (KEx) in human
SR mm	Overlps between simple repeats (repeatmasker) and Z-DNABERT/Kouzine Experimental (KEx) in human
FN hg	Overlps between simple repeats (repeatmasker) and Kouzine Experimental (KEx) not present in Z-DNABERT for human
FN mm	Overlps between simple repeats (repeatmasker) and Kouzine Experimental (KEx) not present in Z-DNABERT for mouse
SR hg scores	Statistics for Z-DNABERT scores in repeats
Z-DNABERT rep_class hg	Overlps between repeats grouped by class and Z-DNABERT hits in human
Kouzine Experimental (KEx) rep_class hg	Overlps between simple repeats and Z-DNABERT/Kouzine Experimental (KEx) in human
Z-DNABERT family hg	Overlps between repeats grouped by family and Z-DNABERT hits in human
Kouzine Experimental (KEx) family hg	Overlps between repeats grouped by family and Kouzine Experimental (KEx) in human

## Sheet: SR hg
Table 1	Repeats overlapping ZNA						All repeats			Table 2	ZNA regions overlapping repeats
	Z-DNABERT			Kouzine Experimental (KEx)			Total				Z-DNABERT			Kouzine Experimental (KEx)
repeat type	n repeats	% (repeat of type with ZNA/ repeats with ZNA)	% (repeat of type with ZNA/ total repeat ot type)	n repeats	% (repeat of type with ZNA/ repeats with ZNA)	% (repeat of type with ZNA/ total repeat ot type)	n repeats	% (repeat of type/ total n of repeats)		repeat type	n Z-DNABERT hits	% (Z-DNABERT hits in repeats of type / total Z-DNABERT hits in repeats)	% (Z-DNABERT hits in repeats of type / total Z-DNABERT hits)	n Kouzine Experimental (KEx) hits	% (Kouzine Experimental (KEx) hits in repeats of type / Kouzine Experimental (KEx) hits in repeats)	% (Kouzine Experimental (KEx) hits in repeats of type / Kouzine Experimental (KEx) hits)
Total	31303	1		3773	1		717938	1		Total	42601	1	289827	4629	1	43492
(CA)n	5508	0.175958	0.265165	407	0.107872	0.0195937	20772	0.0289329		(CA)n	8264	0.193986	0.0285136	549	0.1186	0.012623
(AC)n	6142	0.196211	0.160962	270	0.0715611	0.00707584	38158	0.0531494		(AC)n	7697	0.180677	0.0265572	350	0.0756103	0.00804746
(GT)n	4960	0.158451	0.20915	428	0.113438	0.0180476	23715	0.0330321		(GT)n	6950	0.163142	0.0239798	554	0.11968	0.012738
(TG)n	4634	0.148037	0.129456	316	0.083753	0.0088278	35796	0.0498595		(TG)n	6551	0.153776	0.0226031	416	0.0898682	0.00956498
(TA)n	390	0.0124589	0.00998208	12	0.00318049	0.000307141	39070	0.0544197		(TA)n	581	0.0136382	0.00200464	17	0.0036725	0.000390876
(CACA)n	206	0.00658084	0.283356	22	0.0058309	0.0302613	727	0.00101262		(CACA)n	390	0.00915471	0.00134563	41	0.0088572	0.000942702
(AT)n	294	0.00939207	0.00732528	13	0.00344553	0.000323907	40135	0.0559032		(AT)n	376	0.00882608	0.00129733	15	0.00324044	0.000344891
(TGTG)n	169	0.00539884	0.174047	12	0.00318049	0.0123584	971	0.00135248		(TGTG)n	358	0.00840356	0.00123522	23	0.00496868	0.000528833
(GTGT)n	150	0.00479187	0.274223	15	0.00397562	0.0274223	547	0.000761904		(GTGT)n	292	0.0068543	0.0010075	19	0.00410456	0.000436862
(ACAC)n	150	0.00479187	0.17585	9	0.00238537	0.010551	853	0.00118812		(ACAC)n	284	0.00666651	0.000979895	13	0.00280838	0.000298906
(GC)n	231	0.00737948	0.849265	64	0.0169626	0.235294	272	0.000378863		(GC)n	264	0.00619704	0.000910888	81	0.0174984	0.00186241
(CT)n	239	0.00763505	0.0371406	23	0.00609594	0.0035742	6435	0.00896317		(CT)n	246	0.00577451	0.000848782	22	0.00475265	0.00050584
(CG)n	187	0.00597387	0.861751	38	0.0100716	0.175115	217	0.000302255		(CG)n	208	0.00488251	0.00071767	49	0.0105854	0.00112664
(TC)n	208	0.00664473	0.018305	16	0.00424066	0.00140808	11363	0.0158273		(TC)n	208	0.00488251	0.00071767	14	0.00302441	0.000321898
(CACACA)n	89	0.00284318	0.339695	8	0.00212033	0.0305344	262	0.000364934		(CACACA)n	175	0.00410788	0.000603808	10	0.00216029	0.000229927
(GGC)n	148	0.00472798	0.179177	76	0.0201431	0.0920097	826	0.00115052		(GGC)n	171	0.00401399	0.000590007	86	0.0185785	0.00197738
(GA)n	144	0.0046002	0.029478	18	0.00477074	0.00368475	4885	0.00680421		(GA)n	144	0.0033802	0.000496848	17	0.0036725	0.000390876
(TGTGCA)n	70	0.00223621	0.463576	4	0.00106016	0.0264901	151	0.000210325		(TGTGCA)n	142	0.00333326	0.000489947	5	0.00108015	0.000114964
(CGC)n	123	0.00392934	0.261702	59	0.0156374	0.125532	470	0.000654653		(CGC)n	137	0.00321589	0.000472696	62	0.0133938	0.00142555
(TGTGTG)n	73	0.00233204	0.239344	5	0.00132521	0.0163934	305	0.000424828		(TGTGTG)n	134	0.00314547	0.000462345	6	0.00129618	0.000137956
(GCC)n	121	0.00386544	0.165981	38	0.0100716	0.0521262	729	0.00101541		(GCC)n	133	0.00312199	0.000458894	41	0.0088572	0.000942702
(GCG)n	123	0.00392934	0.219643	53	0.0140472	0.0946429	560	0.000780012		(GCG)n	132	0.00309852	0.000455444	55	0.0118816	0.0012646
(AG)n	123	0.00392934	0.0211959	1	0.000265041	0.000172325	5803	0.00808287		(AG)n	123	0.00288726	0.000424391	1	0.000216029	2.29927e-05
(CACATG)n	64	0.00204453	0.481203	5	0.00132521	0.037594	133	0.000185253		(CACATG)n	118	0.00276989	0.000407139	6	0.00129618	0.000137956
(GTGTGT)n	48	0.0015334	0.282353	7	0.00185529	0.0411765	170	0.000236789		(GTGTGT)n	115	0.00269947	0.000396788	10	0.00216029	0.000229927
(CCG)n	104	0.00332237	0.17962	37	0.00980652	0.0639033	579	0.000806476		(CCG)n	113	0.00265252	0.000389888	40	0.00864118	0.000919709
(CCGC)n	94	0.00300291	0.598726	30	0.00795123	0.191083	157	0.000218682		(CCGC)n	113	0.00265252	0.000389888	34	0.007345	0.000781753
(GCGG)n	86	0.00274734	0.614286	32	0.00848131	0.228571	140	0.000195003		(GCGG)n	106	0.0024882	0.000365735	42	0.00907323	0.000965695
(CGCC)n	86	0.00274734	0.677165	33	0.00874636	0.259843	127	0.000176895		(CGCC)n	104	0.00244126	0.000358835	39	0.00842515	0.000896717
(CGG)n	89	0.00284318	0.195604	33	0.00874636	0.0725275	455	0.000633759		(CGG)n	103	0.00241778	0.000355384	41	0.0088572	0.000942702
(CCCG)n	85	0.00271539	0.469613	28	0.00742115	0.154696	181	0.000252111		(CCCG)n	102	0.00239431	0.000351934	32	0.00691294	0.000735767
(GCCC)n	86	0.00274734	0.569536	36	0.00954148	0.238411	151	0.000210325		(GCCC)n	96	0.00225347	0.000331232	39	0.00842515	0.000896717
(ACACAC)n	58	0.00185286	0.188312	4	0.00106016	0.012987	308	0.000429006		(ACACAC)n	91	0.0021361	0.00031398	5	0.00108015	0.000114964
(GGCG)n	75	0.00239594	0.503356	23	0.00609594	0.154362	149	0.000207539		(GGCG)n	89	0.00208915	0.00030708	27	0.00583279	0.000620804
(TGCA)n	54	0.00172507	0.355263	5	0.00132521	0.0328947	152	0.000211717		(TGCA)n	81	0.00190136	0.000279477	6	0.00129618	0.000137956
(GTGC)n	60	0.00191675	0.697674	15	0.00397562	0.174419	86	0.000119788		(GTGC)n	80	0.00187789	0.000276027	21	0.00453662	0.000482847
(CGCCC)n	59	0.0018848	0.361963	16	0.00424066	0.0981595	163	0.000227039		(CGCCC)n	69	0.00161968	0.000238073	22	0.00475265	0.00050584
(GCCCC)n	62	0.00198064	0.203279	24	0.00636099	0.0786885	305	0.000424828		(GCCCC)n	67	0.00157273	0.000231172	25	0.00540073	0.000574818
(CACGCA)n	27	0.000862537	0.818182	6	0.00159025	0.181818	33	4.5965e-05		(CACGCA)n	65	0.00152579	0.000224272	14	0.00302441	0.000321898
(GGCGG)n	58	0.00185286	0.236735	21	0.00556586	0.0857143	245	0.000341255		(GGCGG)n	64	0.00150231	0.000220821	23	0.00496868	0.000528833
(ACACAT)n	36	0.00115005	0.101408	0	0	0	355	0.000494472		(ACACAT)n	62	0.00145536	0.000213921	0	0	0
(CCCCG)n	51	0.00162924	0.235023	19	0.00503578	0.0875576	217	0.000302255		(CCCCG)n	59	0.00138494	0.00020357	19	0.00410456	0.000436862
(TGCACA)n	30	0.000958375	0.652174	4	0.00106016	0.0869565	46	6.40724e-05		(TGCACA)n	58	0.00136147	0.000200119	6	0.00129618	0.000137956
(TGCG)n	56	0.00178897	0.727273	5	0.00132521	0.0649351	77	0.000107252		(TGCG)n	58	0.00136147	0.000200119	6	0.00129618	0.000137956
(TGTA)n	31	0.00099032	0.0262935	1	0.000265041	0.000848176	1179	0.0016422		(TGTA)n	58	0.00136147	0.000200119	2	0.000432059	4.59855e-05
(CCCGC)n	49	0.00156535	0.264865	18	0.00477074	0.0972973	185	0.000257682		(CCCGC)n	57	0.001338	0.000196669	22	0.00475265	0.00050584
(GTGTGC)n	40	0.00127783	0.615385	7	0.00185529	0.107692	65	9.05371e-05		(GTGTGC)n	55	0.00129105	0.000189768	8	0.00172824	0.000183942
(CACATA)n	26	0.000830591	0.143646	0	0	0	181	0.000252111		(CACATA)n	54	0.00126758	0.000186318	0	0	0
(CACG)n	48	0.0015334	0.774194	7	0.00185529	0.112903	62	8.63584e-05		(CACG)n	54	0.00126758	0.000186318	13	0.00280838	0.000298906
(CATG)n	37	0.001182	0.264286	2	0.000530082	0.0142857	140	0.000195003		(CATG)n	53	0.0012441	0.000182868	2	0.000432059	4.59855e-05
(TGCATG)n	28	0.000894483	0.35	3	0.000795123	0.0375	80	0.00011143		(TGCATG)n	53	0.0012441	0.000182868	5	0.00108015	0.000114964
(CCGCC)n	48	0.0015334	0.255319	15	0.00397562	0.0797872	188	0.000261861		(CCGCC)n	52	0.00122063	0.000179417	16	0.00345647	0.000367884
(TGTGTA)n	27	0.000862537	0.0747922	0	0	0	361	0.000502829		(TGTGTA)n	48	0.00112673	0.000165616	0	0	0
(CGCCCC)n	37	0.001182	0.480519	16	0.00424066	0.207792	77	0.000107252		(CGCCCC)n	46	0.00107979	0.000158715	16	0.00345647	0.000367884
(GCACAC)n	28	0.000894483	0.717949	6	0.00159025	0.153846	39	5.43222e-05		(GCACAC)n	45	0.00105631	0.000155265	8	0.00172824	0.000183942
(ACATAC)n	18	0.000575025	0.0792952	0	0	0	227	0.000316183		(ACATAC)n	44	0.00103284	0.000151815	0	0	0
(CACACT)n	17	0.000543079	0.369565	2	0.000530082	0.0434783	46	6.40724e-05		(CACACT)n	43	0.00100937	0.000148364	4	0.000864118	9.19709e-05
(CACACG)n	24	0.0007667	0.666667	4	0.00106016	0.111111	36	5.01436e-05		(CACACG)n	42	0.000985892	0.000144914	4	0.000864118	9.19709e-05
(CCCGCG)n	28	0.000894483	0.933333	14	0.00371058	0.466667	30	4.17863e-05		(CCCGCG)n	41	0.000962419	0.000141464	18	0.00388853	0.000413869
(CGCACA)n	7	0.000223621	0.636364	1	0.000265041	0.0909091	11	1.53217e-05		(CGCACA)n	41	0.000962419	0.000141464	1	0.000216029	2.29927e-05
(C)n	39	0.00124589	0.0378274	5	0.00132521	0.00484966	1031	0.00143606		(C)n	40	0.000938945	0.000138013	5	0.00108015	0.000114964
(TGCGTG)n	24	0.0007667	0.615385	9	0.00238537	0.230769	39	5.43222e-05		(TGCGTG)n	40	0.000938945	0.000138013	14	0.00302441	0.000321898
(ATAC)n	18	0.000575025	0.00976668	1	0.000265041	0.000542594	1843	0.00256707		(ATAC)n	39	0.000915471	0.000134563	5	0.00108015	0.000114964
(CCCCGC)n	35	0.0011181	0.224359	14	0.00371058	0.0897436	156	0.000217289		(CCCCGC)n	39	0.000915471	0.000134563	15	0.00324044	0.000344891
(CCGCGC)n	29	0.000926429	0.852941	15	0.00397562	0.441176	34	4.73578e-05		(CCGCGC)n	37	0.000868524	0.000127662	18	0.00388853	0.000413869
(GCAC)n	34	0.00108616	0.73913	6	0.00159025	0.130435	46	6.40724e-05		(GCAC)n	37	0.000868524	0.000127662	10	0.00216029	0.000229927
(GTGTAT)n	16	0.000511133	0.0952381	0	0	0	168	0.000234003		(GTGTAT)n	37	0.000868524	0.000127662	0	0	0
(CATGCA)n	20	0.000638916	0.350877	1	0.000265041	0.0175439	57	7.9394e-05		(CATGCA)n	36	0.000845051	0.000124212	2	0.000432059	4.59855e-05
(CCGCCC)n	31	0.00099032	0.300971	13	0.00344553	0.126214	103	0.000143466		(CCGCCC)n	35	0.000821577	0.000120762	14	0.00302441	0.000321898
(GCGT)n	35	0.0011181	0.897436	13	0.00344553	0.333333	39	5.43222e-05		(GCGT)n	35	0.000821577	0.000120762	14	0.00302441	0.000321898
(CATA)n	20	0.000638916	0.0340136	0	0	0	588	0.000819012		(CATA)n	33	0.00077463	0.000113861	0	0	0
(GGCGC)n	27	0.000862537	0.5625	14	0.00371058	0.291667	48	6.68581e-05		(GGCGC)n	33	0.00077463	0.000113861	17	0.0036725	0.000390876
(GGCGCG)n	24	0.0007667	0.827586	12	0.00318049	0.413793	29	4.03935e-05		(GGCGCG)n	33	0.00077463	0.000113861	14	0.00302441	0.000321898
(TGTATG)n	19	0.000606971	0.0635452	1	0.000265041	0.00334448	299	0.000416471		(TGTATG)n	33	0.00077463	0.000113861	2	0.000432059	4.59855e-05
(CCCGCC)n	26	0.000830591	0.270833	8	0.00212033	0.0833333	96	0.000133716		(CCCGCC)n	31	0.000727682	0.00010696	10	0.00216029	0.000229927
(CGCCCG)n	22	0.000702808	0.758621	14	0.00371058	0.482759	29	4.03935e-05		(CGCCCG)n	31	0.000727682	0.00010696	18	0.00388853	0.000413869
(CGCGCC)n	23	0.000734754	0.851852	15	0.00397562	0.555556	27	3.76077e-05		(CGCGCC)n	31	0.000727682	0.00010696	20	0.00432059	0.000459855
(GCCCCC)n	24	0.0007667	0.224299	7	0.00185529	0.0654206	107	0.000149038		(GCCCCC)n	31	0.000727682	0.00010696	8	0.00172824	0.000183942
(GCCCGC)n	26	0.000830591	0.722222	14	0.00371058	0.388889	36	5.01436e-05		(GCCCGC)n	31	0.000727682	0.00010696	15	0.00324044	0.000344891
(GCGTGT)n	25	0.000798645	0.862069	18	0.00477074	0.62069	29	4.03935e-05		(GCGTGT)n	31	0.000727682	0.00010696	26	0.00561676	0.000597811
(GCT)n	30	0.000958375	0.0485437	11	0.00291545	0.0177994	618	0.000860799		(GCT)n	31	0.000727682	0.00010696	12	0.00259235	0.000275913
(ACAT)n	21	0.000670862	0.0239726	0	0	0	876	0.00122016		(ACAT)n	30	0.000704209	0.00010351	0	0	0
(CATGTG)n	19	0.000606971	0.422222	0	0	0	45	6.26795e-05		(CATGTG)n	30	0.000704209	0.00010351	0	0	0
(CGCA)n	25	0.000798645	0.78125	10	0.00265041	0.3125	32	4.45721e-05		(CGCA)n	30	0.000704209	0.00010351	14	0.00302441	0.000321898
(CACTCA)n	16	0.000511133	0.296296	2	0.000530082	0.037037	54	7.52154e-05		(CACTCA)n	29	0.000680735	0.00010006	2	0.000432059	4.59855e-05
(CCCCCG)n	25	0.000798645	0.290698	12	0.00318049	0.139535	86	0.000119788		(CCCCCG)n	29	0.000680735	0.00010006	13	0.00280838	0.000298906
(GCGCCC)n	21	0.000670862	0.636364	11	0.00291545	0.333333	33	4.5965e-05		(GCGCCC)n	29	0.000680735	0.00010006	14	0.00302441	0.000321898
(GTGCAT)n	17	0.000543079	0.548387	4	0.00106016	0.129032	31	4.31792e-05		(GTGCAT)n	28	0.000657262	9.66094e-05	6	0.00129618	0.000137956
(ACATGC)n	15	0.000479187	0.3125	3	0.000795123	0.0625	48	6.68581e-05		(ACATGC)n	27	0.000633788	9.3159e-05	3	0.000648088	6.89782e-05
(CCCT)n	26	0.000830591	0.0268318	9	0.00238537	0.00928793	969	0.0013497		(CCCT)n	27	0.000633788	9.3159e-05	10	0.00216029	0.000229927
(GCCGC)n	22	0.000702808	0.511628	12	0.00318049	0.27907	43	5.98938e-05		(GCCGC)n	27	0.000633788	9.3159e-05	14	0.00302441	0.000321898
(GCGGC)n	21	0.000670862	0.477273	6	0.00159025	0.136364	44	6.12866e-05		(GCGGC)n	27	0.000633788	9.3159e-05	9	0.00194426	0.000206935
(TATGTG)n	15	0.000479187	0.0379747	0	0	0	395	0.000550187		(TATGTG)n	27	0.000633788	9.3159e-05	0	0	0
(CATACA)n	14	0.000447241	0.0740741	0	0	0	189	0.000263254		(CATACA)n	26	0.000610314	8.97087e-05	0	0	0
(CGTG)n	22	0.000702808	0.88	6	0.00159025	0.24	25	3.48219e-05		(CGTG)n	26	0.000610314	8.97087e-05	7	0.00151221	0.000160949
(GCACAT)n	12	0.00038335	0.571429	5	0.00132521	0.238095	21	2.92504e-05		(GCACAT)n	26	0.000610314	8.97087e-05	11	0.00237632	0.00025292
(GCCCG)n	22	0.000702808	0.323529	9	0.00238537	0.132353	68	9.47157e-05		(GCCCG)n	26	0.000610314	8.97087e-05	12	0.00259235	0.000275913
(ACACGC)n	19	0.000606971	0.678571	8	0.00212033	0.285714	28	3.90006e-05		(ACACGC)n	25	0.000586841	8.62584e-05	13	0.00280838	0.000298906
(ATGTGC)n	17	0.000543079	0.314815	1	0.000265041	0.0185185	54	7.52154e-05		(ATGTGC)n	25	0.000586841	8.62584e-05	1	0.000216029	2.29927e-05
(GCA)n	23	0.000734754	0.0477178	10	0.00265041	0.0207469	482	0.000671367		(GCA)n	25	0.000586841	8.62584e-05	10	0.00216029	0.000229927
(TGCTGTG)n	3	9.58375e-05	0.75	0	0	0	4	5.57151e-06		(TGCTGTG)n	25	0.000586841	8.62584e-05	0	0	0
(ATGTGT)n	15	0.000479187	0.0660793	1	0.000265041	0.00440529	227	0.000316183		(ATGTGT)n	24	0.000563367	8.2808e-05	2	0.000432059	4.59855e-05
(CCT)n	24	0.0007667	0.0159151	5	0.00132521	0.00331565	1508	0.00210046		(CCT)n	24	0.000563367	8.2808e-05	5	0.00108015	0.000114964
(TACACA)n	16	0.000511133	0.0761905	0	0	0	210	0.000292504		(TACACA)n	24	0.000563367	8.2808e-05	0	0	0
(CCGCG)n	21	0.000670862	0.477273	9	0.00238537	0.204545	44	6.12866e-05		(CCGCG)n	23	0.000539893	7.93577e-05	10	0.00216029	0.000229927
(GCGCGG)n	20	0.000638916	0.8	11	0.00291545	0.44	25	3.48219e-05		(GCGCGG)n	23	0.000539893	7.93577e-05	15	0.00324044	0.000344891
(GGCGGC)n	17	0.000543079	0.361702	7	0.00185529	0.148936	47	6.54653e-05		(GGCGGC)n	23	0.000539893	7.93577e-05	10	0.00216029	0.000229927
(TGTGCG)n	18	0.000575025	0.473684	4	0.00106016	0.105263	38	5.29294e-05		(TGTGCG)n	23	0.000539893	7.93577e-05	4	0.000864118	9.19709e-05
(CACACACATG)n	16	0.000511133	0.615385	1	0.000265041	0.0384615	26	3.62148e-05		(CACACACATG)n	22	0.00051642	7.59074e-05	1	0.000216029	2.29927e-05
(CTCT)n	21	0.000670862	0.0214944	5	0.00132521	0.00511771	977	0.00136084		(CTCT)n	21	0.000492946	7.2457e-05	5	0.00108015	0.000114964
(G)n	20	0.000638916	0.0407332	0	0	0	491	0.000683903		(G)n	21	0.000492946	7.2457e-05	0	0	0
(GCGCC)n	18	0.000575025	0.62069	5	0.00132521	0.172414	29	4.03935e-05		(GCGCC)n	21	0.000492946	7.2457e-05	5	0.00108015	0.000114964
(GCGCCCC)n	15	0.000479187	0.625	6	0.00159025	0.25	24	3.34291e-05		(GCGCCCC)n	21	0.000492946	7.2457e-05	7	0.00151221	0.000160949
(GTGCGT)n	18	0.000575025	0.62069	8	0.00212033	0.275862	29	4.03935e-05		(GTGCGT)n	21	0.000492946	7.2457e-05	10	0.00216029	0.000229927
(TATACA)n	7	0.000223621	0.0171569	0	0	0	408	0.000568294		(TATACA)n	21	0.000492946	7.2457e-05	0	0	0
(ATGT)n	15	0.000479187	0.0135501	0	0	0	1107	0.00154192		(ATGT)n	20	0.000469473	6.90067e-05	0	0	0
(CCCGG)n	18	0.000575025	0.230769	6	0.00159025	0.0769231	78	0.000108644		(CCCGG)n	20	0.000469473	6.90067e-05	7	0.00151221	0.000160949
(GCGCG)n	16	0.000511133	0.727273	2	0.000530082	0.0909091	22	3.06433e-05		(GCGCG)n	20	0.000469473	6.90067e-05	2	0.000432059	4.59855e-05
(TGTGTGCA)n	13	0.000415296	0.565217	1	0.000265041	0.0434783	23	3.20362e-05		(TGTGTGCA)n	20	0.000469473	6.90067e-05	1	0.000216029	2.29927e-05
(CGCGCCC)n	14	0.000447241	0.608696	6	0.00159025	0.26087	23	3.20362e-05		(CGCGCCC)n	19	0.000445999	6.55563e-05	7	0.00151221	0.000160949
(GTGAGT)n	8	0.000255567	0.32	3	0.000795123	0.12	25	3.48219e-05		(GTGAGT)n	19	0.000445999	6.55563e-05	3	0.000648088	6.89782e-05
(CACACC)n	12	0.00038335	0.324324	2	0.000530082	0.0540541	37	5.15365e-05		(CACACC)n	18	0.000422525	6.2106e-05	3	0.000648088	6.89782e-05
(CACAGA)n	9	0.000287512	0.310345	2	0.000530082	0.0689655	29	4.03935e-05		(CACAGA)n	18	0.000422525	6.2106e-05	3	0.000648088	6.89782e-05
(CGCCG)n	14	0.000447241	0.482759	5	0.00132521	0.172414	29	4.03935e-05		(CGCCG)n	18	0.000422525	6.2106e-05	7	0.00151221	0.000160949
(CGTGTG)n	11	0.000351404	0.6875	7	0.00185529	0.4375	16	2.2286e-05		(CGTGTG)n	18	0.000422525	6.2106e-05	12	0.00259235	0.000275913
(TGTC)n	14	0.000447241	0.0520446	2	0.000530082	0.00743494	269	0.000374684		(TGTC)n	18	0.000422525	6.2106e-05	2	0.000432059	4.59855e-05
(CAC)n	16	0.000511133	0.0275387	1	0.000265041	0.00172117	581	0.000809262		(CAC)n	17	0.000399052	5.86557e-05	1	0.000216029	2.29927e-05
(GCGA)n	13	0.000415296	0.65	6	0.00159025	0.3	20	2.78576e-05		(GCGA)n	17	0.000399052	5.86557e-05	9	0.00194426	0.000206935
(GGCGGCG)n	11	0.000351404	0.458333	7	0.00185529	0.291667	24	3.34291e-05		(GGCGGCG)n	17	0.000399052	5.86557e-05	9	0.00194426	0.000206935
(T)n	17	0.000543079	0.000380884	0	0	0	44633	0.0621683		(T)n	17	0.000399052	5.86557e-05	0	0	0
(TACA)n	12	0.00038335	0.0109589	0	0	0	1095	0.0015252		(TACA)n	17	0.000399052	5.86557e-05	0	0	0
(ATACAC)n	12	0.00038335	0.0295567	0	0	0	406	0.000565508		(ATACAC)n	16	0.000375578	5.52053e-05	0	0	0
(CCCA)n	15	0.000479187	0.0746269	3	0.000795123	0.0149254	201	0.000279968		(CCCA)n	16	0.000375578	5.52053e-05	3	0.000648088	6.89782e-05
(CCGCCCG)n	11	0.000351404	0.52381	6	0.00159025	0.285714	21	2.92504e-05		(CCGCCCG)n	16	0.000375578	5.52053e-05	7	0.00151221	0.000160949
(CCGCGG)n	12	0.00038335	0.521739	4	0.00106016	0.173913	23	3.20362e-05		(CCGCGG)n	16	0.000375578	5.52053e-05	5	0.00108015	0.000114964
(CGCCCCG)n	13	0.000415296	0.565217	8	0.00212033	0.347826	23	3.20362e-05		(CGCCCCG)n	16	0.000375578	5.52053e-05	10	0.00216029	0.000229927
(CGCGG)n	16	0.000511133	0.551724	8	0.00212033	0.275862	29	4.03935e-05		(CGCGG)n	16	0.000375578	5.52053e-05	8	0.00172824	0.000183942
(CGGCG)n	15	0.000479187	0.6	6	0.00159025	0.24	25	3.48219e-05		(CGGCG)n	16	0.000375578	5.52053e-05	6	0.00129618	0.000137956
(GCATGT)n	5	0.000159729	0.166667	1	0.000265041	0.0333333	30	4.17863e-05		(GCATGT)n	16	0.000375578	5.52053e-05	1	0.000216029	2.29927e-05
(GCGC)n	14	0.000447241	1	3	0.000795123	0.214286	14	1.95003e-05		(GCGC)n	16	0.000375578	5.52053e-05	4	0.000864118	9.19709e-05
(GGCCC)n	15	0.000479187	0.227273	9	0.00238537	0.136364	66	9.19299e-05		(GGCCC)n	16	0.000375578	5.52053e-05	9	0.00194426	0.000206935
(GGGC)n	15	0.000479187	0.576923	4	0.00106016	0.153846	26	3.62148e-05		(GGGC)n	16	0.000375578	5.52053e-05	4	0.000864118	9.19709e-05
(GTATGT)n	9	0.000287512	0.0625	1	0.000265041	0.00694444	144	0.000200574		(GTATGT)n	16	0.000375578	5.52053e-05	1	0.000216029	2.29927e-05
(TCTC)n	17	0.000543079	0.0111475	2	0.000530082	0.00131148	1525	0.00212414		(TCTC)n	16	0.000375578	5.52053e-05	2	0.000432059	4.59855e-05
(TGAGTG)n	12	0.00038335	0.342857	1	0.000265041	0.0285714	35	4.87507e-05		(TGAGTG)n	16	0.000375578	5.52053e-05	1	0.000216029	2.29927e-05
(A)n	15	0.000479187	0.000539355	0	0	0	27811	0.0387373		(A)n	15	0.000352104	5.1755e-05	0	0	0
(ATGC)n	10	0.000319458	0.114943	1	0.000265041	0.0114943	87	0.00012118		(ATGC)n	15	0.000352104	5.1755e-05	1	0.000216029	2.29927e-05
(CCCTC)n	14	0.000447241	0.035	3	0.000795123	0.0075	400	0.000557151		(CCCTC)n	15	0.000352104	5.1755e-05	3	0.000648088	6.89782e-05
(CCGCGCC)n	13	0.000415296	0.52	3	0.000795123	0.12	25	3.48219e-05		(CCGCGCC)n	15	0.000352104	5.1755e-05	4	0.000864118	9.19709e-05
(GAGC)n	13	0.000415296	0.265306	5	0.00132521	0.102041	49	6.8251e-05		(GAGC)n	15	0.000352104	5.1755e-05	5	0.00108015	0.000114964
(GCACGC)n	11	0.000351404	0.846154	6	0.00159025	0.461538	13	1.81074e-05		(GCACGC)n	15	0.000352104	5.1755e-05	9	0.00194426	0.000206935
(GGCGCGG)n	13	0.000415296	0.722222	6	0.00159025	0.333333	18	2.50718e-05		(GGCGCGG)n	15	0.000352104	5.1755e-05	7	0.00151221	0.000160949
(TGTGAG)n	7	0.000223621	0.194444	1	0.000265041	0.0277778	36	5.01436e-05		(TGTGAG)n	15	0.000352104	5.1755e-05	1	0.000216029	2.29927e-05
(TGTGTC)n	11	0.000351404	0.177419	2	0.000530082	0.0322581	62	8.63584e-05		(TGTGTC)n	15	0.000352104	5.1755e-05	2	0.000432059	4.59855e-05
(ACACAG)n	9	0.000287512	0.145161	0	0	0	62	8.63584e-05		(ACACAG)n	14	0.000328631	4.83047e-05	0	0	0
(ATACAT)n	5	0.000159729	0.0143266	0	0	0	349	0.000486114		(ATACAT)n	14	0.000328631	4.83047e-05	0	0	0
(ATAT)n	12	0.00038335	0.00494845	0	0	0	2425	0.00337773		(ATAT)n	14	0.000328631	4.83047e-05	0	0	0
(CCCCCA)n	9	0.000287512	0.0612245	0	0	0	147	0.000204753		(CCCCCA)n	14	0.000328631	4.83047e-05	0	0	0
(CGGCCC)n	11	0.000351404	0.169231	4	0.00106016	0.0615385	65	9.05371e-05		(CGGCCC)n	14	0.000328631	4.83047e-05	5	0.00108015	0.000114964
(GCCGG)n	12	0.00038335	0.1875	3	0.000795123	0.046875	64	8.91442e-05		(GCCGG)n	14	0.000328631	4.83047e-05	3	0.000648088	6.89782e-05
(GCGCCG)n	11	0.000351404	0.733333	5	0.00132521	0.333333	15	2.08932e-05		(GCGCCG)n	14	0.000328631	4.83047e-05	5	0.00108015	0.000114964
(GCGCGT)n	12	0.00038335	0.923077	3	0.000795123	0.230769	13	1.81074e-05		(GCGCGT)n	14	0.000328631	4.83047e-05	3	0.000648088	6.89782e-05
(GCGGCG)n	13	0.000415296	0.481481	8	0.00212033	0.296296	27	3.76077e-05		(GCGGCG)n	14	0.000328631	4.83047e-05	8	0.00172824	0.000183942
(GGCCG)n	13	0.000415296	0.240741	3	0.000795123	0.0555556	54	7.52154e-05		(GGCCG)n	14	0.000328631	4.83047e-05	3	0.000648088	6.89782e-05
(ACGCAC)n	13	0.000415296	0.619048	3	0.000795123	0.142857	21	2.92504e-05		(ACGCAC)n	13	0.000305157	4.48543e-05	3	0.000648088	6.89782e-05
(CACACATG)n	8	0.000255567	0.533333	1	0.000265041	0.0666667	15	2.08932e-05		(CACACATG)n	13	0.000305157	4.48543e-05	1	0.000216029	2.29927e-05
(CACT)n	11	0.000351404	0.105769	1	0.000265041	0.00961538	104	0.000144859		(CACT)n	13	0.000305157	4.48543e-05	1	0.000216029	2.29927e-05
(CAG)n	12	0.00038335	0.0193861	5	0.00132521	0.00807754	619	0.000862191		(CAG)n	13	0.000305157	4.48543e-05	5	0.00108015	0.000114964
(CAGG)n	11	0.000351404	0.0639535	2	0.000530082	0.0116279	172	0.000239575		(CAGG)n	13	0.000305157	4.48543e-05	3	0.000648088	6.89782e-05
(CCTC)n	11	0.000351404	0.00870253	3	0.000795123	0.00237342	1264	0.0017606		(CCTC)n	13	0.000305157	4.48543e-05	4	0.000864118	9.19709e-05
(CGCCGC)n	8	0.000255567	0.347826	1	0.000265041	0.0434783	23	3.20362e-05		(CGCCGC)n	13	0.000305157	4.48543e-05	1	0.000216029	2.29927e-05
(CGCG)n	11	0.000351404	0.846154	3	0.000795123	0.230769	13	1.81074e-05		(CGCG)n	13	0.000305157	4.48543e-05	3	0.000648088	6.89782e-05
(CGCGC)n	11	0.000351404	0.647059	4	0.00106016	0.235294	17	2.36789e-05		(CGCGC)n	13	0.000305157	4.48543e-05	5	0.00108015	0.000114964
(GCCCCGC)n	11	0.000351404	0.647059	4	0.00106016	0.235294	17	2.36789e-05		(GCCCCGC)n	13	0.000305157	4.48543e-05	4	0.000864118	9.19709e-05
(GCCTGC)n	8	0.000255567	0.571429	3	0.000795123	0.214286	14	1.95003e-05		(GCCTGC)n	13	0.000305157	4.48543e-05	5	0.00108015	0.000114964
(GTGG)n	13	0.000415296	0.0884354	2	0.000530082	0.0136054	147	0.000204753		(GTGG)n	13	0.000305157	4.48543e-05	2	0.000432059	4.59855e-05
(ACGC)n	12	0.00038335	0.545455	3	0.000795123	0.136364	22	3.06433e-05		(ACGC)n	12	0.000281684	4.1404e-05	3	0.000648088	6.89782e-05
(ATCC)n	9	0.000287512	0.0104895	0	0	0	858	0.00119509		(ATCC)n	12	0.000281684	4.1404e-05	0	0	0
(ATGCAC)n	7	0.000223621	0.21875	0	0	0	32	4.45721e-05		(ATGCAC)n	12	0.000281684	4.1404e-05	0	0	0
(CCCCT)n	12	0.00038335	0.033241	6	0.00159025	0.0166205	361	0.000502829		(CCCCT)n	12	0.000281684	4.1404e-05	6	0.00129618	0.000137956
(CCCGCGC)n	10	0.000319458	0.5	7	0.00185529	0.35	20	2.78576e-05		(CCCGCGC)n	12	0.000281684	4.1404e-05	9	0.00194426	0.000206935
(CCGCCG)n	11	0.000351404	0.354839	4	0.00106016	0.129032	31	4.31792e-05		(CCGCCG)n	12	0.000281684	4.1404e-05	4	0.000864118	9.19709e-05
(CGCT)n	11	0.000351404	0.314286	5	0.00132521	0.142857	35	4.87507e-05		(CGCT)n	12	0.000281684	4.1404e-05	5	0.00108015	0.000114964
(GCCGCC)n	9	0.000287512	0.243243	2	0.000530082	0.0540541	37	5.15365e-05		(GCCGCC)n	12	0.000281684	4.1404e-05	2	0.000432059	4.59855e-05
(GCGGCC)n	9	0.000287512	0.391304	4	0.00106016	0.173913	23	3.20362e-05		(GCGGCC)n	12	0.000281684	4.1404e-05	8	0.00172824	0.000183942
(GTGTGG)n	8	0.000255567	0.216216	0	0	0	37	5.15365e-05		(GTGTGG)n	12	0.000281684	4.1404e-05	0	0	0
(TCCC)n	11	0.000351404	0.00713359	2	0.000530082	0.00129702	1542	0.00214782		(TCCC)n	12	0.000281684	4.1404e-05	3	0.000648088	6.89782e-05
(TGTGTGTGCA)n	8	0.000255567	0.533333	0	0	0	15	2.08932e-05		(TGTGTGTGCA)n	12	0.000281684	4.1404e-05	0	0	0
(CACC)n	11	0.000351404	0.06875	1	0.000265041	0.00625	160	0.00022286		(CACC)n	11	0.00025821	3.79537e-05	1	0.000216029	2.29927e-05
(CCCCGCC)n	10	0.000319458	0.333333	8	0.00212033	0.266667	30	4.17863e-05		(CCCCGCC)n	11	0.00025821	3.79537e-05	8	0.00172824	0.000183942
(CCGGCC)n	11	0.000351404	0.166667	2	0.000530082	0.030303	66	9.19299e-05		(CCGGCC)n	11	0.00025821	3.79537e-05	2	0.000432059	4.59855e-05
(CCTG)n	11	0.000351404	0.0443548	2	0.000530082	0.00806452	248	0.000345434		(CCTG)n	11	0.00025821	3.79537e-05	2	0.000432059	4.59855e-05
(CGCGCA)n	12	0.00038335	0.857143	2	0.000530082	0.142857	14	1.95003e-05		(CGCGCA)n	11	0.00025821	3.79537e-05	2	0.000432059	4.59855e-05
(CGGAGC)n	9	0.000287512	0.45	2	0.000530082	0.1	20	2.78576e-05		(CGGAGC)n	11	0.00025821	3.79537e-05	3	0.000648088	6.89782e-05
(CTC)n	10	0.000319458	0.00659631	1	0.000265041	0.000659631	1516	0.0021116		(CTC)n	11	0.00025821	3.79537e-05	1	0.000216029	2.29927e-05
(CTG)n	11	0.000351404	0.0188679	5	0.00132521	0.00857633	583	0.000812048		(CTG)n	11	0.00025821	3.79537e-05	5	0.00108015	0.000114964
(GCAT)n	9	0.000287512	0.25	2	0.000530082	0.0555556	36	5.01436e-05		(GCAT)n	11	0.00025821	3.79537e-05	2	0.000432059	4.59855e-05
(GCCCCG)n	10	0.000319458	0.149254	4	0.00106016	0.0597015	67	9.33228e-05		(GCCCCG)n	11	0.00025821	3.79537e-05	4	0.000864118	9.19709e-05
(GCGCCT)n	7	0.000223621	0.7	1	0.000265041	0.1	10	1.39288e-05		(GCGCCT)n	11	0.00025821	3.79537e-05	1	0.000216029	2.29927e-05
(GCTC)n	10	0.000319458	0.555556	4	0.00106016	0.222222	18	2.50718e-05		(GCTC)n	11	0.00025821	3.79537e-05	4	0.000864118	9.19709e-05
(GGCA)n	11	0.000351404	0.0531401	3	0.000795123	0.0144928	207	0.000288326		(GGCA)n	11	0.00025821	3.79537e-05	3	0.000648088	6.89782e-05
(TATATG)n	6	0.000191675	0.0105079	0	0	0	571	0.000795333		(TATATG)n	11	0.00025821	3.79537e-05	0	0	0
(TATG)n	10	0.000319458	0.00578704	1	0.000265041	0.000578704	1728	0.00240689		(TATG)n	11	0.00025821	3.79537e-05	1	0.000216029	2.29927e-05
(TCC)n	10	0.000319458	0.00585138	2	0.000530082	0.00117028	1709	0.00238043		(TCC)n	11	0.00025821	3.79537e-05	2	0.000432059	4.59855e-05
(ATATAT)n	9	0.000287512	0.0165441	0	0	0	544	0.000757726		(ATATAT)n	10	0.000234736	3.45033e-05	0	0	0
(CACCAC)n	5	0.000159729	0.131579	1	0.000265041	0.0263158	38	5.29294e-05		(CACCAC)n	10	0.000234736	3.45033e-05	1	0.000216029	2.29927e-05
(CATC)n	9	0.000287512	0.0103567	0	0	0	869	0.00121041		(CATC)n	10	0.000234736	3.45033e-05	0	0	0
(CCCGCCC)n	7	0.000223621	0.259259	3	0.000795123	0.111111	27	3.76077e-05		(CCCGCCC)n	10	0.000234736	3.45033e-05	3	0.000648088	6.89782e-05
(CCGCCGC)n	6	0.000191675	0.6	2	0.000530082	0.2	10	1.39288e-05		(CCGCCGC)n	10	0.000234736	3.45033e-05	3	0.000648088	6.89782e-05
(CCTGCG)n	6	0.000191675	0.6	3	0.000795123	0.3	10	1.39288e-05		(CCTGCG)n	10	0.000234736	3.45033e-05	4	0.000864118	9.19709e-05
(CGCGCGC)n	5	0.000159729	1	2	0.000530082	0.4	5	6.96439e-06		(CGCGCGC)n	10	0.000234736	3.45033e-05	4	0.000864118	9.19709e-05
(CGGCC)n	10	0.000319458	0.294118	5	0.00132521	0.147059	34	4.73578e-05		(CGGCC)n	10	0.000234736	3.45033e-05	5	0.00108015	0.000114964
(CTCC)n	10	0.000319458	0.00716332	5	0.00132521	0.00358166	1396	0.00194446		(CTCC)n	10	0.000234736	3.45033e-05	5	0.00108015	0.000114964
(GCGGG)n	10	0.000319458	0.25641	3	0.000795123	0.0769231	39	5.43222e-05		(GCGGG)n	10	0.000234736	3.45033e-05	3	0.000648088	6.89782e-05
(GCTGC)n	7	0.000223621	0.538462	3	0.000795123	0.230769	13	1.81074e-05		(GCTGC)n	10	0.000234736	3.45033e-05	3	0.000648088	6.89782e-05
(GTGA)n	10	0.000319458	0.0854701	3	0.000795123	0.025641	117	0.000162967		(GTGA)n	10	0.000234736	3.45033e-05	3	0.000648088	6.89782e-05
(TACGTG)n	1	3.19458e-05	0.5	1	0.000265041	0.5	2	2.78576e-06		(TACGTG)n	10	0.000234736	3.45033e-05	4	0.000864118	9.19709e-05
(TGC)n	9	0.000287512	0.0171756	3	0.000795123	0.00572519	524	0.000729868		(TGC)n	10	0.000234736	3.45033e-05	3	0.000648088	6.89782e-05
(TGTGTGCATG)n	8	0.000255567	1	0	0	0	8	1.1143e-05		(TGTGTGCATG)n	10	0.000234736	3.45033e-05	0	0	0
(ACAG)n	6	0.000191675	0.0348837	2	0.000530082	0.0116279	172	0.000239575		(ACAG)n	9	0.000211263	3.1053e-05	2	0.000432059	4.59855e-05
(ACATAT)n	8	0.000255567	0.025974	0	0	0	308	0.000429006		(ACATAT)n	9	0.000211263	3.1053e-05	0	0	0
(CCCAC)n	5	0.000159729	0.0304878	1	0.000265041	0.00609756	164	0.000228432		(CCCAC)n	9	0.000211263	3.1053e-05	1	0.000216029	2.29927e-05
(CCCCCGC)n	6	0.000191675	0.272727	0	0	0	22	3.06433e-05		(CCCCCGC)n	9	0.000211263	3.1053e-05	0	0	0
(CCCGCCG)n	6	0.000191675	0.5	2	0.000530082	0.166667	12	1.67145e-05		(CCCGCCG)n	9	0.000211263	3.1053e-05	2	0.000432059	4.59855e-05
(CCCGGC)n	8	0.000255567	0.148148	4	0.00106016	0.0740741	54	7.52154e-05		(CCCGGC)n	9	0.000211263	3.1053e-05	4	0.000864118	9.19709e-05
(CGAG)n	6	0.000191675	0.4	2	0.000530082	0.133333	15	2.08932e-05		(CGAG)n	9	0.000211263	3.1053e-05	3	0.000648088	6.89782e-05
(CTCACA)n	9	0.000287512	0.28125	0	0	0	32	4.45721e-05		(CTCACA)n	9	0.000211263	3.1053e-05	0	0	0
(CTCG)n	8	0.000255567	0.470588	2	0.000530082	0.117647	17	2.36789e-05		(CTCG)n	9	0.000211263	3.1053e-05	3	0.000648088	6.89782e-05
(CTGC)n	8	0.000255567	0.0414508	1	0.000265041	0.00518135	193	0.000268825		(CTGC)n	9	0.000211263	3.1053e-05	1	0.000216029	2.29927e-05
(GCCCGCC)n	8	0.000255567	0.533333	4	0.00106016	0.266667	15	2.08932e-05		(GCCCGCC)n	9	0.000211263	3.1053e-05	4	0.000864118	9.19709e-05
(GCGCAG)n	6	0.000191675	0.545455	3	0.000795123	0.272727	11	1.53217e-05		(GCGCAG)n	9	0.000211263	3.1053e-05	5	0.00108015	0.000114964
(GCGCCCG)n	7	0.000223621	0.875	5	0.00132521	0.625	8	1.1143e-05		(GCGCCCG)n	9	0.000211263	3.1053e-05	6	0.00129618	0.000137956
(GCGGCGC)n	7	0.000223621	0.7	6	0.00159025	0.6	10	1.39288e-05		(GCGGCGC)n	9	0.000211263	3.1053e-05	8	0.00172824	0.000183942
(GGCCCC)n	8	0.000255567	0.126984	3	0.000795123	0.047619	63	8.77513e-05		(GGCCCC)n	9	0.000211263	3.1053e-05	3	0.000648088	6.89782e-05
(GGCCGG)n	9	0.000287512	0.155172	1	0.000265041	0.0172414	58	8.07869e-05		(GGCCGG)n	9	0.000211263	3.1053e-05	1	0.000216029	2.29927e-05
(GTAT)n	6	0.000191675	0.0115385	0	0	0	520	0.000724297		(GTAT)n	9	0.000211263	3.1053e-05	0	0	0
(GTCT)n	9	0.000287512	0.0873786	1	0.000265041	0.00970874	103	0.000143466		(GTCT)n	9	0.000211263	3.1053e-05	1	0.000216029	2.29927e-05
(GTG)n	9	0.000287512	0.0175439	4	0.00106016	0.00779727	513	0.000714546		(GTG)n	9	0.000211263	3.1053e-05	4	0.000864118	9.19709e-05
(GTGTGA)n	8	0.000255567	0.307692	2	0.000530082	0.0769231	26	3.62148e-05		(GTGTGA)n	9	0.000211263	3.1053e-05	3	0.000648088	6.89782e-05
(GTGTGTG)n	5	0.000159729	0.625	1	0.000265041	0.125	8	1.1143e-05		(GTGTGTG)n	9	0.000211263	3.1053e-05	3	0.000648088	6.89782e-05
(TATATACACG)n	3	9.58375e-05	0.75	0	0	0	4	5.57151e-06		(TATATACACG)n	9	0.000211263	3.1053e-05	0	0	0
(TCTCTC)n	11	0.000351404	0.0324484	2	0.000530082	0.00589971	339	0.000472186		(TCTCTC)n	9	0.000211263	3.1053e-05	2	0.000432059	4.59855e-05
(ACTCAC)n	3	9.58375e-05	0.25	1	0.000265041	0.0833333	12	1.67145e-05		(ACTCAC)n	8	0.000187789	2.76027e-05	3	0.000648088	6.89782e-05
(AGAGAC)n	8	0.000255567	0.0347826	3	0.000795123	0.0130435	230	0.000320362		(AGAGAC)n	8	0.000187789	2.76027e-05	3	0.000648088	6.89782e-05
(AGTGTG)n	7	0.000223621	0.166667	1	0.000265041	0.0238095	42	5.85009e-05		(AGTGTG)n	8	0.000187789	2.76027e-05	1	0.000216029	2.29927e-05
(ATGA)n	7	0.000223621	0.00569106	0	0	0	1230	0.00171324		(ATGA)n	8	0.000187789	2.76027e-05	0	0	0
(CACAC)n	5	0.000159729	0.277778	0	0	0	18	2.50718e-05		(CACAC)n	8	0.000187789	2.76027e-05	0	0	0
(CCAT)n	6	0.000191675	0.00961538	0	0	0	624	0.000869156		(CCAT)n	8	0.000187789	2.76027e-05	0	0	0
(CCCCCCG)n	6	0.000191675	0.3	3	0.000795123	0.15	20	2.78576e-05		(CCCCCCG)n	8	0.000187789	2.76027e-05	3	0.000648088	6.89782e-05
(CGCCCGC)n	7	0.000223621	0.5	3	0.000795123	0.214286	14	1.95003e-05		(CGCCCGC)n	8	0.000187789	2.76027e-05	3	0.000648088	6.89782e-05
(CGCCGG)n	6	0.000191675	0.4	1	0.000265041	0.0666667	15	2.08932e-05		(CGCCGG)n	8	0.000187789	2.76027e-05	2	0.000432059	4.59855e-05
(CGCGCCG)n	5	0.000159729	0.833333	1	0.000265041	0.166667	6	8.35727e-06		(CGCGCCG)n	8	0.000187789	2.76027e-05	1	0.000216029	2.29927e-05
(CGCGGC)n	7	0.000223621	0.4375	6	0.00159025	0.375	16	2.2286e-05		(CGCGGC)n	8	0.000187789	2.76027e-05	7	0.00151221	0.000160949
(CGGG)n	7	0.000223621	0.388889	2	0.000530082	0.111111	18	2.50718e-05		(CGGG)n	8	0.000187789	2.76027e-05	3	0.000648088	6.89782e-05
(CTCCC)n	8	0.000255567	0.0209974	0	0	0	381	0.000530686		(CTCCC)n	8	0.000187789	2.76027e-05	0	0	0
(GCCCCT)n	6	0.000191675	0.0588235	0	0	0	102	0.000142074		(GCCCCT)n	8	0.000187789	2.76027e-05	0	0	0
(GCCCGA)n	7	0.000223621	0.583333	2	0.000530082	0.166667	12	1.67145e-05		(GCCCGA)n	8	0.000187789	2.76027e-05	2	0.000432059	4.59855e-05
(GCCGCCC)n	8	0.000255567	0.421053	4	0.00106016	0.210526	19	2.64647e-05		(GCCGCCC)n	8	0.000187789	2.76027e-05	4	0.000864118	9.19709e-05
(GCCGCT)n	7	0.000223621	0.259259	4	0.00106016	0.148148	27	3.76077e-05		(GCCGCT)n	8	0.000187789	2.76027e-05	4	0.000864118	9.19709e-05
(GCCT)n	8	0.000255567	0.0615385	0	0	0	130	0.000181074		(GCCT)n	8	0.000187789	2.76027e-05	0	0	0
(GCGAGC)n	6	0.000191675	1	3	0.000795123	0.5	6	8.35727e-06		(GCGAGC)n	8	0.000187789	2.76027e-05	3	0.000648088	6.89782e-05
(GGGGC)n	6	0.000191675	0.113208	1	0.000265041	0.0188679	53	7.38225e-05		(GGGGC)n	8	0.000187789	2.76027e-05	1	0.000216029	2.29927e-05
(GTGCGC)n	7	0.000223621	0.777778	1	0.000265041	0.111111	9	1.25359e-05		(GTGCGC)n	8	0.000187789	2.76027e-05	1	0.000216029	2.29927e-05
(GTGCTGT)n	2	6.38916e-05	1	0	0	0	2	2.78576e-06		(GTGCTGT)n	8	0.000187789	2.76027e-05	0	0	0
(TATA)n	7	0.000223621	0.0031746	1	0.000265041	0.000453515	2205	0.0030713		(TATA)n	8	0.000187789	2.76027e-05	1	0.000216029	2.29927e-05
(TGGA)n	9	0.000287512	0.00891972	0	0	0	1009	0.00140541		(TGGA)n	8	0.000187789	2.76027e-05	0	0	0
(TGTACA)n	5	0.000159729	0.121951	0	0	0	41	5.7108e-05		(TGTACA)n	8	0.000187789	2.76027e-05	0	0	0
(TGTGCC)n	5	0.000159729	0.333333	2	0.000530082	0.133333	15	2.08932e-05		(TGTGCC)n	8	0.000187789	2.76027e-05	3	0.000648088	6.89782e-05
(ACACC)n	3	9.58375e-05	0.1875	0	0	0	16	2.2286e-05		(ACACC)n	7	0.000164315	2.41523e-05	0	0	0
(ACCC)n	5	0.000159729	0.0420168	0	0	0	119	0.000165752		(ACCC)n	7	0.000164315	2.41523e-05	0	0	0
(CACATC)n	1	3.19458e-05	0.125	0	0	0	8	1.1143e-05		(CACATC)n	7	0.000164315	2.41523e-05	0	0	0
(CACCCG)n	6	0.000191675	1	5	0.00132521	0.833333	6	8.35727e-06		(CACCCG)n	7	0.000164315	2.41523e-05	6	0.00129618	0.000137956
(CACGCC)n	4	0.000127783	0.666667	2	0.000530082	0.333333	6	8.35727e-06		(CACGCC)n	7	0.000164315	2.41523e-05	3	0.000648088	6.89782e-05
(CCGCCCC)n	7	0.000223621	0.318182	2	0.000530082	0.0909091	22	3.06433e-05		(CCGCCCC)n	7	0.000164315	2.41523e-05	2	0.000432059	4.59855e-05
(CCGCTG)n	6	0.000191675	0.352941	5	0.00132521	0.294118	17	2.36789e-05		(CCGCTG)n	7	0.000164315	2.41523e-05	5	0.00108015	0.000114964
(CCTCC)n	7	0.000223621	0.0167464	1	0.000265041	0.00239234	418	0.000582223		(CCTCC)n	7	0.000164315	2.41523e-05	1	0.000216029	2.29927e-05
(CCTGCC)n	6	0.000191675	0.0512821	3	0.000795123	0.025641	117	0.000162967		(CCTGCC)n	7	0.000164315	2.41523e-05	4	0.000864118	9.19709e-05
(CGCTCC)n	6	0.000191675	0.26087	4	0.00106016	0.173913	23	3.20362e-05		(CGCTCC)n	7	0.000164315	2.41523e-05	5	0.00108015	0.000114964
(CGGCGG)n	6	0.000191675	0.214286	3	0.000795123	0.107143	28	3.90006e-05		(CGGCGG)n	7	0.000164315	2.41523e-05	5	0.00108015	0.000114964
(CTCTCT)n	7	0.000223621	0.037037	3	0.000795123	0.015873	189	0.000263254		(CTCTCT)n	7	0.000164315	2.41523e-05	3	0.000648088	6.89782e-05
(CTGT)n	6	0.000191675	0.0337079	0	0	0	178	0.000247932		(CTGT)n	7	0.000164315	2.41523e-05	0	0	0
(GAGCGC)n	5	0.000159729	0.833333	2	0.000530082	0.333333	6	8.35727e-06		(GAGCGC)n	7	0.000164315	2.41523e-05	3	0.000648088	6.89782e-05
(GAGTGT)n	5	0.000159729	0.263158	0	0	0	19	2.64647e-05		(GAGTGT)n	7	0.000164315	2.41523e-05	0	0	0
(GCCCA)n	7	0.000223621	0.0666667	3	0.000795123	0.0285714	105	0.000146252		(GCCCA)n	7	0.000164315	2.41523e-05	3	0.000648088	6.89782e-05
(GCCGCGG)n	4	0.000127783	0.444444	0	0	0	9	1.25359e-05		(GCCGCGG)n	7	0.000164315	2.41523e-05	0	0	0
(GCGCAC)n	5	0.000159729	0.714286	3	0.000795123	0.428571	7	9.75015e-06		(GCGCAC)n	7	0.000164315	2.41523e-05	3	0.000648088	6.89782e-05
(GCGCGGC)n	4	0.000127783	1	2	0.000530082	0.5	4	5.57151e-06		(GCGCGGC)n	7	0.000164315	2.41523e-05	2	0.000432059	4.59855e-05
(GCGTGC)n	8	0.000255567	1	3	0.000795123	0.375	8	1.1143e-05		(GCGTGC)n	7	0.000164315	2.41523e-05	3	0.000648088	6.89782e-05
(GGAGCC)n	7	0.000223621	0.194444	4	0.00106016	0.111111	36	5.01436e-05		(GGAGCC)n	7	0.000164315	2.41523e-05	4	0.000864118	9.19709e-05
(GGCGCA)n	6	0.000191675	0.545455	1	0.000265041	0.0909091	11	1.53217e-05		(GGCGCA)n	7	0.000164315	2.41523e-05	1	0.000216029	2.29927e-05
(GGGCG)n	6	0.000191675	0.115385	3	0.000795123	0.0576923	52	7.24297e-05		(GGGCG)n	7	0.000164315	2.41523e-05	3	0.000648088	6.89782e-05
(GGTG)n	7	0.000223621	0.0380435	2	0.000530082	0.0108696	184	0.00025629		(GGTG)n	7	0.000164315	2.41523e-05	2	0.000432059	4.59855e-05
(TGCC)n	6	0.000191675	0.0405405	1	0.000265041	0.00675676	148	0.000206146		(TGCC)n	7	0.000164315	2.41523e-05	1	0.000216029	2.29927e-05
(ACATGCAC)n	3	9.58375e-05	0.75	0	0	0	4	5.57151e-06		(ACATGCAC)n	6	0.000140842	2.0702e-05	0	0	0
(AGC)n	6	0.000191675	0.012474	1	0.000265041	0.002079	481	0.000669974		(AGC)n	6	0.000140842	2.0702e-05	1	0.000216029	2.29927e-05
(CACACATGCA)n	3	9.58375e-05	0.75	0	0	0	4	5.57151e-06		(CACACATGCA)n	6	0.000140842	2.0702e-05	0	0	0
(CACAGT)n	1	3.19458e-05	0.2	0	0	0	5	6.96439e-06		(CACAGT)n	6	0.000140842	2.0702e-05	0	0	0
(CACCCC)n	6	0.000191675	0.0895522	1	0.000265041	0.0149254	67	9.33228e-05		(CACCCC)n	6	0.000140842	2.0702e-05	1	0.000216029	2.29927e-05
(CACCTG)n	2	6.38916e-05	0.133333	1	0.000265041	0.0666667	15	2.08932e-05		(CACCTG)n	6	0.000140842	2.0702e-05	5	0.00108015	0.000114964
(CACGCG)n	4	0.000127783	0.8	1	0.000265041	0.2	5	6.96439e-06		(CACGCG)n	6	0.000140842	2.0702e-05	1	0.000216029	2.29927e-05
(CAGCGC)n	4	0.000127783	0.363636	1	0.000265041	0.0909091	11	1.53217e-05		(CAGCGC)n	6	0.000140842	2.0702e-05	1	0.000216029	2.29927e-05
(CCAC)n	5	0.000159729	0.0243902	0	0	0	205	0.00028554		(CCAC)n	6	0.000140842	2.0702e-05	0	0	0
(CCACAC)n	2	6.38916e-05	0.0909091	1	0.000265041	0.0454545	22	3.06433e-05		(CCACAC)n	6	0.000140842	2.0702e-05	2	0.000432059	4.59855e-05
(CCCCA)n	6	0.000191675	0.0226415	1	0.000265041	0.00377358	265	0.000369113		(CCCCA)n	6	0.000140842	2.0702e-05	1	0.000216029	2.29927e-05
(CCCCAG)n	6	0.000191675	0.0512821	2	0.000530082	0.017094	117	0.000162967		(CCCCAG)n	6	0.000140842	2.0702e-05	2	0.000432059	4.59855e-05
(CCCCGCG)n	6	0.000191675	0.352941	3	0.000795123	0.176471	17	2.36789e-05		(CCCCGCG)n	6	0.000140842	2.0702e-05	3	0.000648088	6.89782e-05
(CCCTCC)n	5	0.000159729	0.046729	1	0.000265041	0.00934579	107	0.000149038		(CCCTCC)n	6	0.000140842	2.0702e-05	1	0.000216029	2.29927e-05
(CCTGC)n	6	0.000191675	0.0326087	3	0.000795123	0.0163043	184	0.00025629		(CCTGC)n	6	0.000140842	2.0702e-05	3	0.000648088	6.89782e-05
(CGCAGG)n	6	0.000191675	0.75	1	0.000265041	0.125	8	1.1143e-05		(CGCAGG)n	6	0.000140842	2.0702e-05	1	0.000216029	2.29927e-05
(CGCCCCC)n	4	0.000127783	0.333333	2	0.000530082	0.166667	12	1.67145e-05		(CGCCCCC)n	6	0.000140842	2.0702e-05	3	0.000648088	6.89782e-05
(CGCCGCG)n	5	0.000159729	1	4	0.00106016	0.8	5	6.96439e-06		(CGCCGCG)n	6	0.000140842	2.0702e-05	4	0.000864118	9.19709e-05
(CGCCTC)n	4	0.000127783	0.222222	2	0.000530082	0.111111	18	2.50718e-05		(CGCCTC)n	6	0.000140842	2.0702e-05	2	0.000432059	4.59855e-05
(CGCGTG)n	4	0.000127783	0.285714	1	0.000265041	0.0714286	14	1.95003e-05		(CGCGTG)n	6	0.000140842	2.0702e-05	3	0.000648088	6.89782e-05
(CGGA)n	6	0.000191675	0.375	2	0.000530082	0.125	16	2.2286e-05		(CGGA)n	6	0.000140842	2.0702e-05	2	0.000432059	4.59855e-05
(CGGCGC)n	5	0.000159729	0.357143	1	0.000265041	0.0714286	14	1.95003e-05		(CGGCGC)n	6	0.000140842	2.0702e-05	1	0.000216029	2.29927e-05
(GAGA)n	7	0.000223621	0.0343137	0	0	0	204	0.000284147		(GAGA)n	6	0.000140842	2.0702e-05	0	0	0
(GAGACA)n	6	0.000191675	0.0384615	1	0.000265041	0.00641026	156	0.000217289		(GAGACA)n	6	0.000140842	2.0702e-05	1	0.000216029	2.29927e-05
(GCCAGCTGC)n	6	0.000191675	1	0	0	0	6	8.35727e-06		(GCCAGCTGC)n	6	0.000140842	2.0702e-05	0	0	0
(GCCCCCG)n	6	0.000191675	0.285714	0	0	0	21	2.92504e-05		(GCCCCCG)n	6	0.000140842	2.0702e-05	0	0	0
(GCCCGG)n	6	0.000191675	0.461538	2	0.000530082	0.153846	13	1.81074e-05		(GCCCGG)n	6	0.000140842	2.0702e-05	2	0.000432059	4.59855e-05
(GCGGCGG)n	6	0.000191675	0.333333	4	0.00106016	0.222222	18	2.50718e-05		(GCGGCGG)n	6	0.000140842	2.0702e-05	4	0.000864118	9.19709e-05
(GCTGCC)n	6	0.000191675	0.214286	3	0.000795123	0.107143	28	3.90006e-05		(GCTGCC)n	6	0.000140842	2.0702e-05	3	0.000648088	6.89782e-05
(GGA)n	6	0.000191675	0.0106572	4	0.00106016	0.0071048	563	0.00078419		(GGA)n	6	0.000140842	2.0702e-05	4	0.000864118	9.19709e-05
(GGCCCGC)n	4	0.000127783	0.571429	3	0.000795123	0.428571	7	9.75015e-06		(GGCCCGC)n	6	0.000140842	2.0702e-05	5	0.00108015	0.000114964
(GGCGCC)n	6	0.000191675	0.5	2	0.000530082	0.166667	12	1.67145e-05		(GGCGCC)n	6	0.000140842	2.0702e-05	2	0.000432059	4.59855e-05
(GGCGGA)n	5	0.000159729	0.0543478	1	0.000265041	0.0108696	92	0.000128145		(GGCGGA)n	6	0.000140842	2.0702e-05	1	0.000216029	2.29927e-05
(GGT)n	6	0.000191675	0.0151899	0	0	0	395	0.000550187		(GGT)n	6	0.000140842	2.0702e-05	0	0	0
(GTGTGTGCAT)n	4	0.000127783	0.8	0	0	0	5	6.96439e-06		(GTGTGTGCAT)n	6	0.000140842	2.0702e-05	0	0	0
(TATACACG)n	1	3.19458e-05	1	0	0	0	1	1.39288e-06		(TATACACG)n	6	0.000140842	2.0702e-05	0	0	0
(TCTCTG)n	7	0.000223621	0.0300429	4	0.00106016	0.0171674	233	0.000324541		(TCTCTG)n	6	0.000140842	2.0702e-05	3	0.000648088	6.89782e-05
(TGG)n	6	0.000191675	0.00793651	1	0.000265041	0.00132275	756	0.00105302		(TGG)n	6	0.000140842	2.0702e-05	1	0.000216029	2.29927e-05
(TGTATA)n	6	0.000191675	0.0175953	0	0	0	341	0.000474971		(TGTATA)n	6	0.000140842	2.0702e-05	0	0	0
(ACACACATGC)n	5	0.000159729	0.833333	0	0	0	6	8.35727e-06		(ACACACATGC)n	5	0.000117368	1.72517e-05	0	0	0
(AGAC)n	5	0.000159729	0.0110619	0	0	0	452	0.000629581		(AGAC)n	5	0.000117368	1.72517e-05	0	0	0
(ATATAC)n	6	0.000191675	0.00938967	0	0	0	639	0.000890049		(ATATAC)n	5	0.000117368	1.72517e-05	0	0	0
(ATGCACACAC)n	3	9.58375e-05	0.75	1	0.000265041	0.25	4	5.57151e-06		(ATGCACACAC)n	5	0.000117368	1.72517e-05	2	0.000432059	4.59855e-05
(CACAGG)n	4	0.000127783	0.222222	1	0.000265041	0.0555556	18	2.50718e-05		(CACAGG)n	5	0.000117368	1.72517e-05	1	0.000216029	2.29927e-05
(CACCC)n	5	0.000159729	0.046729	0	0	0	107	0.000149038		(CACCC)n	5	0.000117368	1.72517e-05	0	0	0
(CACCCT)n	3	9.58375e-05	0.111111	0	0	0	27	3.76077e-05		(CACCCT)n	5	0.000117368	1.72517e-05	0	0	0
(CAGA)n	5	0.000159729	0.026455	0	0	0	189	0.000263254		(CAGA)n	5	0.000117368	1.72517e-05	0	0	0
(CATGCACACA)n	4	0.000127783	0.8	0	0	0	5	6.96439e-06		(CATGCACACA)n	5	0.000117368	1.72517e-05	0	0	0
(CCA)n	4	0.000127783	0.00583942	1	0.000265041	0.00145985	685	0.000954121		(CCA)n	5	0.000117368	1.72517e-05	1	0.000216029	2.29927e-05
(CCACCC)n	5	0.000159729	0.0442478	2	0.000530082	0.0176991	113	0.000157395		(CCACCC)n	5	0.000117368	1.72517e-05	2	0.000432059	4.59855e-05
(CCAGCC)n	5	0.000159729	0.0381679	0	0	0	131	0.000182467		(CCAGCC)n	5	0.000117368	1.72517e-05	0	0	0
(CCCACA)n	5	0.000159729	0.151515	0	0	0	33	4.5965e-05		(CCCACA)n	5	0.000117368	1.72517e-05	0	0	0
(CCCCAC)n	5	0.000159729	0.0413223	0	0	0	121	0.000168538		(CCCCAC)n	5	0.000117368	1.72517e-05	0	0	0
(CCCCCT)n	5	0.000159729	0.0641026	2	0.000530082	0.025641	78	0.000108644		(CCCCCT)n	5	0.000117368	1.72517e-05	3	0.000648088	6.89782e-05
(CCCCTC)n	4	0.000127783	0.039604	2	0.000530082	0.019802	101	0.000140681		(CCCCTC)n	5	0.000117368	1.72517e-05	2	0.000432059	4.59855e-05
(CCCGCA)n	3	9.58375e-05	0.428571	2	0.000530082	0.285714	7	9.75015e-06		(CCCGCA)n	5	0.000117368	1.72517e-05	2	0.000432059	4.59855e-05
(CCCGCCA)n	3	9.58375e-05	0.75	2	0.000530082	0.5	4	5.57151e-06		(CCCGCCA)n	5	0.000117368	1.72517e-05	2	0.000432059	4.59855e-05
(CCCGCT)n	5	0.000159729	0.208333	0	0	0	24	3.34291e-05		(CCCGCT)n	5	0.000117368	1.72517e-05	0	0	0
(CCCGGCG)n	3	9.58375e-05	0.428571	0	0	0	7	9.75015e-06		(CCCGGCG)n	5	0.000117368	1.72517e-05	0	0	0
(CCGCGCG)n	5	0.000159729	1	2	0.000530082	0.4	5	6.96439e-06		(CCGCGCG)n	5	0.000117368	1.72517e-05	2	0.000432059	4.59855e-05
(CCGCGGC)n	4	0.000127783	0.571429	0	0	0	7	9.75015e-06		(CCGCGGC)n	5	0.000117368	1.72517e-05	0	0	0
(CCTGCA)n	5	0.000159729	0.208333	1	0.000265041	0.0416667	24	3.34291e-05		(CCTGCA)n	5	0.000117368	1.72517e-05	1	0.000216029	2.29927e-05
(CGCACG)n	4	0.000127783	0.666667	2	0.000530082	0.333333	6	8.35727e-06		(CGCACG)n	5	0.000117368	1.72517e-05	3	0.000648088	6.89782e-05
(CGCAGCC)n	4	0.000127783	1	1	0.000265041	0.25	4	5.57151e-06		(CGCAGCC)n	5	0.000117368	1.72517e-05	1	0.000216029	2.29927e-05
(CGCCA)n	4	0.000127783	0.666667	2	0.000530082	0.333333	6	8.35727e-06		(CGCCA)n	5	0.000117368	1.72517e-05	3	0.000648088	6.89782e-05
(CGCCCT)n	5	0.000159729	0.416667	1	0.000265041	0.0833333	12	1.67145e-05		(CGCCCT)n	5	0.000117368	1.72517e-05	1	0.000216029	2.29927e-05
(CGGCGCC)n	5	0.000159729	0.625	3	0.000795123	0.375	8	1.1143e-05		(CGGCGCC)n	5	0.000117368	1.72517e-05	3	0.000648088	6.89782e-05
(CGTC)n	5	0.000159729	0.238095	2	0.000530082	0.0952381	21	2.92504e-05		(CGTC)n	5	0.000117368	1.72517e-05	2	0.000432059	4.59855e-05
(CTGTCT)n	5	0.000159729	0.0537634	2	0.000530082	0.0215054	93	0.000129538		(CTGTCT)n	5	0.000117368	1.72517e-05	2	0.000432059	4.59855e-05
(CTGTGC)n	3	9.58375e-05	0.136364	1	0.000265041	0.0454545	22	3.06433e-05		(CTGTGC)n	5	0.000117368	1.72517e-05	2	0.000432059	4.59855e-05
(GACG)n	5	0.000159729	0.357143	3	0.000795123	0.214286	14	1.95003e-05		(GACG)n	5	0.000117368	1.72517e-05	3	0.000648088	6.89782e-05
(GAGT)n	5	0.000159729	0.045045	3	0.000795123	0.027027	111	0.000154609		(GAGT)n	5	0.000117368	1.72517e-05	3	0.000648088	6.89782e-05
(GCAG)n	5	0.000159729	0.0406504	3	0.000795123	0.0243902	123	0.000171324		(GCAG)n	5	0.000117368	1.72517e-05	3	0.000648088	6.89782e-05
(GCCCCA)n	5	0.000159729	0.0438596	1	0.000265041	0.00877193	114	0.000158788		(GCCCCA)n	5	0.000117368	1.72517e-05	1	0.000216029	2.29927e-05
(GCCCCCC)n	5	0.000159729	0.131579	4	0.00106016	0.105263	38	5.29294e-05		(GCCCCCC)n	5	0.000117368	1.72517e-05	4	0.000864118	9.19709e-05
(GCCCGCG)n	4	0.000127783	0.0677966	4	0.00106016	0.0677966	59	8.21798e-05		(GCCCGCG)n	5	0.000117368	1.72517e-05	5	0.00108015	0.000114964
(GCCCT)n	5	0.000159729	0.037594	0	0	0	133	0.000185253		(GCCCT)n	5	0.000117368	1.72517e-05	0	0	0
(GCGCA)n	5	0.000159729	0.714286	0	0	0	7	9.75015e-06		(GCGCA)n	5	0.000117368	1.72517e-05	0	0	0
(GCGCCGC)n	5	0.000159729	0.714286	4	0.00106016	0.571429	7	9.75015e-06		(GCGCCGC)n	5	0.000117368	1.72517e-05	4	0.000864118	9.19709e-05
(GCGCGCG)n	4	0.000127783	1	2	0.000530082	0.5	4	5.57151e-06		(GCGCGCG)n	5	0.000117368	1.72517e-05	3	0.000648088	6.89782e-05
(GCGGAG)n	5	0.000159729	0.151515	3	0.000795123	0.0909091	33	4.5965e-05		(GCGGAG)n	5	0.000117368	1.72517e-05	3	0.000648088	6.89782e-05
(GCGGCA)n	5	0.000159729	0.2	0	0	0	25	3.48219e-05		(GCGGCA)n	5	0.000117368	1.72517e-05	0	0	0
(GCGGGC)n	5	0.000159729	1	3	0.000795123	0.6	5	6.96439e-06		(GCGGGC)n	5	0.000117368	1.72517e-05	3	0.000648088	6.89782e-05
(GGAC)n	4	0.000127783	0.129032	3	0.000795123	0.0967742	31	4.31792e-05		(GGAC)n	5	0.000117368	1.72517e-05	4	0.000864118	9.19709e-05
(GGCC)n	4	0.000127783	0.2	1	0.000265041	0.05	20	2.78576e-05		(GGCC)n	5	0.000117368	1.72517e-05	1	0.000216029	2.29927e-05
(GGCCGCG)n	5	0.000159729	0.555556	3	0.000795123	0.333333	9	1.25359e-05		(GGCCGCG)n	5	0.000117368	1.72517e-05	3	0.000648088	6.89782e-05
(GGCTGG)n	5	0.000159729	0.0505051	2	0.000530082	0.020202	99	0.000137895		(GGCTGG)n	5	0.000117368	1.72517e-05	2	0.000432059	4.59855e-05
(TCCA)n	6	0.000191675	0.00717703	0	0	0	836	0.00116445		(TCCA)n	5	0.000117368	1.72517e-05	0	0	0
(TGCGGC)n	2	6.38916e-05	0.666667	1	0.000265041	0.333333	3	4.17863e-06		(TGCGGC)n	5	0.000117368	1.72517e-05	1	0.000216029	2.29927e-05
(TGTCTG)n	5	0.000159729	0.125	1	0.000265041	0.025	40	5.57151e-05		(TGTCTG)n	5	0.000117368	1.72517e-05	1	0.000216029	2.29927e-05
(TGTT)n	5	0.000159729	0.00231374	0	0	0	2161	0.00301001		(TGTT)n	5	0.000117368	1.72517e-05	0	0	0
(ACAA)n	4	0.000127783	0.00541272	0	0	0	739	0.00102934		(ACAA)n	4	9.38945e-05	1.38013e-05	0	0	0
(ACACAA)n	4	0.000127783	0.0714286	1	0.000265041	0.0178571	56	7.80012e-05		(ACACAA)n	4	9.38945e-05	1.38013e-05	1	0.000216029	2.29927e-05
(ACACCC)n	4	0.000127783	0.121212	0	0	0	33	4.5965e-05		(ACACCC)n	4	9.38945e-05	1.38013e-05	0	0	0
(ACAGAC)n	4	0.000127783	0.0930233	0	0	0	43	5.98938e-05		(ACAGAC)n	4	9.38945e-05	1.38013e-05	0	0	0
(ACGCCAG)n	1	3.19458e-05	1	1	0.000265041	1	1	1.39288e-06		(ACGCCAG)n	4	9.38945e-05	1.38013e-05	1	0.000216029	2.29927e-05
(ACGCCC)n	3	9.58375e-05	0.5	1	0.000265041	0.166667	6	8.35727e-06		(ACGCCC)n	4	9.38945e-05	1.38013e-05	2	0.000432059	4.59855e-05
(ACGT)n	3	9.58375e-05	0.75	0	0	0	4	5.57151e-06		(ACGT)n	4	9.38945e-05	1.38013e-05	0	0	0
(AGAG)n	4	0.000127783	0.0212766	0	0	0	188	0.000261861		(AGAG)n	4	9.38945e-05	1.38013e-05	0	0	0
(AGCCGC)n	3	9.58375e-05	0.3	1	0.000265041	0.1	10	1.39288e-05		(AGCCGC)n	4	9.38945e-05	1.38013e-05	1	0.000216029	2.29927e-05
(AGCGCG)n	2	6.38916e-05	0.25	1	0.000265041	0.125	8	1.1143e-05		(AGCGCG)n	4	9.38945e-05	1.38013e-05	1	0.000216029	2.29927e-05
(ATACGT)n	1	3.19458e-05	0.142857	0	0	0	7	9.75015e-06		(ATACGT)n	4	9.38945e-05	1.38013e-05	0	0	0
(ATATGT)n	3	9.58375e-05	0.00707547	0	0	0	424	0.00059058		(ATATGT)n	4	9.38945e-05	1.38013e-05	0	0	0
(ATGG)n	4	0.000127783	0.00443951	0	0	0	901	0.00125498		(ATGG)n	4	9.38945e-05	1.38013e-05	0	0	0
(CACAAG)n	4	0.000127783	0.181818	1	0.000265041	0.0454545	22	3.06433e-05		(CACAAG)n	4	9.38945e-05	1.38013e-05	1	0.000216029	2.29927e-05
(CACACAG)n	3	9.58375e-05	0.5	2	0.000530082	0.333333	6	8.35727e-06		(CACACAG)n	4	9.38945e-05	1.38013e-05	3	0.000648088	6.89782e-05
(CACACTC)n	1	3.19458e-05	1	0	0	0	1	1.39288e-06		(CACACTC)n	4	9.38945e-05	1.38013e-05	0	0	0
(CACATGCA)n	3	9.58375e-05	0.75	0	0	0	4	5.57151e-06		(CACATGCA)n	4	9.38945e-05	1.38013e-05	0	0	0
(CACATT)n	1	3.19458e-05	0.0833333	0	0	0	12	1.67145e-05		(CACATT)n	4	9.38945e-05	1.38013e-05	0	0	0
(CACGC)n	2	6.38916e-05	0.4	1	0.000265041	0.2	5	6.96439e-06		(CACGC)n	4	9.38945e-05	1.38013e-05	1	0.000216029	2.29927e-05
(CAGGC)n	4	0.000127783	0.0952381	1	0.000265041	0.0238095	42	5.85009e-05		(CAGGC)n	4	9.38945e-05	1.38013e-05	1	0.000216029	2.29927e-05
(CAGGTG)n	4	0.000127783	0.333333	0	0	0	12	1.67145e-05		(CAGGTG)n	4	9.38945e-05	1.38013e-05	0	0	0
(CATGTA)n	3	9.58375e-05	0.103448	0	0	0	29	4.03935e-05		(CATGTA)n	4	9.38945e-05	1.38013e-05	0	0	0
(CCCACG)n	4	0.000127783	0.333333	1	0.000265041	0.0833333	12	1.67145e-05		(CCCACG)n	4	9.38945e-05	1.38013e-05	1	0.000216029	2.29927e-05
(CCCAG)n	4	0.000127783	0.0238095	1	0.000265041	0.00595238	168	0.000234003		(CCCAG)n	4	9.38945e-05	1.38013e-05	1	0.000216029	2.29927e-05
(CCCAGC)n	4	0.000127783	0.0307692	3	0.000795123	0.0230769	130	0.000181074		(CCCAGC)n	4	9.38945e-05	1.38013e-05	3	0.000648088	6.89782e-05
(CCCCGG)n	4	0.000127783	0.0769231	2	0.000530082	0.0384615	52	7.24297e-05		(CCCCGG)n	4	9.38945e-05	1.38013e-05	2	0.000432059	4.59855e-05
(CCCGCAG)n	3	9.58375e-05	0.5	1	0.000265041	0.166667	6	8.35727e-06		(CCCGCAG)n	4	9.38945e-05	1.38013e-05	1	0.000216029	2.29927e-05
(CCCGCCT)n	3	9.58375e-05	0.157895	2	0.000530082	0.105263	19	2.64647e-05		(CCCGCCT)n	4	9.38945e-05	1.38013e-05	2	0.000432059	4.59855e-05
(CCGCAC)n	3	9.58375e-05	0.75	1	0.000265041	0.25	4	5.57151e-06		(CCGCAC)n	4	9.38945e-05	1.38013e-05	2	0.000432059	4.59855e-05
(CCGCTC)n	4	0.000127783	0.285714	2	0.000530082	0.142857	14	1.95003e-05		(CCGCTC)n	4	9.38945e-05	1.38013e-05	2	0.000432059	4.59855e-05
(CCGG)n	3	9.58375e-05	0.3	0	0	0	10	1.39288e-05		(CCGG)n	4	9.38945e-05	1.38013e-05	0	0	0
(CCGGC)n	4	0.000127783	0.125	1	0.000265041	0.03125	32	4.45721e-05		(CCGGC)n	4	9.38945e-05	1.38013e-05	1	0.000216029	2.29927e-05
(CCGGCG)n	4	0.000127783	0.5	3	0.000795123	0.375	8	1.1143e-05		(CCGGCG)n	4	9.38945e-05	1.38013e-05	3	0.000648088	6.89782e-05
(CCTCCC)n	3	9.58375e-05	0.0267857	1	0.000265041	0.00892857	112	0.000156002		(CCTCCC)n	4	9.38945e-05	1.38013e-05	1	0.000216029	2.29927e-05
(CCTCCG)n	3	9.58375e-05	0.130435	0	0	0	23	3.20362e-05		(CCTCCG)n	4	9.38945e-05	1.38013e-05	0	0	0
(CCTCCTC)n	4	0.000127783	0.108108	1	0.000265041	0.027027	37	5.15365e-05		(CCTCCTC)n	4	9.38945e-05	1.38013e-05	1	0.000216029	2.29927e-05
(CCTCTC)n	3	9.58375e-05	0.0196078	0	0	0	153	0.00021311		(CCTCTC)n	4	9.38945e-05	1.38013e-05	0	0	0
(CGCACCC)n	4	0.000127783	0.8	2	0.000530082	0.4	5	6.96439e-06		(CGCACCC)n	4	9.38945e-05	1.38013e-05	2	0.000432059	4.59855e-05
(CGCCAG)n	4	0.000127783	0.8	2	0.000530082	0.4	5	6.96439e-06		(CGCCAG)n	4	9.38945e-05	1.38013e-05	2	0.000432059	4.59855e-05
(CGCCCA)n	4	0.000127783	0.333333	2	0.000530082	0.166667	12	1.67145e-05		(CGCCCA)n	4	9.38945e-05	1.38013e-05	2	0.000432059	4.59855e-05
(CGCCTG)n	4	0.000127783	0.5	1	0.000265041	0.125	8	1.1143e-05		(CGCCTG)n	4	9.38945e-05	1.38013e-05	1	0.000216029	2.29927e-05
(CGCGGCG)n	2	6.38916e-05	1	1	0.000265041	0.5	2	2.78576e-06		(CGCGGCG)n	4	9.38945e-05	1.38013e-05	1	0.000216029	2.29927e-05
(CGCTC)n	3	9.58375e-05	0.428571	1	0.000265041	0.142857	7	9.75015e-06		(CGCTC)n	4	9.38945e-05	1.38013e-05	1	0.000216029	2.29927e-05
(CGCTCG)n	4	0.000127783	0.666667	1	0.000265041	0.166667	6	8.35727e-06		(CGCTCG)n	4	9.38945e-05	1.38013e-05	2	0.000432059	4.59855e-05
(CGGAG)n	3	9.58375e-05	0.214286	1	0.000265041	0.0714286	14	1.95003e-05		(CGGAG)n	4	9.38945e-05	1.38013e-05	2	0.000432059	4.59855e-05
(CGGCTC)n	3	9.58375e-05	0.214286	1	0.000265041	0.0714286	14	1.95003e-05		(CGGCTC)n	4	9.38945e-05	1.38013e-05	2	0.000432059	4.59855e-05
(CGTGAG)n	3	9.58375e-05	1	2	0.000530082	0.666667	3	4.17863e-06		(CGTGAG)n	4	9.38945e-05	1.38013e-05	2	0.000432059	4.59855e-05
(CTCCG)n	4	0.000127783	0.222222	1	0.000265041	0.0555556	18	2.50718e-05		(CTCCG)n	4	9.38945e-05	1.38013e-05	1	0.000216029	2.29927e-05
(CTCCGG)n	4	0.000127783	0.235294	1	0.000265041	0.0588235	17	2.36789e-05		(CTCCGG)n	4	9.38945e-05	1.38013e-05	1	0.000216029	2.29927e-05
(CTCTCC)n	4	0.000127783	0.0131148	2	0.000530082	0.00655738	305	0.000424828		(CTCTCC)n	4	9.38945e-05	1.38013e-05	2	0.000432059	4.59855e-05
(CTGCCC)n	3	9.58375e-05	0.0348837	1	0.000265041	0.0116279	86	0.000119788		(CTGCCC)n	4	9.38945e-05	1.38013e-05	1	0.000216029	2.29927e-05
(CTGGCC)n	4	0.000127783	0.129032	0	0	0	31	4.31792e-05		(CTGGCC)n	4	9.38945e-05	1.38013e-05	0	0	0
(CTGTGT)n	4	0.000127783	0.166667	2	0.000530082	0.0833333	24	3.34291e-05		(CTGTGT)n	4	9.38945e-05	1.38013e-05	3	0.000648088	6.89782e-05
(GACA)n	4	0.000127783	0.0150943	1	0.000265041	0.00377358	265	0.000369113		(GACA)n	4	9.38945e-05	1.38013e-05	1	0.000216029	2.29927e-05
(GACACA)n	2	6.38916e-05	0.2	0	0	0	10	1.39288e-05		(GACACA)n	4	9.38945e-05	1.38013e-05	0	0	0
(GAG)n	4	0.000127783	0.00945626	2	0.000530082	0.00472813	423	0.000589187		(GAG)n	4	9.38945e-05	1.38013e-05	2	0.000432059	4.59855e-05
(GAGCG)n	4	0.000127783	0.5	3	0.000795123	0.375	8	1.1143e-05		(GAGCG)n	4	9.38945e-05	1.38013e-05	3	0.000648088	6.89782e-05
(GATG)n	4	0.000127783	0.00486618	1	0.000265041	0.00121655	822	0.00114495		(GATG)n	4	9.38945e-05	1.38013e-05	1	0.000216029	2.29927e-05
(GCACGG)n	3	9.58375e-05	0.75	1	0.000265041	0.25	4	5.57151e-06		(GCACGG)n	4	9.38945e-05	1.38013e-05	1	0.000216029	2.29927e-05
(GCAGG)n	4	0.000127783	0.0283688	1	0.000265041	0.0070922	141	0.000196396		(GCAGG)n	4	9.38945e-05	1.38013e-05	1	0.000216029	2.29927e-05
(GCCGCG)n	4	0.000127783	0.2	1	0.000265041	0.05	20	2.78576e-05		(GCCGCG)n	4	9.38945e-05	1.38013e-05	1	0.000216029	2.29927e-05
(GCCGGC)n	3	9.58375e-05	0.375	1	0.000265041	0.125	8	1.1143e-05		(GCCGGC)n	4	9.38945e-05	1.38013e-05	1	0.000216029	2.29927e-05
(GCCTC)n	3	9.58375e-05	0.15	1	0.000265041	0.05	20	2.78576e-05		(GCCTC)n	4	9.38945e-05	1.38013e-05	1	0.000216029	2.29927e-05
(GCGCGC)n	2	6.38916e-05	1	0	0	0	2	2.78576e-06		(GCGCGC)n	4	9.38945e-05	1.38013e-05	0	0	0
(GCGCGCC)n	2	6.38916e-05	0.666667	1	0.000265041	0.333333	3	4.17863e-06		(GCGCGCC)n	4	9.38945e-05	1.38013e-05	1	0.000216029	2.29927e-05
(GCTGCGC)n	2	6.38916e-05	1	0	0	0	2	2.78576e-06		(GCTGCGC)n	4	9.38945e-05	1.38013e-05	0	0	0
(GGAGC)n	3	9.58375e-05	0.25	3	0.000795123	0.25	12	1.67145e-05		(GGAGC)n	4	9.38945e-05	1.38013e-05	3	0.000648088	6.89782e-05
(GGAGGC)n	4	0.000127783	0.0888889	1	0.000265041	0.0222222	45	6.26795e-05		(GGAGGC)n	4	9.38945e-05	1.38013e-05	1	0.000216029	2.29927e-05
(GGCAGC)n	4	0.000127783	0.153846	2	0.000530082	0.0769231	26	3.62148e-05		(GGCAGC)n	4	9.38945e-05	1.38013e-05	2	0.000432059	4.59855e-05
(GGCCCCC)n	3	9.58375e-05	0.428571	2	0.000530082	0.285714	7	9.75015e-06		(GGCCCCC)n	4	9.38945e-05	1.38013e-05	3	0.000648088	6.89782e-05
(GGCCGC)n	4	0.000127783	0.235294	3	0.000795123	0.176471	17	2.36789e-05		(GGCCGC)n	4	9.38945e-05	1.38013e-05	3	0.000648088	6.89782e-05
(GGCGCCC)n	4	0.000127783	0.444444	1	0.000265041	0.111111	9	1.25359e-05		(GGCGCCC)n	4	9.38945e-05	1.38013e-05	1	0.000216029	2.29927e-05
(GGCGT)n	4	0.000127783	0.444444	2	0.000530082	0.222222	9	1.25359e-05		(GGCGT)n	4	9.38945e-05	1.38013e-05	2	0.000432059	4.59855e-05
(GGGGCGTGA)n	1	3.19458e-05	1	0	0	0	1	1.39288e-06		(GGGGCGTGA)n	4	9.38945e-05	1.38013e-05	0	0	0
(GGTGGC)n	3	9.58375e-05	0.166667	2	0.000530082	0.111111	18	2.50718e-05		(GGTGGC)n	4	9.38945e-05	1.38013e-05	2	0.000432059	4.59855e-05
(GTGAGC)n	2	6.38916e-05	1	1	0.000265041	0.5	2	2.78576e-06		(GTGAGC)n	4	9.38945e-05	1.38013e-05	2	0.000432059	4.59855e-05
(GTGCCT)n	4	0.000127783	0.666667	0	0	0	6	8.35727e-06		(GTGCCT)n	4	9.38945e-05	1.38013e-05	0	0	0
(GTGTCGT)n	1	3.19458e-05	1	1	0.000265041	1	1	1.39288e-06		(GTGTCGT)n	4	9.38945e-05	1.38013e-05	1	0.000216029	2.29927e-05
(GTGTGTGC)n	4	0.000127783	0.571429	1	0.000265041	0.142857	7	9.75015e-06		(GTGTGTGC)n	4	9.38945e-05	1.38013e-05	2	0.000432059	4.59855e-05
(TATATA)n	4	0.000127783	0.00693241	0	0	0	577	0.000803691		(TATATA)n	4	9.38945e-05	1.38013e-05	0	0	0
(TCTG)n	4	0.000127783	0.00936768	1	0.000265041	0.00234192	427	0.000594759		(TCTG)n	4	9.38945e-05	1.38013e-05	1	0.000216029	2.29927e-05
(TGAG)n	4	0.000127783	0.025	0	0	0	160	0.00022286		(TGAG)n	4	9.38945e-05	1.38013e-05	0	0	0
(TGCACACACA)n	3	9.58375e-05	0.6	0	0	0	5	6.96439e-06		(TGCACACACA)n	4	9.38945e-05	1.38013e-05	0	0	0
(TGTGCATG)n	3	9.58375e-05	1	0	0	0	3	4.17863e-06		(TGTGCATG)n	4	9.38945e-05	1.38013e-05	0	0	0
(TGTGTGC)n	1	3.19458e-05	0.25	1	0.000265041	0.25	4	5.57151e-06		(TGTGTGC)n	4	9.38945e-05	1.38013e-05	1	0.000216029	2.29927e-05
(TGTGTGG)n	3	9.58375e-05	0.6	0	0	0	5	6.96439e-06		(TGTGTGG)n	4	9.38945e-05	1.38013e-05	0	0	0
(AAC)n	3	9.58375e-05	0.000670391	0	0	0	4475	0.00623313		(AAC)n	3	7.04209e-05	1.0351e-05	0	0	0
(AATG)n	3	9.58375e-05	0.00173611	0	0	0	1728	0.00240689		(AATG)n	3	7.04209e-05	1.0351e-05	0	0	0
(ACACGT)n	2	6.38916e-05	1	0	0	0	2	2.78576e-06		(ACACGT)n	3	7.04209e-05	1.0351e-05	0	0	0
(ACACTC)n	3	9.58375e-05	0.157895	0	0	0	19	2.64647e-05		(ACACTC)n	3	7.04209e-05	1.0351e-05	0	0	0
(ACC)n	3	9.58375e-05	0.00580271	1	0.000265041	0.00193424	517	0.000720118		(ACC)n	3	7.04209e-05	1.0351e-05	1	0.000216029	2.29927e-05
(ACCACAC)n	1	3.19458e-05	0.333333	0	0	0	3	4.17863e-06		(ACCACAC)n	3	7.04209e-05	1.0351e-05	0	0	0
(ACGCC)n	1	3.19458e-05	1	0	0	0	1	1.39288e-06		(ACGCC)n	3	7.04209e-05	1.0351e-05	0	0	0
(ACTC)n	2	6.38916e-05	0.027027	1	0.000265041	0.0135135	74	0.000103073		(ACTC)n	3	7.04209e-05	1.0351e-05	1	0.000216029	2.29927e-05
(AGAGCGC)n	2	6.38916e-05	0.666667	1	0.000265041	0.333333	3	4.17863e-06		(AGAGCGC)n	3	7.04209e-05	1.0351e-05	1	0.000216029	2.29927e-05
(AGCCC)n	3	9.58375e-05	0.04	2	0.000530082	0.0266667	75	0.000104466		(AGCCC)n	3	7.04209e-05	1.0351e-05	2	0.000432059	4.59855e-05
(AGCCCG)n	3	9.58375e-05	0.6	1	0.000265041	0.2	5	6.96439e-06		(AGCCCG)n	3	7.04209e-05	1.0351e-05	1	0.000216029	2.29927e-05
(AGGC)n	3	9.58375e-05	0.0125	0	0	0	240	0.000334291		(AGGC)n	3	7.04209e-05	1.0351e-05	0	0	0
(AGGG)n	3	9.58375e-05	0.00588235	1	0.000265041	0.00196078	510	0.000710368		(AGGG)n	3	7.04209e-05	1.0351e-05	1	0.000216029	2.29927e-05
(ATGTAT)n	2	6.38916e-05	0.00634921	0	0	0	315	0.000438757		(ATGTAT)n	3	7.04209e-05	1.0351e-05	0	0	0
(CACACAC)n	3	9.58375e-05	0.333333	0	0	0	9	1.25359e-05		(CACACAC)n	3	7.04209e-05	1.0351e-05	0	0	0
(CACACTA)n	1	3.19458e-05	0.333333	0	0	0	3	4.17863e-06		(CACACTA)n	3	7.04209e-05	1.0351e-05	0	0	0
(CACATGCACA)n	2	6.38916e-05	0.5	0	0	0	4	5.57151e-06		(CACATGCACA)n	3	7.04209e-05	1.0351e-05	0	0	0
(CACCCA)n	3	9.58375e-05	0.09375	1	0.000265041	0.03125	32	4.45721e-05		(CACCCA)n	3	7.04209e-05	1.0351e-05	1	0.000216029	2.29927e-05
(CACTCG)n	1	3.19458e-05	1	0	0	0	1	1.39288e-06		(CACTCG)n	3	7.04209e-05	1.0351e-05	0	0	0
(CAGCCC)n	3	9.58375e-05	0.0288462	1	0.000265041	0.00961538	104	0.000144859		(CAGCCC)n	3	7.04209e-05	1.0351e-05	1	0.000216029	2.29927e-05
(CATGCACA)n	2	6.38916e-05	1	0	0	0	2	2.78576e-06		(CATGCACA)n	3	7.04209e-05	1.0351e-05	0	0	0
(CATGTGTGTG)n	2	6.38916e-05	0.5	0	0	0	4	5.57151e-06		(CATGTGTGTG)n	3	7.04209e-05	1.0351e-05	0	0	0
(CATT)n	3	9.58375e-05	0.00230947	0	0	0	1299	0.00180935		(CATT)n	3	7.04209e-05	1.0351e-05	0	0	0
(CCAG)n	2	6.38916e-05	0.0235294	0	0	0	85	0.000118395		(CCAG)n	3	7.04209e-05	1.0351e-05	0	0	0
(CCCACAC)n	2	6.38916e-05	0.181818	0	0	0	11	1.53217e-05		(CCCACAC)n	3	7.04209e-05	1.0351e-05	0	0	0
(CCCACC)n	3	9.58375e-05	0.0223881	0	0	0	134	0.000186646		(CCCACC)n	3	7.04209e-05	1.0351e-05	0	0	0
(CCCC)n	2	6.38916e-05	0.181818	2	0.000530082	0.181818	11	1.53217e-05		(CCCC)n	3	7.04209e-05	1.0351e-05	3	0.000648088	6.89782e-05
(CCCCCGG)n	3	9.58375e-05	0.1875	2	0.000530082	0.125	16	2.2286e-05		(CCCCCGG)n	3	7.04209e-05	1.0351e-05	2	0.000432059	4.59855e-05
(CCCCGGC)n	3	9.58375e-05	0.272727	0	0	0	11	1.53217e-05		(CCCCGGC)n	3	7.04209e-05	1.0351e-05	0	0	0
(CCCCTA)n	2	6.38916e-05	0.133333	2	0.000530082	0.133333	15	2.08932e-05		(CCCCTA)n	3	7.04209e-05	1.0351e-05	3	0.000648088	6.89782e-05
(CCCGCTC)n	3	9.58375e-05	0.214286	0	0	0	14	1.95003e-05		(CCCGCTC)n	3	7.04209e-05	1.0351e-05	0	0	0
(CCCGGCC)n	3	9.58375e-05	0.1875	1	0.000265041	0.0625	16	2.2286e-05		(CCCGGCC)n	3	7.04209e-05	1.0351e-05	1	0.000216029	2.29927e-05
(CCCGT)n	3	9.58375e-05	0.214286	1	0.000265041	0.0714286	14	1.95003e-05		(CCCGT)n	3	7.04209e-05	1.0351e-05	1	0.000216029	2.29927e-05
(CCCTCCGTGT)n	3	9.58375e-05	1	1	0.000265041	0.333333	3	4.17863e-06		(CCCTCCGTGT)n	3	7.04209e-05	1.0351e-05	1	0.000216029	2.29927e-05
(CCCTCT)n	3	9.58375e-05	0.0211268	1	0.000265041	0.00704225	142	0.000197789		(CCCTCT)n	3	7.04209e-05	1.0351e-05	1	0.000216029	2.29927e-05
(CCCTG)n	3	9.58375e-05	0.016129	2	0.000530082	0.0107527	186	0.000259075		(CCCTG)n	3	7.04209e-05	1.0351e-05	2	0.000432059	4.59855e-05
(CCCTGCA)n	1	3.19458e-05	0.0909091	0	0	0	11	1.53217e-05		(CCCTGCA)n	3	7.04209e-05	1.0351e-05	0	0	0
(CCGAG)n	3	9.58375e-05	0.5	1	0.000265041	0.166667	6	8.35727e-06		(CCGAG)n	3	7.04209e-05	1.0351e-05	1	0.000216029	2.29927e-05
(CCGCAG)n	3	9.58375e-05	0.214286	0	0	0	14	1.95003e-05		(CCGCAG)n	3	7.04209e-05	1.0351e-05	0	0	0
(CCGCCCT)n	2	6.38916e-05	0.285714	0	0	0	7	9.75015e-06		(CCGCCCT)n	3	7.04209e-05	1.0351e-05	0	0	0
(CCGCCT)n	3	9.58375e-05	0.1	0	0	0	30	4.17863e-05		(CCGCCT)n	3	7.04209e-05	1.0351e-05	0	0	0
(CCGCT)n	2	6.38916e-05	0.166667	0	0	0	12	1.67145e-05		(CCGCT)n	3	7.04209e-05	1.0351e-05	0	0	0
(CCGGCGC)n	3	9.58375e-05	0.375	0	0	0	8	1.1143e-05		(CCGGCGC)n	3	7.04209e-05	1.0351e-05	0	0	0
(CCGGCT)n	3	9.58375e-05	0.176471	1	0.000265041	0.0588235	17	2.36789e-05		(CCGGCT)n	3	7.04209e-05	1.0351e-05	1	0.000216029	2.29927e-05
(CCGT)n	2	6.38916e-05	0.142857	1	0.000265041	0.0714286	14	1.95003e-05		(CCGT)n	3	7.04209e-05	1.0351e-05	1	0.000216029	2.29927e-05
(CCTCCCG)n	2	6.38916e-05	0.166667	1	0.000265041	0.0833333	12	1.67145e-05		(CCTCCCG)n	3	7.04209e-05	1.0351e-05	1	0.000216029	2.29927e-05
(CCTCG)n	3	9.58375e-05	0.176471	1	0.000265041	0.0588235	17	2.36789e-05		(CCTCG)n	3	7.04209e-05	1.0351e-05	1	0.000216029	2.29927e-05
(CGACGG)n	2	6.38916e-05	1	0	0	0	2	2.78576e-06		(CGACGG)n	3	7.04209e-05	1.0351e-05	0	0	0
(CGCAC)n	2	6.38916e-05	1	1	0.000265041	0.5	2	2.78576e-06		(CGCAC)n	3	7.04209e-05	1.0351e-05	1	0.000216029	2.29927e-05
(CGCCCGG)n	2	6.38916e-05	0.25	1	0.000265041	0.125	8	1.1143e-05		(CGCCCGG)n	3	7.04209e-05	1.0351e-05	1	0.000216029	2.29927e-05
(CGCCCTG)n	3	9.58375e-05	0.6	0	0	0	5	6.96439e-06		(CGCCCTG)n	3	7.04209e-05	1.0351e-05	0	0	0
(CGCCGCC)n	3	9.58375e-05	0.272727	0	0	0	11	1.53217e-05		(CGCCGCC)n	3	7.04209e-05	1.0351e-05	0	0	0
(CGCCGT)n	3	9.58375e-05	0.5	2	0.000530082	0.333333	6	8.35727e-06		(CGCCGT)n	3	7.04209e-05	1.0351e-05	2	0.000432059	4.59855e-05
(CGCCT)n	3	9.58375e-05	0.2	0	0	0	15	2.08932e-05		(CGCCT)n	3	7.04209e-05	1.0351e-05	0	0	0
(CGCGCCT)n	3	9.58375e-05	1	2	0.000530082	0.666667	3	4.17863e-06		(CGCGCCT)n	3	7.04209e-05	1.0351e-05	3	0.000648088	6.89782e-05
(CGCGCG)n	3	9.58375e-05	1	1	0.000265041	0.333333	3	4.17863e-06		(CGCGCG)n	3	7.04209e-05	1.0351e-05	1	0.000216029	2.29927e-05
(CGCGGCA)n	2	6.38916e-05	1	1	0.000265041	0.5	2	2.78576e-06		(CGCGGCA)n	3	7.04209e-05	1.0351e-05	2	0.000432059	4.59855e-05
(CGCTGC)n	3	9.58375e-05	0.136364	2	0.000530082	0.0909091	22	3.06433e-05		(CGCTGC)n	3	7.04209e-05	1.0351e-05	2	0.000432059	4.59855e-05
(CGGCAG)n	3	9.58375e-05	0.230769	1	0.000265041	0.0769231	13	1.81074e-05		(CGGCAG)n	3	7.04209e-05	1.0351e-05	1	0.000216029	2.29927e-05
(CGGCCG)n	3	9.58375e-05	0.428571	2	0.000530082	0.285714	7	9.75015e-06		(CGGCCG)n	3	7.04209e-05	1.0351e-05	2	0.000432059	4.59855e-05
(CGGGGC)n	3	9.58375e-05	0.230769	1	0.000265041	0.0769231	13	1.81074e-05		(CGGGGC)n	3	7.04209e-05	1.0351e-05	1	0.000216029	2.29927e-05
(CGTGCC)n	2	6.38916e-05	1	1	0.000265041	0.5	2	2.78576e-06		(CGTGCC)n	3	7.04209e-05	1.0351e-05	2	0.000432059	4.59855e-05
(CGTGCG)n	3	9.58375e-05	1	0	0	0	3	4.17863e-06		(CGTGCG)n	3	7.04209e-05	1.0351e-05	0	0	0
(CTCA)n	3	9.58375e-05	0.029703	0	0	0	101	0.000140681		(CTCA)n	3	7.04209e-05	1.0351e-05	0	0	0
(CTCCCCC)n	2	6.38916e-05	0.117647	1	0.000265041	0.0588235	17	2.36789e-05		(CTCCCCC)n	3	7.04209e-05	1.0351e-05	2	0.000432059	4.59855e-05
(CTCCCGG)n	2	6.38916e-05	0.5	1	0.000265041	0.25	4	5.57151e-06		(CTCCCGG)n	3	7.04209e-05	1.0351e-05	1	0.000216029	2.29927e-05
(CTGCAG)n	3	9.58375e-05	0.15	1	0.000265041	0.05	20	2.78576e-05		(CTGCAG)n	3	7.04209e-05	1.0351e-05	1	0.000216029	2.29927e-05
(CTGCGG)n	3	9.58375e-05	0.5	2	0.000530082	0.333333	6	8.35727e-06		(CTGCGG)n	3	7.04209e-05	1.0351e-05	2	0.000432059	4.59855e-05
(CTGTAT)n	1	3.19458e-05	0.0714286	0	0	0	14	1.95003e-05		(CTGTAT)n	3	7.04209e-05	1.0351e-05	0	0	0
(CTTC)n	3	9.58375e-05	0.00157068	0	0	0	1910	0.0026604		(CTTC)n	3	7.04209e-05	1.0351e-05	0	0	0
(GACGCG)n	2	6.38916e-05	1	1	0.000265041	0.5	2	2.78576e-06		(GACGCG)n	3	7.04209e-05	1.0351e-05	2	0.000432059	4.59855e-05
(GAGAGA)n	2	6.38916e-05	0.0298507	1	0.000265041	0.0149254	67	9.33228e-05		(GAGAGA)n	3	7.04209e-05	1.0351e-05	1	0.000216029	2.29927e-05
(GAGCCG)n	3	9.58375e-05	0.176471	2	0.000530082	0.117647	17	2.36789e-05		(GAGCCG)n	3	7.04209e-05	1.0351e-05	2	0.000432059	4.59855e-05
(GAGCGA)n	2	6.38916e-05	0.285714	1	0.000265041	0.142857	7	9.75015e-06		(GAGCGA)n	3	7.04209e-05	1.0351e-05	1	0.000216029	2.29927e-05
(GAGCGG)n	3	9.58375e-05	0.214286	0	0	0	14	1.95003e-05		(GAGCGG)n	3	7.04209e-05	1.0351e-05	0	0	0
(GCACACA)n	3	9.58375e-05	0.5	0	0	0	6	8.35727e-06		(GCACACA)n	3	7.04209e-05	1.0351e-05	0	0	0
(GCAGGC)n	3	9.58375e-05	0.5	0	0	0	6	8.35727e-06		(GCAGGC)n	3	7.04209e-05	1.0351e-05	0	0	0
(GCCAGG)n	3	9.58375e-05	0.125	1	0.000265041	0.0416667	24	3.34291e-05		(GCCAGG)n	3	7.04209e-05	1.0351e-05	1	0.000216029	2.29927e-05
(GCCCAC)n	2	6.38916e-05	0.666667	0	0	0	3	4.17863e-06		(GCCCAC)n	3	7.04209e-05	1.0351e-05	0	0	0
(GCCCACA)n	3	9.58375e-05	0.333333	2	0.000530082	0.222222	9	1.25359e-05		(GCCCACA)n	3	7.04209e-05	1.0351e-05	2	0.000432059	4.59855e-05
(GCCCGCA)n	2	6.38916e-05	0.4	1	0.000265041	0.2	5	6.96439e-06		(GCCCGCA)n	3	7.04209e-05	1.0351e-05	1	0.000216029	2.29927e-05
(GCCCGGC)n	2	6.38916e-05	0.285714	2	0.000530082	0.285714	7	9.75015e-06		(GCCCGGC)n	3	7.04209e-05	1.0351e-05	3	0.000648088	6.89782e-05
(GCCCTC)n	3	9.58375e-05	0.3	0	0	0	10	1.39288e-05		(GCCCTC)n	3	7.04209e-05	1.0351e-05	0	0	0
(GCCG)n	3	9.58375e-05	0.115385	0	0	0	26	3.62148e-05		(GCCG)n	3	7.04209e-05	1.0351e-05	0	0	0
(GCCGCGC)n	2	6.38916e-05	0.666667	1	0.000265041	0.333333	3	4.17863e-06		(GCCGCGC)n	3	7.04209e-05	1.0351e-05	2	0.000432059	4.59855e-05
(GCCTCC)n	3	9.58375e-05	0.125	2	0.000530082	0.0833333	24	3.34291e-05		(GCCTCC)n	3	7.04209e-05	1.0351e-05	2	0.000432059	4.59855e-05
(GCGCCAC)n	2	6.38916e-05	0.666667	1	0.000265041	0.333333	3	4.17863e-06		(GCGCCAC)n	3	7.04209e-05	1.0351e-05	2	0.000432059	4.59855e-05
(GCGCCCT)n	3	9.58375e-05	0.5	0	0	0	6	8.35727e-06		(GCGCCCT)n	3	7.04209e-05	1.0351e-05	0	0	0
(GCGCCGG)n	3	9.58375e-05	0.25	3	0.000795123	0.25	12	1.67145e-05		(GCGCCGG)n	3	7.04209e-05	1.0351e-05	3	0.000648088	6.89782e-05
(GCGCGA)n	2	6.38916e-05	1	1	0.000265041	0.5	2	2.78576e-06		(GCGCGA)n	3	7.04209e-05	1.0351e-05	1	0.000216029	2.29927e-05
(GCGTG)n	2	6.38916e-05	0.285714	0	0	0	7	9.75015e-06		(GCGTG)n	3	7.04209e-05	1.0351e-05	0	0	0
(GGAT)n	3	9.58375e-05	0.00547445	0	0	0	548	0.000763297		(GGAT)n	3	7.04209e-05	1.0351e-05	0	0	0
(GGCAGG)n	3	9.58375e-05	0.0348837	1	0.000265041	0.0116279	86	0.000119788		(GGCAGG)n	3	7.04209e-05	1.0351e-05	1	0.000216029	2.29927e-05
(GGCCGCC)n	3	9.58375e-05	1	1	0.000265041	0.333333	3	4.17863e-06		(GGCCGCC)n	3	7.04209e-05	1.0351e-05	1	0.000216029	2.29927e-05
(GGCGCT)n	2	6.38916e-05	0.105263	1	0.000265041	0.0526316	19	2.64647e-05		(GGCGCT)n	3	7.04209e-05	1.0351e-05	2	0.000432059	4.59855e-05
(GGCGGAG)n	3	9.58375e-05	0.6	0	0	0	5	6.96439e-06		(GGCGGAG)n	3	7.04209e-05	1.0351e-05	0	0	0
(GGCGGCA)n	3	9.58375e-05	0.75	1	0.000265041	0.25	4	5.57151e-06		(GGCGGCA)n	3	7.04209e-05	1.0351e-05	1	0.000216029	2.29927e-05
(GGCGTG)n	3	9.58375e-05	0.333333	1	0.000265041	0.111111	9	1.25359e-05		(GGCGTG)n	3	7.04209e-05	1.0351e-05	1	0.000216029	2.29927e-05
(GGCTG)n	3	9.58375e-05	0.027027	1	0.000265041	0.00900901	111	0.000154609		(GGCTG)n	3	7.04209e-05	1.0351e-05	1	0.000216029	2.29927e-05
(GGCTGC)n	3	9.58375e-05	0.25	1	0.000265041	0.0833333	12	1.67145e-05		(GGCTGC)n	3	7.04209e-05	1.0351e-05	1	0.000216029	2.29927e-05
(GGGAG)n	3	9.58375e-05	0.023622	0	0	0	127	0.000176895		(GGGAG)n	3	7.04209e-05	1.0351e-05	0	0	0
(GGTGG)n	3	9.58375e-05	0.0215827	0	0	0	139	0.00019361		(GGTGG)n	3	7.04209e-05	1.0351e-05	0	0	0
(GTCCAC)n	3	9.58375e-05	0.5	1	0.000265041	0.166667	6	8.35727e-06		(GTCCAC)n	3	7.04209e-05	1.0351e-05	1	0.000216029	2.29927e-05
(GTCCCA)n	3	9.58375e-05	0.5	0	0	0	6	8.35727e-06		(GTCCCA)n	3	7.04209e-05	1.0351e-05	0	0	0
(GTGCAC)n	4	0.000127783	0.8	0	0	0	5	6.96439e-06		(GTGCAC)n	3	7.04209e-05	1.0351e-05	0	0	0
(GTGCATGTGT)n	3	9.58375e-05	0.75	0	0	0	4	5.57151e-06		(GTGCATGTGT)n	3	7.04209e-05	1.0351e-05	0	0	0
(GTGCG)n	2	6.38916e-05	1	1	0.000265041	0.5	2	2.78576e-06		(GTGCG)n	3	7.04209e-05	1.0351e-05	2	0.000432059	4.59855e-05
(GTGTGCAT)n	3	9.58375e-05	1	0	0	0	3	4.17863e-06		(GTGTGCAT)n	3	7.04209e-05	1.0351e-05	0	0	0
(TATGCA)n	2	6.38916e-05	0.0571429	0	0	0	35	4.87507e-05		(TATGCA)n	3	7.04209e-05	1.0351e-05	0	0	0
(TATGTA)n	3	9.58375e-05	0.0084507	1	0.000265041	0.0028169	355	0.000494472		(TATGTA)n	3	7.04209e-05	1.0351e-05	1	0.000216029	2.29927e-05
(TCACAC)n	2	6.38916e-05	0.2	0	0	0	10	1.39288e-05		(TCACAC)n	3	7.04209e-05	1.0351e-05	0	0	0
(TCCCC)n	3	9.58375e-05	0.0101351	0	0	0	296	0.000412292		(TCCCC)n	3	7.04209e-05	1.0351e-05	0	0	0
(TCCGCCC)n	3	9.58375e-05	0.428571	0	0	0	7	9.75015e-06		(TCCGCCC)n	3	7.04209e-05	1.0351e-05	0	0	0
(TCTCTCC)n	3	9.58375e-05	0.0588235	0	0	0	51	7.10368e-05		(TCTCTCC)n	3	7.04209e-05	1.0351e-05	0	0	0
(TCTGTC)n	3	9.58375e-05	0.0193548	0	0	0	155	0.000215896		(TCTGTC)n	3	7.04209e-05	1.0351e-05	0	0	0
(TCTGTG)n	2	6.38916e-05	0.0512821	0	0	0	39	5.43222e-05		(TCTGTG)n	3	7.04209e-05	1.0351e-05	0	0	0
(TCTT)n	3	9.58375e-05	0.0010597	1	0.000265041	0.000353232	2831	0.00394324		(TCTT)n	3	7.04209e-05	1.0351e-05	1	0.000216029	2.29927e-05
(TGAGAG)n	2	6.38916e-05	0.117647	0	0	0	17	2.36789e-05		(TGAGAG)n	3	7.04209e-05	1.0351e-05	0	0	0
(TGCATC)n	2	6.38916e-05	0.5	0	0	0	4	5.57151e-06		(TGCATC)n	3	7.04209e-05	1.0351e-05	0	0	0
(TGCCCC)n	2	6.38916e-05	0.0465116	1	0.000265041	0.0232558	43	5.98938e-05		(TGCCCC)n	3	7.04209e-05	1.0351e-05	2	0.000432059	4.59855e-05
(TGCCTG)n	2	6.38916e-05	0.166667	1	0.000265041	0.0833333	12	1.67145e-05		(TGCCTG)n	3	7.04209e-05	1.0351e-05	2	0.000432059	4.59855e-05
(TGT)n	3	9.58375e-05	0.00185874	0	0	0	1614	0.0022481		(TGT)n	3	7.04209e-05	1.0351e-05	0	0	0
(TGTCTC)n	3	9.58375e-05	0.038961	0	0	0	77	0.000107252		(TGTCTC)n	3	7.04209e-05	1.0351e-05	0	0	0
(TGTGAA)n	1	3.19458e-05	0.0666667	0	0	0	15	2.08932e-05		(TGTGAA)n	3	7.04209e-05	1.0351e-05	0	0	0
(TGTGCGTG)n	3	9.58375e-05	0.75	0	0	0	4	5.57151e-06		(TGTGCGTG)n	3	7.04209e-05	1.0351e-05	0	0	0
(TGTGGC)n	3	9.58375e-05	0.214286	1	0.000265041	0.0714286	14	1.95003e-05		(TGTGGC)n	3	7.04209e-05	1.0351e-05	1	0.000216029	2.29927e-05
(TGTGTGA)n	1	3.19458e-05	0.25	0	0	0	4	5.57151e-06		(TGTGTGA)n	3	7.04209e-05	1.0351e-05	0	0	0
(TTCA)n	3	9.58375e-05	0.00161464	0	0	0	1858	0.00258797		(TTCA)n	3	7.04209e-05	1.0351e-05	0	0	0
(TTCACAC)n	1	3.19458e-05	0.5	0	0	0	2	2.78576e-06		(TTCACAC)n	3	7.04209e-05	1.0351e-05	0	0	0
(TTG)n	3	9.58375e-05	0.000672948	2	0.000530082	0.000448632	4458	0.00620945		(TTG)n	3	7.04209e-05	1.0351e-05	2	0.000432059	4.59855e-05
(AAAC)n	2	6.38916e-05	0.000372717	0	0	0	5366	0.00747418		(AAAC)n	2	4.69473e-05	6.90067e-06	0	0	0
(AAAG)n	2	6.38916e-05	0.000963391	0	0	0	2076	0.00289161		(AAAG)n	2	4.69473e-05	6.90067e-06	0	0	0
(AACA)n	2	6.38916e-05	0.00146092	0	0	0	1369	0.00190685		(AACA)n	2	4.69473e-05	6.90067e-06	0	0	0
(AACAAAA)n	2	6.38916e-05	0.153846	0	0	0	13	1.81074e-05		(AACAAAA)n	2	4.69473e-05	6.90067e-06	0	0	0
(AAGC)n	2	6.38916e-05	0.0147059	0	0	0	136	0.000189431		(AAGC)n	2	4.69473e-05	6.90067e-06	0	0	0
(ACA)n	2	6.38916e-05	0.00224215	0	0	0	892	0.00124245		(ACA)n	2	4.69473e-05	6.90067e-06	0	0	0
(ACACACGC)n	1	3.19458e-05	0.333333	0	0	0	3	4.17863e-06		(ACACACGC)n	2	4.69473e-05	6.90067e-06	0	0	0
(ACAGC)n	2	6.38916e-05	0.105263	0	0	0	19	2.64647e-05		(ACAGC)n	2	4.69473e-05	6.90067e-06	0	0	0
(ACAGTGA)n	1	3.19458e-05	1	0	0	0	1	1.39288e-06		(ACAGTGA)n	2	4.69473e-05	6.90067e-06	0	0	0
(ACCCAC)n	2	6.38916e-05	0.153846	0	0	0	13	1.81074e-05		(ACCCAC)n	2	4.69473e-05	6.90067e-06	0	0	0
(ACCCCC)n	2	6.38916e-05	0.0350877	1	0.000265041	0.0175439	57	7.9394e-05		(ACCCCC)n	2	4.69473e-05	6.90067e-06	1	0.000216029	2.29927e-05
(ACTCCC)n	1	3.19458e-05	0.2	1	0.000265041	0.2	5	6.96439e-06		(ACTCCC)n	2	4.69473e-05	6.90067e-06	2	0.000432059	4.59855e-05
(ACTTGCACAC)n	1	3.19458e-05	1	0	0	0	1	1.39288e-06		(ACTTGCACAC)n	2	4.69473e-05	6.90067e-06	0	0	0
(AGACAC)n	2	6.38916e-05	0.0555556	0	0	0	36	5.01436e-05		(AGACAC)n	2	4.69473e-05	6.90067e-06	0	0	0
(AGCACA)n	1	3.19458e-05	0.166667	0	0	0	6	8.35727e-06		(AGCACA)n	2	4.69473e-05	6.90067e-06	0	0	0
(AGCC)n	2	6.38916e-05	0.0487805	1	0.000265041	0.0243902	41	5.7108e-05		(AGCC)n	2	4.69473e-05	6.90067e-06	1	0.000216029	2.29927e-05
(AGCCG)n	2	6.38916e-05	0.4	0	0	0	5	6.96439e-06		(AGCCG)n	2	4.69473e-05	6.90067e-06	0	0	0
(AGCCGG)n	2	6.38916e-05	0.153846	0	0	0	13	1.81074e-05		(AGCCGG)n	2	4.69473e-05	6.90067e-06	0	0	0
(AGCG)n	2	6.38916e-05	0.153846	1	0.000265041	0.0769231	13	1.81074e-05		(AGCG)n	2	4.69473e-05	6.90067e-06	1	0.000216029	2.29927e-05
(AGCGGC)n	2	6.38916e-05	0.333333	1	0.000265041	0.166667	6	8.35727e-06		(AGCGGC)n	2	4.69473e-05	6.90067e-06	1	0.000216029	2.29927e-05
(AGCTGG)n	2	6.38916e-05	0.0571429	1	0.000265041	0.0285714	35	4.87507e-05		(AGCTGG)n	2	4.69473e-05	6.90067e-06	1	0.000216029	2.29927e-05
(AGGCACACAC)n	1	3.19458e-05	1	0	0	0	1	1.39288e-06		(AGGCACACAC)n	2	4.69473e-05	6.90067e-06	0	0	0
(AGTG)n	2	6.38916e-05	0.0206186	0	0	0	97	0.000135109		(AGTG)n	2	4.69473e-05	6.90067e-06	0	0	0
(AGTGTGTGCA)n	1	3.19458e-05	1	1	0.000265041	1	1	1.39288e-06		(AGTGTGTGCA)n	2	4.69473e-05	6.90067e-06	1	0.000216029	2.29927e-05
(ATGTGAGTGT)n	1	3.19458e-05	1	0	0	0	1	1.39288e-06		(ATGTGAGTGT)n	2	4.69473e-05	6.90067e-06	0	0	0
(ATGTGTGTGC)n	2	6.38916e-05	0.666667	0	0	0	3	4.17863e-06		(ATGTGTGTGC)n	2	4.69473e-05	6.90067e-06	0	0	0
(CACAAC)n	1	3.19458e-05	0.2	0	0	0	5	6.96439e-06		(CACAAC)n	2	4.69473e-05	6.90067e-06	0	0	0
(CACACACG)n	1	3.19458e-05	0.333333	0	0	0	3	4.17863e-06		(CACACACG)n	2	4.69473e-05	6.90067e-06	0	0	0
(CACACACTG)n	1	3.19458e-05	1	0	0	0	1	1.39288e-06		(CACACACTG)n	2	4.69473e-05	6.90067e-06	0	0	0
(CACACATAG)n	1	3.19458e-05	1	1	0.000265041	1	1	1.39288e-06		(CACACATAG)n	2	4.69473e-05	6.90067e-06	2	0.000432059	4.59855e-05
(CACAG)n	2	6.38916e-05	0.105263	0	0	0	19	2.64647e-05		(CACAG)n	2	4.69473e-05	6.90067e-06	0	0	0
(CACAGCA)n	2	6.38916e-05	0.5	0	0	0	4	5.57151e-06		(CACAGCA)n	2	4.69473e-05	6.90067e-06	0	0	0
(CACCCCG)n	1	3.19458e-05	0.2	1	0.000265041	0.2	5	6.96439e-06		(CACCCCG)n	2	4.69473e-05	6.90067e-06	1	0.000216029	2.29927e-05
(CACGCT)n	2	6.38916e-05	0.4	1	0.000265041	0.2	5	6.96439e-06		(CACGCT)n	2	4.69473e-05	6.90067e-06	1	0.000216029	2.29927e-05
(CACTG)n	1	3.19458e-05	0.166667	0	0	0	6	8.35727e-06		(CACTG)n	2	4.69473e-05	6.90067e-06	0	0	0
(CAGACA)n	2	6.38916e-05	0.0666667	0	0	0	30	4.17863e-05		(CAGACA)n	2	4.69473e-05	6.90067e-06	0	0	0
(CAGCAC)n	2	6.38916e-05	0.166667	0	0	0	12	1.67145e-05		(CAGCAC)n	2	4.69473e-05	6.90067e-06	0	0	0
(CAGCC)n	2	6.38916e-05	0.0163934	1	0.000265041	0.00819672	122	0.000169931		(CAGCC)n	2	4.69473e-05	6.90067e-06	1	0.000216029	2.29927e-05
(CAGCG)n	1	3.19458e-05	0.25	0	0	0	4	5.57151e-06		(CAGCG)n	2	4.69473e-05	6.90067e-06	0	0	0
(CAGCGG)n	2	6.38916e-05	0.153846	1	0.000265041	0.0769231	13	1.81074e-05		(CAGCGG)n	2	4.69473e-05	6.90067e-06	1	0.000216029	2.29927e-05
(CAGCTC)n	2	6.38916e-05	0.0571429	2	0.000530082	0.0571429	35	4.87507e-05		(CAGCTC)n	2	4.69473e-05	6.90067e-06	2	0.000432059	4.59855e-05
(CAGGCA)n	2	6.38916e-05	0.2	1	0.000265041	0.1	10	1.39288e-05		(CAGGCA)n	2	4.69473e-05	6.90067e-06	1	0.000216029	2.29927e-05
(CATGCG)n	2	6.38916e-05	1	0	0	0	2	2.78576e-06		(CATGCG)n	2	4.69473e-05	6.90067e-06	0	0	0
(CCACACA)n	1	3.19458e-05	0.5	0	0	0	2	2.78576e-06		(CCACACA)n	2	4.69473e-05	6.90067e-06	0	0	0
(CCACCA)n	2	6.38916e-05	0.0952381	0	0	0	21	2.92504e-05		(CCACCA)n	2	4.69473e-05	6.90067e-06	0	0	0
(CCACCCC)n	2	6.38916e-05	0.0833333	0	0	0	24	3.34291e-05		(CCACCCC)n	2	4.69473e-05	6.90067e-06	0	0	0
(CCACCCG)n	1	3.19458e-05	0.0833333	1	0.000265041	0.0833333	12	1.67145e-05		(CCACCCG)n	2	4.69473e-05	6.90067e-06	1	0.000216029	2.29927e-05
(CCACG)n	2	6.38916e-05	0.285714	2	0.000530082	0.285714	7	9.75015e-06		(CCACG)n	2	4.69473e-05	6.90067e-06	2	0.000432059	4.59855e-05
(CCACGCC)n	2	6.38916e-05	0.4	1	0.000265041	0.2	5	6.96439e-06		(CCACGCC)n	2	4.69473e-05	6.90067e-06	1	0.000216029	2.29927e-05
(CCACGT)n	1	3.19458e-05	1	0	0	0	1	1.39288e-06		(CCACGT)n	2	4.69473e-05	6.90067e-06	0	0	0
(CCAGC)n	2	6.38916e-05	0.015748	0	0	0	127	0.000176895		(CCAGC)n	2	4.69473e-05	6.90067e-06	0	0	0
(CCAGCGC)n	1	3.19458e-05	0.5	1	0.000265041	0.5	2	2.78576e-06		(CCAGCGC)n	2	4.69473e-05	6.90067e-06	2	0.000432059	4.59855e-05
(CCC)n	2	6.38916e-05	0.0645161	0	0	0	31	4.31792e-05		(CCC)n	2	4.69473e-05	6.90067e-06	0	0	0
(CCCCAGC)n	2	6.38916e-05	0.0833333	1	0.000265041	0.0416667	24	3.34291e-05		(CCCCAGC)n	2	4.69473e-05	6.90067e-06	1	0.000216029	2.29927e-05
(CCCCCGCT)n	1	3.19458e-05	0.5	1	0.000265041	0.5	2	2.78576e-06		(CCCCCGCT)n	2	4.69473e-05	6.90067e-06	2	0.000432059	4.59855e-05
(CCCCGA)n	2	6.38916e-05	0.153846	0	0	0	13	1.81074e-05		(CCCCGA)n	2	4.69473e-05	6.90067e-06	0	0	0
(CCCCGGA)n	1	3.19458e-05	0.5	0	0	0	2	2.78576e-06		(CCCCGGA)n	2	4.69473e-05	6.90067e-06	0	0	0
(CCCCGT)n	2	6.38916e-05	0.1	1	0.000265041	0.05	20	2.78576e-05		(CCCCGT)n	2	4.69473e-05	6.90067e-06	1	0.000216029	2.29927e-05
(CCCGAGC)n	2	6.38916e-05	0.333333	1	0.000265041	0.166667	6	8.35727e-06		(CCCGAGC)n	2	4.69473e-05	6.90067e-06	1	0.000216029	2.29927e-05
(CCCGCAT)n	1	3.19458e-05	0.333333	0	0	0	3	4.17863e-06		(CCCGCAT)n	2	4.69473e-05	6.90067e-06	0	0	0
(CCCGCCAG)n	1	3.19458e-05	0.5	0	0	0	2	2.78576e-06		(CCCGCCAG)n	2	4.69473e-05	6.90067e-06	0	0	0
(CCCGCGCCC)n	1	3.19458e-05	1	0	0	0	1	1.39288e-06		(CCCGCGCCC)n	2	4.69473e-05	6.90067e-06	0	0	0
(CCCTCAC)n	2	6.38916e-05	0.166667	1	0.000265041	0.0833333	12	1.67145e-05		(CCCTCAC)n	2	4.69473e-05	6.90067e-06	1	0.000216029	2.29927e-05
(CCCTCG)n	2	6.38916e-05	0.285714	0	0	0	7	9.75015e-06		(CCCTCG)n	2	4.69473e-05	6.90067e-06	0	0	0
(CCCTGC)n	2	6.38916e-05	0.021978	0	0	0	91	0.000126752		(CCCTGC)n	2	4.69473e-05	6.90067e-06	0	0	0
(CCCTT)n	2	6.38916e-05	0.010582	0	0	0	189	0.000263254		(CCCTT)n	2	4.69473e-05	6.90067e-06	0	0	0
(CCGAGG)n	2	6.38916e-05	0.181818	1	0.000265041	0.0909091	11	1.53217e-05		(CCGAGG)n	2	4.69473e-05	6.90067e-06	1	0.000216029	2.29927e-05
(CCGCCCA)n	2	6.38916e-05	0.5	0	0	0	4	5.57151e-06		(CCGCCCA)n	2	4.69473e-05	6.90067e-06	0	0	0
(CCGCGCT)n	2	6.38916e-05	0.666667	0	0	0	3	4.17863e-06		(CCGCGCT)n	2	4.69473e-05	6.90067e-06	0	0	0
(CCGCTCG)n	2	6.38916e-05	0.666667	1	0.000265041	0.333333	3	4.17863e-06		(CCGCTCG)n	2	4.69473e-05	6.90067e-06	1	0.000216029	2.29927e-05
(CCGGCGCC)n	1	3.19458e-05	1	1	0.000265041	1	1	1.39288e-06		(CCGGCGCC)n	2	4.69473e-05	6.90067e-06	1	0.000216029	2.29927e-05
(CCGGGG)n	2	6.38916e-05	0.2	1	0.000265041	0.1	10	1.39288e-05		(CCGGGG)n	2	4.69473e-05	6.90067e-06	1	0.000216029	2.29927e-05
(CCTCCCA)n	2	6.38916e-05	0.0666667	1	0.000265041	0.0333333	30	4.17863e-05		(CCTCCCA)n	2	4.69473e-05	6.90067e-06	1	0.000216029	2.29927e-05
(CCTCCT)n	2	6.38916e-05	0.0240964	0	0	0	83	0.000115609		(CCTCCT)n	2	4.69473e-05	6.90067e-06	0	0	0
(CCTCGCG)n	1	3.19458e-05	0.5	0	0	0	2	2.78576e-06		(CCTCGCG)n	2	4.69473e-05	6.90067e-06	0	0	0
(CCTGCCC)n	2	6.38916e-05	0.0769231	0	0	0	26	3.62148e-05		(CCTGCCC)n	2	4.69473e-05	6.90067e-06	0	0	0
(CCTGCGC)n	2	6.38916e-05	0.4	1	0.000265041	0.2	5	6.96439e-06		(CCTGCGC)n	2	4.69473e-05	6.90067e-06	1	0.000216029	2.29927e-05
(CCTGCGT)n	1	3.19458e-05	1	1	0.000265041	1	1	1.39288e-06		(CCTGCGT)n	2	4.69473e-05	6.90067e-06	1	0.000216029	2.29927e-05
(CCTGCT)n	2	6.38916e-05	0.0444444	0	0	0	45	6.26795e-05		(CCTGCT)n	2	4.69473e-05	6.90067e-06	0	0	0
(CCTGTGTGTA)n	1	3.19458e-05	1	0	0	0	1	1.39288e-06		(CCTGTGTGTA)n	2	4.69473e-05	6.90067e-06	0	0	0
(CGACGCG)n	1	3.19458e-05	1	0	0	0	1	1.39288e-06		(CGACGCG)n	2	4.69473e-05	6.90067e-06	0	0	0
(CGAGG)n	2	6.38916e-05	0.166667	1	0.000265041	0.0833333	12	1.67145e-05		(CGAGG)n	2	4.69473e-05	6.90067e-06	1	0.000216029	2.29927e-05
(CGCACC)n	2	6.38916e-05	0.666667	2	0.000530082	0.666667	3	4.17863e-06		(CGCACC)n	2	4.69473e-05	6.90067e-06	2	0.000432059	4.59855e-05
(CGCACCA)n	1	3.19458e-05	1	0	0	0	1	1.39288e-06		(CGCACCA)n	2	4.69473e-05	6.90067e-06	0	0	0
(CGCACGC)n	1	3.19458e-05	0.5	0	0	0	2	2.78576e-06		(CGCACGC)n	2	4.69473e-05	6.90067e-06	0	0	0
(CGCAG)n	1	3.19458e-05	0.166667	1	0.000265041	0.166667	6	8.35727e-06		(CGCAG)n	2	4.69473e-05	6.90067e-06	1	0.000216029	2.29927e-05
(CGCAGC)n	2	6.38916e-05	0.333333	1	0.000265041	0.166667	6	8.35727e-06		(CGCAGC)n	2	4.69473e-05	6.90067e-06	1	0.000216029	2.29927e-05
(CGCATG)n	1	3.19458e-05	1	0	0	0	1	1.39288e-06		(CGCATG)n	2	4.69473e-05	6.90067e-06	0	0	0
(CGCCAC)n	2	6.38916e-05	0.5	0	0	0	4	5.57151e-06		(CGCCAC)n	2	4.69473e-05	6.90067e-06	0	0	0
(CGCCCCA)n	2	6.38916e-05	0.125	1	0.000265041	0.0625	16	2.2286e-05		(CGCCCCA)n	2	4.69473e-05	6.90067e-06	1	0.000216029	2.29927e-05
(CGCGCGG)n	2	6.38916e-05	1	1	0.000265041	0.5	2	2.78576e-06		(CGCGCGG)n	2	4.69473e-05	6.90067e-06	1	0.000216029	2.29927e-05
(CGCGCT)n	2	6.38916e-05	0.5	0	0	0	4	5.57151e-06		(CGCGCT)n	2	4.69473e-05	6.90067e-06	0	0	0
(CGCGCTC)n	1	3.19458e-05	0.25	1	0.000265041	0.25	4	5.57151e-06		(CGCGCTC)n	2	4.69473e-05	6.90067e-06	2	0.000432059	4.59855e-05
(CGCGGAG)n	2	6.38916e-05	1	1	0.000265041	0.5	2	2.78576e-06		(CGCGGAG)n	2	4.69473e-05	6.90067e-06	1	0.000216029	2.29927e-05
(CGCGGGG)n	2	6.38916e-05	0.666667	1	0.000265041	0.333333	3	4.17863e-06		(CGCGGGG)n	2	4.69473e-05	6.90067e-06	1	0.000216029	2.29927e-05
(CGCGGT)n	1	3.19458e-05	0.5	1	0.000265041	0.5	2	2.78576e-06		(CGCGGT)n	2	4.69473e-05	6.90067e-06	1	0.000216029	2.29927e-05
(CGCTCCG)n	2	6.38916e-05	0.666667	1	0.000265041	0.333333	3	4.17863e-06		(CGCTCCG)n	2	4.69473e-05	6.90067e-06	1	0.000216029	2.29927e-05
(CGCTCT)n	2	6.38916e-05	0.5	1	0.000265041	0.25	4	5.57151e-06		(CGCTCT)n	2	4.69473e-05	6.90067e-06	1	0.000216029	2.29927e-05
(CGCTG)n	2	6.38916e-05	0.285714	0	0	0	7	9.75015e-06		(CGCTG)n	2	4.69473e-05	6.90067e-06	0	0	0
(CGGAGG)n	2	6.38916e-05	0.181818	2	0.000530082	0.181818	11	1.53217e-05		(CGGAGG)n	2	4.69473e-05	6.90067e-06	2	0.000432059	4.59855e-05
(CGGCT)n	2	6.38916e-05	0.285714	1	0.000265041	0.142857	7	9.75015e-06		(CGGCT)n	2	4.69473e-05	6.90067e-06	1	0.000216029	2.29927e-05
(CGGGC)n	2	6.38916e-05	0.666667	0	0	0	3	4.17863e-06		(CGGGC)n	2	4.69473e-05	6.90067e-06	0	0	0
(CGTACA)n	1	3.19458e-05	0.5	0	0	0	2	2.78576e-06		(CGTACA)n	2	4.69473e-05	6.90067e-06	0	0	0
(CGTCCCG)n	1	3.19458e-05	1	0	0	0	1	1.39288e-06		(CGTCCCG)n	2	4.69473e-05	6.90067e-06	0	0	0
(CGTCCT)n	1	3.19458e-05	0.25	1	0.000265041	0.25	4	5.57151e-06		(CGTCCT)n	2	4.69473e-05	6.90067e-06	2	0.000432059	4.59855e-05
(CGTCGCG)n	1	3.19458e-05	1	0	0	0	1	1.39288e-06		(CGTCGCG)n	2	4.69473e-05	6.90067e-06	0	0	0
(CGTGGC)n	2	6.38916e-05	0.5	1	0.000265041	0.25	4	5.57151e-06		(CGTGGC)n	2	4.69473e-05	6.90067e-06	1	0.000216029	2.29927e-05
(CTCCCACATG)n	1	3.19458e-05	1	1	0.000265041	1	1	1.39288e-06		(CTCCCACATG)n	2	4.69473e-05	6.90067e-06	2	0.000432059	4.59855e-05
(CTCCCG)n	2	6.38916e-05	0.111111	0	0	0	18	2.50718e-05		(CTCCCG)n	2	4.69473e-05	6.90067e-06	0	0	0
(CTCCGC)n	2	6.38916e-05	0.105263	0	0	0	19	2.64647e-05		(CTCCGC)n	2	4.69473e-05	6.90067e-06	0	0	0
(CTCCT)n	2	6.38916e-05	0.00823045	1	0.000265041	0.00411523	243	0.000338469		(CTCCT)n	2	4.69473e-05	6.90067e-06	1	0.000216029	2.29927e-05
(CTCTC)n	3	9.58375e-05	0.0138249	0	0	0	217	0.000302255		(CTCTC)n	2	4.69473e-05	6.90067e-06	0	0	0
(CTCTCG)n	2	6.38916e-05	0.666667	0	0	0	3	4.17863e-06		(CTCTCG)n	2	4.69473e-05	6.90067e-06	0	0	0
(CTCTGT)n	2	6.38916e-05	0.0229885	1	0.000265041	0.0114943	87	0.00012118		(CTCTGT)n	2	4.69473e-05	6.90067e-06	1	0.000216029	2.29927e-05
(CTGCC)n	2	6.38916e-05	0.0134228	1	0.000265041	0.00671141	149	0.000207539		(CTGCC)n	2	4.69473e-05	6.90067e-06	1	0.000216029	2.29927e-05
(CTT)n	2	6.38916e-05	0.00205128	0	0	0	975	0.00135806		(CTT)n	2	4.69473e-05	6.90067e-06	0	0	0
(GAAT)n	2	6.38916e-05	0.0019861	0	0	0	1007	0.00140263		(GAAT)n	2	4.69473e-05	6.90067e-06	0	0	0
(GACAGA)n	2	6.38916e-05	0.0210526	0	0	0	95	0.000132323		(GACAGA)n	2	4.69473e-05	6.90067e-06	0	0	0
(GACATG)n	1	3.19458e-05	0.166667	0	0	0	6	8.35727e-06		(GACATG)n	2	4.69473e-05	6.90067e-06	0	0	0
(GAGG)n	2	6.38916e-05	0.00573066	0	0	0	349	0.000486114		(GAGG)n	2	4.69473e-05	6.90067e-06	0	0	0
(GAGGCG)n	2	6.38916e-05	0.117647	1	0.000265041	0.0588235	17	2.36789e-05		(GAGGCG)n	2	4.69473e-05	6.90067e-06	1	0.000216029	2.29927e-05
(GCACACACACAT)n	1	3.19458e-05	1	0	0	0	1	1.39288e-06		(GCACACACACAT)n	2	4.69473e-05	6.90067e-06	0	0	0
(GCACACACAT)n	2	6.38916e-05	0.666667	0	0	0	3	4.17863e-06		(GCACACACAT)n	2	4.69473e-05	6.90067e-06	0	0	0
(GCACAG)n	2	6.38916e-05	0.25	1	0.000265041	0.125	8	1.1143e-05		(GCACAG)n	2	4.69473e-05	6.90067e-06	1	0.000216029	2.29927e-05
(GCACC)n	1	3.19458e-05	0.5	0	0	0	2	2.78576e-06		(GCACC)n	2	4.69473e-05	6.90067e-06	0	0	0
(GCACCC)n	2	6.38916e-05	0.5	0	0	0	4	5.57151e-06		(GCACCC)n	2	4.69473e-05	6.90067e-06	0	0	0
(GCACGT)n	2	6.38916e-05	1	0	0	0	2	2.78576e-06		(GCACGT)n	2	4.69473e-05	6.90067e-06	0	0	0
(GCAGCA)n	2	6.38916e-05	0.0909091	0	0	0	22	3.06433e-05		(GCAGCA)n	2	4.69473e-05	6.90067e-06	0	0	0
(GCAGCGG)n	2	6.38916e-05	0.5	1	0.000265041	0.25	4	5.57151e-06		(GCAGCGG)n	2	4.69473e-05	6.90067e-06	1	0.000216029	2.29927e-05
(GCATGC)n	2	6.38916e-05	1	0	0	0	2	2.78576e-06		(GCATGC)n	2	4.69473e-05	6.90067e-06	0	0	0
(GCCCACC)n	1	3.19458e-05	0.5	0	0	0	2	2.78576e-06		(GCCCACC)n	2	4.69473e-05	6.90067e-06	0	0	0
(GCCCAGA)n	1	3.19458e-05	0.0625	1	0.000265041	0.0625	16	2.2286e-05		(GCCCAGA)n	2	4.69473e-05	6.90067e-06	1	0.000216029	2.29927e-05
(GCCCCCGC)n	2	6.38916e-05	0.666667	1	0.000265041	0.333333	3	4.17863e-06		(GCCCCCGC)n	2	4.69473e-05	6.90067e-06	1	0.000216029	2.29927e-05
(GCCCGAC)n	2	6.38916e-05	1	1	0.000265041	0.5	2	2.78576e-06		(GCCCGAC)n	2	4.69473e-05	6.90067e-06	1	0.000216029	2.29927e-05
(GCCCGCT)n	2	6.38916e-05	0.5	2	0.000530082	0.5	4	5.57151e-06		(GCCCGCT)n	2	4.69473e-05	6.90067e-06	2	0.000432059	4.59855e-05
(GCCCTG)n	2	6.38916e-05	0.037037	1	0.000265041	0.0185185	54	7.52154e-05		(GCCCTG)n	2	4.69473e-05	6.90067e-06	1	0.000216029	2.29927e-05
(GCCGCCA)n	1	3.19458e-05	0.333333	0	0	0	3	4.17863e-06		(GCCGCCA)n	2	4.69473e-05	6.90067e-06	0	0	0
(GCCGGA)n	2	6.38916e-05	0.1	1	0.000265041	0.05	20	2.78576e-05		(GCCGGA)n	2	4.69473e-05	6.90067e-06	1	0.000216029	2.29927e-05
(GCCGGAG)n	2	6.38916e-05	0.4	1	0.000265041	0.2	5	6.96439e-06		(GCCGGAG)n	2	4.69473e-05	6.90067e-06	1	0.000216029	2.29927e-05
(GCCGGG)n	2	6.38916e-05	0.125	0	0	0	16	2.2286e-05		(GCCGGG)n	2	4.69473e-05	6.90067e-06	0	0	0
(GCCTCA)n	2	6.38916e-05	0.0689655	1	0.000265041	0.0344828	29	4.03935e-05		(GCCTCA)n	2	4.69473e-05	6.90067e-06	1	0.000216029	2.29927e-05
(GCCTCCC)n	2	6.38916e-05	0.333333	0	0	0	6	8.35727e-06		(GCCTCCC)n	2	4.69473e-05	6.90067e-06	0	0	0
(GCCTCT)n	2	6.38916e-05	0.0425532	1	0.000265041	0.0212766	47	6.54653e-05		(GCCTCT)n	2	4.69473e-05	6.90067e-06	1	0.000216029	2.29927e-05
(GCGAG)n	2	6.38916e-05	0.333333	1	0.000265041	0.166667	6	8.35727e-06		(GCGAG)n	2	4.69473e-05	6.90067e-06	1	0.000216029	2.29927e-05
(GCGAGG)n	2	6.38916e-05	0.4	0	0	0	5	6.96439e-06		(GCGAGG)n	2	4.69473e-05	6.90067e-06	0	0	0
(GCGCCA)n	2	6.38916e-05	0.5	1	0.000265041	0.25	4	5.57151e-06		(GCGCCA)n	2	4.69473e-05	6.90067e-06	1	0.000216029	2.29927e-05
(GCGCCGAG)n	1	3.19458e-05	1	0	0	0	1	1.39288e-06		(GCGCCGAG)n	2	4.69473e-05	6.90067e-06	0	0	0
(GCGCGGA)n	2	6.38916e-05	0.5	1	0.000265041	0.25	4	5.57151e-06		(GCGCGGA)n	2	4.69473e-05	6.90067e-06	1	0.000216029	2.29927e-05
(GCGCTGC)n	2	6.38916e-05	0.666667	0	0	0	3	4.17863e-06		(GCGCTGC)n	2	4.69473e-05	6.90067e-06	0	0	0
(GCGGAGG)n	2	6.38916e-05	0.333333	0	0	0	6	8.35727e-06		(GCGGAGG)n	2	4.69473e-05	6.90067e-06	0	0	0
(GCGGCT)n	2	6.38916e-05	0.142857	1	0.000265041	0.0714286	14	1.95003e-05		(GCGGCT)n	2	4.69473e-05	6.90067e-06	1	0.000216029	2.29927e-05
(GCGGGCGCG)n	1	3.19458e-05	1	1	0.000265041	1	1	1.39288e-06		(GCGGGCGCG)n	2	4.69473e-05	6.90067e-06	2	0.000432059	4.59855e-05
(GCGGGG)n	2	6.38916e-05	0.166667	1	0.000265041	0.0833333	12	1.67145e-05		(GCGGGG)n	2	4.69473e-05	6.90067e-06	1	0.000216029	2.29927e-05
(GCGGGGA)n	1	3.19458e-05	1	1	0.000265041	1	1	1.39288e-06		(GCGGGGA)n	2	4.69473e-05	6.90067e-06	1	0.000216029	2.29927e-05
(GCGTCC)n	2	6.38916e-05	0.666667	1	0.000265041	0.333333	3	4.17863e-06		(GCGTCC)n	2	4.69473e-05	6.90067e-06	1	0.000216029	2.29927e-05
(GCTCA)n	2	6.38916e-05	0.142857	1	0.000265041	0.0714286	14	1.95003e-05		(GCTCA)n	2	4.69473e-05	6.90067e-06	1	0.000216029	2.29927e-05
(GCTCCC)n	2	6.38916e-05	0.111111	0	0	0	18	2.50718e-05		(GCTCCC)n	2	4.69473e-05	6.90067e-06	0	0	0
(GCTCCCT)n	2	6.38916e-05	0.285714	1	0.000265041	0.142857	7	9.75015e-06		(GCTCCCT)n	2	4.69473e-05	6.90067e-06	1	0.000216029	2.29927e-05
(GCTCCG)n	2	6.38916e-05	0.166667	0	0	0	12	1.67145e-05		(GCTCCG)n	2	4.69473e-05	6.90067e-06	0	0	0
(GCTGG)n	2	6.38916e-05	0.0185185	0	0	0	108	0.000150431		(GCTGG)n	2	4.69473e-05	6.90067e-06	0	0	0
(GCTGGA)n	2	6.38916e-05	0.0540541	2	0.000530082	0.0540541	37	5.15365e-05		(GCTGGA)n	2	4.69473e-05	6.90067e-06	2	0.000432059	4.59855e-05
(GCTGGT)n	2	6.38916e-05	0.2	0	0	0	10	1.39288e-05		(GCTGGT)n	2	4.69473e-05	6.90067e-06	0	0	0
(GGAAGGC)n	1	3.19458e-05	0.5	0	0	0	2	2.78576e-06		(GGAAGGC)n	2	4.69473e-05	6.90067e-06	0	0	0
(GGACCCG)n	1	3.19458e-05	0.5	0	0	0	2	2.78576e-06		(GGACCCG)n	2	4.69473e-05	6.90067e-06	0	0	0
(GGAG)n	2	6.38916e-05	0.00711744	0	0	0	281	0.000391399		(GGAG)n	2	4.69473e-05	6.90067e-06	0	0	0
(GGAGCG)n	2	6.38916e-05	0.1	0	0	0	20	2.78576e-05		(GGAGCG)n	2	4.69473e-05	6.90067e-06	0	0	0
(GGAGCGC)n	2	6.38916e-05	0.285714	1	0.000265041	0.142857	7	9.75015e-06		(GGAGCGC)n	2	4.69473e-05	6.90067e-06	1	0.000216029	2.29927e-05
(GGAGCGG)n	2	6.38916e-05	0.2	0	0	0	10	1.39288e-05		(GGAGCGG)n	2	4.69473e-05	6.90067e-06	0	0	0
(GGCAGA)n	2	6.38916e-05	0.0416667	1	0.000265041	0.0208333	48	6.68581e-05		(GGCAGA)n	2	4.69473e-05	6.90067e-06	1	0.000216029	2.29927e-05
(GGCCCAC)n	1	3.19458e-05	1	1	0.000265041	1	1	1.39288e-06		(GGCCCAC)n	2	4.69473e-05	6.90067e-06	1	0.000216029	2.29927e-05
(GGCCCG)n	2	6.38916e-05	0.2	2	0.000530082	0.2	10	1.39288e-05		(GGCCCG)n	2	4.69473e-05	6.90067e-06	2	0.000432059	4.59855e-05
(GGCCTG)n	2	6.38916e-05	0.0526316	1	0.000265041	0.0263158	38	5.29294e-05		(GGCCTG)n	2	4.69473e-05	6.90067e-06	1	0.000216029	2.29927e-05
(GGCGCGC)n	2	6.38916e-05	0.666667	2	0.000530082	0.666667	3	4.17863e-06		(GGCGCGC)n	2	4.69473e-05	6.90067e-06	2	0.000432059	4.59855e-05
(GGCGCGGC)n	1	3.19458e-05	0.333333	1	0.000265041	0.333333	3	4.17863e-06		(GGCGCGGC)n	2	4.69473e-05	6.90067e-06	2	0.000432059	4.59855e-05
(GGCGGCT)n	1	3.19458e-05	0.333333	1	0.000265041	0.333333	3	4.17863e-06		(GGCGGCT)n	2	4.69473e-05	6.90067e-06	2	0.000432059	4.59855e-05
(GGCGGG)n	2	6.38916e-05	0.142857	2	0.000530082	0.142857	14	1.95003e-05		(GGCGGG)n	2	4.69473e-05	6.90067e-06	2	0.000432059	4.59855e-05
(GGCGGGA)n	2	6.38916e-05	0.666667	2	0.000530082	0.666667	3	4.17863e-06		(GGCGGGA)n	2	4.69473e-05	6.90067e-06	2	0.000432059	4.59855e-05
(GGCGGT)n	2	6.38916e-05	0.0689655	1	0.000265041	0.0344828	29	4.03935e-05		(GGCGGT)n	2	4.69473e-05	6.90067e-06	1	0.000216029	2.29927e-05
(GGCTCC)n	2	6.38916e-05	0.2	0	0	0	10	1.39288e-05		(GGCTCC)n	2	4.69473e-05	6.90067e-06	0	0	0
(GGCTGCG)n	2	6.38916e-05	0.5	0	0	0	4	5.57151e-06		(GGCTGCG)n	2	4.69473e-05	6.90067e-06	0	0	0
(GGGA)n	2	6.38916e-05	0.0058651	1	0.000265041	0.00293255	341	0.000474971		(GGGA)n	2	4.69473e-05	6.90067e-06	1	0.000216029	2.29927e-05
(GGGCAG)n	2	6.38916e-05	0.142857	0	0	0	14	1.95003e-05		(GGGCAG)n	2	4.69473e-05	6.90067e-06	0	0	0
(GGGCAGGCGT)n	1	3.19458e-05	1	0	0	0	1	1.39288e-06		(GGGCAGGCGT)n	2	4.69473e-05	6.90067e-06	0	0	0
(GGGCGC)n	2	6.38916e-05	1	2	0.000530082	1	2	2.78576e-06		(GGGCGC)n	2	4.69473e-05	6.90067e-06	2	0.000432059	4.59855e-05
(GGGGA)n	2	6.38916e-05	0.0151515	1	0.000265041	0.00757576	132	0.00018386		(GGGGA)n	2	4.69473e-05	6.90067e-06	1	0.000216029	2.29927e-05
(GGTGC)n	1	3.19458e-05	0.333333	0	0	0	3	4.17863e-06		(GGTGC)n	2	4.69473e-05	6.90067e-06	0	0	0
(GGTGCA)n	2	6.38916e-05	0.25	1	0.000265041	0.125	8	1.1143e-05		(GGTGCA)n	2	4.69473e-05	6.90067e-06	1	0.000216029	2.29927e-05
(GGTGTGA)n	1	3.19458e-05	0.333333	0	0	0	3	4.17863e-06		(GGTGTGA)n	2	4.69473e-05	6.90067e-06	0	0	0
(GGTGTGT)n	1	3.19458e-05	0.5	0	0	0	2	2.78576e-06		(GGTGTGT)n	2	4.69473e-05	6.90067e-06	0	0	0
(GTATACATAC)n	1	3.19458e-05	1	0	0	0	1	1.39288e-06		(GTATACATAC)n	2	4.69473e-05	6.90067e-06	0	0	0
(GTATAT)n	2	6.38916e-05	0.015625	0	0	0	128	0.000178288		(GTATAT)n	2	4.69473e-05	6.90067e-06	0	0	0
(GTCCGC)n	1	3.19458e-05	0.5	0	0	0	2	2.78576e-06		(GTCCGC)n	2	4.69473e-05	6.90067e-06	0	0	0
(GTCTGT)n	2	6.38916e-05	0.166667	0	0	0	12	1.67145e-05		(GTCTGT)n	2	4.69473e-05	6.90067e-06	0	0	0
(GTGAGA)n	2	6.38916e-05	0.117647	0	0	0	17	2.36789e-05		(GTGAGA)n	2	4.69473e-05	6.90067e-06	0	0	0
(GTGGC)n	1	3.19458e-05	0.166667	0	0	0	6	8.35727e-06		(GTGGC)n	2	4.69473e-05	6.90067e-06	0	0	0
(GTGGCA)n	2	6.38916e-05	0.0714286	1	0.000265041	0.0357143	28	3.90006e-05		(GTGGCA)n	2	4.69473e-05	6.90067e-06	1	0.000216029	2.29927e-05
(GTGGCC)n	2	6.38916e-05	0.5	0	0	0	4	5.57151e-06		(GTGGCC)n	2	4.69473e-05	6.90067e-06	0	0	0
(GTGGG)n	2	6.38916e-05	0.0689655	0	0	0	29	4.03935e-05		(GTGGG)n	2	4.69473e-05	6.90067e-06	0	0	0
(GTGTATACAT)n	1	3.19458e-05	1	0	0	0	1	1.39288e-06		(GTGTATACAT)n	2	4.69473e-05	6.90067e-06	0	0	0
(GTGTGCGGG)n	1	3.19458e-05	1	0	0	0	1	1.39288e-06		(GTGTGCGGG)n	2	4.69473e-05	6.90067e-06	0	0	0
(GTGTGTCT)n	2	6.38916e-05	1	0	0	0	2	2.78576e-06		(GTGTGTCT)n	2	4.69473e-05	6.90067e-06	0	0	0
(TACATA)n	2	6.38916e-05	0.00598802	0	0	0	334	0.000465221		(TACATA)n	2	4.69473e-05	6.90067e-06	0	0	0
(TAGA)n	2	6.38916e-05	0.00145985	0	0	0	1370	0.00190824		(TAGA)n	2	4.69473e-05	6.90067e-06	0	0	0
(TATATT)n	2	6.38916e-05	0.00566572	0	0	0	353	0.000491686		(TATATT)n	2	4.69473e-05	6.90067e-06	0	0	0
(TATC)n	2	6.38916e-05	0.000846024	0	0	0	2364	0.00329276		(TATC)n	2	4.69473e-05	6.90067e-06	0	0	0
(TATT)n	3	9.58375e-05	0.000846979	0	0	0	3542	0.00493357		(TATT)n	2	4.69473e-05	6.90067e-06	0	0	0
(TCAT)n	2	6.38916e-05	0.00146735	0	0	0	1363	0.00189849		(TCAT)n	2	4.69473e-05	6.90067e-06	0	0	0
(TCCACG)n	1	3.19458e-05	0.5	1	0.000265041	0.5	2	2.78576e-06		(TCCACG)n	2	4.69473e-05	6.90067e-06	1	0.000216029	2.29927e-05
(TCCCCC)n	2	6.38916e-05	0.025641	1	0.000265041	0.0128205	78	0.000108644		(TCCCCC)n	2	4.69473e-05	6.90067e-06	1	0.000216029	2.29927e-05
(TCCCCGC)n	2	6.38916e-05	0.5	0	0	0	4	5.57151e-06		(TCCCCGC)n	2	4.69473e-05	6.90067e-06	0	0	0
(TCCGGCC)n	2	6.38916e-05	0.666667	0	0	0	3	4.17863e-06		(TCCGGCC)n	2	4.69473e-05	6.90067e-06	0	0	0
(TCCT)n	2	6.38916e-05	0.00105374	0	0	0	1898	0.00264368		(TCCT)n	2	4.69473e-05	6.90067e-06	0	0	0
(TCGC)n	2	6.38916e-05	0.2	1	0.000265041	0.1	10	1.39288e-05		(TCGC)n	2	4.69473e-05	6.90067e-06	1	0.000216029	2.29927e-05
(TCGCGC)n	2	6.38916e-05	1	1	0.000265041	0.5	2	2.78576e-06		(TCGCGC)n	2	4.69473e-05	6.90067e-06	1	0.000216029	2.29927e-05
(TCGCGCC)n	1	3.19458e-05	1	1	0.000265041	1	1	1.39288e-06		(TCGCGCC)n	2	4.69473e-05	6.90067e-06	1	0.000216029	2.29927e-05
(TCGTCC)n	2	6.38916e-05	0.666667	1	0.000265041	0.333333	3	4.17863e-06		(TCGTCC)n	2	4.69473e-05	6.90067e-06	1	0.000216029	2.29927e-05
(TCTTTC)n	2	6.38916e-05	0.00561798	0	0	0	356	0.000495865		(TCTTTC)n	2	4.69473e-05	6.90067e-06	0	0	0
(TGAA)n	2	6.38916e-05	0.000893256	0	0	0	2239	0.00311865		(TGAA)n	2	4.69473e-05	6.90067e-06	0	0	0
(TGCACC)n	1	3.19458e-05	0.2	0	0	0	5	6.96439e-06		(TGCACC)n	2	4.69473e-05	6.90067e-06	0	0	0
(TGCATA)n	1	3.19458e-05	0.0322581	0	0	0	31	4.31792e-05		(TGCATA)n	2	4.69473e-05	6.90067e-06	0	0	0
(TGCATGTGTG)n	2	6.38916e-05	0.5	0	0	0	4	5.57151e-06		(TGCATGTGTG)n	2	4.69473e-05	6.90067e-06	0	0	0
(TGCCCAC)n	1	3.19458e-05	0.125	1	0.000265041	0.125	8	1.1143e-05		(TGCCCAC)n	2	4.69473e-05	6.90067e-06	2	0.000432059	4.59855e-05
(TGCGGG)n	2	6.38916e-05	1	1	0.000265041	0.5	2	2.78576e-06		(TGCGGG)n	2	4.69473e-05	6.90067e-06	1	0.000216029	2.29927e-05
(TGCTCCC)n	2	6.38916e-05	0.4	0	0	0	5	6.96439e-06		(TGCTCCC)n	2	4.69473e-05	6.90067e-06	0	0	0
(TGCTG)n	2	6.38916e-05	0.117647	0	0	0	17	2.36789e-05		(TGCTG)n	2	4.69473e-05	6.90067e-06	0	0	0
(TGCTGC)n	2	6.38916e-05	0.181818	1	0.000265041	0.0909091	11	1.53217e-05		(TGCTGC)n	2	4.69473e-05	6.90067e-06	1	0.000216029	2.29927e-05
(TGGCG)n	1	3.19458e-05	0.5	1	0.000265041	0.5	2	2.78576e-06		(TGGCG)n	2	4.69473e-05	6.90067e-06	1	0.000216029	2.29927e-05
(TGTGGATGCA)n	1	3.19458e-05	1	0	0	0	1	1.39288e-06		(TGTGGATGCA)n	2	4.69473e-05	6.90067e-06	0	0	0
(TGTGGG)n	2	6.38916e-05	0.333333	0	0	0	6	8.35727e-06		(TGTGGG)n	2	4.69473e-05	6.90067e-06	0	0	0
(TGTGTGCCTG)n	1	3.19458e-05	1	0	0	0	1	1.39288e-06		(TGTGTGCCTG)n	2	4.69473e-05	6.90067e-06	0	0	0
(TGTGTGT)n	1	3.19458e-05	0.333333	1	0.000265041	0.333333	3	4.17863e-06		(TGTGTGT)n	2	4.69473e-05	6.90067e-06	1	0.000216029	2.29927e-05
(TGTGTT)n	2	6.38916e-05	0.0289855	0	0	0	69	9.61086e-05		(TGTGTT)n	2	4.69473e-05	6.90067e-06	0	0	0
(TGTGTTC)n	1	3.19458e-05	0.333333	0	0	0	3	4.17863e-06		(TGTGTTC)n	2	4.69473e-05	6.90067e-06	0	0	0
(TGTTTC)n	2	6.38916e-05	0.0625	0	0	0	32	4.45721e-05		(TGTTTC)n	2	4.69473e-05	6.90067e-06	0	0	0
(AAAAC)n	1	3.19458e-05	0.000278629	0	0	0	3589	0.00499904		(AAAAC)n	1	2.34736e-05	3.45033e-06	0	0	0
(AAAAT)n	1	3.19458e-05	0.000414079	0	0	0	2415	0.0033638		(AAAAT)n	1	2.34736e-05	3.45033e-06	0	0	0
(AAACACAC)n	1	3.19458e-05	1	0	0	0	1	1.39288e-06		(AAACACAC)n	1	2.34736e-05	3.45033e-06	0	0	0
(AAAT)n	1	3.19458e-05	0.000117288	0	0	0	8526	0.0118757		(AAAT)n	1	2.34736e-05	3.45033e-06	0	0	0
(AACAA)n	1	3.19458e-05	0.00108108	0	0	0	925	0.00128841		(AACAA)n	1	2.34736e-05	3.45033e-06	0	0	0
(AACACAC)n	1	3.19458e-05	0.5	0	0	0	2	2.78576e-06		(AACACAC)n	1	2.34736e-05	3.45033e-06	0	0	0
(AAGCCC)n	1	3.19458e-05	1	1	0.000265041	1	1	1.39288e-06		(AAGCCC)n	1	2.34736e-05	3.45033e-06	1	0.000216029	2.29927e-05
(AAGCGG)n	1	3.19458e-05	1	0	0	0	1	1.39288e-06		(AAGCGG)n	1	2.34736e-05	3.45033e-06	0	0	0
(AATAA)n	1	3.19458e-05	0.00077101	0	0	0	1297	0.00180656		(AATAA)n	1	2.34736e-05	3.45033e-06	0	0	0
(AATATA)n	1	3.19458e-05	0.00248756	0	0	0	402	0.000559937		(AATATA)n	1	2.34736e-05	3.45033e-06	0	0	0
(AATGTG)n	1	3.19458e-05	0.111111	0	0	0	9	1.25359e-05		(AATGTG)n	1	2.34736e-05	3.45033e-06	0	0	0
(AATTAA)n	1	3.19458e-05	0.00458716	0	0	0	218	0.000303647		(AATTAA)n	1	2.34736e-05	3.45033e-06	0	0	0
(ACACACACCT)n	1	3.19458e-05	1	1	0.000265041	1	1	1.39288e-06		(ACACACACCT)n	1	2.34736e-05	3.45033e-06	1	0.000216029	2.29927e-05
(ACACACG)n	1	3.19458e-05	1	0	0	0	1	1.39288e-06		(ACACACG)n	1	2.34736e-05	3.45033e-06	0	0	0
(ACACACT)n	1	3.19458e-05	0.5	0	0	0	2	2.78576e-06		(ACACACT)n	1	2.34736e-05	3.45033e-06	0	0	0
(ACACAGC)n	1	3.19458e-05	0.166667	0	0	0	6	8.35727e-06		(ACACAGC)n	1	2.34736e-05	3.45033e-06	0	0	0
(ACACAGT)n	1	3.19458e-05	0.5	0	0	0	2	2.78576e-06		(ACACAGT)n	1	2.34736e-05	3.45033e-06	0	0	0
(ACACATGCAC)n	1	3.19458e-05	0.333333	0	0	0	3	4.17863e-06		(ACACATGCAC)n	1	2.34736e-05	3.45033e-06	0	0	0
(ACACATGCAT)n	1	3.19458e-05	0.5	0	0	0	2	2.78576e-06		(ACACATGCAT)n	1	2.34736e-05	3.45033e-06	0	0	0
(ACACCACAC)n	1	3.19458e-05	1	0	0	0	1	1.39288e-06		(ACACCACAC)n	1	2.34736e-05	3.45033e-06	0	0	0
(ACACGAC)n	1	3.19458e-05	1	0	0	0	1	1.39288e-06		(ACACGAC)n	1	2.34736e-05	3.45033e-06	0	0	0
(ACACGCAC)n	1	3.19458e-05	0.5	1	0.000265041	0.5	2	2.78576e-06		(ACACGCAC)n	1	2.34736e-05	3.45033e-06	1	0.000216029	2.29927e-05
(ACACGTC)n	1	3.19458e-05	1	0	0	0	1	1.39288e-06		(ACACGTC)n	1	2.34736e-05	3.45033e-06	0	0	0
(ACACGTGCAC)n	1	3.19458e-05	1	0	0	0	1	1.39288e-06		(ACACGTGCAC)n	1	2.34736e-05	3.45033e-06	0	0	0
(ACACTCC)n	1	3.19458e-05	0.5	0	0	0	2	2.78576e-06		(ACACTCC)n	1	2.34736e-05	3.45033e-06	0	0	0
(ACACTGC)n	1	3.19458e-05	1	0	0	0	1	1.39288e-06		(ACACTGC)n	1	2.34736e-05	3.45033e-06	0	0	0
(ACAGAG)n	1	3.19458e-05	0.0116279	0	0	0	86	0.000119788		(ACAGAG)n	1	2.34736e-05	3.45033e-06	0	0	0
(ACAGCC)n	1	3.19458e-05	0.0909091	0	0	0	11	1.53217e-05		(ACAGCC)n	1	2.34736e-05	3.45033e-06	0	0	0
(ACAGGC)n	1	3.19458e-05	0.0909091	0	0	0	11	1.53217e-05		(ACAGGC)n	1	2.34736e-05	3.45033e-06	0	0	0
(ACAGTGC)n	1	3.19458e-05	0.5	0	0	0	2	2.78576e-06		(ACAGTGC)n	1	2.34736e-05	3.45033e-06	0	0	0
(ACATATAT)n	1	3.19458e-05	0.0714286	0	0	0	14	1.95003e-05		(ACATATAT)n	1	2.34736e-05	3.45033e-06	0	0	0
(ACATATGC)n	1	3.19458e-05	1	0	0	0	1	1.39288e-06		(ACATATGC)n	1	2.34736e-05	3.45033e-06	0	0	0
(ACATGT)n	1	3.19458e-05	0.04	0	0	0	25	3.48219e-05		(ACATGT)n	1	2.34736e-05	3.45033e-06	0	0	0
(ACATGTAC)n	1	3.19458e-05	1	0	0	0	1	1.39288e-06		(ACATGTAC)n	1	2.34736e-05	3.45033e-06	0	0	0
(ACCAC)n	1	3.19458e-05	0.166667	1	0.000265041	0.166667	6	8.35727e-06		(ACCAC)n	1	2.34736e-05	3.45033e-06	1	0.000216029	2.29927e-05
(ACCACT)n	1	3.19458e-05	0.142857	0	0	0	7	9.75015e-06		(ACCACT)n	1	2.34736e-05	3.45033e-06	0	0	0
(ACCCCTG)n	1	3.19458e-05	0.5	1	0.000265041	0.5	2	2.78576e-06		(ACCCCTG)n	1	2.34736e-05	3.45033e-06	1	0.000216029	2.29927e-05
(ACCCGC)n	1	3.19458e-05	1	0	0	0	1	1.39288e-06		(ACCCGC)n	1	2.34736e-05	3.45033e-06	0	0	0
(ACCCGG)n	1	3.19458e-05	0.5	1	0.000265041	0.5	2	2.78576e-06		(ACCCGG)n	1	2.34736e-05	3.45033e-06	1	0.000216029	2.29927e-05
(ACCCGT)n	1	3.19458e-05	1	0	0	0	1	1.39288e-06		(ACCCGT)n	1	2.34736e-05	3.45033e-06	0	0	0
(ACCGCC)n	1	3.19458e-05	0.0833333	0	0	0	12	1.67145e-05		(ACCGCC)n	1	2.34736e-05	3.45033e-06	0	0	0
(ACCT)n	1	3.19458e-05	0.0217391	0	0	0	46	6.40724e-05		(ACCT)n	1	2.34736e-05	3.45033e-06	0	0	0
(ACCTCC)n	1	3.19458e-05	0.037037	1	0.000265041	0.037037	27	3.76077e-05		(ACCTCC)n	1	2.34736e-05	3.45033e-06	1	0.000216029	2.29927e-05
(ACCTCCC)n	1	3.19458e-05	0.125	0	0	0	8	1.1143e-05		(ACCTCCC)n	1	2.34736e-05	3.45033e-06	0	0	0
(ACCTGC)n	1	3.19458e-05	0.25	0	0	0	4	5.57151e-06		(ACCTGC)n	1	2.34736e-05	3.45033e-06	0	0	0
(ACCTGCC)n	1	3.19458e-05	0.5	0	0	0	2	2.78576e-06		(ACCTGCC)n	1	2.34736e-05	3.45033e-06	0	0	0
(ACGCGC)n	1	3.19458e-05	1	0	0	0	1	1.39288e-06		(ACGCGC)n	1	2.34736e-05	3.45033e-06	0	0	0
(ACGG)n	1	3.19458e-05	0.1	1	0.000265041	0.1	10	1.39288e-05		(ACGG)n	1	2.34736e-05	3.45033e-06	1	0.000216029	2.29927e-05
(ACGTATAC)n	1	3.19458e-05	1	0	0	0	1	1.39288e-06		(ACGTATAC)n	1	2.34736e-05	3.45033e-06	0	0	0
(AGAA)n	1	3.19458e-05	0.00114548	0	0	0	873	0.00121598		(AGAA)n	1	2.34736e-05	3.45033e-06	0	0	0
(AGAGAG)n	1	3.19458e-05	0.0178571	0	0	0	56	7.80012e-05		(AGAGAG)n	1	2.34736e-05	3.45033e-06	0	0	0
(AGAGTG)n	1	3.19458e-05	0.0434783	0	0	0	23	3.20362e-05		(AGAGTG)n	1	2.34736e-05	3.45033e-06	0	0	0
(AGAT)n	1	3.19458e-05	0.000524384	0	0	0	1907	0.00265622		(AGAT)n	1	2.34736e-05	3.45033e-06	0	0	0
(AGCAG)n	1	3.19458e-05	0.047619	0	0	0	21	2.92504e-05		(AGCAG)n	1	2.34736e-05	3.45033e-06	0	0	0
(AGCAGG)n	1	3.19458e-05	0.037037	0	0	0	27	3.76077e-05		(AGCAGG)n	1	2.34736e-05	3.45033e-06	0	0	0
(AGCCCC)n	1	3.19458e-05	0.025	1	0.000265041	0.025	40	5.57151e-05		(AGCCCC)n	1	2.34736e-05	3.45033e-06	1	0.000216029	2.29927e-05
(AGCCTCC)n	1	3.19458e-05	0.142857	1	0.000265041	0.142857	7	9.75015e-06		(AGCCTCC)n	1	2.34736e-05	3.45033e-06	1	0.000216029	2.29927e-05
(AGCCTGG)n	1	3.19458e-05	0.166667	0	0	0	6	8.35727e-06		(AGCCTGG)n	1	2.34736e-05	3.45033e-06	0	0	0
(AGCGAG)n	1	3.19458e-05	0.5	0	0	0	2	2.78576e-06		(AGCGAG)n	1	2.34736e-05	3.45033e-06	0	0	0
(AGCGCA)n	1	3.19458e-05	1	0	0	0	1	1.39288e-06		(AGCGCA)n	1	2.34736e-05	3.45033e-06	0	0	0
(AGCGCC)n	1	3.19458e-05	0.333333	0	0	0	3	4.17863e-06		(AGCGCC)n	1	2.34736e-05	3.45033e-06	0	0	0
(AGCGCCC)n	1	3.19458e-05	1	1	0.000265041	1	1	1.39288e-06		(AGCGCCC)n	1	2.34736e-05	3.45033e-06	1	0.000216029	2.29927e-05
(AGCGCGC)n	1	3.19458e-05	1	1	0.000265041	1	1	1.39288e-06		(AGCGCGC)n	1	2.34736e-05	3.45033e-06	1	0.000216029	2.29927e-05
(AGCGCGG)n	1	3.19458e-05	0.5	0	0	0	2	2.78576e-06		(AGCGCGG)n	1	2.34736e-05	3.45033e-06	0	0	0
(AGCGG)n	1	3.19458e-05	0.2	0	0	0	5	6.96439e-06		(AGCGG)n	1	2.34736e-05	3.45033e-06	0	0	0
(AGCGGA)n	1	3.19458e-05	0.333333	0	0	0	3	4.17863e-06		(AGCGGA)n	1	2.34736e-05	3.45033e-06	0	0	0
(AGCGTC)n	1	3.19458e-05	1	0	0	0	1	1.39288e-06		(AGCGTC)n	1	2.34736e-05	3.45033e-06	0	0	0
(AGG)n	1	3.19458e-05	0.0020284	0	0	0	493	0.000686689		(AGG)n	1	2.34736e-05	3.45033e-06	0	0	0
(AGGAACA)n	1	3.19458e-05	0.5	0	0	0	2	2.78576e-06		(AGGAACA)n	1	2.34736e-05	3.45033e-06	0	0	0
(AGGAGC)n	1	3.19458e-05	0.0333333	1	0.000265041	0.0333333	30	4.17863e-05		(AGGAGC)n	1	2.34736e-05	3.45033e-06	1	0.000216029	2.29927e-05
(AGGCAC)n	1	3.19458e-05	0.125	0	0	0	8	1.1143e-05		(AGGCAC)n	1	2.34736e-05	3.45033e-06	0	0	0
(AGGCCG)n	1	3.19458e-05	0.166667	0	0	0	6	8.35727e-06		(AGGCCG)n	1	2.34736e-05	3.45033e-06	0	0	0
(AGGCGAG)n	1	3.19458e-05	0.5	0	0	0	2	2.78576e-06		(AGGCGAG)n	1	2.34736e-05	3.45033e-06	0	0	0
(AGGCGC)n	1	3.19458e-05	0.166667	0	0	0	6	8.35727e-06		(AGGCGC)n	1	2.34736e-05	3.45033e-06	0	0	0
(AGGCGG)n	1	3.19458e-05	0.047619	2	0.000530082	0.0952381	21	2.92504e-05		(AGGCGG)n	1	2.34736e-05	3.45033e-06	2	0.000432059	4.59855e-05
(AGGCTGC)n	1	3.19458e-05	0.333333	0	0	0	3	4.17863e-06		(AGGCTGC)n	1	2.34736e-05	3.45033e-06	0	0	0
(AGGTAAC)n	1	3.19458e-05	0.125	0	0	0	8	1.1143e-05		(AGGTAAC)n	1	2.34736e-05	3.45033e-06	0	0	0
(AGTGCGG)n	1	3.19458e-05	1	1	0.000265041	1	1	1.39288e-06		(AGTGCGG)n	1	2.34736e-05	3.45033e-06	1	0.000216029	2.29927e-05
(AGTGTGC)n	1	3.19458e-05	1	0	0	0	1	1.39288e-06		(AGTGTGC)n	1	2.34736e-05	3.45033e-06	0	0	0
(ATAA)n	1	3.19458e-05	0.000419639	0	0	0	2383	0.00331923		(ATAA)n	1	2.34736e-05	3.45033e-06	0	0	0
(ATAGAC)n	1	3.19458e-05	0.03125	0	0	0	32	4.45721e-05		(ATAGAC)n	1	2.34736e-05	3.45033e-06	0	0	0
(ATATA)n	1	3.19458e-05	0.00233645	0	0	0	428	0.000596152		(ATATA)n	1	2.34736e-05	3.45033e-06	0	0	0
(ATATATACAC)n	1	3.19458e-05	0.037037	0	0	0	27	3.76077e-05		(ATATATACAC)n	1	2.34736e-05	3.45033e-06	0	0	0
(ATATATAG)n	1	3.19458e-05	0.0909091	0	0	0	11	1.53217e-05		(ATATATAG)n	1	2.34736e-05	3.45033e-06	0	0	0
(ATATATATG)n	1	3.19458e-05	0.0833333	0	0	0	12	1.67145e-05		(ATATATATG)n	1	2.34736e-05	3.45033e-06	0	0	0
(ATCCAC)n	1	3.19458e-05	0.333333	0	0	0	3	4.17863e-06		(ATCCAC)n	1	2.34736e-05	3.45033e-06	0	0	0
(ATGAGA)n	1	3.19458e-05	0.0666667	0	0	0	15	2.08932e-05		(ATGAGA)n	1	2.34736e-05	3.45033e-06	0	0	0
(ATGCACACTC)n	1	3.19458e-05	1	0	0	0	1	1.39288e-06		(ATGCACACTC)n	1	2.34736e-05	3.45033e-06	0	0	0
(ATGCACATGC)n	1	3.19458e-05	1	0	0	0	1	1.39288e-06		(ATGCACATGC)n	1	2.34736e-05	3.45033e-06	0	0	0
(ATGCAT)n	1	3.19458e-05	0.0322581	0	0	0	31	4.31792e-05		(ATGCAT)n	1	2.34736e-05	3.45033e-06	0	0	0
(ATGCCG)n	1	3.19458e-05	0.333333	0	0	0	3	4.17863e-06		(ATGCCG)n	1	2.34736e-05	3.45033e-06	0	0	0
(ATGTGTACAT)n	1	3.19458e-05	1	0	0	0	1	1.39288e-06		(ATGTGTACAT)n	1	2.34736e-05	3.45033e-06	0	0	0
(ATGTGTGC)n	1	3.19458e-05	0.333333	0	0	0	3	4.17863e-06		(ATGTGTGC)n	1	2.34736e-05	3.45033e-06	0	0	0
(ATGTGTGTAC)n	1	3.19458e-05	0.5	0	0	0	2	2.78576e-06		(ATGTGTGTAC)n	1	2.34736e-05	3.45033e-06	0	0	0
(ATGTGTGTGA)n	1	3.19458e-05	1	0	0	0	1	1.39288e-06		(ATGTGTGTGA)n	1	2.34736e-05	3.45033e-06	0	0	0
(ATGTTT)n	1	3.19458e-05	0.0185185	0	0	0	54	7.52154e-05		(ATGTTT)n	1	2.34736e-05	3.45033e-06	0	0	0
(ATTT)n	1	3.19458e-05	0.000232126	0	0	0	4308	0.00600052		(ATTT)n	1	2.34736e-05	3.45033e-06	0	0	0
(ATTTGT)n	1	3.19458e-05	0.0172414	1	0.000265041	0.0172414	58	8.07869e-05		(ATTTGT)n	1	2.34736e-05	3.45033e-06	1	0.000216029	2.29927e-05
(CAACCC)n	1	3.19458e-05	0.0769231	0	0	0	13	1.81074e-05		(CAACCC)n	1	2.34736e-05	3.45033e-06	0	0	0
(CAAGCG)n	1	3.19458e-05	1	0	0	0	1	1.39288e-06		(CAAGCG)n	1	2.34736e-05	3.45033e-06	0	0	0
(CACAA)n	1	3.19458e-05	0.0714286	0	0	0	14	1.95003e-05		(CACAA)n	1	2.34736e-05	3.45033e-06	0	0	0
(CACAACA)n	1	3.19458e-05	0.333333	0	0	0	3	4.17863e-06		(CACAACA)n	1	2.34736e-05	3.45033e-06	0	0	0
(CACACACACT)n	1	3.19458e-05	1	0	0	0	1	1.39288e-06		(CACACACACT)n	1	2.34736e-05	3.45033e-06	0	0	0
(CACACACGCA)n	1	3.19458e-05	1	0	0	0	1	1.39288e-06		(CACACACGCA)n	1	2.34736e-05	3.45033e-06	0	0	0
(CACACACT)n	1	3.19458e-05	0.5	0	0	0	2	2.78576e-06		(CACACACT)n	1	2.34736e-05	3.45033e-06	0	0	0
(CACACAGGTG)n	1	3.19458e-05	1	0	0	0	1	1.39288e-06		(CACACAGGTG)n	1	2.34736e-05	3.45033e-06	0	0	0
(CACACATACA)n	1	3.19458e-05	1	0	0	0	1	1.39288e-06		(CACACATACA)n	1	2.34736e-05	3.45033e-06	0	0	0
(CACACATGAT)n	1	3.19458e-05	1	0	0	0	1	1.39288e-06		(CACACATGAT)n	1	2.34736e-05	3.45033e-06	0	0	0
(CACACATGCT)n	1	3.19458e-05	0.25	0	0	0	4	5.57151e-06		(CACACATGCT)n	1	2.34736e-05	3.45033e-06	0	0	0
(CACACCA)n	1	3.19458e-05	0.125	0	0	0	8	1.1143e-05		(CACACCA)n	1	2.34736e-05	3.45033e-06	0	0	0
(CACACGCA)n	1	3.19458e-05	1	0	0	0	1	1.39288e-06		(CACACGCA)n	1	2.34736e-05	3.45033e-06	0	0	0
(CACACGTACA)n	1	3.19458e-05	0.5	0	0	0	2	2.78576e-06		(CACACGTACA)n	1	2.34736e-05	3.45033e-06	0	0	0
(CACACGTG)n	1	3.19458e-05	1	0	0	0	1	1.39288e-06		(CACACGTG)n	1	2.34736e-05	3.45033e-06	0	0	0
(CACACTG)n	1	3.19458e-05	0.5	1	0.000265041	0.5	2	2.78576e-06		(CACACTG)n	1	2.34736e-05	3.45033e-06	1	0.000216029	2.29927e-05
(CACAGGTATC)n	1	3.19458e-05	1	0	0	0	1	1.39288e-06		(CACAGGTATC)n	1	2.34736e-05	3.45033e-06	0	0	0
(CACATACATG)n	1	3.19458e-05	1	0	0	0	1	1.39288e-06		(CACATACATG)n	1	2.34736e-05	3.45033e-06	0	0	0
(CACCA)n	1	3.19458e-05	0.0588235	0	0	0	17	2.36789e-05		(CACCA)n	1	2.34736e-05	3.45033e-06	0	0	0
(CACCAG)n	1	3.19458e-05	0.0555556	0	0	0	18	2.50718e-05		(CACCAG)n	1	2.34736e-05	3.45033e-06	0	0	0
(CACCCCT)n	1	3.19458e-05	0.111111	0	0	0	9	1.25359e-05		(CACCCCT)n	1	2.34736e-05	3.45033e-06	0	0	0
(CACCCGC)n	1	3.19458e-05	0.333333	0	0	0	3	4.17863e-06		(CACCCGC)n	1	2.34736e-05	3.45033e-06	0	0	0
(CACCGCC)n	1	3.19458e-05	1	0	0	0	1	1.39288e-06		(CACCGCC)n	1	2.34736e-05	3.45033e-06	0	0	0
(CACCGGC)n	1	3.19458e-05	1	0	0	0	1	1.39288e-06		(CACCGGC)n	1	2.34736e-05	3.45033e-06	0	0	0
(CACCTC)n	1	3.19458e-05	0.0344828	1	0.000265041	0.0344828	29	4.03935e-05		(CACCTC)n	1	2.34736e-05	3.45033e-06	1	0.000216029	2.29927e-05
(CACGCCG)n	1	3.19458e-05	1	0	0	0	1	1.39288e-06		(CACGCCG)n	1	2.34736e-05	3.45033e-06	0	0	0
(CACGTCCC)n	1	3.19458e-05	1	0	0	0	1	1.39288e-06		(CACGTCCC)n	1	2.34736e-05	3.45033e-06	0	0	0
(CACGTG)n	1	3.19458e-05	0.5	0	0	0	2	2.78576e-06		(CACGTG)n	1	2.34736e-05	3.45033e-06	0	0	0
(CACGTGTGTG)n	1	3.19458e-05	1	0	0	0	1	1.39288e-06		(CACGTGTGTG)n	1	2.34736e-05	3.45033e-06	0	0	0
(CACTCAT)n	1	3.19458e-05	0.5	0	0	0	2	2.78576e-06		(CACTCAT)n	1	2.34736e-05	3.45033e-06	0	0	0
(CACTCATT)n	1	3.19458e-05	1	0	0	0	1	1.39288e-06		(CACTCATT)n	1	2.34736e-05	3.45033e-06	0	0	0
(CACTCC)n	1	3.19458e-05	0.0909091	1	0.000265041	0.0909091	11	1.53217e-05		(CACTCC)n	1	2.34736e-05	3.45033e-06	1	0.000216029	2.29927e-05
(CACTCT)n	1	3.19458e-05	0.0625	0	0	0	16	2.2286e-05		(CACTCT)n	1	2.34736e-05	3.45033e-06	0	0	0
(CACTGCACA)n	1	3.19458e-05	1	0	0	0	1	1.39288e-06		(CACTGCACA)n	1	2.34736e-05	3.45033e-06	0	0	0
(CAGACCC)n	1	3.19458e-05	0.166667	0	0	0	6	8.35727e-06		(CAGACCC)n	1	2.34736e-05	3.45033e-06	0	0	0
(CAGAG)n	1	3.19458e-05	0.0232558	0	0	0	43	5.98938e-05		(CAGAG)n	1	2.34736e-05	3.45033e-06	0	0	0
(CAGAGA)n	1	3.19458e-05	0.016129	0	0	0	62	8.63584e-05		(CAGAGA)n	1	2.34736e-05	3.45033e-06	0	0	0
(CAGAGGC)n	1	3.19458e-05	0.111111	0	0	0	9	1.25359e-05		(CAGAGGC)n	1	2.34736e-05	3.45033e-06	0	0	0
(CAGCACA)n	1	3.19458e-05	0.2	0	0	0	5	6.96439e-06		(CAGCACA)n	1	2.34736e-05	3.45033e-06	0	0	0
(CAGCAGA)n	1	3.19458e-05	0.25	1	0.000265041	0.25	4	5.57151e-06		(CAGCAGA)n	1	2.34736e-05	3.45033e-06	1	0.000216029	2.29927e-05
(CAGCCCC)n	1	3.19458e-05	0.0555556	0	0	0	18	2.50718e-05		(CAGCCCC)n	1	2.34736e-05	3.45033e-06	0	0	0
(CAGCCCGG)n	1	3.19458e-05	1	0	0	0	1	1.39288e-06		(CAGCCCGG)n	1	2.34736e-05	3.45033e-06	0	0	0
(CAGCCCT)n	1	3.19458e-05	0.0769231	0	0	0	13	1.81074e-05		(CAGCCCT)n	1	2.34736e-05	3.45033e-06	0	0	0
(CAGGA)n	1	3.19458e-05	0.0555556	1	0.000265041	0.0555556	18	2.50718e-05		(CAGGA)n	1	2.34736e-05	3.45033e-06	1	0.000216029	2.29927e-05
(CAGGCC)n	1	3.19458e-05	0.0333333	0	0	0	30	4.17863e-05		(CAGGCC)n	1	2.34736e-05	3.45033e-06	0	0	0
(CAGGCG)n	1	3.19458e-05	1	1	0.000265041	1	1	1.39288e-06		(CAGGCG)n	1	2.34736e-05	3.45033e-06	1	0.000216029	2.29927e-05
(CAGGCGC)n	1	3.19458e-05	0.5	0	0	0	2	2.78576e-06		(CAGGCGC)n	1	2.34736e-05	3.45033e-06	0	0	0
(CAGGGG)n	1	3.19458e-05	0.142857	1	0.000265041	0.142857	7	9.75015e-06		(CAGGGG)n	1	2.34736e-05	3.45033e-06	1	0.000216029	2.29927e-05
(CAGTCA)n	1	3.19458e-05	0.2	0	0	0	5	6.96439e-06		(CAGTCA)n	1	2.34736e-05	3.45033e-06	0	0	0
(CAGTGCG)n	1	3.19458e-05	1	1	0.000265041	1	1	1.39288e-06		(CAGTGCG)n	1	2.34736e-05	3.45033e-06	2	0.000432059	4.59855e-05
(CATACACA)n	1	3.19458e-05	0.5	0	0	0	2	2.78576e-06		(CATACACA)n	1	2.34736e-05	3.45033e-06	0	0	0
(CATATA)n	1	3.19458e-05	0.00540541	0	0	0	185	0.000257682		(CATATA)n	1	2.34736e-05	3.45033e-06	0	0	0
(CATATG)n	1	3.19458e-05	0.030303	0	0	0	33	4.5965e-05		(CATATG)n	1	2.34736e-05	3.45033e-06	0	0	0
(CATATGGACA)n	1	3.19458e-05	1	1	0.000265041	1	1	1.39288e-06		(CATATGGACA)n	1	2.34736e-05	3.45033e-06	1	0.000216029	2.29927e-05
(CATGACA)n	1	3.19458e-05	1	0	0	0	1	1.39288e-06		(CATGACA)n	1	2.34736e-05	3.45033e-06	0	0	0
(CATGTGC)n	1	3.19458e-05	0.25	0	0	0	4	5.57151e-06		(CATGTGC)n	1	2.34736e-05	3.45033e-06	0	0	0
(CATGTGT)n	1	3.19458e-05	0.5	0	0	0	2	2.78576e-06		(CATGTGT)n	1	2.34736e-05	3.45033e-06	0	0	0
(CATGTGTG)n	1	3.19458e-05	0.333333	0	0	0	3	4.17863e-06		(CATGTGTG)n	1	2.34736e-05	3.45033e-06	0	0	0
(CATTCC)n	1	3.19458e-05	0.2	1	0.000265041	0.2	5	6.96439e-06		(CATTCC)n	1	2.34736e-05	3.45033e-06	1	0.000216029	2.29927e-05
(CCACA)n	1	3.19458e-05	0.05	0	0	0	20	2.78576e-05		(CCACA)n	1	2.34736e-05	3.45033e-06	0	0	0
(CCACACG)n	1	3.19458e-05	0.5	0	0	0	2	2.78576e-06		(CCACACG)n	1	2.34736e-05	3.45033e-06	0	0	0
(CCACC)n	1	3.19458e-05	0.00568182	0	0	0	176	0.000245147		(CCACC)n	1	2.34736e-05	3.45033e-06	0	0	0
(CCACCCT)n	1	3.19458e-05	0.0625	0	0	0	16	2.2286e-05		(CCACCCT)n	1	2.34736e-05	3.45033e-06	0	0	0
(CCACGC)n	1	3.19458e-05	0.166667	0	0	0	6	8.35727e-06		(CCACGC)n	1	2.34736e-05	3.45033e-06	0	0	0
(CCACTC)n	1	3.19458e-05	0.0434783	0	0	0	23	3.20362e-05		(CCACTC)n	1	2.34736e-05	3.45033e-06	0	0	0
(CCACTGC)n	1	3.19458e-05	0.166667	0	0	0	6	8.35727e-06		(CCACTGC)n	1	2.34736e-05	3.45033e-06	0	0	0
(CCAGACC)n	1	3.19458e-05	0.25	0	0	0	4	5.57151e-06		(CCAGACC)n	1	2.34736e-05	3.45033e-06	0	0	0
(CCAGAG)n	1	3.19458e-05	0.0526316	1	0.000265041	0.0526316	19	2.64647e-05		(CCAGAG)n	1	2.34736e-05	3.45033e-06	1	0.000216029	2.29927e-05
(CCAGCA)n	1	3.19458e-05	0.0416667	1	0.000265041	0.0416667	24	3.34291e-05		(CCAGCA)n	1	2.34736e-05	3.45033e-06	1	0.000216029	2.29927e-05
(CCAGCCC)n	1	3.19458e-05	0.0294118	0	0	0	34	4.73578e-05		(CCAGCCC)n	1	2.34736e-05	3.45033e-06	0	0	0
(CCAGCG)n	1	3.19458e-05	0.125	1	0.000265041	0.125	8	1.1143e-05		(CCAGCG)n	1	2.34736e-05	3.45033e-06	1	0.000216029	2.29927e-05
(CCAGCTC)n	1	3.19458e-05	0.0909091	0	0	0	11	1.53217e-05		(CCAGCTC)n	1	2.34736e-05	3.45033e-06	0	0	0
(CCAGGC)n	1	3.19458e-05	0.03125	0	0	0	32	4.45721e-05		(CCAGGC)n	1	2.34736e-05	3.45033e-06	0	0	0
(CCAGGCC)n	1	3.19458e-05	0.0625	0	0	0	16	2.2286e-05		(CCAGGCC)n	1	2.34736e-05	3.45033e-06	0	0	0
(CCATCC)n	1	3.19458e-05	0.027027	0	0	0	37	5.15365e-05		(CCATCC)n	1	2.34736e-05	3.45033e-06	0	0	0
(CCATCCC)n	1	3.19458e-05	0.2	0	0	0	5	6.96439e-06		(CCATCCC)n	1	2.34736e-05	3.45033e-06	0	0	0
(CCCACCG)n	1	3.19458e-05	0.5	0	0	0	2	2.78576e-06		(CCCACCG)n	1	2.34736e-05	3.45033e-06	0	0	0
(CCCACCT)n	1	3.19458e-05	0.0526316	0	0	0	19	2.64647e-05		(CCCACCT)n	1	2.34736e-05	3.45033e-06	0	0	0
(CCCACT)n	1	3.19458e-05	0.0322581	0	0	0	31	4.31792e-05		(CCCACT)n	1	2.34736e-05	3.45033e-06	0	0	0
(CCCAGG)n	1	3.19458e-05	0.025	0	0	0	40	5.57151e-05		(CCCAGG)n	1	2.34736e-05	3.45033e-06	0	0	0
(CCCAGGA)n	1	3.19458e-05	0.333333	0	0	0	3	4.17863e-06		(CCCAGGA)n	1	2.34736e-05	3.45033e-06	0	0	0
(CCCAGTG)n	1	3.19458e-05	0.166667	0	0	0	6	8.35727e-06		(CCCAGTG)n	1	2.34736e-05	3.45033e-06	0	0	0
(CCCAT)n	1	3.19458e-05	0.0357143	0	0	0	28	3.90006e-05		(CCCAT)n	1	2.34736e-05	3.45033e-06	0	0	0
(CCCATCCC)n	1	3.19458e-05	1	0	0	0	1	1.39288e-06		(CCCATCCC)n	1	2.34736e-05	3.45033e-06	0	0	0
(CCCCACC)n	1	3.19458e-05	0.0454545	1	0.000265041	0.0454545	22	3.06433e-05		(CCCCACC)n	1	2.34736e-05	3.45033e-06	1	0.000216029	2.29927e-05
(CCCCACG)n	1	3.19458e-05	0.333333	0	0	0	3	4.17863e-06		(CCCCACG)n	1	2.34736e-05	3.45033e-06	0	0	0
(CCCCCACG)n	1	3.19458e-05	1	0	0	0	1	1.39288e-06		(CCCCCACG)n	1	2.34736e-05	3.45033e-06	0	0	0
(CCCCCAG)n	1	3.19458e-05	0.047619	1	0.000265041	0.047619	21	2.92504e-05		(CCCCCAG)n	1	2.34736e-05	3.45033e-06	1	0.000216029	2.29927e-05
(CCCCCCT)n	1	3.19458e-05	0.0188679	1	0.000265041	0.0188679	53	7.38225e-05		(CCCCCCT)n	1	2.34736e-05	3.45033e-06	1	0.000216029	2.29927e-05
(CCCCCTC)n	1	3.19458e-05	0.047619	0	0	0	21	2.92504e-05		(CCCCCTC)n	1	2.34736e-05	3.45033e-06	0	0	0
(CCCCCTG)n	1	3.19458e-05	0.0526316	0	0	0	19	2.64647e-05		(CCCCCTG)n	1	2.34736e-05	3.45033e-06	0	0	0
(CCCCGAT)n	1	3.19458e-05	1	1	0.000265041	1	1	1.39288e-06		(CCCCGAT)n	1	2.34736e-05	3.45033e-06	1	0.000216029	2.29927e-05
(CCCCGCA)n	1	3.19458e-05	0.2	0	0	0	5	6.96439e-06		(CCCCGCA)n	1	2.34736e-05	3.45033e-06	0	0	0
(CCCCGTGG)n	1	3.19458e-05	1	0	0	0	1	1.39288e-06		(CCCCGTGG)n	1	2.34736e-05	3.45033e-06	0	0	0
(CCCCTCC)n	1	3.19458e-05	0.0357143	0	0	0	28	3.90006e-05		(CCCCTCC)n	1	2.34736e-05	3.45033e-06	0	0	0
(CCCCTG)n	1	3.19458e-05	0.00970874	0	0	0	103	0.000143466		(CCCCTG)n	1	2.34736e-05	3.45033e-06	0	0	0
(CCCCTGC)n	1	3.19458e-05	0.0555556	0	0	0	18	2.50718e-05		(CCCCTGC)n	1	2.34736e-05	3.45033e-06	0	0	0
(CCCGAG)n	1	3.19458e-05	0.2	1	0.000265041	0.2	5	6.96439e-06		(CCCGAG)n	1	2.34736e-05	3.45033e-06	1	0.000216029	2.29927e-05
(CCCGATG)n	1	3.19458e-05	1	0	0	0	1	1.39288e-06		(CCCGATG)n	1	2.34736e-05	3.45033e-06	0	0	0
(CCCGCCAC)n	1	3.19458e-05	1	1	0.000265041	1	1	1.39288e-06		(CCCGCCAC)n	1	2.34736e-05	3.45033e-06	1	0.000216029	2.29927e-05
(CCCGCCCCT)n	1	3.19458e-05	1	0	0	0	1	1.39288e-06		(CCCGCCCCT)n	1	2.34736e-05	3.45033e-06	0	0	0
(CCCGCGCG)n	1	3.19458e-05	1	0	0	0	1	1.39288e-06		(CCCGCGCG)n	1	2.34736e-05	3.45033e-06	0	0	0
(CCCGCGG)n	1	3.19458e-05	0.142857	0	0	0	7	9.75015e-06		(CCCGCGG)n	1	2.34736e-05	3.45033e-06	0	0	0
(CCCGCTCA)n	1	3.19458e-05	1	0	0	0	1	1.39288e-06		(CCCGCTCA)n	1	2.34736e-05	3.45033e-06	0	0	0
(CCCGCTCT)n	1	3.19458e-05	1	1	0.000265041	1	1	1.39288e-06		(CCCGCTCT)n	1	2.34736e-05	3.45033e-06	1	0.000216029	2.29927e-05
(CCCGCTG)n	1	3.19458e-05	0.25	0	0	0	4	5.57151e-06		(CCCGCTG)n	1	2.34736e-05	3.45033e-06	0	0	0
(CCCGGA)n	1	3.19458e-05	0.333333	0	0	0	3	4.17863e-06		(CCCGGA)n	1	2.34736e-05	3.45033e-06	0	0	0
(CCCGGAC)n	1	3.19458e-05	0.25	1	0.000265041	0.25	4	5.57151e-06		(CCCGGAC)n	1	2.34736e-05	3.45033e-06	1	0.000216029	2.29927e-05
(CCCGGACA)n	1	3.19458e-05	1	0	0	0	1	1.39288e-06		(CCCGGACA)n	1	2.34736e-05	3.45033e-06	0	0	0
(CCCGGCGG)n	1	3.19458e-05	1	0	0	0	1	1.39288e-06		(CCCGGCGG)n	1	2.34736e-05	3.45033e-06	0	0	0
(CCCGGCTGCT)n	1	3.19458e-05	1	1	0.000265041	1	1	1.39288e-06		(CCCGGCTGCT)n	1	2.34736e-05	3.45033e-06	1	0.000216029	2.29927e-05
(CCCGGT)n	1	3.19458e-05	0.5	0	0	0	2	2.78576e-06		(CCCGGT)n	1	2.34736e-05	3.45033e-06	0	0	0
(CCCGTG)n	1	3.19458e-05	0.5	0	0	0	2	2.78576e-06		(CCCGTG)n	1	2.34736e-05	3.45033e-06	0	0	0
(CCCTCCC)n	1	3.19458e-05	0.0322581	1	0.000265041	0.0322581	31	4.31792e-05		(CCCTCCC)n	1	2.34736e-05	3.45033e-06	1	0.000216029	2.29927e-05
(CCCTCGC)n	1	3.19458e-05	0.166667	0	0	0	6	8.35727e-06		(CCCTCGC)n	1	2.34736e-05	3.45033e-06	0	0	0
(CCCTCGG)n	1	3.19458e-05	0.2	1	0.000265041	0.2	5	6.96439e-06		(CCCTCGG)n	1	2.34736e-05	3.45033e-06	1	0.000216029	2.29927e-05
(CCCTCGT)n	1	3.19458e-05	1	0	0	0	1	1.39288e-06		(CCCTCGT)n	1	2.34736e-05	3.45033e-06	0	0	0
(CCCTCTT)n	1	3.19458e-05	0.0434783	0	0	0	23	3.20362e-05		(CCCTCTT)n	1	2.34736e-05	3.45033e-06	0	0	0
(CCCTGCC)n	1	3.19458e-05	0.037037	0	0	0	27	3.76077e-05		(CCCTGCC)n	1	2.34736e-05	3.45033e-06	0	0	0
(CCCTGCG)n	1	3.19458e-05	0.166667	0	0	0	6	8.35727e-06		(CCCTGCG)n	1	2.34736e-05	3.45033e-06	0	0	0
(CCGACT)n	1	3.19458e-05	1	0	0	0	1	1.39288e-06		(CCGACT)n	1	2.34736e-05	3.45033e-06	0	0	0
(CCGAGCA)n	1	3.19458e-05	1	0	0	0	1	1.39288e-06		(CCGAGCA)n	1	2.34736e-05	3.45033e-06	0	0	0
(CCGAGCC)n	1	3.19458e-05	0.333333	0	0	0	3	4.17863e-06		(CCGAGCC)n	1	2.34736e-05	3.45033e-06	0	0	0
(CCGCACC)n	1	3.19458e-05	1	0	0	0	1	1.39288e-06		(CCGCACC)n	1	2.34736e-05	3.45033e-06	0	0	0
(CCGCACCCG)n	1	3.19458e-05	1	1	0.000265041	1	1	1.39288e-06		(CCGCACCCG)n	1	2.34736e-05	3.45033e-06	1	0.000216029	2.29927e-05
(CCGCAGC)n	1	3.19458e-05	0.5	1	0.000265041	0.5	2	2.78576e-06		(CCGCAGC)n	1	2.34736e-05	3.45033e-06	1	0.000216029	2.29927e-05
(CCGCAT)n	1	3.19458e-05	1	0	0	0	1	1.39288e-06		(CCGCAT)n	1	2.34736e-05	3.45033e-06	0	0	0
(CCGCCA)n	1	3.19458e-05	0.0454545	0	0	0	22	3.06433e-05		(CCGCCA)n	1	2.34736e-05	3.45033e-06	0	0	0
(CCGCCCCA)n	1	3.19458e-05	1	0	0	0	1	1.39288e-06		(CCGCCCCA)n	1	2.34736e-05	3.45033e-06	0	0	0
(CCGCCGG)n	1	3.19458e-05	0.333333	1	0.000265041	0.333333	3	4.17863e-06		(CCGCCGG)n	1	2.34736e-05	3.45033e-06	1	0.000216029	2.29927e-05
(CCGCCTC)n	1	3.19458e-05	0.125	0	0	0	8	1.1143e-05		(CCGCCTC)n	1	2.34736e-05	3.45033e-06	0	0	0
(CCGCGAC)n	1	3.19458e-05	0.333333	0	0	0	3	4.17863e-06		(CCGCGAC)n	1	2.34736e-05	3.45033e-06	0	0	0
(CCGCGCCG)n	1	3.19458e-05	1	0	0	0	1	1.39288e-06		(CCGCGCCG)n	1	2.34736e-05	3.45033e-06	0	0	0
(CCGCGT)n	1	3.19458e-05	0.5	0	0	0	2	2.78576e-06		(CCGCGT)n	1	2.34736e-05	3.45033e-06	0	0	0
(CCGCTCC)n	1	3.19458e-05	0.2	1	0.000265041	0.2	5	6.96439e-06		(CCGCTCC)n	1	2.34736e-05	3.45033e-06	1	0.000216029	2.29927e-05
(CCGCTGC)n	1	3.19458e-05	0.5	0	0	0	2	2.78576e-06		(CCGCTGC)n	1	2.34736e-05	3.45033e-06	0	0	0
(CCGGA)n	1	3.19458e-05	1	0	0	0	1	1.39288e-06		(CCGGA)n	1	2.34736e-05	3.45033e-06	0	0	0
(CCGGAAC)n	1	3.19458e-05	1	0	0	0	1	1.39288e-06		(CCGGAAC)n	1	2.34736e-05	3.45033e-06	0	0	0
(CCGGAG)n	1	3.19458e-05	0.0833333	1	0.000265041	0.0833333	12	1.67145e-05		(CCGGAG)n	1	2.34736e-05	3.45033e-06	1	0.000216029	2.29927e-05
(CCGGCA)n	1	3.19458e-05	0.5	0	0	0	2	2.78576e-06		(CCGGCA)n	1	2.34736e-05	3.45033e-06	0	0	0
(CCGGCCC)n	1	3.19458e-05	0.142857	0	0	0	7	9.75015e-06		(CCGGCCC)n	1	2.34736e-05	3.45033e-06	0	0	0
(CCGGCTC)n	1	3.19458e-05	0.5	0	0	0	2	2.78576e-06		(CCGGCTC)n	1	2.34736e-05	3.45033e-06	0	0	0
(CCGGG)n	1	3.19458e-05	0.2	0	0	0	5	6.96439e-06		(CCGGG)n	1	2.34736e-05	3.45033e-06	0	0	0
(CCGGGAG)n	1	3.19458e-05	1	1	0.000265041	1	1	1.39288e-06		(CCGGGAG)n	1	2.34736e-05	3.45033e-06	1	0.000216029	2.29927e-05
(CCGTCG)n	1	3.19458e-05	0.2	1	0.000265041	0.2	5	6.96439e-06		(CCGTCG)n	1	2.34736e-05	3.45033e-06	1	0.000216029	2.29927e-05
(CCGTGC)n	1	3.19458e-05	1	1	0.000265041	1	1	1.39288e-06		(CCGTGC)n	1	2.34736e-05	3.45033e-06	1	0.000216029	2.29927e-05
(CCTCA)n	1	3.19458e-05	0.03125	0	0	0	32	4.45721e-05		(CCTCA)n	1	2.34736e-05	3.45033e-06	0	0	0
(CCTCCCC)n	1	3.19458e-05	0.0434783	1	0.000265041	0.0434783	23	3.20362e-05		(CCTCCCC)n	1	2.34736e-05	3.45033e-06	1	0.000216029	2.29927e-05
(CCTCCGG)n	1	3.19458e-05	1	1	0.000265041	1	1	1.39288e-06		(CCTCCGG)n	1	2.34736e-05	3.45033e-06	1	0.000216029	2.29927e-05
(CCTCGCC)n	1	3.19458e-05	0.333333	0	0	0	3	4.17863e-06		(CCTCGCC)n	1	2.34736e-05	3.45033e-06	0	0	0
(CCTCGCT)n	1	3.19458e-05	0.333333	0	0	0	3	4.17863e-06		(CCTCGCT)n	1	2.34736e-05	3.45033e-06	0	0	0
(CCTCT)n	1	3.19458e-05	0.00383142	1	0.000265041	0.00383142	261	0.000363541		(CCTCT)n	1	2.34736e-05	3.45033e-06	1	0.000216029	2.29927e-05
(CCTGAGCTG)n	1	3.19458e-05	1	0	0	0	1	1.39288e-06		(CCTGAGCTG)n	1	2.34736e-05	3.45033e-06	0	0	0
(CCTGG)n	1	3.19458e-05	0.0181818	0	0	0	55	7.66083e-05		(CCTGG)n	1	2.34736e-05	3.45033e-06	0	0	0
(CCTGGCT)n	1	3.19458e-05	0.0909091	0	0	0	11	1.53217e-05		(CCTGGCT)n	1	2.34736e-05	3.45033e-06	0	0	0
(CCTGGTG)n	1	3.19458e-05	0.25	0	0	0	4	5.57151e-06		(CCTGGTG)n	1	2.34736e-05	3.45033e-06	0	0	0
(CCTGTGG)n	1	3.19458e-05	0.5	0	0	0	2	2.78576e-06		(CCTGTGG)n	1	2.34736e-05	3.45033e-06	0	0	0
(CCTGTGT)n	1	3.19458e-05	0.25	1	0.000265041	0.25	4	5.57151e-06		(CCTGTGT)n	1	2.34736e-05	3.45033e-06	1	0.000216029	2.29927e-05
(CCTT)n	1	3.19458e-05	0.000454545	0	0	0	2200	0.00306433		(CCTT)n	1	2.34736e-05	3.45033e-06	0	0	0
(CCTTCC)n	1	3.19458e-05	0.0144928	0	0	0	69	9.61086e-05		(CCTTCC)n	1	2.34736e-05	3.45033e-06	0	0	0
(CCTTCCT)n	1	3.19458e-05	0.0322581	0	0	0	31	4.31792e-05		(CCTTCCT)n	1	2.34736e-05	3.45033e-06	0	0	0
(CGA)n	1	3.19458e-05	0.0666667	0	0	0	15	2.08932e-05		(CGA)n	1	2.34736e-05	3.45033e-06	0	0	0
(CGAGAGG)n	1	3.19458e-05	1	0	0	0	1	1.39288e-06		(CGAGAGG)n	1	2.34736e-05	3.45033e-06	0	0	0
(CGAGC)n	1	3.19458e-05	0.5	0	0	0	2	2.78576e-06		(CGAGC)n	1	2.34736e-05	3.45033e-06	0	0	0
(CGAGCGG)n	1	3.19458e-05	1	0	0	0	1	1.39288e-06		(CGAGCGG)n	1	2.34736e-05	3.45033e-06	0	0	0
(CGAGGC)n	1	3.19458e-05	0.25	0	0	0	4	5.57151e-06		(CGAGGC)n	1	2.34736e-05	3.45033e-06	0	0	0
(CGAGGTG)n	1	3.19458e-05	1	0	0	0	1	1.39288e-06		(CGAGGTG)n	1	2.34736e-05	3.45033e-06	0	0	0
(CGCAGGA)n	1	3.19458e-05	0.166667	0	0	0	6	8.35727e-06		(CGCAGGA)n	1	2.34736e-05	3.45033e-06	0	0	0
(CGCAGGCG)n	1	3.19458e-05	1	1	0.000265041	1	1	1.39288e-06		(CGCAGGCG)n	1	2.34736e-05	3.45033e-06	2	0.000432059	4.59855e-05
(CGCATCC)n	1	3.19458e-05	1	0	0	0	1	1.39288e-06		(CGCATCC)n	1	2.34736e-05	3.45033e-06	0	0	0
(CGCCAGCA)n	1	3.19458e-05	1	1	0.000265041	1	1	1.39288e-06		(CGCCAGCA)n	1	2.34736e-05	3.45033e-06	1	0.000216029	2.29927e-05
(CGCCCAG)n	1	3.19458e-05	1	1	0.000265041	1	1	1.39288e-06		(CGCCCAG)n	1	2.34736e-05	3.45033e-06	1	0.000216029	2.29927e-05
(CGCCCCCA)n	1	3.19458e-05	1	0	0	0	1	1.39288e-06		(CGCCCCCA)n	1	2.34736e-05	3.45033e-06	0	0	0
(CGCCCCT)n	1	3.19458e-05	0.333333	0	0	0	3	4.17863e-06		(CGCCCCT)n	1	2.34736e-05	3.45033e-06	0	0	0
(CGCCCGT)n	1	3.19458e-05	1	1	0.000265041	1	1	1.39288e-06		(CGCCCGT)n	1	2.34736e-05	3.45033e-06	1	0.000216029	2.29927e-05
(CGCCGGC)n	1	3.19458e-05	0.2	1	0.000265041	0.2	5	6.96439e-06		(CGCCGGC)n	1	2.34736e-05	3.45033e-06	1	0.000216029	2.29927e-05
(CGCCTCC)n	1	3.19458e-05	0.333333	0	0	0	3	4.17863e-06		(CGCCTCC)n	1	2.34736e-05	3.45033e-06	0	0	0
(CGCCTGC)n	1	3.19458e-05	1	0	0	0	1	1.39288e-06		(CGCCTGC)n	1	2.34736e-05	3.45033e-06	0	0	0
(CGCGAGC)n	1	3.19458e-05	1	0	0	0	1	1.39288e-06		(CGCGAGC)n	1	2.34736e-05	3.45033e-06	0	0	0
(CGCGAGG)n	1	3.19458e-05	1	0	0	0	1	1.39288e-06		(CGCGAGG)n	1	2.34736e-05	3.45033e-06	0	0	0
(CGCGCCAC)n	1	3.19458e-05	0.5	1	0.000265041	0.5	2	2.78576e-06		(CGCGCCAC)n	1	2.34736e-05	3.45033e-06	2	0.000432059	4.59855e-05
(CGCGCCGT)n	1	3.19458e-05	1	1	0.000265041	1	1	1.39288e-06		(CGCGCCGT)n	1	2.34736e-05	3.45033e-06	1	0.000216029	2.29927e-05
(CGCGCGCACA)n	1	3.19458e-05	1	1	0.000265041	1	1	1.39288e-06		(CGCGCGCACA)n	1	2.34736e-05	3.45033e-06	1	0.000216029	2.29927e-05
(CGCGCGT)n	1	3.19458e-05	1	1	0.000265041	1	1	1.39288e-06		(CGCGCGT)n	1	2.34736e-05	3.45033e-06	1	0.000216029	2.29927e-05
(CGCGCTG)n	1	3.19458e-05	0.5	1	0.000265041	0.5	2	2.78576e-06		(CGCGCTG)n	1	2.34736e-05	3.45033e-06	1	0.000216029	2.29927e-05
(CGCGTCC)n	1	3.19458e-05	0.5	0	0	0	2	2.78576e-06		(CGCGTCC)n	1	2.34736e-05	3.45033e-06	0	0	0
(CGCGTT)n	1	3.19458e-05	1	0	0	0	1	1.39288e-06		(CGCGTT)n	1	2.34736e-05	3.45033e-06	0	0	0
(CGCTCCC)n	1	3.19458e-05	0.25	0	0	0	4	5.57151e-06		(CGCTCCC)n	1	2.34736e-05	3.45033e-06	0	0	0
(CGCTCCCG)n	1	3.19458e-05	1	0	0	0	1	1.39288e-06		(CGCTCCCG)n	1	2.34736e-05	3.45033e-06	0	0	0
(CGCTCCCTCT)n	1	3.19458e-05	1	0	0	0	1	1.39288e-06		(CGCTCCCTCT)n	1	2.34736e-05	3.45033e-06	0	0	0
(CGCTGCA)n	1	3.19458e-05	1	0	0	0	1	1.39288e-06		(CGCTGCA)n	1	2.34736e-05	3.45033e-06	0	0	0
(CGGAGCG)n	1	3.19458e-05	0.5	0	0	0	2	2.78576e-06		(CGGAGCG)n	1	2.34736e-05	3.45033e-06	0	0	0
(CGGAGGC)n	1	3.19458e-05	1	1	0.000265041	1	1	1.39288e-06		(CGGAGGC)n	1	2.34736e-05	3.45033e-06	1	0.000216029	2.29927e-05
(CGGCAA)n	1	3.19458e-05	0.5	1	0.000265041	0.5	2	2.78576e-06		(CGGCAA)n	1	2.34736e-05	3.45033e-06	1	0.000216029	2.29927e-05
(CGGCAGC)n	1	3.19458e-05	0.333333	1	0.000265041	0.333333	3	4.17863e-06		(CGGCAGC)n	1	2.34736e-05	3.45033e-06	1	0.000216029	2.29927e-05
(CGGCCA)n	1	3.19458e-05	0.333333	1	0.000265041	0.333333	3	4.17863e-06		(CGGCCA)n	1	2.34736e-05	3.45033e-06	1	0.000216029	2.29927e-05
(CGGCCAG)n	1	3.19458e-05	1	0	0	0	1	1.39288e-06		(CGGCCAG)n	1	2.34736e-05	3.45033e-06	0	0	0
(CGGCCCA)n	1	3.19458e-05	1	0	0	0	1	1.39288e-06		(CGGCCCA)n	1	2.34736e-05	3.45033e-06	0	0	0
(CGGCCCC)n	1	3.19458e-05	0.166667	0	0	0	6	8.35727e-06		(CGGCCCC)n	1	2.34736e-05	3.45033e-06	0	0	0
(CGGCCCG)n	1	3.19458e-05	0.2	1	0.000265041	0.2	5	6.96439e-06		(CGGCCCG)n	1	2.34736e-05	3.45033e-06	1	0.000216029	2.29927e-05
(CGGCCGCC)n	1	3.19458e-05	0.5	0	0	0	2	2.78576e-06		(CGGCCGCC)n	1	2.34736e-05	3.45033e-06	0	0	0
(CGGCCT)n	1	3.19458e-05	0.142857	1	0.000265041	0.142857	7	9.75015e-06		(CGGCCT)n	1	2.34736e-05	3.45033e-06	1	0.000216029	2.29927e-05
(CGGCGAG)n	1	3.19458e-05	1	0	0	0	1	1.39288e-06		(CGGCGAG)n	1	2.34736e-05	3.45033e-06	0	0	0
(CGGCGGG)n	1	3.19458e-05	0.333333	1	0.000265041	0.333333	3	4.17863e-06		(CGGCGGG)n	1	2.34736e-05	3.45033e-06	1	0.000216029	2.29927e-05
(CGGCGTG)n	1	3.19458e-05	1	0	0	0	1	1.39288e-06		(CGGCGTG)n	1	2.34736e-05	3.45033e-06	0	0	0
(CGGCTCC)n	1	3.19458e-05	0.25	0	0	0	4	5.57151e-06		(CGGCTCC)n	1	2.34736e-05	3.45033e-06	0	0	0
(CGGCTG)n	1	3.19458e-05	0.125	0	0	0	8	1.1143e-05		(CGGCTG)n	1	2.34736e-05	3.45033e-06	0	0	0
(CGGGCA)n	1	3.19458e-05	1	0	0	0	1	1.39288e-06		(CGGGCA)n	1	2.34736e-05	3.45033e-06	0	0	0
(CGGGCG)n	1	3.19458e-05	1	1	0.000265041	1	1	1.39288e-06		(CGGGCG)n	1	2.34736e-05	3.45033e-06	1	0.000216029	2.29927e-05
(CGGGCT)n	1	3.19458e-05	0.5	0	0	0	2	2.78576e-06		(CGGGCT)n	1	2.34736e-05	3.45033e-06	0	0	0
(CGGGCTC)n	1	3.19458e-05	1	0	0	0	1	1.39288e-06		(CGGGCTC)n	1	2.34736e-05	3.45033e-06	0	0	0
(CGGGG)n	1	3.19458e-05	0.0526316	0	0	0	19	2.64647e-05		(CGGGG)n	1	2.34736e-05	3.45033e-06	0	0	0
(CGGGGG)n	1	3.19458e-05	0.166667	0	0	0	6	8.35727e-06		(CGGGGG)n	1	2.34736e-05	3.45033e-06	0	0	0
(CGGGGGCG)n	1	3.19458e-05	0.5	0	0	0	2	2.78576e-06		(CGGGGGCG)n	1	2.34736e-05	3.45033e-06	0	0	0
(CGGGGGG)n	1	3.19458e-05	0.5	0	0	0	2	2.78576e-06		(CGGGGGG)n	1	2.34736e-05	3.45033e-06	0	0	0
(CGGTC)n	1	3.19458e-05	0.2	1	0.000265041	0.2	5	6.96439e-06		(CGGTC)n	1	2.34736e-05	3.45033e-06	1	0.000216029	2.29927e-05
(CGGTGTG)n	1	3.19458e-05	1	0	0	0	1	1.39288e-06		(CGGTGTG)n	1	2.34736e-05	3.45033e-06	0	0	0
(CGTCC)n	1	3.19458e-05	0.111111	1	0.000265041	0.111111	9	1.25359e-05		(CGTCC)n	1	2.34736e-05	3.45033e-06	1	0.000216029	2.29927e-05
(CGTCCC)n	1	3.19458e-05	0.333333	1	0.000265041	0.333333	3	4.17863e-06		(CGTCCC)n	1	2.34736e-05	3.45033e-06	1	0.000216029	2.29927e-05
(CGTCCG)n	1	3.19458e-05	1	0	0	0	1	1.39288e-06		(CGTCCG)n	1	2.34736e-05	3.45033e-06	0	0	0
(CGTCGC)n	1	3.19458e-05	0.2	1	0.000265041	0.2	5	6.96439e-06		(CGTCGC)n	1	2.34736e-05	3.45033e-06	1	0.000216029	2.29927e-05
(CGTGCA)n	1	3.19458e-05	1	0	0	0	1	1.39288e-06		(CGTGCA)n	1	2.34736e-05	3.45033e-06	0	0	0
(CGTGTGG)n	1	3.19458e-05	1	0	0	0	1	1.39288e-06		(CGTGTGG)n	1	2.34736e-05	3.45033e-06	0	0	0
(CGTGTGTG)n	1	3.19458e-05	1	1	0.000265041	1	1	1.39288e-06		(CGTGTGTG)n	1	2.34736e-05	3.45033e-06	1	0.000216029	2.29927e-05
(CGTGTT)n	1	3.19458e-05	1	0	0	0	1	1.39288e-06		(CGTGTT)n	1	2.34736e-05	3.45033e-06	0	0	0
(CTAATG)n	1	3.19458e-05	0.25	0	0	0	4	5.57151e-06		(CTAATG)n	1	2.34736e-05	3.45033e-06	0	0	0
(CTCAC)n	1	3.19458e-05	0.0454545	1	0.000265041	0.0454545	22	3.06433e-05		(CTCAC)n	1	2.34736e-05	3.45033e-06	1	0.000216029	2.29927e-05
(CTCACCA)n	2	6.38916e-05	0.333333	0	0	0	6	8.35727e-06		(CTCACCA)n	1	2.34736e-05	3.45033e-06	0	0	0
(CTCACG)n	1	3.19458e-05	0.5	0	0	0	2	2.78576e-06		(CTCACG)n	1	2.34736e-05	3.45033e-06	0	0	0
(CTCAGG)n	1	3.19458e-05	0.166667	1	0.000265041	0.166667	6	8.35727e-06		(CTCAGG)n	1	2.34736e-05	3.45033e-06	1	0.000216029	2.29927e-05
(CTCCAC)n	1	3.19458e-05	0.0204082	0	0	0	49	6.8251e-05		(CTCCAC)n	1	2.34736e-05	3.45033e-06	0	0	0
(CTCCCC)n	1	3.19458e-05	0.00917431	0	0	0	109	0.000151824		(CTCCCC)n	1	2.34736e-05	3.45033e-06	0	0	0
(CTCCCCA)n	1	3.19458e-05	0.05	0	0	0	20	2.78576e-05		(CTCCCCA)n	1	2.34736e-05	3.45033e-06	0	0	0
(CTCCCCG)n	1	3.19458e-05	0.2	1	0.000265041	0.2	5	6.96439e-06		(CTCCCCG)n	1	2.34736e-05	3.45033e-06	1	0.000216029	2.29927e-05
(CTCCCTG)n	1	3.19458e-05	0.0909091	0	0	0	11	1.53217e-05		(CTCCCTG)n	1	2.34736e-05	3.45033e-06	0	0	0
(CTCCTG)n	1	3.19458e-05	0.030303	0	0	0	33	4.5965e-05		(CTCCTG)n	1	2.34736e-05	3.45033e-06	0	0	0
(CTCCTTT)n	1	3.19458e-05	0.0526316	0	0	0	19	2.64647e-05		(CTCCTTT)n	1	2.34736e-05	3.45033e-06	0	0	0
(CTCGCG)n	1	3.19458e-05	1	0	0	0	1	1.39288e-06		(CTCGCG)n	1	2.34736e-05	3.45033e-06	0	0	0
(CTCGCGCAG)n	1	3.19458e-05	0.5	0	0	0	2	2.78576e-06		(CTCGCGCAG)n	1	2.34736e-05	3.45033e-06	0	0	0
(CTCGCGG)n	1	3.19458e-05	1	0	0	0	1	1.39288e-06		(CTCGCGG)n	1	2.34736e-05	3.45033e-06	0	0	0
(CTCGTC)n	1	3.19458e-05	0.111111	1	0.000265041	0.111111	9	1.25359e-05		(CTCGTC)n	1	2.34736e-05	3.45033e-06	1	0.000216029	2.29927e-05
(CTCTCCC)n	1	3.19458e-05	0.04	1	0.000265041	0.04	25	3.48219e-05		(CTCTCCC)n	1	2.34736e-05	3.45033e-06	1	0.000216029	2.29927e-05
(CTCTGACC)n	1	3.19458e-05	0.142857	0	0	0	7	9.75015e-06		(CTCTGACC)n	1	2.34736e-05	3.45033e-06	0	0	0
(CTCTGC)n	1	3.19458e-05	0.0204082	0	0	0	49	6.8251e-05		(CTCTGC)n	1	2.34736e-05	3.45033e-06	0	0	0
(CTCTGTG)n	1	3.19458e-05	1	0	0	0	1	1.39288e-06		(CTCTGTG)n	1	2.34736e-05	3.45033e-06	0	0	0
(CTCTTT)n	1	3.19458e-05	0.0046729	0	0	0	214	0.000298076		(CTCTTT)n	1	2.34736e-05	3.45033e-06	0	0	0
(CTGA)n	1	3.19458e-05	0.0454545	0	0	0	22	3.06433e-05		(CTGA)n	1	2.34736e-05	3.45033e-06	0	0	0
(CTGAGG)n	1	3.19458e-05	0.04	1	0.000265041	0.04	25	3.48219e-05		(CTGAGG)n	1	2.34736e-05	3.45033e-06	1	0.000216029	2.29927e-05
(CTGCAGC)n	1	3.19458e-05	0.25	0	0	0	4	5.57151e-06		(CTGCAGC)n	1	2.34736e-05	3.45033e-06	0	0	0
(CTGCCAG)n	1	3.19458e-05	0.0833333	0	0	0	12	1.67145e-05		(CTGCCAG)n	1	2.34736e-05	3.45033e-06	0	0	0
(CTGCCCC)n	1	3.19458e-05	0.0454545	0	0	0	22	3.06433e-05		(CTGCCCC)n	1	2.34736e-05	3.45033e-06	0	0	0
(CTGCCCT)n	1	3.19458e-05	0.0434783	0	0	0	23	3.20362e-05		(CTGCCCT)n	1	2.34736e-05	3.45033e-06	0	0	0
(CTGCCG)n	1	3.19458e-05	0.0909091	0	0	0	11	1.53217e-05		(CTGCCG)n	1	2.34736e-05	3.45033e-06	0	0	0
(CTGCGC)n	1	3.19458e-05	0.5	0	0	0	2	2.78576e-06		(CTGCGC)n	1	2.34736e-05	3.45033e-06	0	0	0
(CTGCGCC)n	1	3.19458e-05	0.166667	0	0	0	6	8.35727e-06		(CTGCGCC)n	1	2.34736e-05	3.45033e-06	0	0	0
(CTGCGCG)n	1	3.19458e-05	1	1	0.000265041	1	1	1.39288e-06		(CTGCGCG)n	1	2.34736e-05	3.45033e-06	2	0.000432059	4.59855e-05
(CTGCGCT)n	1	3.19458e-05	0.333333	0	0	0	3	4.17863e-06		(CTGCGCT)n	1	2.34736e-05	3.45033e-06	0	0	0
(CTGCGT)n	2	6.38916e-05	0.666667	0	0	0	3	4.17863e-06		(CTGCGT)n	1	2.34736e-05	3.45033e-06	0	0	0
(CTGCTC)n	1	3.19458e-05	0.0263158	0	0	0	38	5.29294e-05		(CTGCTC)n	1	2.34736e-05	3.45033e-06	0	0	0
(CTGCTGC)n	1	3.19458e-05	0.142857	0	0	0	7	9.75015e-06		(CTGCTGC)n	1	2.34736e-05	3.45033e-06	0	0	0
(CTGGAAG)n	1	3.19458e-05	0.5	0	0	0	2	2.78576e-06		(CTGGAAG)n	1	2.34736e-05	3.45033e-06	0	0	0
(CTGGAG)n	1	3.19458e-05	0.0333333	1	0.000265041	0.0333333	30	4.17863e-05		(CTGGAG)n	1	2.34736e-05	3.45033e-06	1	0.000216029	2.29927e-05
(CTGGCA)n	2	6.38916e-05	0.222222	2	0.000530082	0.222222	9	1.25359e-05		(CTGGCA)n	1	2.34736e-05	3.45033e-06	1	0.000216029	2.29927e-05
(CTGGCAG)n	1	3.19458e-05	0.25	0	0	0	4	5.57151e-06		(CTGGCAG)n	1	2.34736e-05	3.45033e-06	0	0	0
(CTGGCG)n	1	3.19458e-05	0.25	0	0	0	4	5.57151e-06		(CTGGCG)n	1	2.34736e-05	3.45033e-06	0	0	0
(CTGTGTG)n	1	3.19458e-05	0.333333	0	0	0	3	4.17863e-06		(CTGTGTG)n	1	2.34736e-05	3.45033e-06	0	0	0
(CTTCC)n	1	3.19458e-05	0.00392157	0	0	0	255	0.000355184		(CTTCC)n	1	2.34736e-05	3.45033e-06	0	0	0
(CTTCCT)n	1	3.19458e-05	0.00671141	0	0	0	149	0.000207539		(CTTCCT)n	1	2.34736e-05	3.45033e-06	0	0	0
(CTTCT)n	1	3.19458e-05	0.0049505	0	0	0	202	0.000281361		(CTTCT)n	1	2.34736e-05	3.45033e-06	0	0	0
(CTTG)n	1	3.19458e-05	0.0144928	0	0	0	69	9.61086e-05		(CTTG)n	1	2.34736e-05	3.45033e-06	0	0	0
(CTTGTC)n	1	3.19458e-05	0.142857	1	0.000265041	0.142857	7	9.75015e-06		(CTTGTC)n	1	2.34736e-05	3.45033e-06	1	0.000216029	2.29927e-05
(CTTT)n	1	3.19458e-05	0.000384025	0	0	0	2604	0.00362705		(CTTT)n	1	2.34736e-05	3.45033e-06	0	0	0
(GAA)n	1	3.19458e-05	0.0031746	0	0	0	315	0.000438757		(GAA)n	1	2.34736e-05	3.45033e-06	0	0	0
(GAAA)n	1	3.19458e-05	0.000949668	0	0	0	1053	0.0014667		(GAAA)n	1	2.34736e-05	3.45033e-06	0	0	0
(GAAGGAA)n	1	3.19458e-05	0.5	0	0	0	2	2.78576e-06		(GAAGGAA)n	1	2.34736e-05	3.45033e-06	0	0	0
(GACAG)n	1	3.19458e-05	0.0833333	0	0	0	12	1.67145e-05		(GACAG)n	1	2.34736e-05	3.45033e-06	0	0	0
(GACCAG)n	1	3.19458e-05	0.25	0	0	0	4	5.57151e-06		(GACCAG)n	1	2.34736e-05	3.45033e-06	0	0	0
(GACCC)n	1	3.19458e-05	0.5	0	0	0	2	2.78576e-06		(GACCC)n	1	2.34736e-05	3.45033e-06	0	0	0
(GACCCC)n	1	3.19458e-05	0.25	0	0	0	4	5.57151e-06		(GACCCC)n	1	2.34736e-05	3.45033e-06	0	0	0
(GACCCCC)n	1	3.19458e-05	1	1	0.000265041	1	1	1.39288e-06		(GACCCCC)n	1	2.34736e-05	3.45033e-06	1	0.000216029	2.29927e-05
(GACCGG)n	1	3.19458e-05	0.5	0	0	0	2	2.78576e-06		(GACCGG)n	1	2.34736e-05	3.45033e-06	0	0	0
(GACGG)n	1	3.19458e-05	0.111111	0	0	0	9	1.25359e-05		(GACGG)n	1	2.34736e-05	3.45033e-06	0	0	0
(GACGGC)n	1	3.19458e-05	0.5	1	0.000265041	0.5	2	2.78576e-06		(GACGGC)n	1	2.34736e-05	3.45033e-06	1	0.000216029	2.29927e-05
(GACGGG)n	1	3.19458e-05	1	0	0	0	1	1.39288e-06		(GACGGG)n	1	2.34736e-05	3.45033e-06	0	0	0
(GAGAGCA)n	1	3.19458e-05	0.142857	1	0.000265041	0.142857	7	9.75015e-06		(GAGAGCA)n	1	2.34736e-05	3.45033e-06	1	0.000216029	2.29927e-05
(GAGAGT)n	1	3.19458e-05	0.0666667	0	0	0	15	2.08932e-05		(GAGAGT)n	1	2.34736e-05	3.45033e-06	0	0	0
(GAGCA)n	1	3.19458e-05	0.0277778	0	0	0	36	5.01436e-05		(GAGCA)n	1	2.34736e-05	3.45033e-06	0	0	0
(GAGCCCA)n	1	3.19458e-05	0.142857	0	0	0	7	9.75015e-06		(GAGCCCA)n	1	2.34736e-05	3.45033e-06	0	0	0
(GAGCGAGA)n	1	3.19458e-05	1	1	0.000265041	1	1	1.39288e-06		(GAGCGAGA)n	1	2.34736e-05	3.45033e-06	1	0.000216029	2.29927e-05
(GAGCGGC)n	1	3.19458e-05	1	1	0.000265041	1	1	1.39288e-06		(GAGCGGC)n	1	2.34736e-05	3.45033e-06	1	0.000216029	2.29927e-05
(GAGCTG)n	1	3.19458e-05	0.0526316	0	0	0	19	2.64647e-05		(GAGCTG)n	1	2.34736e-05	3.45033e-06	0	0	0
(GAGGAG)n	1	3.19458e-05	0.125	0	0	0	8	1.1143e-05		(GAGGAG)n	1	2.34736e-05	3.45033e-06	0	0	0
(GAGGC)n	1	3.19458e-05	0.0769231	0	0	0	13	1.81074e-05		(GAGGC)n	1	2.34736e-05	3.45033e-06	0	0	0
(GAGGCCA)n	1	3.19458e-05	0.111111	0	0	0	9	1.25359e-05		(GAGGCCA)n	1	2.34736e-05	3.45033e-06	0	0	0
(GAGGCGG)n	1	3.19458e-05	0.25	0	0	0	4	5.57151e-06		(GAGGCGG)n	1	2.34736e-05	3.45033e-06	0	0	0
(GAGGCT)n	1	3.19458e-05	0.0333333	1	0.000265041	0.0333333	30	4.17863e-05		(GAGGCT)n	1	2.34736e-05	3.45033e-06	1	0.000216029	2.29927e-05
(GAGGGA)n	1	3.19458e-05	0.0227273	0	0	0	44	6.12866e-05		(GAGGGA)n	1	2.34736e-05	3.45033e-06	0	0	0
(GAGGGTG)n	1	3.19458e-05	0.25	1	0.000265041	0.25	4	5.57151e-06		(GAGGGTG)n	1	2.34736e-05	3.45033e-06	1	0.000216029	2.29927e-05
(GAGTAT)n	1	3.19458e-05	0.2	0	0	0	5	6.96439e-06		(GAGTAT)n	1	2.34736e-05	3.45033e-06	0	0	0
(GAGTGTGT)n	1	3.19458e-05	0.333333	0	0	0	3	4.17863e-06		(GAGTGTGT)n	1	2.34736e-05	3.45033e-06	0	0	0
(GAT)n	1	3.19458e-05	0.00131234	0	0	0	762	0.00106137		(GAT)n	1	2.34736e-05	3.45033e-06	0	0	0
(GATA)n	1	3.19458e-05	0.000906618	0	0	0	1103	0.00153634		(GATA)n	1	2.34736e-05	3.45033e-06	0	0	0
(GCACA)n	1	3.19458e-05	0.04	1	0.000265041	0.04	25	3.48219e-05		(GCACA)n	1	2.34736e-05	3.45033e-06	1	0.000216029	2.29927e-05
(GCACACACAG)n	1	3.19458e-05	1	1	0.000265041	1	1	1.39288e-06		(GCACACACAG)n	1	2.34736e-05	3.45033e-06	1	0.000216029	2.29927e-05
(GCACACACATGT)n	1	3.19458e-05	1	0	0	0	1	1.39288e-06		(GCACACACATGT)n	1	2.34736e-05	3.45033e-06	0	0	0
(GCACCA)n	1	3.19458e-05	0.166667	1	0.000265041	0.166667	6	8.35727e-06		(GCACCA)n	1	2.34736e-05	3.45033e-06	1	0.000216029	2.29927e-05
(GCACCCC)n	1	3.19458e-05	1	1	0.000265041	1	1	1.39288e-06		(GCACCCC)n	1	2.34736e-05	3.45033e-06	1	0.000216029	2.29927e-05
(GCACCCCC)n	1	3.19458e-05	1	1	0.000265041	1	1	1.39288e-06		(GCACCCCC)n	1	2.34736e-05	3.45033e-06	1	0.000216029	2.29927e-05
(GCACCGC)n	1	3.19458e-05	0.5	0	0	0	2	2.78576e-06		(GCACCGC)n	1	2.34736e-05	3.45033e-06	0	0	0
(GCACGCC)n	1	3.19458e-05	1	0	0	0	1	1.39288e-06		(GCACGCC)n	1	2.34736e-05	3.45033e-06	0	0	0
(GCACGCGA)n	1	3.19458e-05	1	0	0	0	1	1.39288e-06		(GCACGCGA)n	1	2.34736e-05	3.45033e-06	0	0	0
(GCACGCT)n	1	3.19458e-05	1	1	0.000265041	1	1	1.39288e-06		(GCACGCT)n	1	2.34736e-05	3.45033e-06	1	0.000216029	2.29927e-05
(GCAGA)n	1	3.19458e-05	0.0384615	0	0	0	26	3.62148e-05		(GCAGA)n	1	2.34736e-05	3.45033e-06	0	0	0
(GCAGACA)n	1	3.19458e-05	0.333333	0	0	0	3	4.17863e-06		(GCAGACA)n	1	2.34736e-05	3.45033e-06	0	0	0
(GCAGC)n	1	3.19458e-05	0.2	0	0	0	5	6.96439e-06		(GCAGC)n	1	2.34736e-05	3.45033e-06	0	0	0
(GCAGCCCA)n	1	3.19458e-05	0.5	0	0	0	2	2.78576e-06		(GCAGCCCA)n	1	2.34736e-05	3.45033e-06	0	0	0
(GCAGCCCCA)n	1	3.19458e-05	1	1	0.000265041	1	1	1.39288e-06		(GCAGCCCCA)n	1	2.34736e-05	3.45033e-06	1	0.000216029	2.29927e-05
(GCAGCGC)n	1	3.19458e-05	0.5	0	0	0	2	2.78576e-06		(GCAGCGC)n	1	2.34736e-05	3.45033e-06	0	0	0
(GCAGCT)n	1	3.19458e-05	0.0625	1	0.000265041	0.0625	16	2.2286e-05		(GCAGCT)n	1	2.34736e-05	3.45033e-06	1	0.000216029	2.29927e-05
(GCAGGCG)n	1	3.19458e-05	1	1	0.000265041	1	1	1.39288e-06		(GCAGGCG)n	1	2.34736e-05	3.45033e-06	1	0.000216029	2.29927e-05
(GCAGGCGG)n	1	3.19458e-05	1	0	0	0	1	1.39288e-06		(GCAGGCGG)n	1	2.34736e-05	3.45033e-06	0	0	0
(GCAGGCT)n	1	3.19458e-05	0.142857	1	0.000265041	0.142857	7	9.75015e-06		(GCAGGCT)n	1	2.34736e-05	3.45033e-06	1	0.000216029	2.29927e-05
(GCAGGT)n	1	3.19458e-05	0.0666667	1	0.000265041	0.0666667	15	2.08932e-05		(GCAGGT)n	1	2.34736e-05	3.45033e-06	1	0.000216029	2.29927e-05
(GCAGGTG)n	1	3.19458e-05	0.166667	1	0.000265041	0.166667	6	8.35727e-06		(GCAGGTG)n	1	2.34736e-05	3.45033e-06	1	0.000216029	2.29927e-05
(GCAGGTGC)n	1	3.19458e-05	1	1	0.000265041	1	1	1.39288e-06		(GCAGGTGC)n	1	2.34736e-05	3.45033e-06	1	0.000216029	2.29927e-05
(GCAGTCC)n	1	3.19458e-05	1	0	0	0	1	1.39288e-06		(GCAGTCC)n	1	2.34736e-05	3.45033e-06	0	0	0
(GCAGTGC)n	1	3.19458e-05	1	0	0	0	1	1.39288e-06		(GCAGTGC)n	1	2.34736e-05	3.45033e-06	0	0	0
(GCAGTGG)n	1	3.19458e-05	0.333333	1	0.000265041	0.333333	3	4.17863e-06		(GCAGTGG)n	1	2.34736e-05	3.45033e-06	1	0.000216029	2.29927e-05
(GCATAC)n	1	3.19458e-05	0.5	0	0	0	2	2.78576e-06		(GCATAC)n	1	2.34736e-05	3.45033e-06	0	0	0
(GCATGA)n	1	3.19458e-05	1	0	0	0	1	1.39288e-06		(GCATGA)n	1	2.34736e-05	3.45033e-06	0	0	0
(GCATGTGT)n	1	3.19458e-05	0.5	0	0	0	2	2.78576e-06		(GCATGTGT)n	1	2.34736e-05	3.45033e-06	0	0	0
(GCCA)n	1	3.19458e-05	0.0416667	0	0	0	24	3.34291e-05		(GCCA)n	1	2.34736e-05	3.45033e-06	0	0	0
(GCCAAG)n	1	3.19458e-05	0.166667	0	0	0	6	8.35727e-06		(GCCAAG)n	1	2.34736e-05	3.45033e-06	0	0	0
(GCCAC)n	1	3.19458e-05	0.2	0	0	0	5	6.96439e-06		(GCCAC)n	1	2.34736e-05	3.45033e-06	0	0	0
(GCCACACAT)n	1	3.19458e-05	1	0	0	0	1	1.39288e-06		(GCCACACAT)n	1	2.34736e-05	3.45033e-06	0	0	0
(GCCACC)n	1	3.19458e-05	0.05	0	0	0	20	2.78576e-05		(GCCACC)n	1	2.34736e-05	3.45033e-06	0	0	0
(GCCAGCC)n	1	3.19458e-05	0.333333	1	0.000265041	0.333333	3	4.17863e-06		(GCCAGCC)n	1	2.34736e-05	3.45033e-06	1	0.000216029	2.29927e-05
(GCCCAG)n	1	3.19458e-05	0.0384615	0	0	0	26	3.62148e-05		(GCCCAG)n	1	2.34736e-05	3.45033e-06	0	0	0
(GCCCAGGT)n	1	3.19458e-05	1	0	0	0	1	1.39288e-06		(GCCCAGGT)n	1	2.34736e-05	3.45033e-06	0	0	0
(GCCCAT)n	1	3.19458e-05	0.166667	0	0	0	6	8.35727e-06		(GCCCAT)n	1	2.34736e-05	3.45033e-06	0	0	0
(GCCCCAC)n	1	3.19458e-05	0.2	0	0	0	5	6.96439e-06		(GCCCCAC)n	1	2.34736e-05	3.45033e-06	0	0	0
(GCCCCAT)n	1	3.19458e-05	0.333333	0	0	0	3	4.17863e-06		(GCCCCAT)n	1	2.34736e-05	3.45033e-06	0	0	0
(GCCCCCA)n	1	3.19458e-05	0.0384615	1	0.000265041	0.0384615	26	3.62148e-05		(GCCCCCA)n	1	2.34736e-05	3.45033e-06	1	0.000216029	2.29927e-05
(GCCCCCT)n	1	3.19458e-05	0.0434783	0	0	0	23	3.20362e-05		(GCCCCCT)n	1	2.34736e-05	3.45033e-06	0	0	0
(GCCCCGAC)n	1	3.19458e-05	1	0	0	0	1	1.39288e-06		(GCCCCGAC)n	1	2.34736e-05	3.45033e-06	0	0	0
(GCCCCGG)n	1	3.19458e-05	0.2	0	0	0	5	6.96439e-06		(GCCCCGG)n	1	2.34736e-05	3.45033e-06	0	0	0
(GCCCCTC)n	1	3.19458e-05	0.2	0	0	0	5	6.96439e-06		(GCCCCTC)n	1	2.34736e-05	3.45033e-06	0	0	0
(GCCCGAGC)n	1	3.19458e-05	1	0	0	0	1	1.39288e-06		(GCCCGAGC)n	1	2.34736e-05	3.45033e-06	0	0	0
(GCCCGGT)n	1	3.19458e-05	1	0	0	0	1	1.39288e-06		(GCCCGGT)n	1	2.34736e-05	3.45033e-06	0	0	0
(GCCCGT)n	1	3.19458e-05	1	0	0	0	1	1.39288e-06		(GCCCGT)n	1	2.34736e-05	3.45033e-06	0	0	0
(GCCCTCC)n	1	3.19458e-05	0.25	0	0	0	4	5.57151e-06		(GCCCTCC)n	1	2.34736e-05	3.45033e-06	0	0	0
(GCCCTGC)n	1	3.19458e-05	0.25	1	0.000265041	0.25	4	5.57151e-06		(GCCCTGC)n	1	2.34736e-05	3.45033e-06	1	0.000216029	2.29927e-05
(GCCGCAC)n	1	3.19458e-05	1	0	0	0	1	1.39288e-06		(GCCGCAC)n	1	2.34736e-05	3.45033e-06	0	0	0
(GCCGCCG)n	1	3.19458e-05	0.333333	0	0	0	3	4.17863e-06		(GCCGCCG)n	1	2.34736e-05	3.45033e-06	0	0	0
(GCCGCGA)n	1	3.19458e-05	0.5	1	0.000265041	0.5	2	2.78576e-06		(GCCGCGA)n	1	2.34736e-05	3.45033e-06	1	0.000216029	2.29927e-05
(GCCGCGGC)n	1	3.19458e-05	1	0	0	0	1	1.39288e-06		(GCCGCGGC)n	1	2.34736e-05	3.45033e-06	0	0	0
(GCCGGCG)n	1	3.19458e-05	0.25	2	0.000530082	0.5	4	5.57151e-06		(GCCGGCG)n	1	2.34736e-05	3.45033e-06	2	0.000432059	4.59855e-05
(GCCGTC)n	1	3.19458e-05	0.333333	0	0	0	3	4.17863e-06		(GCCGTC)n	1	2.34736e-05	3.45033e-06	0	0	0
(GCCTCCT)n	1	3.19458e-05	0.0833333	0	0	0	12	1.67145e-05		(GCCTCCT)n	1	2.34736e-05	3.45033e-06	0	0	0
(GCCTCG)n	1	3.19458e-05	0.142857	1	0.000265041	0.142857	7	9.75015e-06		(GCCTCG)n	1	2.34736e-05	3.45033e-06	1	0.000216029	2.29927e-05
(GCCTCGC)n	1	3.19458e-05	1	0	0	0	1	1.39288e-06		(GCCTCGC)n	1	2.34736e-05	3.45033e-06	0	0	0
(GCCTCGCGC)n	1	3.19458e-05	1	0	0	0	1	1.39288e-06		(GCCTCGCGC)n	1	2.34736e-05	3.45033e-06	0	0	0
(GCCTG)n	1	3.19458e-05	0.0238095	0	0	0	42	5.85009e-05		(GCCTG)n	1	2.34736e-05	3.45033e-06	0	0	0
(GCCTGGC)n	1	3.19458e-05	0.25	0	0	0	4	5.57151e-06		(GCCTGGC)n	1	2.34736e-05	3.45033e-06	0	0	0
(GCCTT)n	1	3.19458e-05	0.142857	0	0	0	7	9.75015e-06		(GCCTT)n	1	2.34736e-05	3.45033e-06	0	0	0
(GCGAAC)n	1	3.19458e-05	1	0	0	0	1	1.39288e-06		(GCGAAC)n	1	2.34736e-05	3.45033e-06	0	0	0
(GCGACG)n	1	3.19458e-05	1	1	0.000265041	1	1	1.39288e-06		(GCGACG)n	1	2.34736e-05	3.45033e-06	1	0.000216029	2.29927e-05
(GCGACGC)n	1	3.19458e-05	1	1	0.000265041	1	1	1.39288e-06		(GCGACGC)n	1	2.34736e-05	3.45033e-06	2	0.000432059	4.59855e-05
(GCGAGAG)n	1	3.19458e-05	0.5	1	0.000265041	0.5	2	2.78576e-06		(GCGAGAG)n	1	2.34736e-05	3.45033e-06	1	0.000216029	2.29927e-05
(GCGAGCG)n	1	3.19458e-05	0.5	1	0.000265041	0.5	2	2.78576e-06		(GCGAGCG)n	1	2.34736e-05	3.45033e-06	1	0.000216029	2.29927e-05
(GCGAGGG)n	1	3.19458e-05	1	1	0.000265041	1	1	1.39288e-06		(GCGAGGG)n	1	2.34736e-05	3.45033e-06	1	0.000216029	2.29927e-05
(GCGCACA)n	1	3.19458e-05	1	0	0	0	1	1.39288e-06		(GCGCACA)n	1	2.34736e-05	3.45033e-06	0	0	0
(GCGCAGC)n	1	3.19458e-05	1	0	0	0	1	1.39288e-06		(GCGCAGC)n	1	2.34736e-05	3.45033e-06	0	0	0
(GCGCAT)n	1	3.19458e-05	1	0	0	0	1	1.39288e-06		(GCGCAT)n	1	2.34736e-05	3.45033e-06	0	0	0
(GCGCCCA)n	1	3.19458e-05	0.333333	1	0.000265041	0.333333	3	4.17863e-06		(GCGCCCA)n	1	2.34736e-05	3.45033e-06	1	0.000216029	2.29927e-05
(GCGCCCCC)n	1	3.19458e-05	1	0	0	0	1	1.39288e-06		(GCGCCCCC)n	1	2.34736e-05	3.45033e-06	0	0	0
(GCGCCCGC)n	1	3.19458e-05	1	1	0.000265041	1	1	1.39288e-06		(GCGCCCGC)n	1	2.34736e-05	3.45033e-06	2	0.000432059	4.59855e-05
(GCGCCGA)n	1	3.19458e-05	0.5	0	0	0	2	2.78576e-06		(GCGCCGA)n	1	2.34736e-05	3.45033e-06	0	0	0
(GCGCCTT)n	1	3.19458e-05	1	0	0	0	1	1.39288e-06		(GCGCCTT)n	1	2.34736e-05	3.45033e-06	0	0	0
(GCGCGCA)n	1	3.19458e-05	1	1	0.000265041	1	1	1.39288e-06		(GCGCGCA)n	1	2.34736e-05	3.45033e-06	1	0.000216029	2.29927e-05
(GCGCGCAC)n	1	3.19458e-05	1	0	0	0	1	1.39288e-06		(GCGCGCAC)n	1	2.34736e-05	3.45033e-06	0	0	0
(GCGCGCT)n	1	3.19458e-05	0.5	0	0	0	2	2.78576e-06		(GCGCGCT)n	1	2.34736e-05	3.45033e-06	0	0	0
(GCGCGGG)n	1	3.19458e-05	0.5	1	0.000265041	0.5	2	2.78576e-06		(GCGCGGG)n	1	2.34736e-05	3.45033e-06	1	0.000216029	2.29927e-05
(GCGCGTC)n	1	3.19458e-05	1	0	0	0	1	1.39288e-06		(GCGCGTC)n	1	2.34736e-05	3.45033e-06	0	0	0
(GCGCT)n	1	3.19458e-05	0.25	0	0	0	4	5.57151e-06		(GCGCT)n	1	2.34736e-05	3.45033e-06	0	0	0
(GCGCTC)n	1	3.19458e-05	1	0	0	0	1	1.39288e-06		(GCGCTC)n	1	2.34736e-05	3.45033e-06	0	0	0
(GCGCTCG)n	1	3.19458e-05	1	0	0	0	1	1.39288e-06		(GCGCTCG)n	1	2.34736e-05	3.45033e-06	0	0	0
(GCGCTG)n	1	3.19458e-05	0.333333	0	0	0	3	4.17863e-06		(GCGCTG)n	1	2.34736e-05	3.45033e-06	0	0	0
(GCGCTGG)n	1	3.19458e-05	0.5	0	0	0	2	2.78576e-06		(GCGCTGG)n	1	2.34736e-05	3.45033e-06	0	0	0
(GCGGAA)n	1	3.19458e-05	0.333333	0	0	0	3	4.17863e-06		(GCGGAA)n	1	2.34736e-05	3.45033e-06	0	0	0
(GCGGCAG)n	1	3.19458e-05	0.25	1	0.000265041	0.25	4	5.57151e-06		(GCGGCAG)n	1	2.34736e-05	3.45033e-06	1	0.000216029	2.29927e-05
(GCGGCCA)n	1	3.19458e-05	0.5	0	0	0	2	2.78576e-06		(GCGGCCA)n	1	2.34736e-05	3.45033e-06	0	0	0
(GCGGCCC)n	1	3.19458e-05	0.5	0	0	0	2	2.78576e-06		(GCGGCCC)n	1	2.34736e-05	3.45033e-06	0	0	0
(GCGGCCCG)n	1	3.19458e-05	1	1	0.000265041	1	1	1.39288e-06		(GCGGCCCG)n	1	2.34736e-05	3.45033e-06	1	0.000216029	2.29927e-05
(GCGGCGGA)n	1	3.19458e-05	1	1	0.000265041	1	1	1.39288e-06		(GCGGCGGA)n	1	2.34736e-05	3.45033e-06	1	0.000216029	2.29927e-05
(GCGGGGCGG)n	1	3.19458e-05	1	0	0	0	1	1.39288e-06		(GCGGGGCGG)n	1	2.34736e-05	3.45033e-06	0	0	0
(GCGGGT)n	1	3.19458e-05	1	0	0	0	1	1.39288e-06		(GCGGGT)n	1	2.34736e-05	3.45033e-06	0	0	0
(GCGGT)n	1	3.19458e-05	0.25	0	0	0	4	5.57151e-06		(GCGGT)n	1	2.34736e-05	3.45033e-06	0	0	0
(GCGGTG)n	1	3.19458e-05	0.111111	1	0.000265041	0.111111	9	1.25359e-05		(GCGGTG)n	1	2.34736e-05	3.45033e-06	1	0.000216029	2.29927e-05
(GCGTGA)n	1	3.19458e-05	1	0	0	0	1	1.39288e-06		(GCGTGA)n	1	2.34736e-05	3.45033e-06	0	0	0
(GCGTGAG)n	1	3.19458e-05	0.5	0	0	0	2	2.78576e-06		(GCGTGAG)n	1	2.34736e-05	3.45033e-06	0	0	0
(GCGTGCG)n	1	3.19458e-05	0.5	0	0	0	2	2.78576e-06		(GCGTGCG)n	1	2.34736e-05	3.45033e-06	0	0	0
(GCGTGGGC)n	1	3.19458e-05	1	0	0	0	1	1.39288e-06		(GCGTGGGC)n	1	2.34736e-05	3.45033e-06	0	0	0
(GCGTGTGCAT)n	1	3.19458e-05	1	1	0.000265041	1	1	1.39288e-06		(GCGTGTGCAT)n	1	2.34736e-05	3.45033e-06	1	0.000216029	2.29927e-05
(GCTACA)n	1	3.19458e-05	0.5	0	0	0	2	2.78576e-06		(GCTACA)n	1	2.34736e-05	3.45033e-06	0	0	0
(GCTCC)n	1	3.19458e-05	0.142857	0	0	0	7	9.75015e-06		(GCTCC)n	1	2.34736e-05	3.45033e-06	0	0	0
(GCTCCA)n	1	3.19458e-05	0.037037	1	0.000265041	0.037037	27	3.76077e-05		(GCTCCA)n	1	2.34736e-05	3.45033e-06	1	0.000216029	2.29927e-05
(GCTCCCC)n	1	3.19458e-05	0.1	0	0	0	10	1.39288e-05		(GCTCCCC)n	1	2.34736e-05	3.45033e-06	0	0	0
(GCTCCCG)n	1	3.19458e-05	0.0909091	0	0	0	11	1.53217e-05		(GCTCCCG)n	1	2.34736e-05	3.45033e-06	0	0	0
(GCTCCGG)n	1	3.19458e-05	0.25	0	0	0	4	5.57151e-06		(GCTCCGG)n	1	2.34736e-05	3.45033e-06	0	0	0
(GCTCG)n	1	3.19458e-05	0.111111	1	0.000265041	0.111111	9	1.25359e-05		(GCTCG)n	1	2.34736e-05	3.45033e-06	1	0.000216029	2.29927e-05
(GCTCGC)n	1	3.19458e-05	0.5	0	0	0	2	2.78576e-06		(GCTCGC)n	1	2.34736e-05	3.45033e-06	0	0	0
(GCTCGG)n	1	3.19458e-05	0.5	0	0	0	2	2.78576e-06		(GCTCGG)n	1	2.34736e-05	3.45033e-06	0	0	0
(GCTGACCT)n	1	3.19458e-05	1	0	0	0	1	1.39288e-06		(GCTGACCT)n	1	2.34736e-05	3.45033e-06	0	0	0
(GCTGCGG)n	1	3.19458e-05	0.333333	1	0.000265041	0.333333	3	4.17863e-06		(GCTGCGG)n	1	2.34736e-05	3.45033e-06	1	0.000216029	2.29927e-05
(GCTT)n	1	3.19458e-05	0.0222222	0	0	0	45	6.26795e-05		(GCTT)n	1	2.34736e-05	3.45033e-06	0	0	0
(GCTTACAC)n	1	3.19458e-05	0.5	0	0	0	2	2.78576e-06		(GCTTACAC)n	1	2.34736e-05	3.45033e-06	0	0	0
(GCTTTTT)n	1	3.19458e-05	0.125	0	0	0	8	1.1143e-05		(GCTTTTT)n	1	2.34736e-05	3.45033e-06	0	0	0
(GGAACAGAA)n	1	3.19458e-05	1	0	0	0	1	1.39288e-06		(GGAACAGAA)n	1	2.34736e-05	3.45033e-06	0	0	0
(GGAAGAA)n	1	3.19458e-05	1	0	0	0	1	1.39288e-06		(GGAAGAA)n	1	2.34736e-05	3.45033e-06	0	0	0
(GGACAGAG)n	1	3.19458e-05	1	0	0	0	1	1.39288e-06		(GGACAGAG)n	1	2.34736e-05	3.45033e-06	0	0	0
(GGACCC)n	1	3.19458e-05	0.333333	0	0	0	3	4.17863e-06		(GGACCC)n	1	2.34736e-05	3.45033e-06	0	0	0
(GGACCG)n	1	3.19458e-05	0.25	0	0	0	4	5.57151e-06		(GGACCG)n	1	2.34736e-05	3.45033e-06	0	0	0
(GGACGA)n	1	3.19458e-05	0.125	0	0	0	8	1.1143e-05		(GGACGA)n	1	2.34736e-05	3.45033e-06	0	0	0
(GGACGACCTG)n	1	3.19458e-05	1	0	0	0	1	1.39288e-06		(GGACGACCTG)n	1	2.34736e-05	3.45033e-06	0	0	0
(GGACGC)n	1	3.19458e-05	1	0	0	0	1	1.39288e-06		(GGACGC)n	1	2.34736e-05	3.45033e-06	0	0	0
(GGACGGT)n	1	3.19458e-05	1	1	0.000265041	1	1	1.39288e-06		(GGACGGT)n	1	2.34736e-05	3.45033e-06	1	0.000216029	2.29927e-05
(GGAGCA)n	1	3.19458e-05	0.0227273	0	0	0	44	6.12866e-05		(GGAGCA)n	1	2.34736e-05	3.45033e-06	0	0	0
(GGAGCAC)n	1	3.19458e-05	0.5	0	0	0	2	2.78576e-06		(GGAGCAC)n	1	2.34736e-05	3.45033e-06	0	0	0
(GGAGCCG)n	1	3.19458e-05	0.125	1	0.000265041	0.125	8	1.1143e-05		(GGAGCCG)n	1	2.34736e-05	3.45033e-06	1	0.000216029	2.29927e-05
(GGAGG)n	1	3.19458e-05	0.0104167	1	0.000265041	0.0104167	96	0.000133716		(GGAGG)n	1	2.34736e-05	3.45033e-06	1	0.000216029	2.29927e-05
(GGAGGAC)n	1	3.19458e-05	0.5	0	0	0	2	2.78576e-06		(GGAGGAC)n	1	2.34736e-05	3.45033e-06	0	0	0
(GGAGGG)n	1	3.19458e-05	0.0714286	0	0	0	14	1.95003e-05		(GGAGGG)n	1	2.34736e-05	3.45033e-06	0	0	0
(GGAGGTG)n	1	3.19458e-05	0.0714286	0	0	0	14	1.95003e-05		(GGAGGTG)n	1	2.34736e-05	3.45033e-06	0	0	0
(GGAGT)n	1	3.19458e-05	0.0384615	0	0	0	26	3.62148e-05		(GGAGT)n	1	2.34736e-05	3.45033e-06	0	0	0
(GGAGTGA)n	1	3.19458e-05	0.2	0	0	0	5	6.96439e-06		(GGAGTGA)n	1	2.34736e-05	3.45033e-06	0	0	0
(GGAGTGG)n	1	3.19458e-05	0.0588235	0	0	0	17	2.36789e-05		(GGAGTGG)n	1	2.34736e-05	3.45033e-06	0	0	0
(GGATGG)n	1	3.19458e-05	0.030303	0	0	0	33	4.5965e-05		(GGATGG)n	1	2.34736e-05	3.45033e-06	0	0	0
(GGCACAG)n	1	3.19458e-05	0.166667	0	0	0	6	8.35727e-06		(GGCACAG)n	1	2.34736e-05	3.45033e-06	0	0	0
(GGCACCC)n	1	3.19458e-05	0.5	0	0	0	2	2.78576e-06		(GGCACCC)n	1	2.34736e-05	3.45033e-06	0	0	0
(GGCACG)n	1	3.19458e-05	0.5	1	0.000265041	0.5	2	2.78576e-06		(GGCACG)n	1	2.34736e-05	3.45033e-06	1	0.000216029	2.29927e-05
(GGCAG)n	1	3.19458e-05	0.00689655	0	0	0	145	0.000201967		(GGCAG)n	1	2.34736e-05	3.45033e-06	0	0	0
(GGCAGGC)n	1	3.19458e-05	0.333333	1	0.000265041	0.333333	3	4.17863e-06		(GGCAGGC)n	1	2.34736e-05	3.45033e-06	1	0.000216029	2.29927e-05
(GGCAGT)n	1	3.19458e-05	0.0833333	0	0	0	12	1.67145e-05		(GGCAGT)n	1	2.34736e-05	3.45033e-06	0	0	0
(GGCCA)n	1	3.19458e-05	0.0204082	0	0	0	49	6.8251e-05		(GGCCA)n	1	2.34736e-05	3.45033e-06	0	0	0
(GGCCAGA)n	1	3.19458e-05	0.2	1	0.000265041	0.2	5	6.96439e-06		(GGCCAGA)n	1	2.34736e-05	3.45033e-06	1	0.000216029	2.29927e-05
(GGCCAGC)n	1	3.19458e-05	0.333333	0	0	0	3	4.17863e-06		(GGCCAGC)n	1	2.34736e-05	3.45033e-06	0	0	0
(GGCCCAG)n	1	3.19458e-05	0.5	0	0	0	2	2.78576e-06		(GGCCCAG)n	1	2.34736e-05	3.45033e-06	0	0	0
(GGCCCCA)n	1	3.19458e-05	0.142857	0	0	0	7	9.75015e-06		(GGCCCCA)n	1	2.34736e-05	3.45033e-06	0	0	0
(GGCCCGA)n	1	3.19458e-05	0.333333	0	0	0	3	4.17863e-06		(GGCCCGA)n	1	2.34736e-05	3.45033e-06	0	0	0
(GGCCCGG)n	1	3.19458e-05	0.25	0	0	0	4	5.57151e-06		(GGCCCGG)n	1	2.34736e-05	3.45033e-06	0	0	0
(GGCCGGC)n	1	3.19458e-05	0.5	0	0	0	2	2.78576e-06		(GGCCGGC)n	1	2.34736e-05	3.45033e-06	0	0	0
(GGCCGT)n	1	3.19458e-05	0.333333	1	0.000265041	0.333333	3	4.17863e-06		(GGCCGT)n	1	2.34736e-05	3.45033e-06	1	0.000216029	2.29927e-05
(GGCCTC)n	1	3.19458e-05	0.142857	0	0	0	7	9.75015e-06		(GGCCTC)n	1	2.34736e-05	3.45033e-06	0	0	0
(GGCCTGGGC)n	1	3.19458e-05	1	0	0	0	1	1.39288e-06		(GGCCTGGGC)n	1	2.34736e-05	3.45033e-06	0	0	0
(GGCGA)n	1	3.19458e-05	0.111111	0	0	0	9	1.25359e-05		(GGCGA)n	1	2.34736e-05	3.45033e-06	0	0	0
(GGCGAG)n	1	3.19458e-05	0.0833333	0	0	0	12	1.67145e-05		(GGCGAG)n	1	2.34736e-05	3.45033e-06	0	0	0
(GGCGAGA)n	1	3.19458e-05	1	0	0	0	1	1.39288e-06		(GGCGAGA)n	1	2.34736e-05	3.45033e-06	0	0	0
(GGCGAGC)n	1	3.19458e-05	0.333333	0	0	0	3	4.17863e-06		(GGCGAGC)n	1	2.34736e-05	3.45033e-06	0	0	0
(GGCGAGG)n	1	3.19458e-05	0.2	0	0	0	5	6.96439e-06		(GGCGAGG)n	1	2.34736e-05	3.45033e-06	0	0	0
(GGCGCAG)n	1	3.19458e-05	0.2	1	0.000265041	0.2	5	6.96439e-06		(GGCGCAG)n	1	2.34736e-05	3.45033e-06	1	0.000216029	2.29927e-05
(GGCGCCG)n	1	3.19458e-05	0.2	0	0	0	5	6.96439e-06		(GGCGCCG)n	1	2.34736e-05	3.45033e-06	0	0	0
(GGCGGAGG)n	1	3.19458e-05	0.5	0	0	0	2	2.78576e-06		(GGCGGAGG)n	1	2.34736e-05	3.45033e-06	0	0	0
(GGCGGCC)n	1	3.19458e-05	0.333333	1	0.000265041	0.333333	3	4.17863e-06		(GGCGGCC)n	1	2.34736e-05	3.45033e-06	1	0.000216029	2.29927e-05
(GGCGGGGCA)n	1	3.19458e-05	1	0	0	0	1	1.39288e-06		(GGCGGGGCA)n	1	2.34736e-05	3.45033e-06	0	0	0
(GGCGTC)n	1	3.19458e-05	0.333333	0	0	0	3	4.17863e-06		(GGCGTC)n	1	2.34736e-05	3.45033e-06	0	0	0
(GGCGTGC)n	1	3.19458e-05	1	0	0	0	1	1.39288e-06		(GGCGTGC)n	1	2.34736e-05	3.45033e-06	0	0	0
(GGCT)n	1	3.19458e-05	0.0114943	0	0	0	87	0.00012118		(GGCT)n	1	2.34736e-05	3.45033e-06	0	0	0
(GGCTCCG)n	1	3.19458e-05	0.2	0	0	0	5	6.96439e-06		(GGCTCCG)n	1	2.34736e-05	3.45033e-06	0	0	0
(GGCTCGG)n	1	3.19458e-05	0.166667	0	0	0	6	8.35727e-06		(GGCTCGG)n	1	2.34736e-05	3.45033e-06	0	0	0
(GGCTCGT)n	1	3.19458e-05	1	0	0	0	1	1.39288e-06		(GGCTCGT)n	1	2.34736e-05	3.45033e-06	0	0	0
(GGCTGCC)n	1	3.19458e-05	0.25	0	0	0	4	5.57151e-06		(GGCTGCC)n	1	2.34736e-05	3.45033e-06	0	0	0
(GGCTT)n	1	3.19458e-05	0.125	2	0.000530082	0.25	8	1.1143e-05		(GGCTT)n	1	2.34736e-05	3.45033e-06	2	0.000432059	4.59855e-05
(GGGACA)n	1	3.19458e-05	0.25	0	0	0	4	5.57151e-06		(GGGACA)n	1	2.34736e-05	3.45033e-06	0	0	0
(GGGCAGAG)n	1	3.19458e-05	1	0	0	0	1	1.39288e-06		(GGGCAGAG)n	1	2.34736e-05	3.45033e-06	0	0	0
(GGGCAGC)n	1	3.19458e-05	1	0	0	0	1	1.39288e-06		(GGGCAGC)n	1	2.34736e-05	3.45033e-06	0	0	0
(GGGCAGT)n	1	3.19458e-05	0.5	1	0.000265041	0.5	2	2.78576e-06		(GGGCAGT)n	1	2.34736e-05	3.45033e-06	1	0.000216029	2.29927e-05
(GGGCC)n	1	3.19458e-05	0.111111	1	0.000265041	0.111111	9	1.25359e-05		(GGGCC)n	1	2.34736e-05	3.45033e-06	1	0.000216029	2.29927e-05
(GGGCCT)n	1	3.19458e-05	0.166667	0	0	0	6	8.35727e-06		(GGGCCT)n	1	2.34736e-05	3.45033e-06	0	0	0
(GGGCGAGA)n	1	3.19458e-05	1	0	0	0	1	1.39288e-06		(GGGCGAGA)n	1	2.34736e-05	3.45033e-06	0	0	0
(GGGCT)n	1	3.19458e-05	0.0285714	1	0.000265041	0.0285714	35	4.87507e-05		(GGGCT)n	1	2.34736e-05	3.45033e-06	1	0.000216029	2.29927e-05
(GGGGCG)n	1	3.19458e-05	0.0454545	1	0.000265041	0.0454545	22	3.06433e-05		(GGGGCG)n	1	2.34736e-05	3.45033e-06	1	0.000216029	2.29927e-05
(GGGGCT)n	1	3.19458e-05	0.0357143	0	0	0	28	3.90006e-05		(GGGGCT)n	1	2.34736e-05	3.45033e-06	0	0	0
(GGGGGT)n	1	3.19458e-05	0.047619	1	0.000265041	0.047619	21	2.92504e-05		(GGGGGT)n	1	2.34736e-05	3.45033e-06	1	0.000216029	2.29927e-05
(GGGTAGG)n	1	3.19458e-05	1	0	0	0	1	1.39288e-06		(GGGTAGG)n	1	2.34736e-05	3.45033e-06	0	0	0
(GGGTGG)n	1	3.19458e-05	0.04	0	0	0	25	3.48219e-05		(GGGTGG)n	1	2.34736e-05	3.45033e-06	0	0	0
(GGGTGT)n	1	3.19458e-05	0.5	0	0	0	2	2.78576e-06		(GGGTGT)n	1	2.34736e-05	3.45033e-06	0	0	0
(GGTCGC)n	1	3.19458e-05	1	1	0.000265041	1	1	1.39288e-06		(GGTCGC)n	1	2.34736e-05	3.45033e-06	1	0.000216029	2.29927e-05
(GGTCTG)n	1	3.19458e-05	0.2	0	0	0	5	6.96439e-06		(GGTCTG)n	1	2.34736e-05	3.45033e-06	0	0	0
(GGTCTGGC)n	1	3.19458e-05	1	1	0.000265041	1	1	1.39288e-06		(GGTCTGGC)n	1	2.34736e-05	3.45033e-06	1	0.000216029	2.29927e-05
(GGTGCC)n	1	3.19458e-05	0.333333	0	0	0	3	4.17863e-06		(GGTGCC)n	1	2.34736e-05	3.45033e-06	0	0	0
(GGTGCG)n	1	3.19458e-05	0.2	1	0.000265041	0.2	5	6.96439e-06		(GGTGCG)n	1	2.34736e-05	3.45033e-06	1	0.000216029	2.29927e-05
(GGTGCGG)n	1	3.19458e-05	0.5	1	0.000265041	0.5	2	2.78576e-06		(GGTGCGG)n	1	2.34736e-05	3.45033e-06	1	0.000216029	2.29927e-05
(GGTGGA)n	1	3.19458e-05	0.0294118	0	0	0	34	4.73578e-05		(GGTGGA)n	1	2.34736e-05	3.45033e-06	0	0	0
(GGTGGG)n	1	3.19458e-05	0.047619	0	0	0	21	2.92504e-05		(GGTGGG)n	1	2.34736e-05	3.45033e-06	0	0	0
(GGTGT)n	1	3.19458e-05	0.0769231	0	0	0	13	1.81074e-05		(GGTGT)n	1	2.34736e-05	3.45033e-06	0	0	0
(GGTGTG)n	1	3.19458e-05	0.0666667	0	0	0	15	2.08932e-05		(GGTGTG)n	1	2.34736e-05	3.45033e-06	0	0	0
(GGTGTGG)n	1	3.19458e-05	0.25	0	0	0	4	5.57151e-06		(GGTGTGG)n	1	2.34736e-05	3.45033e-06	0	0	0
(GTACGC)n	1	3.19458e-05	1	0	0	0	1	1.39288e-06		(GTACGC)n	1	2.34736e-05	3.45033e-06	0	0	0
(GTCCC)n	1	3.19458e-05	0.111111	0	0	0	9	1.25359e-05		(GTCCC)n	1	2.34736e-05	3.45033e-06	0	0	0
(GTCCCGC)n	1	3.19458e-05	1	0	0	0	1	1.39288e-06		(GTCCCGC)n	1	2.34736e-05	3.45033e-06	0	0	0
(GTCCG)n	1	3.19458e-05	1	1	0.000265041	1	1	1.39288e-06		(GTCCG)n	1	2.34736e-05	3.45033e-06	1	0.000216029	2.29927e-05
(GTCCGA)n	1	3.19458e-05	1	1	0.000265041	1	1	1.39288e-06		(GTCCGA)n	1	2.34736e-05	3.45033e-06	1	0.000216029	2.29927e-05
(GTCCTGA)n	1	3.19458e-05	0.333333	0	0	0	3	4.17863e-06		(GTCCTGA)n	1	2.34736e-05	3.45033e-06	0	0	0
(GTCG)n	1	3.19458e-05	1	0	0	0	1	1.39288e-06		(GTCG)n	1	2.34736e-05	3.45033e-06	0	0	0
(GTCGCC)n	1	3.19458e-05	0.5	1	0.000265041	0.5	2	2.78576e-06		(GTCGCC)n	1	2.34736e-05	3.45033e-06	1	0.000216029	2.29927e-05
(GTCTGC)n	1	3.19458e-05	0.5	0	0	0	2	2.78576e-06		(GTCTGC)n	1	2.34736e-05	3.45033e-06	0	0	0
(GTCTGG)n	1	3.19458e-05	0.333333	1	0.000265041	0.333333	3	4.17863e-06		(GTCTGG)n	1	2.34736e-05	3.45033e-06	1	0.000216029	2.29927e-05
(GTGAAT)n	1	3.19458e-05	0.111111	0	0	0	9	1.25359e-05		(GTGAAT)n	1	2.34736e-05	3.45033e-06	0	0	0
(GTGACAC)n	1	3.19458e-05	0.5	0	0	0	2	2.78576e-06		(GTGACAC)n	1	2.34736e-05	3.45033e-06	0	0	0
(GTGATGT)n	1	3.19458e-05	0.333333	0	0	0	3	4.17863e-06		(GTGATGT)n	1	2.34736e-05	3.45033e-06	0	0	0
(GTGCAG)n	1	3.19458e-05	0.111111	0	0	0	9	1.25359e-05		(GTGCAG)n	1	2.34736e-05	3.45033e-06	0	0	0
(GTGCAGC)n	1	3.19458e-05	1	0	0	0	1	1.39288e-06		(GTGCAGC)n	1	2.34736e-05	3.45033e-06	0	0	0
(GTGCAGT)n	1	3.19458e-05	0.5	0	0	0	2	2.78576e-06		(GTGCAGT)n	1	2.34736e-05	3.45033e-06	0	0	0
(GTGCATGC)n	1	3.19458e-05	1	0	0	0	1	1.39288e-06		(GTGCATGC)n	1	2.34736e-05	3.45033e-06	0	0	0
(GTGCATGT)n	1	3.19458e-05	0.333333	0	0	0	3	4.17863e-06		(GTGCATGT)n	1	2.34736e-05	3.45033e-06	0	0	0
(GTGCCAC)n	1	3.19458e-05	1	1	0.000265041	1	1	1.39288e-06		(GTGCCAC)n	1	2.34736e-05	3.45033e-06	1	0.000216029	2.29927e-05
(GTGCCAT)n	1	3.19458e-05	1	0	0	0	1	1.39288e-06		(GTGCCAT)n	1	2.34736e-05	3.45033e-06	0	0	0
(GTGCCC)n	1	3.19458e-05	0.5	0	0	0	2	2.78576e-06		(GTGCCC)n	1	2.34736e-05	3.45033e-06	0	0	0
(GTGCCCG)n	1	3.19458e-05	1	1	0.000265041	1	1	1.39288e-06		(GTGCCCG)n	1	2.34736e-05	3.45033e-06	1	0.000216029	2.29927e-05
(GTGCCTG)n	1	3.19458e-05	0.5	0	0	0	2	2.78576e-06		(GTGCCTG)n	1	2.34736e-05	3.45033e-06	0	0	0
(GTGCGCC)n	1	3.19458e-05	1	0	0	0	1	1.39288e-06		(GTGCGCC)n	1	2.34736e-05	3.45033e-06	0	0	0
(GTGCGG)n	1	3.19458e-05	1	1	0.000265041	1	1	1.39288e-06		(GTGCGG)n	1	2.34736e-05	3.45033e-06	1	0.000216029	2.29927e-05
(GTGCGTGTGC)n	1	3.19458e-05	1	0	0	0	1	1.39288e-06		(GTGCGTGTGC)n	1	2.34736e-05	3.45033e-06	0	0	0
(GTGCTGC)n	1	3.19458e-05	1	0	0	0	1	1.39288e-06		(GTGCTGC)n	1	2.34736e-05	3.45033e-06	0	0	0
(GTGCTT)n	1	3.19458e-05	0.333333	0	0	0	3	4.17863e-06		(GTGCTT)n	1	2.34736e-05	3.45033e-06	0	0	0
(GTGGAC)n	1	3.19458e-05	1	0	0	0	1	1.39288e-06		(GTGGAC)n	1	2.34736e-05	3.45033e-06	0	0	0
(GTGGAGG)n	1	3.19458e-05	0.0625	0	0	0	16	2.2286e-05		(GTGGAGG)n	1	2.34736e-05	3.45033e-06	0	0	0
(GTGGAT)n	1	3.19458e-05	0.25	0	0	0	4	5.57151e-06		(GTGGAT)n	1	2.34736e-05	3.45033e-06	0	0	0
(GTGGGG)n	1	3.19458e-05	0.025641	0	0	0	39	5.43222e-05		(GTGGGG)n	1	2.34736e-05	3.45033e-06	0	0	0
(GTGGGGG)n	1	3.19458e-05	0.5	1	0.000265041	0.5	2	2.78576e-06		(GTGGGGG)n	1	2.34736e-05	3.45033e-06	1	0.000216029	2.29927e-05
(GTGGTGT)n	1	3.19458e-05	0.25	0	0	0	4	5.57151e-06		(GTGGTGT)n	1	2.34736e-05	3.45033e-06	0	0	0
(GTGTAA)n	1	3.19458e-05	0.333333	0	0	0	3	4.17863e-06		(GTGTAA)n	1	2.34736e-05	3.45033e-06	0	0	0
(GTGTCT)n	1	3.19458e-05	0.0588235	0	0	0	17	2.36789e-05		(GTGTCT)n	1	2.34736e-05	3.45033e-06	0	0	0
(GTGTG)n	1	3.19458e-05	0.0714286	0	0	0	14	1.95003e-05		(GTGTG)n	1	2.34736e-05	3.45033e-06	0	0	0
(GTGTGAT)n	1	3.19458e-05	0.333333	0	0	0	3	4.17863e-06		(GTGTGAT)n	1	2.34736e-05	3.45033e-06	0	0	0
(GTGTGCA)n	1	3.19458e-05	1	0	0	0	1	1.39288e-06		(GTGTGCA)n	1	2.34736e-05	3.45033e-06	0	0	0
(GTGTGCATGC)n	1	3.19458e-05	1	0	0	0	1	1.39288e-06		(GTGTGCATGC)n	1	2.34736e-05	3.45033e-06	0	0	0
(GTGTGCATGT)n	1	3.19458e-05	1	0	0	0	1	1.39288e-06		(GTGTGCATGT)n	1	2.34736e-05	3.45033e-06	0	0	0
(GTGTGTGTGC)n	1	3.19458e-05	1	0	0	0	1	1.39288e-06		(GTGTGTGTGC)n	1	2.34736e-05	3.45033e-06	0	0	0
(GTGTGTGTGG)n	1	3.19458e-05	0.25	0	0	0	4	5.57151e-06		(GTGTGTGTGG)n	1	2.34736e-05	3.45033e-06	0	0	0
(GTGTGTT)n	1	3.19458e-05	0.25	0	0	0	4	5.57151e-06		(GTGTGTT)n	1	2.34736e-05	3.45033e-06	0	0	0
(GTGTTC)n	1	3.19458e-05	1	0	0	0	1	1.39288e-06		(GTGTTC)n	1	2.34736e-05	3.45033e-06	0	0	0
(GTGTTT)n	2	6.38916e-05	0.0714286	0	0	0	28	3.90006e-05		(GTGTTT)n	1	2.34736e-05	3.45033e-06	0	0	0
(GTGTTTACAT)n	1	3.19458e-05	1	0	0	0	1	1.39288e-06		(GTGTTTACAT)n	1	2.34736e-05	3.45033e-06	0	0	0
(GTTT)n	1	3.19458e-05	0.000443066	0	0	0	2257	0.00314373		(GTTT)n	1	2.34736e-05	3.45033e-06	0	0	0
(GTTTGT)n	1	3.19458e-05	0.0454545	0	0	0	22	3.06433e-05		(GTTTGT)n	1	2.34736e-05	3.45033e-06	0	0	0
(TAACACA)n	1	3.19458e-05	1	0	0	0	1	1.39288e-06		(TAACACA)n	1	2.34736e-05	3.45033e-06	0	0	0
(TATACACACG)n	1	3.19458e-05	1	0	0	0	1	1.39288e-06		(TATACACACG)n	1	2.34736e-05	3.45033e-06	0	0	0
(TATATATACG)n	1	3.19458e-05	0.0588235	0	0	0	17	2.36789e-05		(TATATATACG)n	1	2.34736e-05	3.45033e-06	0	0	0
(TATATATGTG)n	1	3.19458e-05	0.047619	0	0	0	21	2.92504e-05		(TATATATGTG)n	1	2.34736e-05	3.45033e-06	0	0	0
(TATATGCGTG)n	1	3.19458e-05	1	0	0	0	1	1.39288e-06		(TATATGCGTG)n	1	2.34736e-05	3.45033e-06	0	0	0
(TATATTA)n	1	3.19458e-05	0.00680272	0	0	0	147	0.000204753		(TATATTA)n	1	2.34736e-05	3.45033e-06	0	0	0
(TCAA)n	1	3.19458e-05	0.00346021	0	0	0	289	0.000402542		(TCAA)n	1	2.34736e-05	3.45033e-06	0	0	0
(TCAC)n	1	3.19458e-05	0.00719424	0	0	0	139	0.00019361		(TCAC)n	1	2.34736e-05	3.45033e-06	0	0	0
(TCAGGCA)n	1	3.19458e-05	1	0	0	0	1	1.39288e-06		(TCAGGCA)n	1	2.34736e-05	3.45033e-06	0	0	0
(TCCATA)n	1	3.19458e-05	0.333333	0	0	0	3	4.17863e-06		(TCCATA)n	1	2.34736e-05	3.45033e-06	0	0	0
(TCCCCG)n	1	3.19458e-05	0.125	0	0	0	8	1.1143e-05		(TCCCCG)n	1	2.34736e-05	3.45033e-06	0	0	0
(TCCCCGCG)n	1	3.19458e-05	1	0	0	0	1	1.39288e-06		(TCCCCGCG)n	1	2.34736e-05	3.45033e-06	0	0	0
(TCCCG)n	1	3.19458e-05	0.0909091	1	0.000265041	0.0909091	11	1.53217e-05		(TCCCG)n	1	2.34736e-05	3.45033e-06	1	0.000216029	2.29927e-05
(TCCCGA)n	1	3.19458e-05	0.5	0	0	0	2	2.78576e-06		(TCCCGA)n	1	2.34736e-05	3.45033e-06	0	0	0
(TCCCTC)n	1	3.19458e-05	0.00649351	1	0.000265041	0.00649351	154	0.000214503		(TCCCTC)n	1	2.34736e-05	3.45033e-06	1	0.000216029	2.29927e-05
(TCCCTCC)n	1	3.19458e-05	0.027027	1	0.000265041	0.027027	37	5.15365e-05		(TCCCTCC)n	1	2.34736e-05	3.45033e-06	1	0.000216029	2.29927e-05
(TCCG)n	1	3.19458e-05	0.0588235	1	0.000265041	0.0588235	17	2.36789e-05		(TCCG)n	1	2.34736e-05	3.45033e-06	1	0.000216029	2.29927e-05
(TCCGCA)n	1	3.19458e-05	1	0	0	0	1	1.39288e-06		(TCCGCA)n	1	2.34736e-05	3.45033e-06	0	0	0
(TCCGCAC)n	1	3.19458e-05	1	0	0	0	1	1.39288e-06		(TCCGCAC)n	1	2.34736e-05	3.45033e-06	0	0	0
(TCCGGCG)n	1	3.19458e-05	1	0	0	0	1	1.39288e-06		(TCCGGCG)n	1	2.34736e-05	3.45033e-06	0	0	0
(TCCTCC)n	1	3.19458e-05	0.0138889	0	0	0	72	0.000100287		(TCCTCC)n	1	2.34736e-05	3.45033e-06	0	0	0
(TCGCTC)n	1	3.19458e-05	1	0	0	0	1	1.39288e-06		(TCGCTC)n	1	2.34736e-05	3.45033e-06	0	0	0
(TCTCAC)n	1	3.19458e-05	0.037037	0	0	0	27	3.76077e-05		(TCTCAC)n	1	2.34736e-05	3.45033e-06	0	0	0
(TCTCCC)n	1	3.19458e-05	0.00574713	0	0	0	174	0.000242361		(TCTCCC)n	1	2.34736e-05	3.45033e-06	0	0	0
(TCTCCT)n	1	3.19458e-05	0.00740741	1	0.000265041	0.00740741	135	0.000188039		(TCTCCT)n	1	2.34736e-05	3.45033e-06	1	0.000216029	2.29927e-05
(TCTCTCT)n	1	3.19458e-05	0.05	0	0	0	20	2.78576e-05		(TCTCTCT)n	1	2.34736e-05	3.45033e-06	0	0	0
(TCTCTCTG)n	1	3.19458e-05	0.0588235	0	0	0	17	2.36789e-05		(TCTCTCTG)n	1	2.34736e-05	3.45033e-06	0	0	0
(TCTGC)n	1	3.19458e-05	0.0333333	0	0	0	30	4.17863e-05		(TCTGC)n	1	2.34736e-05	3.45033e-06	0	0	0
(TCTGTAC)n	1	3.19458e-05	1	0	0	0	1	1.39288e-06		(TCTGTAC)n	1	2.34736e-05	3.45033e-06	0	0	0
(TCTTCA)n	1	3.19458e-05	0.0212766	0	0	0	47	6.54653e-05		(TCTTCA)n	1	2.34736e-05	3.45033e-06	0	0	0
(TGAGCAG)n	1	3.19458e-05	0.5	0	0	0	2	2.78576e-06		(TGAGCAG)n	1	2.34736e-05	3.45033e-06	0	0	0
(TGAGCG)n	1	3.19458e-05	0.5	0	0	0	2	2.78576e-06		(TGAGCG)n	1	2.34736e-05	3.45033e-06	0	0	0
(TGAGG)n	1	3.19458e-05	0.0909091	0	0	0	11	1.53217e-05		(TGAGG)n	1	2.34736e-05	3.45033e-06	0	0	0
(TGAGGTG)n	1	3.19458e-05	0.166667	1	0.000265041	0.166667	6	8.35727e-06		(TGAGGTG)n	1	2.34736e-05	3.45033e-06	1	0.000216029	2.29927e-05
(TGAGTGTGCA)n	1	3.19458e-05	1	0	0	0	1	1.39288e-06		(TGAGTGTGCA)n	1	2.34736e-05	3.45033e-06	0	0	0
(TGCACAA)n	1	3.19458e-05	1	0	0	0	1	1.39288e-06		(TGCACAA)n	1	2.34736e-05	3.45033e-06	0	0	0
(TGCACACAC)n	1	3.19458e-05	1	0	0	0	1	1.39288e-06		(TGCACACAC)n	1	2.34736e-05	3.45033e-06	0	0	0
(TGCACACGCA)n	1	3.19458e-05	1	0	0	0	1	1.39288e-06		(TGCACACGCA)n	1	2.34736e-05	3.45033e-06	0	0	0
(TGCACG)n	1	3.19458e-05	1	0	0	0	1	1.39288e-06		(TGCACG)n	1	2.34736e-05	3.45033e-06	0	0	0
(TGCAGC)n	1	3.19458e-05	0.142857	0	0	0	7	9.75015e-06		(TGCAGC)n	1	2.34736e-05	3.45033e-06	0	0	0
(TGCAGCC)n	1	3.19458e-05	1	0	0	0	1	1.39288e-06		(TGCAGCC)n	1	2.34736e-05	3.45033e-06	0	0	0
(TGCAGTG)n	1	3.19458e-05	0.333333	0	0	0	3	4.17863e-06		(TGCAGTG)n	1	2.34736e-05	3.45033e-06	0	0	0
(TGCATGAGTG)n	1	3.19458e-05	0.5	0	0	0	2	2.78576e-06		(TGCATGAGTG)n	1	2.34736e-05	3.45033e-06	0	0	0
(TGCATGTG)n	1	3.19458e-05	0.2	0	0	0	5	6.96439e-06		(TGCATGTG)n	1	2.34736e-05	3.45033e-06	0	0	0
(TGCATGTGTA)n	1	3.19458e-05	1	0	0	0	1	1.39288e-06		(TGCATGTGTA)n	1	2.34736e-05	3.45033e-06	0	0	0
(TGCCATG)n	1	3.19458e-05	1	0	0	0	1	1.39288e-06		(TGCCATG)n	1	2.34736e-05	3.45033e-06	0	0	0
(TGCCC)n	1	3.19458e-05	0.0126582	0	0	0	79	0.000110037		(TGCCC)n	1	2.34736e-05	3.45033e-06	0	0	0
(TGCCCA)n	1	3.19458e-05	0.0833333	0	0	0	12	1.67145e-05		(TGCCCA)n	1	2.34736e-05	3.45033e-06	0	0	0
(TGCCCCT)n	1	3.19458e-05	0.333333	0	0	0	3	4.17863e-06		(TGCCCCT)n	1	2.34736e-05	3.45033e-06	0	0	0
(TGCCCT)n	1	3.19458e-05	0.111111	1	0.000265041	0.111111	9	1.25359e-05		(TGCCCT)n	1	2.34736e-05	3.45033e-06	1	0.000216029	2.29927e-05
(TGCCCTC)n	1	3.19458e-05	0.1	0	0	0	10	1.39288e-05		(TGCCCTC)n	1	2.34736e-05	3.45033e-06	0	0	0
(TGCCGC)n	1	3.19458e-05	0.142857	0	0	0	7	9.75015e-06		(TGCCGC)n	1	2.34736e-05	3.45033e-06	0	0	0
(TGCCTC)n	1	3.19458e-05	0.0277778	0	0	0	36	5.01436e-05		(TGCCTC)n	1	2.34736e-05	3.45033e-06	0	0	0
(TGCGC)n	1	3.19458e-05	0.5	0	0	0	2	2.78576e-06		(TGCGC)n	1	2.34736e-05	3.45033e-06	0	0	0
(TGCGCC)n	1	3.19458e-05	1	1	0.000265041	1	1	1.39288e-06		(TGCGCC)n	1	2.34736e-05	3.45033e-06	1	0.000216029	2.29927e-05
(TGCGCGC)n	1	3.19458e-05	1	0	0	0	1	1.39288e-06		(TGCGCGC)n	1	2.34736e-05	3.45033e-06	0	0	0
(TGCGTGGCG)n	1	3.19458e-05	1	0	0	0	1	1.39288e-06		(TGCGTGGCG)n	1	2.34736e-05	3.45033e-06	0	0	0
(TGCT)n	1	3.19458e-05	0.0172414	0	0	0	58	8.07869e-05		(TGCT)n	1	2.34736e-05	3.45033e-06	0	0	0
(TGCTC)n	1	3.19458e-05	0.0625	0	0	0	16	2.2286e-05		(TGCTC)n	1	2.34736e-05	3.45033e-06	0	0	0
(TGCTCC)n	1	3.19458e-05	0.0416667	0	0	0	24	3.34291e-05		(TGCTCC)n	1	2.34736e-05	3.45033e-06	0	0	0
(TGCTGCC)n	1	3.19458e-05	0.2	0	0	0	5	6.96439e-06		(TGCTGCC)n	1	2.34736e-05	3.45033e-06	0	0	0
(TGCTTG)n	1	3.19458e-05	0.2	0	0	0	5	6.96439e-06		(TGCTTG)n	1	2.34736e-05	3.45033e-06	0	0	0
(TGGCGC)n	1	3.19458e-05	0.2	0	0	0	5	6.96439e-06		(TGGCGC)n	1	2.34736e-05	3.45033e-06	0	0	0
(TGGCGCC)n	1	3.19458e-05	1	0	0	0	1	1.39288e-06		(TGGCGCC)n	1	2.34736e-05	3.45033e-06	0	0	0
(TGGCGCGC)n	1	3.19458e-05	1	0	0	0	1	1.39288e-06		(TGGCGCGC)n	1	2.34736e-05	3.45033e-06	0	0	0
(TGGCGG)n	1	3.19458e-05	0.111111	1	0.000265041	0.111111	9	1.25359e-05		(TGGCGG)n	1	2.34736e-05	3.45033e-06	1	0.000216029	2.29927e-05
(TGGCTG)n	1	3.19458e-05	0.1	1	0.000265041	0.1	10	1.39288e-05		(TGGCTG)n	1	2.34736e-05	3.45033e-06	1	0.000216029	2.29927e-05
(TGGG)n	1	3.19458e-05	0.0142857	0	0	0	70	9.75015e-05		(TGGG)n	1	2.34736e-05	3.45033e-06	0	0	0
(TGGGC)n	1	3.19458e-05	0.0555556	0	0	0	18	2.50718e-05		(TGGGC)n	1	2.34736e-05	3.45033e-06	0	0	0
(TGGGG)n	1	3.19458e-05	0.0204082	0	0	0	49	6.8251e-05		(TGGGG)n	1	2.34736e-05	3.45033e-06	0	0	0
(TGGGGC)n	1	3.19458e-05	0.047619	0	0	0	21	2.92504e-05		(TGGGGC)n	1	2.34736e-05	3.45033e-06	0	0	0
(TGGTGC)n	1	3.19458e-05	0.0769231	1	0.000265041	0.0769231	13	1.81074e-05		(TGGTGC)n	1	2.34736e-05	3.45033e-06	1	0.000216029	2.29927e-05
(TGGTGG)n	1	3.19458e-05	0.0333333	0	0	0	30	4.17863e-05		(TGGTGG)n	1	2.34736e-05	3.45033e-06	0	0	0
(TGGTGTG)n	1	3.19458e-05	0.125	0	0	0	8	1.1143e-05		(TGGTGTG)n	1	2.34736e-05	3.45033e-06	0	0	0
(TGTGAC)n	1	3.19458e-05	0.0833333	0	0	0	12	1.67145e-05		(TGTGAC)n	1	2.34736e-05	3.45033e-06	0	0	0
(TGTGCATGTG)n	1	3.19458e-05	0.5	0	0	0	2	2.78576e-06		(TGTGCATGTG)n	1	2.34736e-05	3.45033e-06	0	0	0
(TGTGCTG)n	1	3.19458e-05	0.5	0	0	0	2	2.78576e-06		(TGTGCTG)n	1	2.34736e-05	3.45033e-06	0	0	0
(TGTGG)n	1	3.19458e-05	0.0555556	0	0	0	18	2.50718e-05		(TGTGG)n	1	2.34736e-05	3.45033e-06	0	0	0
(TGTGGA)n	1	3.19458e-05	0.142857	0	0	0	7	9.75015e-06		(TGTGGA)n	1	2.34736e-05	3.45033e-06	0	0	0
(TGTGGCC)n	1	3.19458e-05	0.5	0	0	0	2	2.78576e-06		(TGTGGCC)n	1	2.34736e-05	3.45033e-06	0	0	0
(TGTGGTG)n	1	3.19458e-05	0.5	0	0	0	2	2.78576e-06		(TGTGGTG)n	1	2.34736e-05	3.45033e-06	0	0	0
(TGTGTACATG)n	1	3.19458e-05	1	0	0	0	1	1.39288e-06		(TGTGTACATG)n	1	2.34736e-05	3.45033e-06	0	0	0
(TGTGTCTG)n	1	3.19458e-05	0.333333	0	0	0	3	4.17863e-06		(TGTGTCTG)n	1	2.34736e-05	3.45033e-06	0	0	0
(TGTGTCTGTG)n	1	3.19458e-05	1	0	0	0	1	1.39288e-06		(TGTGTCTGTG)n	1	2.34736e-05	3.45033e-06	0	0	0
(TGTGTGCATA)n	1	3.19458e-05	1	0	0	0	1	1.39288e-06		(TGTGTGCATA)n	1	2.34736e-05	3.45033e-06	0	0	0
(TGTGTGCATC)n	1	3.19458e-05	1	0	0	0	1	1.39288e-06		(TGTGTGCATC)n	1	2.34736e-05	3.45033e-06	0	0	0
(TGTGTGCC)n	1	3.19458e-05	1	0	0	0	1	1.39288e-06		(TGTGTGCC)n	1	2.34736e-05	3.45033e-06	0	0	0
(TGTGTGCG)n	1	3.19458e-05	0.5	0	0	0	2	2.78576e-06		(TGTGTGCG)n	1	2.34736e-05	3.45033e-06	0	0	0
(TGTGTGCTG)n	1	3.19458e-05	1	0	0	0	1	1.39288e-06		(TGTGTGCTG)n	1	2.34736e-05	3.45033e-06	0	0	0
(TGTGTGGA)n	1	3.19458e-05	0.333333	0	0	0	3	4.17863e-06		(TGTGTGGA)n	1	2.34736e-05	3.45033e-06	0	0	0
(TGTGTGTC)n	1	3.19458e-05	0.1	0	0	0	10	1.39288e-05		(TGTGTGTC)n	1	2.34736e-05	3.45033e-06	0	0	0
(TGTGTGTGAC)n	1	3.19458e-05	1	0	0	0	1	1.39288e-06		(TGTGTGTGAC)n	1	2.34736e-05	3.45033e-06	0	0	0
(TGTGTGTGTC)n	1	3.19458e-05	0.5	0	0	0	2	2.78576e-06		(TGTGTGTGTC)n	1	2.34736e-05	3.45033e-06	0	0	0
(TGTGTGTTCA)n	1	3.19458e-05	1	0	0	0	1	1.39288e-06		(TGTGTGTTCA)n	1	2.34736e-05	3.45033e-06	0	0	0
(TGTTGG)n	1	3.19458e-05	0.125	0	0	0	8	1.1143e-05		(TGTTGG)n	1	2.34736e-05	3.45033e-06	0	0	0
(TGTTT)n	1	3.19458e-05	0.000693001	0	0	0	1443	0.00200992		(TGTTT)n	1	2.34736e-05	3.45033e-06	0	0	0
(TT)n	1	3.19458e-05	0.00156495	0	0	0	639	0.000890049		(TT)n	1	2.34736e-05	3.45033e-06	0	0	0
(TTAATTT)n	1	3.19458e-05	0.00847458	0	0	0	118	0.00016436		(TTAATTT)n	1	2.34736e-05	3.45033e-06	0	0	0
(TTAT)n	1	3.19458e-05	0.000253485	1	0.000265041	0.000253485	3945	0.0054949		(TTAT)n	1	2.34736e-05	3.45033e-06	1	0.000216029	2.29927e-05
(TTATTTT)n	1	3.19458e-05	0.0078125	0	0	0	128	0.000178288		(TTATTTT)n	1	2.34736e-05	3.45033e-06	0	0	0
(TTCC)n	1	3.19458e-05	0.000265182	0	0	0	3771	0.00525254		(TTCC)n	1	2.34736e-05	3.45033e-06	0	0	0
(TTGCACA)n	1	3.19458e-05	1	0	0	0	1	1.39288e-06		(TTGCACA)n	1	2.34736e-05	3.45033e-06	0	0	0
(TTGGTT)n	1	3.19458e-05	0.05	0	0	0	20	2.78576e-05		(TTGGTT)n	1	2.34736e-05	3.45033e-06	0	0	0
(TTGT)n	1	3.19458e-05	0.000573066	0	0	0	1745	0.00243057		(TTGT)n	1	2.34736e-05	3.45033e-06	0	0	0
(TTGTG)n	1	3.19458e-05	0.0322581	0	0	0	31	4.31792e-05		(TTGTG)n	1	2.34736e-05	3.45033e-06	0	0	0
(TTTC)n	1	3.19458e-05	0.000191022	0	0	0	5235	0.00729172		(TTTC)n	1	2.34736e-05	3.45033e-06	0	0	0
(TTTCTG)n	1	3.19458e-05	0.016129	0	0	0	62	8.63584e-05		(TTTCTG)n	1	2.34736e-05	3.45033e-06	0	0	0
(TTTG)n	1	3.19458e-05	0.000285633	0	0	0	3501	0.00487647		(TTTG)n	1	2.34736e-05	3.45033e-06	0	0	0
(TTTGG)n	1	3.19458e-05	0.00625	0	0	0	160	0.00022286		(TTTGG)n	1	2.34736e-05	3.45033e-06	0	0	0
(TTTGTG)n	1	3.19458e-05	0.0126582	0	0	0	79	0.000110037		(TTTGTG)n	1	2.34736e-05	3.45033e-06	0	0	0
(TTTTA)n	1	3.19458e-05	0.000621504	0	0	0	1609	0.00224114		(TTTTA)n	1	2.34736e-05	3.45033e-06	0	0	0
(TTTTCT)n	1	3.19458e-05	0.00211416	0	0	0	473	0.000658831		(TTTTCT)n	1	2.34736e-05	3.45033e-06	0	0	0
(TTTTG)n	1	3.19458e-05	0.000423908	0	0	0	2359	0.0032858		(TTTTG)n	1	2.34736e-05	3.45033e-06	0	0	0
(AAA)n	0	0	0	0	0	0	4	5.57151e-06		(AAA)n	0	0	0	0	0	0
(AAAAAAC)n	0	0	0	0	0	0	39	5.43222e-05		(AAAAAAC)n	0	0	0	0	0	0
(AAAAAAG)n	0	0	0	0	0	0	13	1.81074e-05		(AAAAAAG)n	0	0	0	0	0	0
(AAAAAAT)n	0	0	0	0	0	0	11	1.53217e-05		(AAAAAAT)n	0	0	0	0	0	0
(AAAAAC)n	0	0	0	0	0	0	281	0.000391399		(AAAAAC)n	0	0	0	0	0	0
(AAAAACA)n	0	0	0	0	0	0	25	3.48219e-05		(AAAAACA)n	0	0	0	0	0	0
(AAAAACC)n	0	0	0	0	0	0	8	1.1143e-05		(AAAAACC)n	0	0	0	0	0	0
(AAAAACT)n	0	0	0	0	0	0	2	2.78576e-06		(AAAAACT)n	0	0	0	0	0	0
(AAAAAG)n	0	0	0	0	0	0	77	0.000107252		(AAAAAG)n	0	0	0	0	0	0
(AAAAAGA)n	0	0	0	0	0	0	6	8.35727e-06		(AAAAAGA)n	0	0	0	0	0	0
(AAAAAGG)n	0	0	0	0	0	0	1	1.39288e-06		(AAAAAGG)n	0	0	0	0	0	0
(AAAAAT)n	0	0	0	0	0	0	90	0.000125359		(AAAAAT)n	0	0	0	0	0	0
(AAAAATA)n	0	0	0	0	0	0	18	2.50718e-05		(AAAAATA)n	0	0	0	0	0	0
(AAAAATC)n	0	0	0	0	0	0	2	2.78576e-06		(AAAAATC)n	0	0	0	0	0	0
(AAAAATT)n	0	0	0	0	0	0	9	1.25359e-05		(AAAAATT)n	0	0	0	0	0	0
(AAAACA)n	0	0	0	0	0	0	461	0.000642117		(AAAACA)n	0	0	0	0	0	0
(AAAACAA)n	0	0	0	0	0	0	119	0.000165752		(AAAACAA)n	0	0	0	0	0	0
(AAAACAAA)n	0	0	0	0	0	0	14	1.95003e-05		(AAAACAAA)n	0	0	0	0	0	0
(AAAACAAAA)n	0	0	0	0	0	0	1	1.39288e-06		(AAAACAAAA)n	0	0	0	0	0	0
(AAAACAACT)n	0	0	0	0	0	0	1	1.39288e-06		(AAAACAACT)n	0	0	0	0	0	0
(AAAACAC)n	0	0	0	0	0	0	2	2.78576e-06		(AAAACAC)n	0	0	0	0	0	0
(AAAACAT)n	0	0	0	0	0	0	2	2.78576e-06		(AAAACAT)n	0	0	0	0	0	0
(AAAACATTGG)n	0	0	0	0	0	0	1	1.39288e-06		(AAAACATTGG)n	0	0	0	0	0	0
(AAAACC)n	0	0	0	0	0	0	42	5.85009e-05		(AAAACC)n	0	0	0	0	0	0
(AAAACCA)n	0	0	0	0	0	0	1	1.39288e-06		(AAAACCA)n	0	0	0	0	0	0
(AAAACT)n	0	0	0	0	0	0	7	9.75015e-06		(AAAACT)n	0	0	0	0	0	0
(AAAACTATAT)n	0	0	0	0	0	0	1	1.39288e-06		(AAAACTATAT)n	0	0	0	0	0	0
(AAAACTC)n	0	0	0	0	0	0	1	1.39288e-06		(AAAACTC)n	0	0	0	0	0	0
(AAAACTG)n	0	0	0	0	0	0	2	2.78576e-06		(AAAACTG)n	0	0	0	0	0	0
(AAAAG)n	0	0	0	0	0	0	669	0.000931835		(AAAAG)n	0	0	0	0	0	0
(AAAAGA)n	0	0	0	0	0	0	88	0.000122573		(AAAAGA)n	0	0	0	0	0	0
(AAAAGAA)n	0	0	0	0	0	0	19	2.64647e-05		(AAAAGAA)n	0	0	0	0	0	0
(AAAAGAAA)n	0	0	0	0	0	0	5	6.96439e-06		(AAAAGAAA)n	0	0	0	0	0	0
(AAAAGAAAA)n	0	0	0	0	0	0	1	1.39288e-06		(AAAAGAAAA)n	0	0	0	0	0	0
(AAAAGAAAG)n	0	0	0	0	0	0	1	1.39288e-06		(AAAAGAAAG)n	0	0	0	0	0	0
(AAAAGAG)n	0	0	0	0	0	0	2	2.78576e-06		(AAAAGAG)n	0	0	0	0	0	0
(AAAAGC)n	0	0	0	0	0	0	5	6.96439e-06		(AAAAGC)n	0	0	0	0	0	0
(AAAAGG)n	0	0	0	0	0	0	5	6.96439e-06		(AAAAGG)n	0	0	0	0	0	0
(AAAAGGA)n	0	0	0	0	0	0	2	2.78576e-06		(AAAAGGA)n	0	0	0	0	0	0
(AAAAGGC)n	0	0	0	0	0	0	2	2.78576e-06		(AAAAGGC)n	0	0	0	0	0	0
(AAAAGT)n	0	0	0	0	0	0	2	2.78576e-06		(AAAAGT)n	0	0	0	0	0	0
(AAAAGTA)n	0	0	0	0	0	0	1	1.39288e-06		(AAAAGTA)n	0	0	0	0	0	0
(AAAAGTTA)n	0	0	0	0	0	0	1	1.39288e-06		(AAAAGTTA)n	0	0	0	0	0	0
(AAAAGTTTT)n	0	0	0	0	0	0	1	1.39288e-06		(AAAAGTTTT)n	0	0	0	0	0	0
(AAAATA)n	0	0	0	0	0	0	120	0.000167145		(AAAATA)n	0	0	0	0	0	0
(AAAATAA)n	0	0	0	0	0	0	29	4.03935e-05		(AAAATAA)n	0	0	0	0	0	0
(AAAATAAA)n	0	0	0	0	0	0	4	5.57151e-06		(AAAATAAA)n	0	0	0	0	0	0
(AAAATAAAT)n	0	0	0	0	0	0	3	4.17863e-06		(AAAATAAAT)n	0	0	0	0	0	0
(AAAATAAATT)n	0	0	0	0	0	0	1	1.39288e-06		(AAAATAAATT)n	0	0	0	0	0	0
(AAAATAC)n	0	0	0	0	0	0	5	6.96439e-06		(AAAATAC)n	0	0	0	0	0	0
(AAAATAG)n	0	0	0	0	0	0	2	2.78576e-06		(AAAATAG)n	0	0	0	0	0	0
(AAAATAGTG)n	0	0	0	0	0	0	1	1.39288e-06		(AAAATAGTG)n	0	0	0	0	0	0
(AAAATAT)n	0	0	0	0	0	0	2	2.78576e-06		(AAAATAT)n	0	0	0	0	0	0
(AAAATATAAG)n	0	0	0	0	0	0	1	1.39288e-06		(AAAATATAAG)n	0	0	0	0	0	0
(AAAATATATA)n	0	0	0	0	0	0	1	1.39288e-06		(AAAATATATA)n	0	0	0	0	0	0
(AAAATATT)n	0	0	0	0	0	0	2	2.78576e-06		(AAAATATT)n	0	0	0	0	0	0
(AAAATC)n	0	0	0	0	0	0	5	6.96439e-06		(AAAATC)n	0	0	0	0	0	0
(AAAATCC)n	0	0	0	0	0	0	2	2.78576e-06		(AAAATCC)n	0	0	0	0	0	0
(AAAATG)n	0	0	0	0	0	0	4	5.57151e-06		(AAAATG)n	0	0	0	0	0	0
(AAAATGC)n	0	0	0	0	0	0	1	1.39288e-06		(AAAATGC)n	0	0	0	0	0	0
(AAAATGT)n	0	0	0	0	0	0	1	1.39288e-06		(AAAATGT)n	0	0	0	0	0	0
(AAAATT)n	0	0	0	0	0	0	43	5.98938e-05		(AAAATT)n	0	0	0	0	0	0
(AAAATTA)n	0	0	0	0	0	0	7	9.75015e-06		(AAAATTA)n	0	0	0	0	0	0
(AAAATTAAAA)n	0	0	0	0	0	0	1	1.39288e-06		(AAAATTAAAA)n	0	0	0	0	0	0
(AAAATTC)n	0	0	0	0	0	0	1	1.39288e-06		(AAAATTC)n	0	0	0	0	0	0
(AAAATTT)n	0	0	0	0	0	0	2	2.78576e-06		(AAAATTT)n	0	0	0	0	0	0
(AAACA)n	0	0	0	0	0	0	931	0.00129677		(AAACA)n	0	0	0	0	0	0
(AAACAA)n	0	0	0	0	0	0	176	0.000245147		(AAACAA)n	0	0	0	0	0	0
(AAACAAA)n	0	0	0	0	0	0	31	4.31792e-05		(AAACAAA)n	0	0	0	0	0	0
(AAACAAAA)n	0	0	0	0	0	0	2	2.78576e-06		(AAACAAAA)n	0	0	0	0	0	0
(AAACAAAAC)n	0	0	0	0	0	0	1	1.39288e-06		(AAACAAAAC)n	0	0	0	0	0	0
(AAACAAAC)n	0	0	0	0	0	0	1	1.39288e-06		(AAACAAAC)n	0	0	0	0	0	0
(AAACAAACAA)n	0	0	0	0	0	0	1	1.39288e-06		(AAACAAACAA)n	0	0	0	0	0	0
(AAACAAAT)n	0	0	0	0	0	0	1	1.39288e-06		(AAACAAAT)n	0	0	0	0	0	0
(AAACAAC)n	0	0	0	0	0	0	8	1.1143e-05		(AAACAAC)n	0	0	0	0	0	0
(AAACAC)n	0	0	0	0	0	0	7	9.75015e-06		(AAACAC)n	0	0	0	0	0	0
(AAACACT)n	0	0	0	0	0	0	1	1.39288e-06		(AAACACT)n	0	0	0	0	0	0
(AAACAG)n	0	0	0	0	0	0	1	1.39288e-06		(AAACAG)n	0	0	0	0	0	0
(AAACAGT)n	0	0	0	0	0	0	1	1.39288e-06		(AAACAGT)n	0	0	0	0	0	0
(AAACAT)n	0	0	0	0	0	0	2	2.78576e-06		(AAACAT)n	0	0	0	0	0	0
(AAACATA)n	0	0	0	0	0	0	1	1.39288e-06		(AAACATA)n	0	0	0	0	0	0
(AAACATAAG)n	0	0	0	0	0	0	1	1.39288e-06		(AAACATAAG)n	0	0	0	0	0	0
(AAACATAT)n	0	0	0	0	0	0	1	1.39288e-06		(AAACATAT)n	0	0	0	0	0	0
(AAACC)n	0	0	0	0	0	0	131	0.000182467		(AAACC)n	0	0	0	0	0	0
(AAACCA)n	0	0	0	0	0	0	8	1.1143e-05		(AAACCA)n	0	0	0	0	0	0
(AAACCAA)n	0	0	0	0	0	0	1	1.39288e-06		(AAACCAA)n	0	0	0	0	0	0
(AAACCAAA)n	0	0	0	0	0	0	1	1.39288e-06		(AAACCAAA)n	0	0	0	0	0	0
(AAACCT)n	0	0	0	0	0	0	1	1.39288e-06		(AAACCT)n	0	0	0	0	0	0
(AAACCTA)n	0	0	0	0	0	0	7	9.75015e-06		(AAACCTA)n	0	0	0	0	0	0
(AAACG)n	0	0	0	0	0	0	2	2.78576e-06		(AAACG)n	0	0	0	0	0	0
(AAACT)n	0	0	0	0	0	0	25	3.48219e-05		(AAACT)n	0	0	0	0	0	0
(AAACTA)n	0	0	0	0	0	0	4	5.57151e-06		(AAACTA)n	0	0	0	0	0	0
(AAACTAT)n	0	0	0	0	0	0	2	2.78576e-06		(AAACTAT)n	0	0	0	0	0	0
(AAACTT)n	0	0	0	0	0	0	1	1.39288e-06		(AAACTT)n	0	0	0	0	0	0
(AAACTTC)n	0	0	0	0	0	0	1	1.39288e-06		(AAACTTC)n	0	0	0	0	0	0
(AAACTTTCTA)n	0	0	0	0	0	0	1	1.39288e-06		(AAACTTTCTA)n	0	0	0	0	0	0
(AAACTTTTTG)n	0	0	0	0	0	0	1	1.39288e-06		(AAACTTTTTG)n	0	0	0	0	0	0
(AAAGA)n	0	0	0	0	0	0	308	0.000429006		(AAAGA)n	0	0	0	0	0	0
(AAAGAA)n	0	0	0	0	0	0	80	0.00011143		(AAAGAA)n	0	0	0	0	0	0
(AAAGAAA)n	0	0	0	0	0	0	9	1.25359e-05		(AAAGAAA)n	0	0	0	0	0	0
(AAAGAAAA)n	0	0	0	0	0	0	1	1.39288e-06		(AAAGAAAA)n	0	0	0	0	0	0
(AAAGAAAG)n	0	0	0	0	0	0	2	2.78576e-06		(AAAGAAAG)n	0	0	0	0	0	0
(AAAGAAAGAA)n	0	0	0	0	0	0	1	1.39288e-06		(AAAGAAAGAA)n	0	0	0	0	0	0
(AAAGAACA)n	0	0	0	0	0	0	1	1.39288e-06		(AAAGAACA)n	0	0	0	0	0	0
(AAAGAAG)n	0	0	0	0	0	0	4	5.57151e-06		(AAAGAAG)n	0	0	0	0	0	0
(AAAGAAGG)n	0	0	0	0	0	0	1	1.39288e-06		(AAAGAAGG)n	0	0	0	0	0	0
(AAAGAC)n	0	0	0	0	0	0	3	4.17863e-06		(AAAGAC)n	0	0	0	0	0	0
(AAAGACAA)n	0	0	0	0	0	0	1	1.39288e-06		(AAAGACAA)n	0	0	0	0	0	0
(AAAGAG)n	0	0	0	0	0	0	19	2.64647e-05		(AAAGAG)n	0	0	0	0	0	0
(AAAGAGAAAG)n	0	0	0	0	0	0	1	1.39288e-06		(AAAGAGAAAG)n	0	0	0	0	0	0
(AAAGAGAG)n	0	0	0	0	0	0	1	1.39288e-06		(AAAGAGAG)n	0	0	0	0	0	0
(AAAGAGG)n	0	0	0	0	0	0	2	2.78576e-06		(AAAGAGG)n	0	0	0	0	0	0
(AAAGAT)n	0	0	0	0	0	0	2	2.78576e-06		(AAAGAT)n	0	0	0	0	0	0
(AAAGATA)n	0	0	0	0	0	0	1	1.39288e-06		(AAAGATA)n	0	0	0	0	0	0
(AAAGC)n	0	0	0	0	0	0	24	3.34291e-05		(AAAGC)n	0	0	0	0	0	0
(AAAGCA)n	0	0	0	0	0	0	9	1.25359e-05		(AAAGCA)n	0	0	0	0	0	0
(AAAGCAAG)n	0	0	0	0	0	0	1	1.39288e-06		(AAAGCAAG)n	0	0	0	0	0	0
(AAAGCAG)n	0	0	0	0	0	0	1	1.39288e-06		(AAAGCAG)n	0	0	0	0	0	0
(AAAGG)n	0	0	0	0	0	0	53	7.38225e-05		(AAAGG)n	0	0	0	0	0	0
(AAAGGA)n	0	0	0	0	0	0	8	1.1143e-05		(AAAGGA)n	0	0	0	0	0	0
(AAAGGAA)n	0	0	0	0	0	0	2	2.78576e-06		(AAAGGAA)n	0	0	0	0	0	0
(AAAGGAAGG)n	0	0	0	0	0	0	1	1.39288e-06		(AAAGGAAGG)n	0	0	0	0	0	0
(AAAGGAGAGG)n	0	0	0	0	0	0	1	1.39288e-06		(AAAGGAGAGG)n	0	0	0	0	0	0
(AAAGGATGT)n	0	0	0	0	0	0	1	1.39288e-06		(AAAGGATGT)n	0	0	0	0	0	0
(AAAGGC)n	0	0	0	0	0	0	4	5.57151e-06		(AAAGGC)n	0	0	0	0	0	0
(AAAGGCA)n	0	0	0	0	0	0	1	1.39288e-06		(AAAGGCA)n	0	0	0	0	0	0
(AAAGGG)n	0	0	0	0	0	0	2	2.78576e-06		(AAAGGG)n	0	0	0	0	0	0
(AAAGGGA)n	0	0	0	0	0	0	1	1.39288e-06		(AAAGGGA)n	0	0	0	0	0	0
(AAAGGGG)n	0	0	0	0	0	0	1	1.39288e-06		(AAAGGGG)n	0	0	0	0	0	0
(AAAGT)n	0	0	0	0	0	0	4	5.57151e-06		(AAAGT)n	0	0	0	0	0	0
(AAAGTA)n	0	0	0	0	0	0	5	6.96439e-06		(AAAGTA)n	0	0	0	0	0	0
(AAAGTC)n	0	0	0	0	0	0	1	1.39288e-06		(AAAGTC)n	0	0	0	0	0	0
(AAAGTCC)n	0	0	0	0	0	0	2	2.78576e-06		(AAAGTCC)n	0	0	0	0	0	0
(AAAGTG)n	0	0	0	0	0	0	2	2.78576e-06		(AAAGTG)n	0	0	0	0	0	0
(AAAGTTC)n	0	0	0	0	0	0	1	1.39288e-06		(AAAGTTC)n	0	0	0	0	0	0
(AAAGTTTAAC)n	0	0	0	0	0	0	1	1.39288e-06		(AAAGTTTAAC)n	0	0	0	0	0	0
(AAATA)n	0	0	0	0	0	0	556	0.00077444		(AAATA)n	0	0	0	0	0	0
(AAATAA)n	0	0	0	0	0	0	96	0.000133716		(AAATAA)n	0	0	0	0	0	0
(AAATAAA)n	0	0	0	0	0	0	16	2.2286e-05		(AAATAAA)n	0	0	0	0	0	0
(AAATAAAT)n	0	0	0	0	0	0	2	2.78576e-06		(AAATAAAT)n	0	0	0	0	0	0
(AAATAAATT)n	0	0	0	0	0	0	1	1.39288e-06		(AAATAAATT)n	0	0	0	0	0	0
(AAATAACAT)n	0	0	0	0	0	0	1	1.39288e-06		(AAATAACAT)n	0	0	0	0	0	0
(AAATAACT)n	0	0	0	0	0	0	2	2.78576e-06		(AAATAACT)n	0	0	0	0	0	0
(AAATAAGCATA)n	0	0	0	0	0	0	1	1.39288e-06		(AAATAAGCATA)n	0	0	0	0	0	0
(AAATAAGT)n	0	0	0	0	0	0	3	4.17863e-06		(AAATAAGT)n	0	0	0	0	0	0
(AAATAAT)n	0	0	0	0	0	0	7	9.75015e-06		(AAATAAT)n	0	0	0	0	0	0
(AAATAC)n	0	0	0	0	0	0	8	1.1143e-05		(AAATAC)n	0	0	0	0	0	0
(AAATACAA)n	0	0	0	0	0	0	2	2.78576e-06		(AAATACAA)n	0	0	0	0	0	0
(AAATACAT)n	0	0	0	0	0	0	1	1.39288e-06		(AAATACAT)n	0	0	0	0	0	0
(AAATACATTGT)n	0	0	0	0	0	0	1	1.39288e-06		(AAATACATTGT)n	0	0	0	0	0	0
(AAATACT)n	0	0	0	0	0	0	4	5.57151e-06		(AAATACT)n	0	0	0	0	0	0
(AAATAG)n	0	0	0	0	0	0	4	5.57151e-06		(AAATAG)n	0	0	0	0	0	0
(AAATAGA)n	0	0	0	0	0	0	1	1.39288e-06		(AAATAGA)n	0	0	0	0	0	0
(AAATAGAGGC)n	0	0	0	0	0	0	1	1.39288e-06		(AAATAGAGGC)n	0	0	0	0	0	0
(AAATAGT)n	0	0	0	0	0	0	1	1.39288e-06		(AAATAGT)n	0	0	0	0	0	0
(AAATAT)n	0	0	0	0	0	0	12	1.67145e-05		(AAATAT)n	0	0	0	0	0	0
(AAATATA)n	0	0	0	0	0	0	1	1.39288e-06		(AAATATA)n	0	0	0	0	0	0
(AAATATAA)n	0	0	0	0	0	0	1	1.39288e-06		(AAATATAA)n	0	0	0	0	0	0
(AAATATAC)n	0	0	0	0	0	0	1	1.39288e-06		(AAATATAC)n	0	0	0	0	0	0
(AAATATAGT)n	0	0	0	0	0	0	1	1.39288e-06		(AAATATAGT)n	0	0	0	0	0	0
(AAATATC)n	0	0	0	0	0	0	1	1.39288e-06		(AAATATC)n	0	0	0	0	0	0
(AAATATCT)n	0	0	0	0	0	0	1	1.39288e-06		(AAATATCT)n	0	0	0	0	0	0
(AAATATGTT)n	0	0	0	0	0	0	1	1.39288e-06		(AAATATGTT)n	0	0	0	0	0	0
(AAATATT)n	0	0	0	0	0	0	1	1.39288e-06		(AAATATT)n	0	0	0	0	0	0
(AAATC)n	0	0	0	0	0	0	21	2.92504e-05		(AAATC)n	0	0	0	0	0	0
(AAATCA)n	0	0	0	0	0	0	1	1.39288e-06		(AAATCA)n	0	0	0	0	0	0
(AAATCAC)n	0	0	0	0	0	0	1	1.39288e-06		(AAATCAC)n	0	0	0	0	0	0
(AAATCACCAT)n	0	0	0	0	0	0	1	1.39288e-06		(AAATCACCAT)n	0	0	0	0	0	0
(AAATCATG)n	0	0	0	0	0	0	1	1.39288e-06		(AAATCATG)n	0	0	0	0	0	0
(AAATCC)n	0	0	0	0	0	0	1	1.39288e-06		(AAATCC)n	0	0	0	0	0	0
(AAATCCC)n	0	0	0	0	0	0	2	2.78576e-06		(AAATCCC)n	0	0	0	0	0	0
(AAATCG)n	0	0	0	0	0	0	1	1.39288e-06		(AAATCG)n	0	0	0	0	0	0
(AAATG)n	0	0	0	0	0	0	55	7.66083e-05		(AAATG)n	0	0	0	0	0	0
(AAATGA)n	0	0	0	0	0	0	3	4.17863e-06		(AAATGA)n	0	0	0	0	0	0
(AAATGAAATG)n	0	0	0	0	0	0	1	1.39288e-06		(AAATGAAATG)n	0	0	0	0	0	0
(AAATGAAC)n	0	0	0	0	0	0	1	1.39288e-06		(AAATGAAC)n	0	0	0	0	0	0
(AAATGACC)n	0	0	0	0	0	0	1	1.39288e-06		(AAATGACC)n	0	0	0	0	0	0
(AAATGC)n	0	0	0	0	0	0	1	1.39288e-06		(AAATGC)n	0	0	0	0	0	0
(AAATGCA)n	0	0	0	0	0	0	1	1.39288e-06		(AAATGCA)n	0	0	0	0	0	0
(AAATGCAATA)n	0	0	0	0	0	0	1	1.39288e-06		(AAATGCAATA)n	0	0	0	0	0	0
(AAATGCCC)n	0	0	0	0	0	0	4	5.57151e-06		(AAATGCCC)n	0	0	0	0	0	0
(AAATGCTTCA)n	0	0	0	0	0	0	1	1.39288e-06		(AAATGCTTCA)n	0	0	0	0	0	0
(AAATGGAATC)n	0	0	0	0	0	0	5	6.96439e-06		(AAATGGAATC)n	0	0	0	0	0	0
(AAATGT)n	0	0	0	0	0	0	6	8.35727e-06		(AAATGT)n	0	0	0	0	0	0
(AAATGTA)n	0	0	0	0	0	0	2	2.78576e-06		(AAATGTA)n	0	0	0	0	0	0
(AAATGTAAAG)n	0	0	0	0	0	0	1	1.39288e-06		(AAATGTAAAG)n	0	0	0	0	0	0
(AAATGTAT)n	0	0	0	0	0	0	2	2.78576e-06		(AAATGTAT)n	0	0	0	0	0	0
(AAATGTATAC)n	0	0	0	0	0	0	1	1.39288e-06		(AAATGTATAC)n	0	0	0	0	0	0
(AAATGTTACA)n	0	0	0	0	0	0	1	1.39288e-06		(AAATGTTACA)n	0	0	0	0	0	0
(AAATT)n	0	0	0	0	0	0	164	0.000228432		(AAATT)n	0	0	0	0	0	0
(AAATTA)n	0	0	0	0	0	0	11	1.53217e-05		(AAATTA)n	0	0	0	0	0	0
(AAATTAA)n	0	0	0	0	0	0	4	5.57151e-06		(AAATTAA)n	0	0	0	0	0	0
(AAATTAG)n	0	0	0	0	0	0	1	1.39288e-06		(AAATTAG)n	0	0	0	0	0	0
(AAATTAGATA)n	0	0	0	0	0	0	1	1.39288e-06		(AAATTAGATA)n	0	0	0	0	0	0
(AAATTAT)n	0	0	0	0	0	0	2	2.78576e-06		(AAATTAT)n	0	0	0	0	0	0
(AAATTC)n	0	0	0	0	0	0	3	4.17863e-06		(AAATTC)n	0	0	0	0	0	0
(AAATTG)n	0	0	0	0	0	0	2	2.78576e-06		(AAATTG)n	0	0	0	0	0	0
(AAATTGATA)n	0	0	0	0	0	0	1	1.39288e-06		(AAATTGATA)n	0	0	0	0	0	0
(AAATTGTAC)n	0	0	0	0	0	0	1	1.39288e-06		(AAATTGTAC)n	0	0	0	0	0	0
(AAATTT)n	0	0	0	0	0	0	26	3.62148e-05		(AAATTT)n	0	0	0	0	0	0
(AAATTTA)n	0	0	0	0	0	0	1	1.39288e-06		(AAATTTA)n	0	0	0	0	0	0
(AAATTTAA)n	0	0	0	0	0	0	3	4.17863e-06		(AAATTTAA)n	0	0	0	0	0	0
(AAATTTAGCA)n	0	0	0	0	0	0	2	2.78576e-06		(AAATTTAGCA)n	0	0	0	0	0	0
(AAATTTCT)n	0	0	0	0	0	0	1	1.39288e-06		(AAATTTCT)n	0	0	0	0	0	0
(AAATTTT)n	0	0	0	0	0	0	3	4.17863e-06		(AAATTTT)n	0	0	0	0	0	0
(AAATTTTAC)n	0	0	0	0	0	0	1	1.39288e-06		(AAATTTTAC)n	0	0	0	0	0	0
(AACAAA)n	0	0	0	0	0	0	96	0.000133716		(AACAAA)n	0	0	0	0	0	0
(AACAAAC)n	0	0	0	0	0	0	2	2.78576e-06		(AACAAAC)n	0	0	0	0	0	0
(AACAAC)n	0	0	0	0	0	0	71	9.88943e-05		(AACAAC)n	0	0	0	0	0	0
(AACAACA)n	0	0	0	0	0	0	12	1.67145e-05		(AACAACA)n	0	0	0	0	0	0
(AACAACAA)n	0	0	0	0	0	0	1	1.39288e-06		(AACAACAA)n	0	0	0	0	0	0
(AACAACC)n	0	0	0	0	0	0	1	1.39288e-06		(AACAACC)n	0	0	0	0	0	0
(AACAACCA)n	0	0	0	0	0	0	1	1.39288e-06		(AACAACCA)n	0	0	0	0	0	0
(AACAACT)n	0	0	0	0	0	0	2	2.78576e-06		(AACAACT)n	0	0	0	0	0	0
(AACAAG)n	0	0	0	0	0	0	17	2.36789e-05		(AACAAG)n	0	0	0	0	0	0
(AACAAGA)n	0	0	0	0	0	0	7	9.75015e-06		(AACAAGA)n	0	0	0	0	0	0
(AACAAGG)n	0	0	0	0	0	0	1	1.39288e-06		(AACAAGG)n	0	0	0	0	0	0
(AACAAGGT)n	0	0	0	0	0	0	1	1.39288e-06		(AACAAGGT)n	0	0	0	0	0	0
(AACAAGT)n	0	0	0	0	0	0	1	1.39288e-06		(AACAAGT)n	0	0	0	0	0	0
(AACAAT)n	0	0	0	0	0	0	98	0.000136502		(AACAAT)n	0	0	0	0	0	0
(AACAATA)n	0	0	0	0	0	0	12	1.67145e-05		(AACAATA)n	0	0	0	0	0	0
(AACAATAC)n	0	0	0	0	0	0	8	1.1143e-05		(AACAATAC)n	0	0	0	0	0	0
(AACAATAG)n	0	0	0	0	0	0	1	1.39288e-06		(AACAATAG)n	0	0	0	0	0	0
(AACAATAT)n	0	0	0	0	0	0	1	1.39288e-06		(AACAATAT)n	0	0	0	0	0	0
(AACAATATT)n	0	0	0	0	0	0	1	1.39288e-06		(AACAATATT)n	0	0	0	0	0	0
(AACAATC)n	0	0	0	0	0	0	2	2.78576e-06		(AACAATC)n	0	0	0	0	0	0
(AACAATG)n	0	0	0	0	0	0	3	4.17863e-06		(AACAATG)n	0	0	0	0	0	0
(AACAATGA)n	0	0	0	0	0	0	1	1.39288e-06		(AACAATGA)n	0	0	0	0	0	0
(AACAATT)n	0	0	0	0	0	0	14	1.95003e-05		(AACAATT)n	0	0	0	0	0	0
(AACAATTGT)n	0	0	0	0	0	0	1	1.39288e-06		(AACAATTGT)n	0	0	0	0	0	0
(AACAC)n	0	0	0	0	0	0	49	6.8251e-05		(AACAC)n	0	0	0	0	0	0
(AACACA)n	0	0	0	0	0	0	33	4.5965e-05		(AACACA)n	0	0	0	0	0	0
(AACACAA)n	0	0	0	0	0	0	9	1.25359e-05		(AACACAA)n	0	0	0	0	0	0
(AACACAG)n	0	0	0	0	0	0	3	4.17863e-06		(AACACAG)n	0	0	0	0	0	0
(AACACAT)n	0	0	0	0	0	0	2	2.78576e-06		(AACACAT)n	0	0	0	0	0	0
(AACACC)n	0	0	0	0	0	0	8	1.1143e-05		(AACACC)n	0	0	0	0	0	0
(AACACCT)n	0	0	0	0	0	0	1	1.39288e-06		(AACACCT)n	0	0	0	0	0	0
(AACACT)n	0	0	0	0	0	0	6	8.35727e-06		(AACACT)n	0	0	0	0	0	0
(AACACTT)n	0	0	0	0	0	0	1	1.39288e-06		(AACACTT)n	0	0	0	0	0	0
(AACAG)n	0	0	0	0	0	0	36	5.01436e-05		(AACAG)n	0	0	0	0	0	0
(AACAGA)n	0	0	0	0	0	0	30	4.17863e-05		(AACAGA)n	0	0	0	0	0	0
(AACAGAA)n	0	0	0	0	0	0	19	2.64647e-05		(AACAGAA)n	0	0	0	0	0	0
(AACAGAAG)n	0	0	0	0	0	0	1	1.39288e-06		(AACAGAAG)n	0	0	0	0	0	0
(AACAGAC)n	0	0	0	0	0	0	1	1.39288e-06		(AACAGAC)n	0	0	0	0	0	0
(AACAGAG)n	0	0	0	0	0	0	5	6.96439e-06		(AACAGAG)n	0	0	0	0	0	0
(AACAGAGTA)n	0	0	0	0	0	0	1	1.39288e-06		(AACAGAGTA)n	0	0	0	0	0	0
(AACAGATT)n	0	0	0	0	0	0	1	1.39288e-06		(AACAGATT)n	0	0	0	0	0	0
(AACAGC)n	0	0	0	0	0	0	14	1.95003e-05		(AACAGC)n	0	0	0	0	0	0
(AACAGCT)n	0	0	0	0	0	0	1	1.39288e-06		(AACAGCT)n	0	0	0	0	0	0
(AACAGG)n	0	0	0	0	0	0	2	2.78576e-06		(AACAGG)n	0	0	0	0	0	0
(AACAGGA)n	0	0	0	0	0	0	4	5.57151e-06		(AACAGGA)n	0	0	0	0	0	0
(AACAGGC)n	0	0	0	0	0	0	3	4.17863e-06		(AACAGGC)n	0	0	0	0	0	0
(AACAGGG)n	0	0	0	0	0	0	1	1.39288e-06		(AACAGGG)n	0	0	0	0	0	0
(AACAGT)n	0	0	0	0	0	0	5	6.96439e-06		(AACAGT)n	0	0	0	0	0	0
(AACAGTA)n	0	0	0	0	0	0	1	1.39288e-06		(AACAGTA)n	0	0	0	0	0	0
(AACAGTCT)n	0	0	0	0	0	0	1	1.39288e-06		(AACAGTCT)n	0	0	0	0	0	0
(AACAGTT)n	0	0	0	0	0	0	2	2.78576e-06		(AACAGTT)n	0	0	0	0	0	0
(AACAGTTT)n	0	0	0	0	0	0	1	1.39288e-06		(AACAGTTT)n	0	0	0	0	0	0
(AACAT)n	0	0	0	0	0	0	40	5.57151e-05		(AACAT)n	0	0	0	0	0	0
(AACATA)n	0	0	0	0	0	0	33	4.5965e-05		(AACATA)n	0	0	0	0	0	0
(AACATAA)n	0	0	0	0	0	0	17	2.36789e-05		(AACATAA)n	0	0	0	0	0	0
(AACATAC)n	0	0	0	0	0	0	1	1.39288e-06		(AACATAC)n	0	0	0	0	0	0
(AACATAG)n	0	0	0	0	0	0	5	6.96439e-06		(AACATAG)n	0	0	0	0	0	0
(AACATAGA)n	0	0	0	0	0	0	1	1.39288e-06		(AACATAGA)n	0	0	0	0	0	0
(AACATAGACA)n	0	0	0	0	0	0	1	1.39288e-06		(AACATAGACA)n	0	0	0	0	0	0
(AACATAT)n	0	0	0	0	0	0	14	1.95003e-05		(AACATAT)n	0	0	0	0	0	0
(AACATATA)n	0	0	0	0	0	0	1	1.39288e-06		(AACATATA)n	0	0	0	0	0	0
(AACATATTT)n	0	0	0	0	0	0	1	1.39288e-06		(AACATATTT)n	0	0	0	0	0	0
(AACATC)n	0	0	0	0	0	0	2	2.78576e-06		(AACATC)n	0	0	0	0	0	0
(AACATCA)n	0	0	0	0	0	0	2	2.78576e-06		(AACATCA)n	0	0	0	0	0	0
(AACATG)n	0	0	0	0	0	0	3	4.17863e-06		(AACATG)n	0	0	0	0	0	0
(AACATGA)n	0	0	0	0	0	0	2	2.78576e-06		(AACATGA)n	0	0	0	0	0	0
(AACATGC)n	0	0	0	0	0	0	1	1.39288e-06		(AACATGC)n	0	0	0	0	0	0
(AACATGGGTA)n	0	0	0	0	0	0	1	1.39288e-06		(AACATGGGTA)n	0	0	0	0	0	0
(AACATGT)n	0	0	0	0	0	0	2	2.78576e-06		(AACATGT)n	0	0	0	0	0	0
(AACATT)n	0	0	0	0	0	0	20	2.78576e-05		(AACATT)n	0	0	0	0	0	0
(AACATTA)n	0	0	0	0	0	0	7	9.75015e-06		(AACATTA)n	0	0	0	0	0	0
(AACATTC)n	0	0	0	0	0	0	5	6.96439e-06		(AACATTC)n	0	0	0	0	0	0
(AACATTG)n	0	0	0	0	0	0	2	2.78576e-06		(AACATTG)n	0	0	0	0	0	0
(AACATTT)n	0	0	0	0	0	0	4	5.57151e-06		(AACATTT)n	0	0	0	0	0	0
(AACATTTT)n	0	0	0	0	0	0	1	1.39288e-06		(AACATTTT)n	0	0	0	0	0	0
(AACC)n	0	0	0	0	0	0	261	0.000363541		(AACC)n	0	0	0	0	0	0
(AACCA)n	0	0	0	0	0	0	44	6.12866e-05		(AACCA)n	0	0	0	0	0	0
(AACCAA)n	0	0	0	0	0	0	14	1.95003e-05		(AACCAA)n	0	0	0	0	0	0
(AACCAAG)n	0	0	0	0	0	0	1	1.39288e-06		(AACCAAG)n	0	0	0	0	0	0
(AACCAAT)n	0	0	0	0	0	0	1	1.39288e-06		(AACCAAT)n	0	0	0	0	0	0
(AACCAC)n	0	0	0	0	0	0	4	5.57151e-06		(AACCAC)n	0	0	0	0	0	0
(AACCACA)n	0	0	0	0	0	0	3	4.17863e-06		(AACCACA)n	0	0	0	0	0	0
(AACCAG)n	0	0	0	0	0	0	1	1.39288e-06		(AACCAG)n	0	0	0	0	0	0
(AACCAGA)n	0	0	0	0	0	0	1	1.39288e-06		(AACCAGA)n	0	0	0	0	0	0
(AACCAGC)n	0	0	0	0	0	0	1	1.39288e-06		(AACCAGC)n	0	0	0	0	0	0
(AACCAT)n	0	0	0	0	0	0	4	5.57151e-06		(AACCAT)n	0	0	0	0	0	0
(AACCATA)n	0	0	0	0	0	0	1	1.39288e-06		(AACCATA)n	0	0	0	0	0	0
(AACCATG)n	0	0	0	0	0	0	1	1.39288e-06		(AACCATG)n	0	0	0	0	0	0
(AACCATT)n	0	0	0	0	0	0	2	2.78576e-06		(AACCATT)n	0	0	0	0	0	0
(AACCC)n	0	0	0	0	0	0	15	2.08932e-05		(AACCC)n	0	0	0	0	0	0
(AACCCA)n	0	0	0	0	0	0	2	2.78576e-06		(AACCCA)n	0	0	0	0	0	0
(AACCCC)n	0	0	0	0	0	0	1	1.39288e-06		(AACCCC)n	0	0	0	0	0	0
(AACCCCA)n	0	0	0	0	0	0	1	1.39288e-06		(AACCCCA)n	0	0	0	0	0	0
(AACCCCC)n	0	0	0	0	0	0	1	1.39288e-06		(AACCCCC)n	0	0	0	0	0	0
(AACCCGCTC)n	0	0	0	0	0	0	1	1.39288e-06		(AACCCGCTC)n	0	0	0	0	0	0
(AACCCT)n	0	0	0	0	0	0	20	2.78576e-05		(AACCCT)n	0	0	0	0	0	0
(AACCCTAAAG)n	0	0	0	0	0	0	1	1.39288e-06		(AACCCTAAAG)n	0	0	0	0	0	0
(AACCCTG)n	0	0	0	0	0	0	2	2.78576e-06		(AACCCTG)n	0	0	0	0	0	0
(AACCCTT)n	0	0	0	0	0	0	2	2.78576e-06		(AACCCTT)n	0	0	0	0	0	0
(AACCGTA)n	0	0	0	0	0	0	1	1.39288e-06		(AACCGTA)n	0	0	0	0	0	0
(AACCT)n	0	0	0	0	0	0	4	5.57151e-06		(AACCT)n	0	0	0	0	0	0
(AACCTA)n	0	0	0	0	0	0	3	4.17863e-06		(AACCTA)n	0	0	0	0	0	0
(AACCTAA)n	0	0	0	0	0	0	1	1.39288e-06		(AACCTAA)n	0	0	0	0	0	0
(AACCTC)n	0	0	0	0	0	0	5	6.96439e-06		(AACCTC)n	0	0	0	0	0	0
(AACCTCAG)n	0	0	0	0	0	0	1	1.39288e-06		(AACCTCAG)n	0	0	0	0	0	0
(AACCTCT)n	0	0	0	0	0	0	1	1.39288e-06		(AACCTCT)n	0	0	0	0	0	0
(AACCTG)n	0	0	0	0	0	0	3	4.17863e-06		(AACCTG)n	0	0	0	0	0	0
(AACCTT)n	0	0	0	0	0	0	1	1.39288e-06		(AACCTT)n	0	0	0	0	0	0
(AACCTTT)n	0	0	0	0	0	0	2	2.78576e-06		(AACCTTT)n	0	0	0	0	0	0
(AACG)n	0	0	0	0	0	0	1	1.39288e-06		(AACG)n	0	0	0	0	0	0
(AACGA)n	0	0	0	0	0	0	1	1.39288e-06		(AACGA)n	0	0	0	0	0	0
(AACGAA)n	0	0	0	0	0	0	1	1.39288e-06		(AACGAA)n	0	0	0	0	0	0
(AACGGC)n	0	0	0	0	0	0	1	1.39288e-06		(AACGGC)n	0	0	0	0	0	0
(AACGTATTA)n	0	0	0	0	0	0	1	1.39288e-06		(AACGTATTA)n	0	0	0	0	0	0
(AACGTG)n	0	0	0	0	0	0	1	1.39288e-06		(AACGTG)n	0	0	0	0	0	0
(AACT)n	0	0	0	0	0	0	52	7.24297e-05		(AACT)n	0	0	0	0	0	0
(AACTA)n	0	0	0	0	0	0	34	4.73578e-05		(AACTA)n	0	0	0	0	0	0
(AACTAA)n	0	0	0	0	0	0	23	3.20362e-05		(AACTAA)n	0	0	0	0	0	0
(AACTAAAA)n	0	0	0	0	0	0	1	1.39288e-06		(AACTAAAA)n	0	0	0	0	0	0
(AACTAAC)n	0	0	0	0	0	0	1	1.39288e-06		(AACTAAC)n	0	0	0	0	0	0
(AACTAAG)n	0	0	0	0	0	0	2	2.78576e-06		(AACTAAG)n	0	0	0	0	0	0
(AACTAAT)n	0	0	0	0	0	0	14	1.95003e-05		(AACTAAT)n	0	0	0	0	0	0
(AACTAC)n	0	0	0	0	0	0	2	2.78576e-06		(AACTAC)n	0	0	0	0	0	0
(AACTACA)n	0	0	0	0	0	0	1	1.39288e-06		(AACTACA)n	0	0	0	0	0	0
(AACTACT)n	0	0	0	0	0	0	1	1.39288e-06		(AACTACT)n	0	0	0	0	0	0
(AACTACTT)n	0	0	0	0	0	0	1	1.39288e-06		(AACTACTT)n	0	0	0	0	0	0
(AACTAG)n	0	0	0	0	0	0	7	9.75015e-06		(AACTAG)n	0	0	0	0	0	0
(AACTAGC)n	0	0	0	0	0	0	1	1.39288e-06		(AACTAGC)n	0	0	0	0	0	0
(AACTAT)n	0	0	0	0	0	0	4	5.57151e-06		(AACTAT)n	0	0	0	0	0	0
(AACTATA)n	0	0	0	0	0	0	7	9.75015e-06		(AACTATA)n	0	0	0	0	0	0
(AACTATAT)n	0	0	0	0	0	0	1	1.39288e-06		(AACTATAT)n	0	0	0	0	0	0
(AACTATC)n	0	0	0	0	0	0	1	1.39288e-06		(AACTATC)n	0	0	0	0	0	0
(AACTATG)n	0	0	0	0	0	0	1	1.39288e-06		(AACTATG)n	0	0	0	0	0	0
(AACTATT)n	0	0	0	0	0	0	8	1.1143e-05		(AACTATT)n	0	0	0	0	0	0
(AACTATTT)n	0	0	0	0	0	0	1	1.39288e-06		(AACTATTT)n	0	0	0	0	0	0
(AACTC)n	0	0	0	0	0	0	9	1.25359e-05		(AACTC)n	0	0	0	0	0	0
(AACTCA)n	0	0	0	0	0	0	2	2.78576e-06		(AACTCA)n	0	0	0	0	0	0
(AACTCAC)n	0	0	0	0	0	0	2	2.78576e-06		(AACTCAC)n	0	0	0	0	0	0
(AACTCAG)n	0	0	0	0	0	0	2	2.78576e-06		(AACTCAG)n	0	0	0	0	0	0
(AACTCAT)n	0	0	0	0	0	0	1	1.39288e-06		(AACTCAT)n	0	0	0	0	0	0
(AACTCATG)n	0	0	0	0	0	0	1	1.39288e-06		(AACTCATG)n	0	0	0	0	0	0
(AACTCC)n	0	0	0	0	0	0	2	2.78576e-06		(AACTCC)n	0	0	0	0	0	0
(AACTCCA)n	0	0	0	0	0	0	2	2.78576e-06		(AACTCCA)n	0	0	0	0	0	0
(AACTCCC)n	0	0	0	0	0	0	9	1.25359e-05		(AACTCCC)n	0	0	0	0	0	0
(AACTCCTCT)n	0	0	0	0	0	0	1	1.39288e-06		(AACTCCTCT)n	0	0	0	0	0	0
(AACTCT)n	0	0	0	0	0	0	3	4.17863e-06		(AACTCT)n	0	0	0	0	0	0
(AACTCTC)n	0	0	0	0	0	0	4	5.57151e-06		(AACTCTC)n	0	0	0	0	0	0
(AACTCTT)n	0	0	0	0	0	0	2	2.78576e-06		(AACTCTT)n	0	0	0	0	0	0
(AACTG)n	0	0	0	0	0	0	9	1.25359e-05		(AACTG)n	0	0	0	0	0	0
(AACTGA)n	0	0	0	0	0	0	5	6.96439e-06		(AACTGA)n	0	0	0	0	0	0
(AACTGAAG)n	0	0	0	0	0	0	1	1.39288e-06		(AACTGAAG)n	0	0	0	0	0	0
(AACTGAT)n	0	0	0	0	0	0	3	4.17863e-06		(AACTGAT)n	0	0	0	0	0	0
(AACTGGA)n	0	0	0	0	0	0	1	1.39288e-06		(AACTGGA)n	0	0	0	0	0	0
(AACTGGAC)n	0	0	0	0	0	0	1	1.39288e-06		(AACTGGAC)n	0	0	0	0	0	0
(AACTGT)n	0	0	0	0	0	0	14	1.95003e-05		(AACTGT)n	0	0	0	0	0	0
(AACTGTA)n	0	0	0	0	0	0	1	1.39288e-06		(AACTGTA)n	0	0	0	0	0	0
(AACTGTAATG)n	0	0	0	0	0	0	1	1.39288e-06		(AACTGTAATG)n	0	0	0	0	0	0
(AACTGTT)n	0	0	0	0	0	0	2	2.78576e-06		(AACTGTT)n	0	0	0	0	0	0
(AACTT)n	0	0	0	0	0	0	10	1.39288e-05		(AACTT)n	0	0	0	0	0	0
(AACTTA)n	0	0	0	0	0	0	8	1.1143e-05		(AACTTA)n	0	0	0	0	0	0
(AACTTAA)n	0	0	0	0	0	0	5	6.96439e-06		(AACTTAA)n	0	0	0	0	0	0
(AACTTAT)n	0	0	0	0	0	0	9	1.25359e-05		(AACTTAT)n	0	0	0	0	0	0
(AACTTATAA)n	0	0	0	0	0	0	1	1.39288e-06		(AACTTATAA)n	0	0	0	0	0	0
(AACTTC)n	0	0	0	0	0	0	1	1.39288e-06		(AACTTC)n	0	0	0	0	0	0
(AACTTCA)n	0	0	0	0	0	0	1	1.39288e-06		(AACTTCA)n	0	0	0	0	0	0
(AACTTCT)n	0	0	0	0	0	0	1	1.39288e-06		(AACTTCT)n	0	0	0	0	0	0
(AACTTG)n	0	0	0	0	0	0	6	8.35727e-06		(AACTTG)n	0	0	0	0	0	0
(AACTTGT)n	0	0	0	0	0	0	2	2.78576e-06		(AACTTGT)n	0	0	0	0	0	0
(AACTTGTT)n	0	0	0	0	0	0	1	1.39288e-06		(AACTTGTT)n	0	0	0	0	0	0
(AACTTT)n	0	0	0	0	0	0	17	2.36789e-05		(AACTTT)n	0	0	0	0	0	0
(AACTTTA)n	0	0	0	0	0	0	6	8.35727e-06		(AACTTTA)n	0	0	0	0	0	0
(AACTTTAT)n	0	0	0	0	0	0	1	1.39288e-06		(AACTTTAT)n	0	0	0	0	0	0
(AACTTTATGG)n	0	0	0	0	0	0	1	1.39288e-06		(AACTTTATGG)n	0	0	0	0	0	0
(AACTTTC)n	0	0	0	0	0	0	1	1.39288e-06		(AACTTTC)n	0	0	0	0	0	0
(AACTTTG)n	0	0	0	0	0	0	1	1.39288e-06		(AACTTTG)n	0	0	0	0	0	0
(AACTTTT)n	0	0	0	0	0	0	9	1.25359e-05		(AACTTTT)n	0	0	0	0	0	0
(AAG)n	0	0	0	0	0	0	506	0.000704796		(AAG)n	0	0	0	0	0	0
(AAGA)n	0	0	0	0	0	0	751	0.00104605		(AAGA)n	0	0	0	0	0	0
(AAGAA)n	0	0	0	0	0	0	280	0.000390006		(AAGAA)n	0	0	0	0	0	0
(AAGAAA)n	0	0	0	0	0	0	67	9.33228e-05		(AAGAAA)n	0	0	0	0	0	0
(AAGAAAA)n	0	0	0	0	0	0	12	1.67145e-05		(AAGAAAA)n	0	0	0	0	0	0
(AAGAAAAT)n	0	0	0	0	0	0	1	1.39288e-06		(AAGAAAAT)n	0	0	0	0	0	0
(AAGAAAG)n	0	0	0	0	0	0	4	5.57151e-06		(AAGAAAG)n	0	0	0	0	0	0
(AAGAAAGC)n	0	0	0	0	0	0	2	2.78576e-06		(AAGAAAGC)n	0	0	0	0	0	0
(AAGAAAT)n	0	0	0	0	0	0	1	1.39288e-06		(AAGAAAT)n	0	0	0	0	0	0
(AAGAAC)n	0	0	0	0	0	0	19	2.64647e-05		(AAGAAC)n	0	0	0	0	0	0
(AAGAACA)n	0	0	0	0	0	0	10	1.39288e-05		(AAGAACA)n	0	0	0	0	0	0
(AAGAACT)n	0	0	0	0	0	0	1	1.39288e-06		(AAGAACT)n	0	0	0	0	0	0
(AAGAACTG)n	0	0	0	0	0	0	1	1.39288e-06		(AAGAACTG)n	0	0	0	0	0	0
(AAGAAG)n	0	0	0	0	0	0	16	2.2286e-05		(AAGAAG)n	0	0	0	0	0	0
(AAGAAGA)n	0	0	0	0	0	0	4	5.57151e-06		(AAGAAGA)n	0	0	0	0	0	0
(AAGAAGC)n	0	0	0	0	0	0	6	8.35727e-06		(AAGAAGC)n	0	0	0	0	0	0
(AAGAAGG)n	0	0	0	0	0	0	4	5.57151e-06		(AAGAAGG)n	0	0	0	0	0	0
(AAGAAGGA)n	0	0	0	0	0	0	1	1.39288e-06		(AAGAAGGA)n	0	0	0	0	0	0
(AAGAAGT)n	0	0	0	0	0	0	3	4.17863e-06		(AAGAAGT)n	0	0	0	0	0	0
(AAGAAT)n	0	0	0	0	0	0	48	6.68581e-05		(AAGAAT)n	0	0	0	0	0	0
(AAGAATA)n	0	0	0	0	0	0	21	2.92504e-05		(AAGAATA)n	0	0	0	0	0	0
(AAGAATAA)n	0	0	0	0	0	0	1	1.39288e-06		(AAGAATAA)n	0	0	0	0	0	0
[truncated: 12,232 more rows]

## Sheet: SR mm
Table 1	Repeats overlapping Z-DNA						All repeats			Table 2
	Z-DNABERT			Kouzine			Total				Z-DNABERT			Kouzine
repeat type	n repeats	% (repeat of type with Z-DNA/ repeats with Z-DNA)	% (repeat of type with Z-DNA/ repeat ot type)	n repeats	% (repeat of type with Z-DNA/ repeats with Z-DNA)	% (repeat of type with Z-DNA/ repeat ot type)	n repeats	%		repeat type	n Z-DNABERT hits	% (Z-DNABERT hits in repeats of type / Z-DNABERT hits in repeats)	% (Z-DNABERT hits in repeats of type / Z-DNABERT hits)	n Kouzine hits	% (Kouzine hits in repeats of type / Kouzine hits in repeats)	% (Kouzine hits in repeats of type / Kouzine hits)
Total	104681	1		5078	1		1060618	1		Total	136445	1	298388	7893	1	25059
(A)n	7	6.68698e-05	0.000227546	1	0.000196928	3.25066e-05	30763	0.0290048		(A)n	7	5.13027e-05	2.34594e-05	1	0.000126695	3.99058e-05
(AAAAAA)n	0	0	0	0	0	0	1	9.42847e-07		(AAAAAA)n	0	0	0	0	0	0
(AAAAAAC)n	0	0	0	0	0	0	14	1.31999e-05		(AAAAAAC)n	0	0	0	0	0	0
(AAAAAAG)n	0	0	0	0	0	0	6	5.65708e-06		(AAAAAAG)n	0	0	0	0	0	0
(AAAAAAT)n	0	0	0	0	0	0	1	9.42847e-07		(AAAAAAT)n	0	0	0	0	0	0
(AAAAAC)n	0	0	0	0	0	0	21	1.97998e-05		(AAAAAC)n	0	0	0	0	0	0
(AAAAACA)n	0	0	0	0	0	0	6	5.65708e-06		(AAAAACA)n	0	0	0	0	0	0
(AAAAAG)n	0	0	0	0	0	0	5	4.71423e-06		(AAAAAG)n	0	0	0	0	0	0
(AAAAAT)n	0	0	0	0	0	0	1	9.42847e-07		(AAAAAT)n	0	0	0	0	0	0
(AAAAATA)n	0	0	0	0	0	0	1	9.42847e-07		(AAAAATA)n	0	0	0	0	0	0
(AAAAC)n	0	0	0	0	0	0	310	0.000292282		(AAAAC)n	0	0	0	0	0	0
(AAAACA)n	0	0	0	0	0	0	27	2.54569e-05		(AAAACA)n	0	0	0	0	0	0
(AAAACAA)n	0	0	0	0	0	0	7	6.59993e-06		(AAAACAA)n	0	0	0	0	0	0
(AAAACC)n	0	0	0	0	0	0	18	1.69712e-05		(AAAACC)n	0	0	0	0	0	0
(AAAACCA)n	0	0	0	0	0	0	2	1.88569e-06		(AAAACCA)n	0	0	0	0	0	0
(AAAAG)n	0	0	0	0	0	0	34	3.20568e-05		(AAAAG)n	0	0	0	0	0	0
(AAAAGA)n	0	0	0	0	0	0	3	2.82854e-06		(AAAAGA)n	0	0	0	0	0	0
(AAAAT)n	0	0	0	0	0	0	44	4.14852e-05		(AAAAT)n	0	0	0	0	0	0
(AAAATATCA)n	0	0	0	0	0	0	1	9.42847e-07		(AAAATATCA)n	0	0	0	0	0	0
(AAAATGC)n	0	0	0	0	0	0	3	2.82854e-06		(AAAATGC)n	0	0	0	0	0	0
(AAAATTA)n	0	0	0	0	0	0	1	9.42847e-07		(AAAATTA)n	0	0	0	0	0	0
(AAAC)n	0	0	0	0	0	0	602	0.000567594		(AAAC)n	0	0	0	0	0	0
(AAACA)n	0	0	0	0	0	0	91	8.5799e-05		(AAACA)n	0	0	0	0	0	0
(AAACAA)n	0	0	0	0	0	0	5	4.71423e-06		(AAACAA)n	0	0	0	0	0	0
(AAACAAA)n	0	0	0	0	0	0	2	1.88569e-06		(AAACAAA)n	0	0	0	0	0	0
(AAACAAC)n	0	0	0	0	0	0	1	9.42847e-07		(AAACAAC)n	0	0	0	0	0	0
(AAACAACC)n	0	0	0	0	0	0	1	9.42847e-07		(AAACAACC)n	0	0	0	0	0	0
(AAACC)n	0	0	0	0	0	0	41	3.86567e-05		(AAACC)n	0	0	0	0	0	0
(AAACCA)n	0	0	0	0	0	0	1	9.42847e-07		(AAACCA)n	0	0	0	0	0	0
(AAACCAA)n	0	0	0	0	0	0	1	9.42847e-07		(AAACCAA)n	0	0	0	0	0	0
(AAACCC)n	0	0	0	0	0	0	1	9.42847e-07		(AAACCC)n	0	0	0	0	0	0
(AAACT)n	0	0	0	0	0	0	2	1.88569e-06		(AAACT)n	0	0	0	0	0	0
(AAAG)n	0	0	0	0	0	0	148	0.000139541		(AAAG)n	0	0	0	0	0	0
(AAAGA)n	0	0	0	0	0	0	15	1.41427e-05		(AAAGA)n	0	0	0	0	0	0
(AAAGAA)n	0	0	0	0	0	0	7	6.59993e-06		(AAAGAA)n	0	0	0	0	0	0
(AAAGAGAAGG)n	0	0	0	0	0	0	1	9.42847e-07		(AAAGAGAAGG)n	0	0	0	0	0	0
(AAAGC)n	0	0	0	0	0	0	3	2.82854e-06		(AAAGC)n	0	0	0	0	0	0
(AAAGCA)n	0	0	0	0	0	0	1	9.42847e-07		(AAAGCA)n	0	0	0	0	0	0
(AAAGG)n	0	0	0	0	0	0	7	6.59993e-06		(AAAGG)n	0	0	0	0	0	0
(AAAGGA)n	0	0	0	0	0	0	2	1.88569e-06		(AAAGGA)n	0	0	0	0	0	0
(AAAGGG)n	0	0	0	0	0	0	1	9.42847e-07		(AAAGGG)n	0	0	0	0	0	0
(AAAGGGAA)n	0	0	0	0	0	0	1	9.42847e-07		(AAAGGGAA)n	0	0	0	0	0	0
(AAAGTA)n	0	0	0	0	0	0	1	9.42847e-07		(AAAGTA)n	0	0	0	0	0	0
(AAAGTAAC)n	0	0	0	0	0	0	1	9.42847e-07		(AAAGTAAC)n	0	0	0	0	0	0
(AAAT)n	0	0	0	0	0	0	194	0.000182912		(AAAT)n	0	0	0	0	0	0
(AAATA)n	0	0	0	0	0	0	18	1.69712e-05		(AAATA)n	0	0	0	0	0	0
(AAATAA)n	0	0	0	0	0	0	1	9.42847e-07		(AAATAA)n	0	0	0	0	0	0
(AAATC)n	0	0	0	0	0	0	6	5.65708e-06		(AAATC)n	0	0	0	0	0	0
(AAATG)n	0	0	0	0	0	0	99	9.33418e-05		(AAATG)n	0	0	0	0	0	0
(AAC)n	0	0	0	0	0	0	323	0.000304539		(AAC)n	0	0	0	0	0	0
(AACA)n	0	0	0	0	0	0	164	0.000154627		(AACA)n	0	0	0	0	0	0
(AACAA)n	0	0	0	0	0	0	124	0.000116913		(AACAA)n	0	0	0	0	0	0
(AACAAA)n	0	0	0	0	0	0	8	7.54277e-06		(AACAAA)n	0	0	0	0	0	0
(AACAAAA)n	0	0	0	0	0	0	1	9.42847e-07		(AACAAAA)n	0	0	0	0	0	0
(AACAAAC)n	0	0	0	0	0	0	1	9.42847e-07		(AACAAAC)n	0	0	0	0	0	0
(AACAAC)n	0	0	0	0	0	0	10	9.42847e-06		(AACAAC)n	0	0	0	0	0	0
(AACAACA)n	0	0	0	0	0	0	1	9.42847e-07		(AACAACA)n	0	0	0	0	0	0
(AACAACAC)n	0	0	0	0	0	0	1	9.42847e-07		(AACAACAC)n	0	0	0	0	0	0
(AACAAG)n	0	0	0	0	0	0	1	9.42847e-07		(AACAAG)n	0	0	0	0	0	0
(AACAC)n	0	0	0	0	0	0	1	9.42847e-07		(AACAC)n	0	0	0	0	0	0
(AACACA)n	0	0	0	0	0	0	4	3.77139e-06		(AACACA)n	0	0	0	0	0	0
(AACACAA)n	0	0	0	0	0	0	5	4.71423e-06		(AACACAA)n	0	0	0	0	0	0
(AACACC)n	0	0	0	0	0	0	1	9.42847e-07		(AACACC)n	0	0	0	0	0	0
(AACAG)n	0	0	0	0	0	0	8	7.54277e-06		(AACAG)n	0	0	0	0	0	0
(AACAGA)n	0	0	0	0	0	0	1	9.42847e-07		(AACAGA)n	0	0	0	0	0	0
(AACAGAA)n	0	0	0	0	0	0	1	9.42847e-07		(AACAGAA)n	0	0	0	0	0	0
(AACAT)n	0	0	0	0	0	0	3	2.82854e-06		(AACAT)n	0	0	0	0	0	0
(AACC)n	0	0	0	0	0	0	85	8.0142e-05		(AACC)n	0	0	0	0	0	0
(AACCA)n	0	0	0	0	0	0	14	1.31999e-05		(AACCA)n	0	0	0	0	0	0
(AACCAA)n	0	0	0	0	0	0	4	3.77139e-06		(AACCAA)n	0	0	0	0	0	0
(AACCAAA)n	0	0	0	0	0	0	1	9.42847e-07		(AACCAAA)n	0	0	0	0	0	0
(AACCAG)n	0	0	0	0	0	0	3	2.82854e-06		(AACCAG)n	0	0	0	0	0	0
(AACCAT)n	0	0	0	0	0	0	2	1.88569e-06		(AACCAT)n	0	0	0	0	0	0
(AACCC)n	0	0	0	0	0	0	1	9.42847e-07		(AACCC)n	0	0	0	0	0	0
(AACCCT)n	0	0	0	0	0	0	4	3.77139e-06		(AACCCT)n	0	0	0	0	0	0
(AACG)n	0	0	0	0	0	0	1	9.42847e-07		(AACG)n	0	0	0	0	0	0
(AACT)n	0	0	0	0	0	0	8	7.54277e-06		(AACT)n	0	0	0	0	0	0
(AACTA)n	0	0	0	0	0	0	5	4.71423e-06		(AACTA)n	0	0	0	0	0	0
(AACTAA)n	0	0	0	0	0	0	2	1.88569e-06		(AACTAA)n	0	0	0	0	0	0
(AACTCA)n	0	0	0	0	0	0	1	9.42847e-07		(AACTCA)n	0	0	0	0	0	0
(AACTG)n	0	0	0	0	0	0	94	8.86276e-05		(AACTG)n	0	0	0	0	0	0
(AACTGGA)n	0	0	0	0	0	0	2	1.88569e-06		(AACTGGA)n	0	0	0	0	0	0
(AACTT)n	0	0	0	0	0	0	1	9.42847e-07		(AACTT)n	0	0	0	0	0	0
(AAG)n	0	0	0	0	0	0	49	4.61995e-05		(AAG)n	0	0	0	0	0	0
(AAGA)n	0	0	0	0	0	0	76	7.16563e-05		(AAGA)n	0	0	0	0	0	0
(AAGAA)n	0	0	0	0	0	0	20	1.88569e-05		(AAGAA)n	0	0	0	0	0	0
(AAGAAA)n	0	0	0	0	0	0	4	3.77139e-06		(AAGAAA)n	0	0	0	0	0	0
(AAGAAAA)n	0	0	0	0	0	0	2	1.88569e-06		(AAGAAAA)n	0	0	0	0	0	0
(AAGAAC)n	0	0	0	0	0	0	1	9.42847e-07		(AAGAAC)n	0	0	0	0	0	0
(AAGAAG)n	0	0	0	0	0	0	1	9.42847e-07		(AAGAAG)n	0	0	0	0	0	0
(AAGAAGA)n	0	0	0	0	0	0	2	1.88569e-06		(AAGAAGA)n	0	0	0	0	0	0
(AAGAAGG)n	0	0	0	0	0	0	1	9.42847e-07		(AAGAAGG)n	0	0	0	0	0	0
(AAGAAT)n	0	0	0	0	0	0	2	1.88569e-06		(AAGAAT)n	0	0	0	0	0	0
(AAGAATT)n	0	0	0	0	0	0	1	9.42847e-07		(AAGAATT)n	0	0	0	0	0	0
(AAGAC)n	0	0	0	0	0	0	4	3.77139e-06		(AAGAC)n	0	0	0	0	0	0
(AAGACAA)n	0	0	0	0	0	0	2	1.88569e-06		(AAGACAA)n	0	0	0	0	0	0
(AAGACCA)n	0	0	0	0	0	0	1	9.42847e-07		(AAGACCA)n	0	0	0	0	0	0
(AAGACCC)n	0	0	0	0	0	0	3	2.82854e-06		(AAGACCC)n	0	0	0	0	0	0
(AAGAG)n	0	0	0	0	0	0	15	1.41427e-05		(AAGAG)n	0	0	0	0	0	0
(AAGAGC)n	0	0	0	0	0	0	2	1.88569e-06		(AAGAGC)n	0	0	0	0	0	0
(AAGATAA)n	0	0	0	0	0	0	1	9.42847e-07		(AAGATAA)n	0	0	0	0	0	0
(AAGATC)n	0	0	0	0	0	0	1	9.42847e-07		(AAGATC)n	0	0	0	0	0	0
(AAGATG)n	0	0	0	0	0	0	3	2.82854e-06		(AAGATG)n	0	0	0	0	0	0
(AAGC)n	0	0	0	0	0	0	28	2.63997e-05		(AAGC)n	0	0	0	0	0	0
(AAGCA)n	0	0	0	0	0	0	4	3.77139e-06		(AAGCA)n	0	0	0	0	0	0
(AAGCAA)n	0	0	0	0	0	0	1	9.42847e-07		(AAGCAA)n	0	0	0	0	0	0
(AAGCACA)n	0	0	0	0	0	0	1	9.42847e-07		(AAGCACA)n	0	0	0	0	0	0
(AAGCAG)n	0	0	0	0	0	0	1	9.42847e-07		(AAGCAG)n	0	0	0	0	0	0
(AAGCAGG)n	0	0	0	0	0	0	1	9.42847e-07		(AAGCAGG)n	0	0	0	0	0	0
(AAGCC)n	0	0	0	0	0	0	1	9.42847e-07		(AAGCC)n	0	0	0	0	0	0
(AAGCCA)n	0	0	0	0	0	0	1	9.42847e-07		(AAGCCA)n	0	0	0	0	0	0
(AAGCTA)n	0	0	0	0	0	0	1	9.42847e-07		(AAGCTA)n	0	0	0	0	0	0
(AAGCTCT)n	0	0	0	0	0	0	1	9.42847e-07		(AAGCTCT)n	0	0	0	0	0	0
(AAGG)n	0	0	0	0	0	0	121	0.000114084		(AAGG)n	0	0	0	0	0	0
(AAGGA)n	0	0	0	0	0	0	9	8.48562e-06		(AAGGA)n	0	0	0	0	0	0
(AAGGAAG)n	0	0	0	0	0	0	1	9.42847e-07		(AAGGAAG)n	0	0	0	0	0	0
(AAGGAAGG)n	0	0	0	0	0	0	1	9.42847e-07		(AAGGAAGG)n	0	0	0	0	0	0
(AAGGAG)n	0	0	0	0	0	0	1	9.42847e-07		(AAGGAG)n	0	0	0	0	0	0
(AAGGAGG)n	0	0	0	0	0	0	1	9.42847e-07		(AAGGAGG)n	0	0	0	0	0	0
(AAGGC)n	0	0	0	0	0	0	1	9.42847e-07		(AAGGC)n	0	0	0	0	0	0
(AAGGCA)n	0	0	0	0	0	0	1	9.42847e-07		(AAGGCA)n	0	0	0	0	0	0
(AAGGCAA)n	0	0	0	0	0	0	6	5.65708e-06		(AAGGCAA)n	0	0	0	0	0	0
(AAGGG)n	0	0	0	0	0	0	2	1.88569e-06		(AAGGG)n	0	0	0	0	0	0
(AAGT)n	0	0	0	0	0	0	11	1.03713e-05		(AAGT)n	0	0	0	0	0	0
(AAGTAA)n	0	0	0	0	0	0	1	9.42847e-07		(AAGTAA)n	0	0	0	0	0	0
(AAGTAC)n	0	0	0	0	0	0	1	9.42847e-07		(AAGTAC)n	0	0	0	0	0	0
(AAGTG)n	0	0	0	0	0	0	10	9.42847e-06		(AAGTG)n	0	0	0	0	0	0
(AAGTGAT)n	0	0	0	0	0	0	1	9.42847e-07		(AAGTGAT)n	0	0	0	0	0	0
(AAGTTCA)n	0	0	0	0	0	0	1	9.42847e-07		(AAGTTCA)n	0	0	0	0	0	0
(AAT)n	0	0	0	0	0	0	172	0.00016217		(AAT)n	0	0	0	0	0	0
(AATA)n	0	0	0	0	0	0	189	0.000178198		(AATA)n	0	0	0	0	0	0
(AATAA)n	0	0	0	0	0	0	50	4.71423e-05		(AATAA)n	0	0	0	0	0	0
(AATAAA)n	0	0	0	0	0	0	1	9.42847e-07		(AATAAA)n	0	0	0	0	0	0
(AATAAAT)n	0	0	0	0	0	0	1	9.42847e-07		(AATAAAT)n	0	0	0	0	0	0
(AATAAC)n	0	0	0	0	0	0	2	1.88569e-06		(AATAAC)n	0	0	0	0	0	0
(AATAAG)n	0	0	0	0	0	0	2	1.88569e-06		(AATAAG)n	0	0	0	0	0	0
(AATAAGA)n	0	0	0	0	0	0	1	9.42847e-07		(AATAAGA)n	0	0	0	0	0	0
(AATAAT)n	0	0	0	0	0	0	1	9.42847e-07		(AATAAT)n	0	0	0	0	0	0
(AATAATA)n	0	0	0	0	0	0	1	9.42847e-07		(AATAATA)n	0	0	0	0	0	0
(AATAC)n	0	0	0	0	0	0	2	1.88569e-06		(AATAC)n	0	0	0	0	0	0
(AATACA)n	0	0	0	0	0	0	4	3.77139e-06		(AATACA)n	0	0	0	0	0	0
(AATACAA)n	0	0	0	0	0	0	1	9.42847e-07		(AATACAA)n	0	0	0	0	0	0
(AATACAG)n	0	0	0	0	0	0	1	9.42847e-07		(AATACAG)n	0	0	0	0	0	0
(AATAG)n	0	0	0	0	0	0	155	0.000146141		(AATAG)n	0	0	0	0	0	0
(AATAGA)n	0	0	0	0	0	0	1	9.42847e-07		(AATAGA)n	0	0	0	0	0	0
(AATAGAA)n	0	0	0	0	0	0	1	9.42847e-07		(AATAGAA)n	0	0	0	0	0	0
(AATAGAG)n	0	0	0	0	0	0	1	9.42847e-07		(AATAGAG)n	0	0	0	0	0	0
(AATAGAT)n	0	0	0	0	0	0	1	9.42847e-07		(AATAGAT)n	0	0	0	0	0	0
(AATAT)n	0	0	0	0	0	0	7	6.59993e-06		(AATAT)n	0	0	0	0	0	0
(AATATA)n	0	0	0	0	0	0	8	7.54277e-06		(AATATA)n	0	0	0	0	0	0
(AATATAA)n	0	0	0	0	0	0	4	3.77139e-06		(AATATAA)n	0	0	0	0	0	0
(AATATAT)n	0	0	0	0	0	0	3	2.82854e-06		(AATATAT)n	0	0	0	0	0	0
(AATATG)n	0	0	0	0	0	0	2	1.88569e-06		(AATATG)n	0	0	0	0	0	0
(AATATT)n	0	0	0	0	0	0	5	4.71423e-06		(AATATT)n	0	0	0	0	0	0
(AATATTC)n	0	0	0	0	0	0	1	9.42847e-07		(AATATTC)n	0	0	0	0	0	0
(AATATTG)n	0	0	0	0	0	0	1	9.42847e-07		(AATATTG)n	0	0	0	0	0	0
(AATATTT)n	0	0	0	0	0	0	2	1.88569e-06		(AATATTT)n	0	0	0	0	0	0
(AATC)n	0	0	0	0	0	0	51	4.80852e-05		(AATC)n	0	0	0	0	0	0
(AATCA)n	0	0	0	0	0	0	2	1.88569e-06		(AATCA)n	0	0	0	0	0	0
(AATCAA)n	0	0	0	0	0	0	1	9.42847e-07		(AATCAA)n	0	0	0	0	0	0
(AATCAAAT)n	0	0	0	0	0	0	1	9.42847e-07		(AATCAAAT)n	0	0	0	0	0	0
(AATCGAA)n	0	0	0	0	0	0	2	1.88569e-06		(AATCGAA)n	0	0	0	0	0	0
(AATCTA)n	0	0	0	0	0	0	1	9.42847e-07		(AATCTA)n	0	0	0	0	0	0
(AATCTAT)n	0	0	0	0	0	0	3	2.82854e-06		(AATCTAT)n	0	0	0	0	0	0
(AATG)n	0	0	0	0	0	0	47	4.43138e-05		(AATG)n	0	0	0	0	0	0
(AATGAA)n	0	0	0	0	0	0	1	9.42847e-07		(AATGAA)n	0	0	0	0	0	0
(AATGAATC)n	0	0	0	0	0	0	1	9.42847e-07		(AATGAATC)n	0	0	0	0	0	0
(AATGAC)n	0	0	0	0	0	0	2	1.88569e-06		(AATGAC)n	0	0	0	0	0	0
(AATGAG)n	0	0	0	0	0	0	2	1.88569e-06		(AATGAG)n	0	0	0	0	0	0
(AATGAGA)n	0	0	0	0	0	0	1	9.42847e-07		(AATGAGA)n	0	0	0	0	0	0
(AATGAT)n	0	0	0	0	0	0	3	2.82854e-06		(AATGAT)n	0	0	0	0	0	0
(AATGT)n	0	0	0	0	0	0	2	1.88569e-06		(AATGT)n	0	0	0	0	0	0
(AATGTAT)n	0	0	0	0	0	0	1	9.42847e-07		(AATGTAT)n	0	0	0	0	0	0
(AATGTGG)n	0	0	0	0	0	0	1	9.42847e-07		(AATGTGG)n	0	0	0	0	0	0
(AATGTGT)n	0	0	0	0	0	0	1	9.42847e-07		(AATGTGT)n	0	0	0	0	0	0
(AATGTTA)n	0	0	0	0	0	0	2	1.88569e-06		(AATGTTA)n	0	0	0	0	0	0
(AATT)n	0	0	0	0	0	0	47	4.43138e-05		(AATT)n	0	0	0	0	0	0
(AATTA)n	0	0	0	0	0	0	5	4.71423e-06		(AATTA)n	0	0	0	0	0	0
(AATTAA)n	0	0	0	0	0	0	1	9.42847e-07		(AATTAA)n	0	0	0	0	0	0
(AATTACA)n	0	0	0	0	0	0	1	9.42847e-07		(AATTACA)n	0	0	0	0	0	0
(AATTATT)n	0	0	0	0	0	0	1	9.42847e-07		(AATTATT)n	0	0	0	0	0	0
(AATTC)n	0	0	0	0	0	0	1	9.42847e-07		(AATTC)n	0	0	0	0	0	0
(AATTG)n	0	0	0	0	0	0	36	3.39425e-05		(AATTG)n	0	0	0	0	0	0
(AATTT)n	0	0	0	0	0	0	9	8.48562e-06		(AATTT)n	0	0	0	0	0	0
(AATTTAA)n	0	0	0	0	0	0	4	3.77139e-06		(AATTTAA)n	0	0	0	0	0	0
(AATTTAG)n	0	0	0	0	0	0	1	9.42847e-07		(AATTTAG)n	0	0	0	0	0	0
(AATTTGT)n	0	0	0	0	0	0	1	9.42847e-07		(AATTTGT)n	0	0	0	0	0	0
(AATTTT)n	0	0	0	0	0	0	5	4.71423e-06		(AATTTT)n	0	0	0	0	0	0
(AATTTTA)n	0	0	0	0	0	0	4	3.77139e-06		(AATTTTA)n	0	0	0	0	0	0
(AATTTTT)n	0	0	0	0	0	0	1	9.42847e-07		(AATTTTT)n	0	0	0	0	0	0
(AC)n	0	0	0	0	0	0	2974	0.00280403		(AC)n	0	0	0	0	0	0
(ACA)n	0	0	0	0	0	0	90	8.48562e-05		(ACA)n	0	0	0	0	0	0
(ACAA)n	0	0	0	0	0	0	119	0.000112199		(ACAA)n	0	0	0	0	0	0
(ACAAA)n	0	0	0	0	0	0	36	3.39425e-05		(ACAAA)n	0	0	0	0	0	0
(ACAAAA)n	0	0	0	0	0	0	11	1.03713e-05		(ACAAAA)n	0	0	0	0	0	0
(ACAAAAA)n	0	0	0	0	0	0	2	1.88569e-06		(ACAAAAA)n	0	0	0	0	0	0
(ACAAC)n	0	0	0	0	0	0	2	1.88569e-06		(ACAAC)n	0	0	0	0	0	0
(ACAACAA)n	0	0	0	0	0	0	3	2.82854e-06		(ACAACAA)n	0	0	0	0	0	0
(ACAACC)n	0	0	0	0	0	0	1	9.42847e-07		(ACAACC)n	0	0	0	0	0	0
(ACAAG)n	0	0	0	0	0	0	4	3.77139e-06		(ACAAG)n	0	0	0	0	0	0
(ACAAGA)n	0	0	0	0	0	0	1	9.42847e-07		(ACAAGA)n	0	0	0	0	0	0
(ACAAT)n	0	0	0	0	0	0	1	9.42847e-07		(ACAAT)n	0	0	0	0	0	0
(ACAATA)n	0	0	0	0	0	0	3	2.82854e-06		(ACAATA)n	0	0	0	0	0	0
(ACAC)n	0	0	0	0	0	0	57	5.37423e-05		(ACAC)n	0	0	0	0	0	0
(ACACA)n	0	0	0	0	0	0	1	9.42847e-07		(ACACA)n	0	0	0	0	0	0
(ACACAA)n	0	0	0	0	0	0	6	5.65708e-06		(ACACAA)n	0	0	0	0	0	0
(ACACAC)n	0	0	0	0	0	0	19	1.79141e-05		(ACACAC)n	0	0	0	0	0	0
(ACACACA)n	0	0	0	0	0	0	1	9.42847e-07		(ACACACA)n	0	0	0	0	0	0
(ACACACACGT)n	0	0	0	0	0	0	1	9.42847e-07		(ACACACACGT)n	0	0	0	0	0	0
(ACACACAG)n	0	0	0	0	0	0	3	2.82854e-06		(ACACACAG)n	0	0	0	0	0	0
(ACACACATGC)n	0	0	0	0	0	0	2	1.88569e-06		(ACACACATGC)n	0	0	0	0	0	0
(ACACACC)n	0	0	0	0	0	0	2	1.88569e-06		(ACACACC)n	0	0	0	0	0	0
(ACACACGC)n	0	0	0	0	0	0	1	9.42847e-07		(ACACACGC)n	0	0	0	0	0	0
(ACACAG)n	0	0	0	0	0	0	8	7.54277e-06		(ACACAG)n	0	0	0	0	0	0
(ACACAGAC)n	0	0	0	0	0	0	1	9.42847e-07		(ACACAGAC)n	0	0	0	0	0	0
(ACACAGACAC)n	0	0	0	0	0	0	1	9.42847e-07		(ACACAGACAC)n	0	0	0	0	0	0
(ACACAT)n	0	0	0	0	0	0	19	1.79141e-05		(ACACAT)n	0	0	0	0	0	0
(ACACATATAT)n	0	0	0	0	0	0	1	9.42847e-07		(ACACATATAT)n	0	0	0	0	0	0
(ACACATGC)n	0	0	0	0	0	0	1	9.42847e-07		(ACACATGC)n	0	0	0	0	0	0
(ACACATGCAA)n	0	0	0	0	0	0	1	9.42847e-07		(ACACATGCAA)n	0	0	0	0	0	0
(ACACATGCAT)n	0	0	0	0	0	0	1	9.42847e-07		(ACACATGCAT)n	0	0	0	0	0	0
(ACACC)n	0	0	0	0	0	0	5	4.71423e-06		(ACACC)n	0	0	0	0	0	0
(ACACCA)n	0	0	0	0	0	0	1	9.42847e-07		(ACACCA)n	0	0	0	0	0	0
(ACACCT)n	0	0	0	0	0	0	1	9.42847e-07		(ACACCT)n	0	0	0	0	0	0
(ACACCTG)n	0	0	0	0	0	0	2	1.88569e-06		(ACACCTG)n	0	0	0	0	0	0
(ACACGC)n	0	0	0	0	0	0	1	9.42847e-07		(ACACGC)n	0	0	0	0	0	0
(ACACGCAC)n	0	0	0	0	0	0	1	9.42847e-07		(ACACGCAC)n	0	0	0	0	0	0
(ACACT)n	0	0	0	0	0	0	1	9.42847e-07		(ACACT)n	0	0	0	0	0	0
(ACACTT)n	0	0	0	0	0	0	4	3.77139e-06		(ACACTT)n	0	0	0	0	0	0
(ACAG)n	0	0	0	0	0	0	93	8.76847e-05		(ACAG)n	0	0	0	0	0	0
(ACAGA)n	0	0	0	0	0	0	2	1.88569e-06		(ACAGA)n	0	0	0	0	0	0
(ACAGAA)n	0	0	0	0	0	0	1	9.42847e-07		(ACAGAA)n	0	0	0	0	0	0
(ACAGAAA)n	0	0	0	0	0	0	1	9.42847e-07		(ACAGAAA)n	0	0	0	0	0	0
(ACAGAAGTG)n	0	0	0	0	0	0	1	9.42847e-07		(ACAGAAGTG)n	0	0	0	0	0	0
(ACAGAC)n	0	0	0	0	0	0	6	5.65708e-06		(ACAGAC)n	0	0	0	0	0	0
(ACAGACAC)n	0	0	0	0	0	0	1	9.42847e-07		(ACAGACAC)n	0	0	0	0	0	0
(ACAGAG)n	0	0	0	0	0	0	13	1.2257e-05		(ACAGAG)n	0	0	0	0	0	0
(ACAGAGAA)n	0	0	0	0	0	0	1	9.42847e-07		(ACAGAGAA)n	0	0	0	0	0	0
(ACAGAGAG)n	0	0	0	0	0	0	1	9.42847e-07		(ACAGAGAG)n	0	0	0	0	0	0
(ACAGAGGCCC)n	0	0	0	0	0	0	3	2.82854e-06		(ACAGAGGCCC)n	0	0	0	0	0	0
(ACAGATATT)n	0	0	0	0	0	0	1	9.42847e-07		(ACAGATATT)n	0	0	0	0	0	0
(ACAGCCC)n	0	0	0	0	0	0	3	2.82854e-06		(ACAGCCC)n	0	0	0	0	0	0
(ACAGCG)n	0	0	0	0	0	0	2	1.88569e-06		(ACAGCG)n	0	0	0	0	0	0
(ACAGG)n	0	0	0	0	0	0	2	1.88569e-06		(ACAGG)n	0	0	0	0	0	0
(ACAGGC)n	0	0	0	0	0	0	1	9.42847e-07		(ACAGGC)n	0	0	0	0	0	0
(ACAGGTG)n	0	0	0	0	0	0	1	9.42847e-07		(ACAGGTG)n	0	0	0	0	0	0
(ACAGT)n	0	0	0	0	0	0	1	9.42847e-07		(ACAGT)n	0	0	0	0	0	0
(ACAT)n	0	0	0	0	0	0	103	9.71132e-05		(ACAT)n	0	0	0	0	0	0
(ACATA)n	0	0	0	0	0	0	2	1.88569e-06		(ACATA)n	0	0	0	0	0	0
(ACATAA)n	0	0	0	0	0	0	1	9.42847e-07		(ACATAA)n	0	0	0	0	0	0
(ACATAC)n	0	0	0	0	0	0	8	7.54277e-06		(ACATAC)n	0	0	0	0	0	0
(ACATACAC)n	0	0	0	0	0	0	2	1.88569e-06		(ACATACAC)n	0	0	0	0	0	0
(ACATAT)n	0	0	0	0	0	0	17	1.60284e-05		(ACATAT)n	0	0	0	0	0	0
(ACATATA)n	0	0	0	0	0	0	1	9.42847e-07		(ACATATA)n	0	0	0	0	0	0
(ACATATAT)n	0	0	0	0	0	0	2	1.88569e-06		(ACATATAT)n	0	0	0	0	0	0
(ACATATT)n	0	0	0	0	0	0	1	9.42847e-07		(ACATATT)n	0	0	0	0	0	0
(ACATCA)n	0	0	0	0	0	0	1	9.42847e-07		(ACATCA)n	0	0	0	0	0	0
(ACATG)n	0	0	0	0	0	0	43	4.05424e-05		(ACATG)n	0	0	0	0	0	0
(ACATGAA)n	0	0	0	0	0	0	1	9.42847e-07		(ACATGAA)n	0	0	0	0	0	0
(ACATGATTTT)n	0	0	0	0	0	0	1	9.42847e-07		(ACATGATTTT)n	0	0	0	0	0	0
(ACATGC)n	0	0	0	0	0	0	4	3.77139e-06		(ACATGC)n	0	0	0	0	0	0
(ACATGGA)n	0	0	0	0	0	0	1	9.42847e-07		(ACATGGA)n	0	0	0	0	0	0
(ACATGT)n	0	0	0	0	0	0	4	3.77139e-06		(ACATGT)n	0	0	0	0	0	0
(ACATGTC)n	0	0	0	0	0	0	1	9.42847e-07		(ACATGTC)n	0	0	0	0	0	0
(ACATTT)n	0	0	0	0	0	0	1	9.42847e-07		(ACATTT)n	0	0	0	0	0	0
(ACC)n	0	0	0	0	0	0	54	5.09137e-05		(ACC)n	0	0	0	0	0	0
(ACCA)n	0	0	0	0	0	0	14	1.31999e-05		(ACCA)n	0	0	0	0	0	0
(ACCAA)n	0	0	0	0	0	0	6	5.65708e-06		(ACCAA)n	0	0	0	0	0	0
(ACCAAA)n	0	0	0	0	0	0	2	1.88569e-06		(ACCAAA)n	0	0	0	0	0	0
(ACCAAAA)n	0	0	0	0	0	0	3	2.82854e-06		(ACCAAAA)n	0	0	0	0	0	0
(ACCAACA)n	0	0	0	0	0	0	1	9.42847e-07		(ACCAACA)n	0	0	0	0	0	0
(ACCAC)n	0	0	0	0	0	0	1	9.42847e-07		(ACCAC)n	0	0	0	0	0	0
(ACCACC)n	0	0	0	0	0	0	2	1.88569e-06		(ACCACC)n	0	0	0	0	0	0
(ACCACCACT)n	0	0	0	0	0	0	1	9.42847e-07		(ACCACCACT)n	0	0	0	0	0	0
(ACCAGCAATG)n	0	0	0	0	0	0	1	9.42847e-07		(ACCAGCAATG)n	0	0	0	0	0	0
(ACCATC)n	0	0	0	0	0	0	3	2.82854e-06		(ACCATC)n	0	0	0	0	0	0
(ACCC)n	0	0	0	0	0	0	9	8.48562e-06		(ACCC)n	0	0	0	0	0	0
(ACCCA)n	0	0	0	0	0	0	1	9.42847e-07		(ACCCA)n	0	0	0	0	0	0
(ACCCAT)n	0	0	0	0	0	0	1	9.42847e-07		(ACCCAT)n	0	0	0	0	0	0
(ACCCC)n	0	0	0	0	0	0	7	6.59993e-06		(ACCCC)n	0	0	0	0	0	0
(ACCCCC)n	0	0	0	0	0	0	6	5.65708e-06		(ACCCCC)n	0	0	0	0	0	0
(ACCCCCC)n	0	0	0	0	0	0	4	3.77139e-06		(ACCCCCC)n	0	0	0	0	0	0
(ACCCCCT)n	0	0	0	0	0	0	2	1.88569e-06		(ACCCCCT)n	0	0	0	0	0	0
(ACCCCTG)n	0	0	0	0	0	0	1	9.42847e-07		(ACCCCTG)n	0	0	0	0	0	0
(ACCCCTGCTC)n	0	0	0	0	0	0	1	9.42847e-07		(ACCCCTGCTC)n	0	0	0	0	0	0
(ACCCTA)n	0	0	0	0	0	0	6	5.65708e-06		(ACCCTA)n	0	0	0	0	0	0
(ACCG)n	1	9.55283e-06	0.0555556	0	0	0	18	1.69712e-05		(ACCG)n	1	7.32896e-06	3.35134e-06	0	0	0
(ACCT)n	0	0	0	0	0	0	5	4.71423e-06		(ACCT)n	0	0	0	0	0	0
(ACCTC)n	0	0	0	0	0	0	1	9.42847e-07		(ACCTC)n	0	0	0	0	0	0
(ACCTCATC)n	0	0	0	0	0	0	1	9.42847e-07		(ACCTCATC)n	0	0	0	0	0	0
(ACCTCC)n	0	0	0	0	0	0	2	1.88569e-06		(ACCTCC)n	0	0	0	0	0	0
(ACCTG)n	0	0	0	0	0	0	25	2.35712e-05		(ACCTG)n	0	0	0	0	0	0
(ACCTTC)n	0	0	0	0	0	0	1	9.42847e-07		(ACCTTC)n	0	0	0	0	0	0
(ACGC)n	0	0	0	0	0	0	14	1.31999e-05		(ACGC)n	0	0	0	0	0	0
(ACGCCC)n	0	0	0	0	0	0	1	9.42847e-07		(ACGCCC)n	0	0	0	0	0	0
(ACGCCCA)n	0	0	0	0	0	0	1	9.42847e-07		(ACGCCCA)n	0	0	0	0	0	0
(ACGT)n	0	0	0	0	0	0	2	1.88569e-06		(ACGT)n	0	0	0	0	0	0
(ACGTG)n	0	0	0	0	0	0	4	3.77139e-06		(ACGTG)n	0	0	0	0	0	0
(ACGTGC)n	0	0	0	0	0	0	1	9.42847e-07		(ACGTGC)n	0	0	0	0	0	0
(ACGTGCAC)n	0	0	0	0	0	0	1	9.42847e-07		(ACGTGCAC)n	0	0	0	0	0	0
(ACT)n	0	0	0	0	0	0	18	1.69712e-05		(ACT)n	0	0	0	0	0	0
(ACTA)n	0	0	0	0	0	0	2	1.88569e-06		(ACTA)n	0	0	0	0	0	0
(ACTAA)n	0	0	0	0	0	0	1	9.42847e-07		(ACTAA)n	0	0	0	0	0	0
(ACTAATA)n	0	0	0	0	0	0	1	9.42847e-07		(ACTAATA)n	0	0	0	0	0	0
(ACTAC)n	0	0	0	0	0	0	1	9.42847e-07		(ACTAC)n	0	0	0	0	0	0
(ACTACA)n	0	0	0	0	0	0	1	9.42847e-07		(ACTACA)n	0	0	0	0	0	0
(ACTAG)n	0	0	0	0	0	0	31	2.92282e-05		(ACTAG)n	0	0	0	0	0	0
(ACTAGT)n	0	0	0	0	0	0	4	3.77139e-06		(ACTAGT)n	0	0	0	0	0	0
(ACTC)n	0	0	0	0	0	0	2	1.88569e-06		(ACTC)n	0	0	0	0	0	0
(ACTCAA)n	0	0	0	0	0	0	1	9.42847e-07		(ACTCAA)n	0	0	0	0	0	0
(ACTCG)n	0	0	0	0	0	0	3	2.82854e-06		(ACTCG)n	0	0	0	0	0	0
(ACTCTC)n	0	0	0	0	0	0	1	9.42847e-07		(ACTCTC)n	0	0	0	0	0	0
(ACTCTGT)n	0	0	0	0	0	0	1	9.42847e-07		(ACTCTGT)n	0	0	0	0	0	0
(ACTG)n	2	1.91057e-05	0.00843882	0	0	0	237	0.000223455		(ACTG)n	2	1.46579e-05	6.70268e-06	0	0	0
(ACTGA)n	0	0	0	0	0	0	1	9.42847e-07		(ACTGA)n	0	0	0	0	0	0
(ACTGACATGT)n	0	0	0	0	0	0	1	9.42847e-07		(ACTGACATGT)n	0	0	0	0	0	0
(ACTGT)n	0	0	0	0	0	0	3	2.82854e-06		(ACTGT)n	0	0	0	0	0	0
(ACTGTAT)n	0	0	0	0	0	0	1	9.42847e-07		(ACTGTAT)n	0	0	0	0	0	0
(ACTGTGT)n	0	0	0	0	0	0	1	9.42847e-07		(ACTGTGT)n	0	0	0	0	0	0
(ACTT)n	0	0	0	0	0	0	2	1.88569e-06		(ACTT)n	0	0	0	0	0	0
(ACTTAT)n	0	0	0	0	0	0	1	9.42847e-07		(ACTTAT)n	0	0	0	0	0	0
(ACTTG)n	0	0	0	0	0	0	5	4.71423e-06		(ACTTG)n	0	0	0	0	0	0
(ACTTGCG)n	0	0	0	0	0	0	1	9.42847e-07		(ACTTGCG)n	0	0	0	0	0	0
(ACTTT)n	0	0	0	0	0	0	1	9.42847e-07		(ACTTT)n	0	0	0	0	0	0
(ACTTTAA)n	0	0	0	0	0	0	1	9.42847e-07		(ACTTTAA)n	0	0	0	0	0	0
(AG)n	0	0	0	0	0	0	820	0.000773134		(AG)n	0	0	0	0	0	0
(AGA)n	0	0	0	0	0	0	45	4.24281e-05		(AGA)n	0	0	0	0	0	0
(AGAA)n	0	0	0	0	0	0	91	8.5799e-05		(AGAA)n	0	0	0	0	0	0
(AGAAA)n	0	0	0	0	0	0	18	1.69712e-05		(AGAAA)n	0	0	0	0	0	0
(AGAAAA)n	0	0	0	0	0	0	3	2.82854e-06		(AGAAAA)n	0	0	0	0	0	0
(AGAAAAA)n	0	0	0	0	0	0	2	1.88569e-06		(AGAAAAA)n	0	0	0	0	0	0
(AGAAACAA)n	0	0	0	0	0	0	2	1.88569e-06		(AGAAACAA)n	0	0	0	0	0	0
(AGAAAG)n	0	0	0	0	0	0	2	1.88569e-06		(AGAAAG)n	0	0	0	0	0	0
(AGAAAGGA)n	0	0	0	0	0	0	2	1.88569e-06		(AGAAAGGA)n	0	0	0	0	0	0
(AGAAC)n	0	0	0	0	0	0	2	1.88569e-06		(AGAAC)n	0	0	0	0	0	0
(AGAACAC)n	0	0	0	0	0	0	1	9.42847e-07		(AGAACAC)n	0	0	0	0	0	0
(AGAACTG)n	0	0	0	0	0	0	1	9.42847e-07		(AGAACTG)n	0	0	0	0	0	0
(AGAAG)n	0	0	0	0	0	0	12	1.13142e-05		(AGAAG)n	0	0	0	0	0	0
(AGAAGA)n	0	0	0	0	0	0	1	9.42847e-07		(AGAAGA)n	0	0	0	0	0	0
(AGAAGAG)n	0	0	0	0	0	0	1	9.42847e-07		(AGAAGAG)n	0	0	0	0	0	0
(AGAAGG)n	0	0	0	0	0	0	13	1.2257e-05		(AGAAGG)n	0	0	0	0	0	0
(AGAAGTA)n	0	0	0	0	0	0	3	2.82854e-06		(AGAAGTA)n	0	0	0	0	0	0
(AGAAT)n	0	0	0	0	0	0	1	9.42847e-07		(AGAAT)n	0	0	0	0	0	0
(AGAATA)n	0	0	0	0	0	0	1	9.42847e-07		(AGAATA)n	0	0	0	0	0	0
(AGAATAG)n	0	0	0	0	0	0	1	9.42847e-07		(AGAATAG)n	0	0	0	0	0	0
(AGAATCA)n	0	0	0	0	0	0	3	2.82854e-06		(AGAATCA)n	0	0	0	0	0	0
(AGAC)n	0	0	0	0	0	0	176	0.000165941		(AGAC)n	0	0	0	0	0	0
(AGACAA)n	0	0	0	0	0	0	4	3.77139e-06		(AGACAA)n	0	0	0	0	0	0
(AGACAAGG)n	0	0	0	0	0	0	2	1.88569e-06		(AGACAAGG)n	0	0	0	0	0	0
(AGACAC)n	0	0	0	0	0	0	5	4.71423e-06		(AGACAC)n	0	0	0	0	0	0
(AGACACAG)n	0	0	0	0	0	0	1	9.42847e-07		(AGACACAG)n	0	0	0	0	0	0
(AGACAG)n	0	0	0	0	0	0	12	1.13142e-05		(AGACAG)n	0	0	0	0	0	0
(AGACAGACGAC)n	0	0	0	0	0	0	1	9.42847e-07		(AGACAGACGAC)n	0	0	0	0	0	0
(AGACAGG)n	0	0	0	0	0	0	1	9.42847e-07		(AGACAGG)n	0	0	0	0	0	0
(AGACAT)n	0	0	0	0	0	0	1	9.42847e-07		(AGACAT)n	0	0	0	0	0	0
(AGACCCC)n	0	0	0	0	0	0	3	2.82854e-06		(AGACCCC)n	0	0	0	0	0	0
(AGACTCA)n	0	0	0	0	0	0	1	9.42847e-07		(AGACTCA)n	0	0	0	0	0	0
(AGAG)n	0	0	0	0	0	0	8	7.54277e-06		(AGAG)n	0	0	0	0	0	0
(AGAGA)n	0	0	0	0	0	0	6	5.65708e-06		(AGAGA)n	0	0	0	0	0	0
(AGAGAAG)n	0	0	0	0	0	0	1	9.42847e-07		(AGAGAAG)n	0	0	0	0	0	0
(AGAGAC)n	0	0	0	0	0	0	62	5.84565e-05		(AGAGAC)n	0	0	0	0	0	0
(AGAGACAG)n	0	0	0	0	0	0	2	1.88569e-06		(AGAGACAG)n	0	0	0	0	0	0
(AGAGAG)n	0	0	0	0	0	0	4	3.77139e-06		(AGAGAG)n	0	0	0	0	0	0
(AGAGAGAC)n	0	0	0	0	0	0	9	8.48562e-06		(AGAGAGAC)n	0	0	0	0	0	0
(AGAGAGAGAC)n	0	0	0	0	0	0	2	1.88569e-06		(AGAGAGAGAC)n	0	0	0	0	0	0
(AGAGAGAGCC)n	0	0	0	0	0	0	1	9.42847e-07		(AGAGAGAGCC)n	0	0	0	0	0	0
(AGAGAGGC)n	0	0	0	0	0	0	1	9.42847e-07		(AGAGAGGC)n	0	0	0	0	0	0
(AGAGAGGG)n	0	0	0	0	0	0	1	9.42847e-07		(AGAGAGGG)n	0	0	0	0	0	0
(AGAGAT)n	0	0	0	0	0	0	1	9.42847e-07		(AGAGAT)n	0	0	0	0	0	0
(AGAGCAC)n	0	0	0	0	0	0	1	9.42847e-07		(AGAGCAC)n	0	0	0	0	0	0
(AGAGCC)n	0	0	0	0	0	0	1	9.42847e-07		(AGAGCC)n	0	0	0	0	0	0
(AGAGCCC)n	0	0	0	0	0	0	1	9.42847e-07		(AGAGCCC)n	0	0	0	0	0	0
(AGAGCGAG)n	0	0	0	0	0	0	1	9.42847e-07		(AGAGCGAG)n	0	0	0	0	0	0
(AGAGCGCA)n	0	0	0	0	0	0	1	9.42847e-07		(AGAGCGCA)n	0	0	0	0	0	0
(AGAGG)n	0	0	0	0	0	0	10	9.42847e-06		(AGAGG)n	0	0	0	0	0	0
(AGAGGA)n	0	0	0	0	0	0	1	9.42847e-07		(AGAGGA)n	0	0	0	0	0	0
(AGAGGAC)n	0	0	0	0	0	0	2	1.88569e-06		(AGAGGAC)n	0	0	0	0	0	0
(AGAGGAGAGG)n	0	0	0	0	0	0	2	1.88569e-06		(AGAGGAGAGG)n	0	0	0	0	0	0
(AGAGGC)n	0	0	0	0	0	0	20	1.88569e-05		(AGAGGC)n	0	0	0	0	0	0
(AGAGGCA)n	0	0	0	0	0	0	1	9.42847e-07		(AGAGGCA)n	0	0	0	0	0	0
(AGAGGCAG)n	0	0	0	0	0	0	8	7.54277e-06		(AGAGGCAG)n	0	0	0	0	0	0
(AGAGGG)n	0	0	0	0	0	0	5	4.71423e-06		(AGAGGG)n	0	0	0	0	0	0
(AGAGGGGC)n	0	0	0	0	0	0	2	1.88569e-06		(AGAGGGGC)n	0	0	0	0	0	0
(AGAGGTC)n	0	0	0	0	0	0	1	9.42847e-07		(AGAGGTC)n	0	0	0	0	0	0
(AGAGTC)n	0	0	0	0	0	0	2	1.88569e-06		(AGAGTC)n	0	0	0	0	0	0
(AGAGTG)n	0	0	0	0	0	0	1	9.42847e-07		(AGAGTG)n	0	0	0	0	0	0
(AGAT)n	0	0	0	0	0	0	98	9.2399e-05		(AGAT)n	0	0	0	0	0	0
(AGATA)n	0	0	0	0	0	0	1	9.42847e-07		(AGATA)n	0	0	0	0	0	0
(AGATAAA)n	0	0	0	0	0	0	1	9.42847e-07		(AGATAAA)n	0	0	0	0	0	0
(AGATAAG)n	0	0	0	0	0	0	1	9.42847e-07		(AGATAAG)n	0	0	0	0	0	0
(AGATAG)n	0	0	0	0	0	0	5	4.71423e-06		(AGATAG)n	0	0	0	0	0	0
(AGATAT)n	0	0	0	0	0	0	2	1.88569e-06		(AGATAT)n	0	0	0	0	0	0
(AGATCCACCT)n	0	0	0	0	0	0	1	9.42847e-07		(AGATCCACCT)n	0	0	0	0	0	0
(AGATG)n	0	0	0	0	0	0	42	3.95996e-05		(AGATG)n	0	0	0	0	0	0
(AGATGG)n	0	0	0	0	0	0	1	9.42847e-07		(AGATGG)n	0	0	0	0	0	0
(AGATGGAT)n	0	0	0	0	0	0	1	9.42847e-07		(AGATGGAT)n	0	0	0	0	0	0
(AGATT)n	0	0	0	0	0	0	1	9.42847e-07		(AGATT)n	0	0	0	0	0	0
(AGATTAG)n	0	0	0	0	0	0	1	9.42847e-07		(AGATTAG)n	0	0	0	0	0	0
(AGC)n	0	0	0	0	0	0	19	1.79141e-05		(AGC)n	0	0	0	0	0	0
(AGCA)n	0	0	0	0	0	0	3	2.82854e-06		(AGCA)n	0	0	0	0	0	0
(AGCAG)n	0	0	0	0	0	0	7	6.59993e-06		(AGCAG)n	0	0	0	0	0	0
(AGCAGAA)n	0	0	0	0	0	0	2	1.88569e-06		(AGCAGAA)n	0	0	0	0	0	0
(AGCAGCC)n	0	0	0	0	0	0	6	5.65708e-06		(AGCAGCC)n	0	0	0	0	0	0
(AGCAGGG)n	0	0	0	0	0	0	1	9.42847e-07		(AGCAGGG)n	0	0	0	0	0	0
(AGCAGGGCC)n	0	0	0	0	0	0	1	9.42847e-07		(AGCAGGGCC)n	0	0	0	0	0	0
(AGCAT)n	0	0	0	0	0	0	1	9.42847e-07		(AGCAT)n	0	0	0	0	0	0
(AGCC)n	0	0	0	0	0	0	3	2.82854e-06		(AGCC)n	0	0	0	0	0	0
(AGCCA)n	0	0	0	0	0	0	2	1.88569e-06		(AGCCA)n	0	0	0	0	0	0
(AGCCAG)n	0	0	0	0	0	0	1	9.42847e-07		(AGCCAG)n	0	0	0	0	0	0
(AGCCC)n	0	0	0	0	0	0	4	3.77139e-06		(AGCCC)n	0	0	0	0	0	0
(AGCCCAGA)n	0	0	0	0	0	0	1	9.42847e-07		(AGCCCAGA)n	0	0	0	0	0	0
(AGCCCC)n	0	0	0	0	0	0	1	9.42847e-07		(AGCCCC)n	0	0	0	0	0	0
(AGCCCTC)n	0	0	0	0	0	0	1	9.42847e-07		(AGCCCTC)n	0	0	0	0	0	0
(AGCCTTC)n	0	0	0	0	0	0	3	2.82854e-06		(AGCCTTC)n	0	0	0	0	0	0
(AGCG)n	0	0	0	0	0	0	1	9.42847e-07		(AGCG)n	0	0	0	0	0	0
(AGCGC)n	0	0	0	0	0	0	1	9.42847e-07		(AGCGC)n	0	0	0	0	0	0
(AGCT)n	0	0	0	0	0	0	3	2.82854e-06		(AGCT)n	0	0	0	0	0	0
(AGCTAT)n	0	0	0	0	0	0	1	9.42847e-07		(AGCTAT)n	0	0	0	0	0	0
(AGCTATG)n	0	0	0	0	0	0	1	9.42847e-07		(AGCTATG)n	0	0	0	0	0	0
(AGCTC)n	0	0	0	0	0	0	1	9.42847e-07		(AGCTC)n	0	0	0	0	0	0
(AGCTCAG)n	0	0	0	0	0	0	1	9.42847e-07		(AGCTCAG)n	0	0	0	0	0	0
(AGCTCCC)n	0	0	0	0	0	0	1	9.42847e-07		(AGCTCCC)n	0	0	0	0	0	0
(AGCTG)n	0	0	0	0	0	0	82	7.73134e-05		(AGCTG)n	0	0	0	0	0	0
(AGCTGAC)n	0	0	0	0	0	0	1	9.42847e-07		(AGCTGAC)n	0	0	0	0	0	0
(AGCTGC)n	0	0	0	0	0	0	19	1.79141e-05		(AGCTGC)n	0	0	0	0	0	0
(AGCTGG)n	0	0	0	0	0	0	1	9.42847e-07		(AGCTGG)n	0	0	0	0	0	0
(AGG)n	0	0	0	0	0	0	71	6.69421e-05		(AGG)n	0	0	0	0	0	0
(AGGA)n	0	0	0	0	0	0	55	5.18566e-05		(AGGA)n	0	0	0	0	0	0
(AGGAA)n	0	0	0	0	0	0	3	2.82854e-06		(AGGAA)n	0	0	0	0	0	0
(AGGAAGCC)n	0	0	0	0	0	0	1	9.42847e-07		(AGGAAGCC)n	0	0	0	0	0	0
(AGGACC)n	0	0	0	0	0	0	1	9.42847e-07		(AGGACC)n	0	0	0	0	0	0
(AGGAG)n	0	0	0	0	0	0	8	7.54277e-06		(AGGAG)n	0	0	0	0	0	0
(AGGAGAG)n	0	0	0	0	0	0	1	9.42847e-07		(AGGAGAG)n	0	0	0	0	0	0
(AGGAGC)n	0	0	0	0	0	0	1	9.42847e-07		(AGGAGC)n	0	0	0	0	0	0
(AGGAGG)n	0	0	0	0	0	0	4	3.77139e-06		(AGGAGG)n	0	0	0	0	0	0
(AGGAGGC)n	0	0	0	0	0	0	1	9.42847e-07		(AGGAGGC)n	0	0	0	0	0	0
(AGGC)n	0	0	0	0	0	0	22	2.07426e-05		(AGGC)n	0	0	0	0	0	0
(AGGCAG)n	0	0	0	0	0	0	10	9.42847e-06		(AGGCAG)n	0	0	0	0	0	0
(AGGCAGC)n	0	0	0	0	0	0	1	9.42847e-07		(AGGCAGC)n	0	0	0	0	0	0
(AGGCAGG)n	0	0	0	0	0	0	1	9.42847e-07		(AGGCAGG)n	0	0	0	0	0	0
(AGGCC)n	0	0	0	0	0	0	1	9.42847e-07		(AGGCC)n	0	0	0	0	0	0
(AGGCCAG)n	0	0	0	0	0	0	1	9.42847e-07		(AGGCCAG)n	0	0	0	0	0	0
(AGGCGC)n	0	0	0	0	0	0	2	1.88569e-06		(AGGCGC)n	0	0	0	0	0	0
(AGGCGG)n	0	0	0	0	0	0	2	1.88569e-06		(AGGCGG)n	0	0	0	0	0	0
(AGGCT)n	0	0	0	0	0	0	4	3.77139e-06		(AGGCT)n	0	0	0	0	0	0
(AGGCTG)n	0	0	0	0	0	0	1	9.42847e-07		(AGGCTG)n	0	0	0	0	0	0
(AGGCTGG)n	0	0	0	0	0	0	1	9.42847e-07		(AGGCTGG)n	0	0	0	0	0	0
(AGGG)n	0	0	0	0	0	0	59	5.56279e-05		(AGGG)n	0	0	0	0	0	0
(AGGGA)n	0	0	0	0	0	0	1	9.42847e-07		(AGGGA)n	0	0	0	0	0	0
(AGGGAAA)n	0	0	0	0	0	0	1	9.42847e-07		(AGGGAAA)n	0	0	0	0	0	0
(AGGGAC)n	0	0	0	0	0	0	3	2.82854e-06		(AGGGAC)n	0	0	0	0	0	0
(AGGGAG)n	0	0	0	0	0	0	12	1.13142e-05		(AGGGAG)n	0	0	0	0	0	0
(AGGGAGG)n	0	0	0	0	0	0	1	9.42847e-07		(AGGGAGG)n	0	0	0	0	0	0
(AGGGC)n	0	0	0	0	0	0	4	3.77139e-06		(AGGGC)n	0	0	0	0	0	0
(AGGGCAG)n	0	0	0	0	0	0	1	9.42847e-07		(AGGGCAG)n	0	0	0	0	0	0
(AGGGG)n	0	0	0	0	0	0	9	8.48562e-06		(AGGGG)n	0	0	0	0	0	0
(AGGGGA)n	0	0	0	0	0	0	2	1.88569e-06		(AGGGGA)n	0	0	0	0	0	0
(AGGGGC)n	0	0	0	0	0	0	1	9.42847e-07		(AGGGGC)n	0	0	0	0	0	0
(AGGGGCAG)n	0	0	0	0	0	0	1	9.42847e-07		(AGGGGCAG)n	0	0	0	0	0	0
(AGGGGCAGG)n	0	0	0	0	0	0	2	1.88569e-06		(AGGGGCAGG)n	0	0	0	0	0	0
(AGGGGG)n	8	7.64227e-05	0.00857449	1	0.000196928	0.00107181	933	0.000879676		(AGGGGG)n	8	5.86317e-05	2.68107e-05	1	0.000126695	3.99058e-05
(AGGGGTC)n	0	0	0	0	0	0	1	9.42847e-07		(AGGGGTC)n	0	0	0	0	0	0
(AGGGTT)n	0	0	0	0	0	0	2	1.88569e-06		(AGGGTT)n	0	0	0	0	0	0
(AGGT)n	0	0	0	0	0	0	7	6.59993e-06		(AGGT)n	0	0	0	0	0	0
(AGGTC)n	0	0	0	0	0	0	5	4.71423e-06		(AGGTC)n	0	0	0	0	0	0
(AGGTCAA)n	0	0	0	0	0	0	1	9.42847e-07		(AGGTCAA)n	0	0	0	0	0	0
(AGGTCG)n	0	0	0	0	0	0	1	9.42847e-07		(AGGTCG)n	0	0	0	0	0	0
(AGGTG)n	0	0	0	0	0	0	74	6.97706e-05		(AGGTG)n	0	0	0	0	0	0
(AGGTGAA)n	0	0	0	0	0	0	2	1.88569e-06		(AGGTGAA)n	0	0	0	0	0	0
(AGGTT)n	0	0	0	0	0	0	1	9.42847e-07		(AGGTT)n	0	0	0	0	0	0
(AGGTTTT)n	0	0	0	0	0	0	1	9.42847e-07		(AGGTTTT)n	0	0	0	0	0	0
(AGT)n	0	0	0	0	0	0	4	3.77139e-06		(AGT)n	0	0	0	0	0	0
(AGTA)n	0	0	0	0	0	0	1	9.42847e-07		(AGTA)n	0	0	0	0	0	0
(AGTAAGC)n	0	0	0	0	0	0	2	1.88569e-06		(AGTAAGC)n	0	0	0	0	0	0
(AGTAC)n	0	0	0	0	0	0	3	2.82854e-06		(AGTAC)n	0	0	0	0	0	0
(AGTACT)n	0	0	0	0	0	0	2	1.88569e-06		(AGTACT)n	0	0	0	0	0	0
(AGTACTG)n	0	0	0	0	0	0	1	9.42847e-07		(AGTACTG)n	0	0	0	0	0	0
(AGTAG)n	0	0	0	0	0	0	33	3.11139e-05		(AGTAG)n	0	0	0	0	0	0
(AGTAGAA)n	0	0	0	0	0	0	1	9.42847e-07		(AGTAGAA)n	0	0	0	0	0	0
(AGTAGC)n	0	0	0	0	0	0	1	9.42847e-07		(AGTAGC)n	0	0	0	0	0	0
(AGTAGTC)n	0	0	0	0	0	0	2	1.88569e-06		(AGTAGTC)n	0	0	0	0	0	0
(AGTAT)n	0	0	0	0	0	0	1	9.42847e-07		(AGTAT)n	0	0	0	0	0	0
(AGTC)n	0	0	0	0	0	0	3	2.82854e-06		(AGTC)n	0	0	0	0	0	0
(AGTCA)n	0	0	0	0	0	0	1	9.42847e-07		(AGTCA)n	0	0	0	0	0	0
(AGTCAG)n	0	0	0	0	0	0	3	2.82854e-06		(AGTCAG)n	0	0	0	0	0	0
(AGTCCAC)n	0	0	0	0	0	0	1	9.42847e-07		(AGTCCAC)n	0	0	0	0	0	0
(AGTCCC)n	0	0	0	0	0	0	1	9.42847e-07		(AGTCCC)n	0	0	0	0	0	0
(AGTG)n	0	0	0	0	0	0	3	2.82854e-06		(AGTG)n	0	0	0	0	0	0
(AGTGAATG)n	0	0	0	0	0	0	1	9.42847e-07		(AGTGAATG)n	0	0	0	0	0	0
(AGTGAC)n	0	0	0	0	0	0	1	9.42847e-07		(AGTGAC)n	0	0	0	0	0	0
(AGTGAGC)n	0	0	0	0	0	0	1	9.42847e-07		(AGTGAGC)n	0	0	0	0	0	0
(AGTGC)n	0	0	0	0	0	0	1	9.42847e-07		(AGTGC)n	0	0	0	0	0	0
(AGTGGGTC)n	0	0	0	0	0	0	1	9.42847e-07		(AGTGGGTC)n	0	0	0	0	0	0
(AGTT)n	0	0	0	0	0	0	3	2.82854e-06		(AGTT)n	0	0	0	0	0	0
(AGTTAG)n	0	0	0	0	0	0	1	9.42847e-07		(AGTTAG)n	0	0	0	0	0	0
(AGTTAT)n	0	0	0	0	0	0	1	9.42847e-07		(AGTTAT)n	0	0	0	0	0	0
(AGTTG)n	0	0	0	0	0	0	20	1.88569e-05		(AGTTG)n	0	0	0	0	0	0
(AGTTGGA)n	0	0	0	0	0	0	1	9.42847e-07		(AGTTGGA)n	0	0	0	0	0	0
(AGTTGT)n	0	0	0	0	0	0	1	9.42847e-07		(AGTTGT)n	0	0	0	0	0	0
(AGTTTAT)n	0	0	0	0	0	0	1	9.42847e-07		(AGTTTAT)n	0	0	0	0	0	0
(AT)n	0	0	0	0	0	0	917	0.00086459		(AT)n	0	0	0	0	0	0
(ATA)n	0	0	0	0	0	0	69	6.50564e-05		(ATA)n	0	0	0	0	0	0
(ATAA)n	0	0	0	0	0	0	153	0.000144256		(ATAA)n	0	0	0	0	0	0
(ATAAA)n	0	0	0	0	0	0	15	1.41427e-05		(ATAAA)n	0	0	0	0	0	0
(ATAAATAC)n	0	0	0	0	0	0	1	9.42847e-07		(ATAAATAC)n	0	0	0	0	0	0
(ATAACA)n	0	0	0	0	0	0	1	9.42847e-07		(ATAACA)n	0	0	0	0	0	0
(ATAAG)n	0	0	0	0	0	0	51	4.80852e-05		(ATAAG)n	0	0	0	0	0	0
(ATAAGAA)n	0	0	0	0	0	0	1	9.42847e-07		(ATAAGAA)n	0	0	0	0	0	0
(ATAAGAT)n	0	0	0	0	0	0	1	9.42847e-07		(ATAAGAT)n	0	0	0	0	0	0
(ATAAT)n	0	0	0	0	0	0	8	7.54277e-06		(ATAAT)n	0	0	0	0	0	0
(ATAATAA)n	0	0	0	0	0	0	2	1.88569e-06		(ATAATAA)n	0	0	0	0	0	0
(ATAATAAT)n	0	0	0	0	0	0	1	9.42847e-07		(ATAATAAT)n	0	0	0	0	0	0
(ATAATAC)n	0	0	0	0	0	0	1	9.42847e-07		(ATAATAC)n	0	0	0	0	0	0
(ATAATCA)n	0	0	0	0	0	0	1	9.42847e-07		(ATAATCA)n	0	0	0	0	0	0
(ATAATCT)n	0	0	0	0	0	0	2	1.88569e-06		(ATAATCT)n	0	0	0	0	0	0
(ATAATG)n	0	0	0	0	0	0	1	9.42847e-07		(ATAATG)n	0	0	0	0	0	0
(ATAATGT)n	0	0	0	0	0	0	1	9.42847e-07		(ATAATGT)n	0	0	0	0	0	0
(ATAATT)n	0	0	0	0	0	0	1	9.42847e-07		(ATAATT)n	0	0	0	0	0	0
(ATAATTA)n	0	0	0	0	0	0	1	9.42847e-07		(ATAATTA)n	0	0	0	0	0	0
(ATAATTC)n	0	0	0	0	0	0	2	1.88569e-06		(ATAATTC)n	0	0	0	0	0	0
(ATAATTT)n	0	0	0	0	0	0	4	3.77139e-06		(ATAATTT)n	0	0	0	0	0	0
(ATAC)n	0	0	0	0	0	0	129	0.000121627		(ATAC)n	0	0	0	0	0	0
(ATACA)n	0	0	0	0	0	0	1	9.42847e-07		(ATACA)n	0	0	0	0	0	0
(ATACAA)n	0	0	0	0	0	0	1	9.42847e-07		(ATACAA)n	0	0	0	0	0	0
(ATACAAAT)n	0	0	0	0	0	0	1	9.42847e-07		(ATACAAAT)n	0	0	0	0	0	0
(ATACAC)n	0	0	0	0	0	0	17	1.60284e-05		(ATACAC)n	0	0	0	0	0	0
(ATACACA)n	0	0	0	0	0	0	1	9.42847e-07		(ATACACA)n	0	0	0	0	0	0
(ATACAG)n	0	0	0	0	0	0	1	9.42847e-07		(ATACAG)n	0	0	0	0	0	0
(ATACAGTAT)n	0	0	0	0	0	0	1	9.42847e-07		(ATACAGTAT)n	0	0	0	0	0	0
(ATACAT)n	0	0	0	0	0	0	15	1.41427e-05		(ATACAT)n	0	0	0	0	0	0
(ATACATA)n	0	0	0	0	0	0	1	9.42847e-07		(ATACATA)n	0	0	0	0	0	0
(ATACATACAT)n	0	0	0	0	0	0	1	9.42847e-07		(ATACATACAT)n	0	0	0	0	0	0
(ATACATAG)n	0	0	0	0	0	0	1	9.42847e-07		(ATACATAG)n	0	0	0	0	0	0
(ATACATT)n	0	0	0	0	0	0	1	9.42847e-07		(ATACATT)n	0	0	0	0	0	0
(ATACCT)n	0	0	0	0	0	0	1	9.42847e-07		(ATACCT)n	0	0	0	0	0	0
(ATACGC)n	0	0	0	0	0	0	1	9.42847e-07		(ATACGC)n	0	0	0	0	0	0
(ATACT)n	0	0	0	0	0	0	1	9.42847e-07		(ATACT)n	0	0	0	0	0	0
(ATACTTA)n	0	0	0	0	0	0	1	9.42847e-07		(ATACTTA)n	0	0	0	0	0	0
(ATAG)n	0	0	0	0	0	0	128	0.000120684		(ATAG)n	0	0	0	0	0	0
(ATAGA)n	0	0	0	0	0	0	1	9.42847e-07		(ATAGA)n	0	0	0	0	0	0
(ATAGAA)n	0	0	0	0	0	0	1	9.42847e-07		(ATAGAA)n	0	0	0	0	0	0
(ATAGAC)n	0	0	0	0	0	0	1	9.42847e-07		(ATAGAC)n	0	0	0	0	0	0
(ATAGAG)n	0	0	0	0	0	0	1	9.42847e-07		(ATAGAG)n	0	0	0	0	0	0
(ATAGAT)n	0	0	0	0	0	0	6	5.65708e-06		(ATAGAT)n	0	0	0	0	0	0
(ATAGATAT)n	0	0	0	0	0	0	1	9.42847e-07		(ATAGATAT)n	0	0	0	0	0	0
(ATAGATG)n	0	0	0	0	0	0	3	2.82854e-06		(ATAGATG)n	0	0	0	0	0	0
(ATAGG)n	0	0	0	0	0	0	48	4.52566e-05		(ATAGG)n	0	0	0	0	0	0
(ATAGGT)n	0	0	0	0	0	0	1	9.42847e-07		(ATAGGT)n	0	0	0	0	0	0
(ATAGT)n	0	0	0	0	0	0	1	9.42847e-07		(ATAGT)n	0	0	0	0	0	0
(ATAGTT)n	0	0	0	0	0	0	1	9.42847e-07		(ATAGTT)n	0	0	0	0	0	0
(ATAT)n	0	0	0	0	0	0	46	4.33709e-05		(ATAT)n	0	0	0	0	0	0
(ATATA)n	0	0	0	0	0	0	14	1.31999e-05		(ATATA)n	0	0	0	0	0	0
(ATATAA)n	0	0	0	0	0	0	6	5.65708e-06		(ATATAA)n	0	0	0	0	0	0
(ATATAAG)n	0	0	0	0	0	0	1	9.42847e-07		(ATATAAG)n	0	0	0	0	0	0
(ATATAAT)n	0	0	0	0	0	0	6	5.65708e-06		(ATATAAT)n	0	0	0	0	0	0
(ATATAC)n	0	0	0	0	0	0	20	1.88569e-05		(ATATAC)n	0	0	0	0	0	0
(ATATACAT)n	0	0	0	0	0	0	1	9.42847e-07		(ATATACAT)n	0	0	0	0	0	0
(ATATACT)n	0	0	0	0	0	0	1	9.42847e-07		(ATATACT)n	0	0	0	0	0	0
(ATATAG)n	0	0	0	0	0	0	8	7.54277e-06		(ATATAG)n	0	0	0	0	0	0
(ATATAGAT)n	0	0	0	0	0	0	1	9.42847e-07		(ATATAGAT)n	0	0	0	0	0	0
(ATATAT)n	0	0	0	0	0	0	16	1.50855e-05		(ATATAT)n	0	0	0	0	0	0
(ATATATA)n	0	0	0	0	0	0	11	1.03713e-05		(ATATATA)n	0	0	0	0	0	0
(ATATATAC)n	0	0	0	0	0	0	2	1.88569e-06		(ATATATAC)n	0	0	0	0	0	0
(ATATATAG)n	0	0	0	0	0	0	1	9.42847e-07		(ATATATAG)n	0	0	0	0	0	0
(ATATATATAG)n	0	0	0	0	0	0	1	9.42847e-07		(ATATATATAG)n	0	0	0	0	0	0
(ATATATG)n	0	0	0	0	0	0	3	2.82854e-06		(ATATATG)n	0	0	0	0	0	0
(ATATATT)n	0	0	0	0	0	0	6	5.65708e-06		(ATATATT)n	0	0	0	0	0	0
(ATATC)n	0	0	0	0	0	0	5	4.71423e-06		(ATATC)n	0	0	0	0	0	0
(ATATCT)n	0	0	0	0	0	0	3	2.82854e-06		(ATATCT)n	0	0	0	0	0	0
(ATATCTTT)n	0	0	0	0	0	0	1	9.42847e-07		(ATATCTTT)n	0	0	0	0	0	0
(ATATG)n	0	0	0	0	0	0	239	0.00022534		(ATATG)n	0	0	0	0	0	0
(ATATGA)n	0	0	0	0	0	0	3	2.82854e-06		(ATATGA)n	0	0	0	0	0	0
(ATATGT)n	0	0	0	0	0	0	7	6.59993e-06		(ATATGT)n	0	0	0	0	0	0
(ATATGTAT)n	0	0	0	0	0	0	1	9.42847e-07		(ATATGTAT)n	0	0	0	0	0	0
(ATATT)n	0	0	0	0	0	0	15	1.41427e-05		(ATATT)n	0	0	0	0	0	0
(ATATTA)n	0	0	0	0	0	0	4	3.77139e-06		(ATATTA)n	0	0	0	0	0	0
(ATATTAA)n	0	0	0	0	0	0	1	9.42847e-07		(ATATTAA)n	0	0	0	0	0	0
(ATATTAC)n	0	0	0	0	0	0	1	9.42847e-07		(ATATTAC)n	0	0	0	0	0	0
(ATATTAT)n	0	0	0	0	0	0	2	1.88569e-06		(ATATTAT)n	0	0	0	0	0	0
(ATATTC)n	0	0	0	0	0	0	2	1.88569e-06		(ATATTC)n	0	0	0	0	0	0
(ATATTG)n	0	0	0	0	0	0	1	9.42847e-07		(ATATTG)n	0	0	0	0	0	0
(ATATTGT)n	0	0	0	0	0	0	1	9.42847e-07		(ATATTGT)n	0	0	0	0	0	0
(ATATTT)n	0	0	0	0	0	0	6	5.65708e-06		(ATATTT)n	0	0	0	0	0	0
(ATATTTT)n	0	0	0	0	0	0	2	1.88569e-06		(ATATTTT)n	0	0	0	0	0	0
(ATC)n	0	0	0	0	0	0	35	3.29996e-05		(ATC)n	0	0	0	0	0	0
(ATCA)n	0	0	0	0	0	0	12	1.13142e-05		(ATCA)n	0	0	0	0	0	0
(ATCAA)n	0	0	0	0	0	0	1	9.42847e-07		(ATCAA)n	0	0	0	0	0	0
(ATCACC)n	0	0	0	0	0	0	2	1.88569e-06		(ATCACC)n	0	0	0	0	0	0
(ATCAT)n	0	0	0	0	0	0	2	1.88569e-06		(ATCAT)n	0	0	0	0	0	0
(ATCATC)n	0	0	0	0	0	0	1	9.42847e-07		(ATCATC)n	0	0	0	0	0	0
(ATCC)n	0	0	0	0	0	0	41	3.86567e-05		(ATCC)n	0	0	0	0	0	0
(ATCCCCGG)n	0	0	0	0	0	0	1	9.42847e-07		(ATCCCCGG)n	0	0	0	0	0	0
(ATCCG)n	0	0	0	0	0	0	1	9.42847e-07		(ATCCG)n	0	0	0	0	0	0
(ATCCT)n	0	0	0	0	0	0	2	1.88569e-06		(ATCCT)n	0	0	0	0	0	0
(ATCCTT)n	0	0	0	0	0	0	1	9.42847e-07		(ATCCTT)n	0	0	0	0	0	0
(ATCT)n	0	0	0	0	0	0	97	9.14561e-05		(ATCT)n	0	0	0	0	0	0
(ATCTAT)n	0	0	0	0	0	0	7	6.59993e-06		(ATCTAT)n	0	0	0	0	0	0
(ATCTATG)n	0	0	0	0	0	0	1	9.42847e-07		(ATCTATG)n	0	0	0	0	0	0
(ATCTCAT)n	0	0	0	0	0	0	1	9.42847e-07		(ATCTCAT)n	0	0	0	0	0	0
(ATCTCCT)n	0	0	0	0	0	0	1	9.42847e-07		(ATCTCCT)n	0	0	0	0	0	0
(ATCTCT)n	0	0	0	0	0	0	4	3.77139e-06		(ATCTCT)n	0	0	0	0	0	0
(ATCTG)n	0	0	0	0	0	0	14	1.31999e-05		(ATCTG)n	0	0	0	0	0	0
(ATCTGT)n	0	0	0	0	0	0	2	1.88569e-06		(ATCTGT)n	0	0	0	0	0	0
(ATCTT)n	0	0	0	0	0	0	3	2.82854e-06		(ATCTT)n	0	0	0	0	0	0
(ATCTTC)n	0	0	0	0	0	0	1	9.42847e-07		(ATCTTC)n	0	0	0	0	0	0
(ATCTTT)n	0	0	0	0	0	0	1	9.42847e-07		(ATCTTT)n	0	0	0	0	0	0
(ATCTTTA)n	0	0	0	0	0	0	1	9.42847e-07		(ATCTTTA)n	0	0	0	0	0	0
(ATG)n	11	0.000105081	0.00405306	0	0	0	2714	0.00255889		(ATG)n	11	8.06186e-05	3.68648e-05	0	0	0
(ATGA)n	0	0	0	0	0	0	32	3.01711e-05		(ATGA)n	0	0	0	0	0	0
(ATGAA)n	0	0	0	0	0	0	1	9.42847e-07		(ATGAA)n	0	0	0	0	0	0
(ATGAAG)n	0	0	0	0	0	0	1	9.42847e-07		(ATGAAG)n	0	0	0	0	0	0
(ATGAGTG)n	0	0	0	0	0	0	2	1.88569e-06		(ATGAGTG)n	0	0	0	0	0	0
(ATGAT)n	0	0	0	0	0	0	1	9.42847e-07		(ATGAT)n	0	0	0	0	0	0
(ATGATAG)n	0	0	0	0	0	0	1	9.42847e-07		(ATGATAG)n	0	0	0	0	0	0
(ATGATG)n	0	0	0	0	0	0	1	9.42847e-07		(ATGATG)n	0	0	0	0	0	0
(ATGATGGTG)n	0	0	0	0	0	0	1	9.42847e-07		(ATGATGGTG)n	0	0	0	0	0	0
(ATGATTA)n	0	0	0	0	0	0	1	9.42847e-07		(ATGATTA)n	0	0	0	0	0	0
(ATGATTT)n	0	0	0	0	0	0	1	9.42847e-07		(ATGATTT)n	0	0	0	0	0	0
(ATGC)n	0	0	0	0	0	0	11	1.03713e-05		(ATGC)n	0	0	0	0	0	0
(ATGCAC)n	0	0	0	0	0	0	2	1.88569e-06		(ATGCAC)n	0	0	0	0	0	0
(ATGCATACAC)n	0	0	0	0	0	0	1	9.42847e-07		(ATGCATACAC)n	0	0	0	0	0	0
(ATGCT)n	0	0	0	0	0	0	1	9.42847e-07		(ATGCT)n	0	0	0	0	0	0
(ATGG)n	0	0	0	0	0	0	22	2.07426e-05		(ATGG)n	0	0	0	0	0	0
(ATGGA)n	0	0	0	0	0	0	4	3.77139e-06		(ATGGA)n	0	0	0	0	0	0
(ATGGAG)n	0	0	0	0	0	0	1	9.42847e-07		(ATGGAG)n	0	0	0	0	0	0
(ATGGGG)n	0	0	0	0	0	0	1	9.42847e-07		(ATGGGG)n	0	0	0	0	0	0
(ATGGGGC)n	0	0	0	0	0	0	1	9.42847e-07		(ATGGGGC)n	0	0	0	0	0	0
(ATGGTG)n	5	4.77642e-05	0.004995	1	0.000196928	0.000999001	1001	0.000943789		(ATGGTG)n	5	3.66448e-05	1.67567e-05	1	0.000126695	3.99058e-05
(ATGGTT)n	0	0	0	0	0	0	1	9.42847e-07		(ATGGTT)n	0	0	0	0	0	0
(ATGT)n	0	0	0	0	0	0	90	8.48562e-05		(ATGT)n	0	0	0	0	0	0
(ATGTAA)n	0	0	0	0	0	0	1	9.42847e-07		(ATGTAA)n	0	0	0	0	0	0
(ATGTAATA)n	0	0	0	0	0	0	1	9.42847e-07		(ATGTAATA)n	0	0	0	0	0	0
(ATGTAC)n	0	0	0	0	0	0	5	4.71423e-06		(ATGTAC)n	0	0	0	0	0	0
(ATGTAT)n	0	0	0	0	0	0	9	8.48562e-06		(ATGTAT)n	0	0	0	0	0	0
(ATGTATAT)n	0	0	0	0	0	0	1	9.42847e-07		(ATGTATAT)n	0	0	0	0	0	0
(ATGTATG)n	0	0	0	0	0	0	1	9.42847e-07		(ATGTATG)n	0	0	0	0	0	0
(ATGTATT)n	0	0	0	0	0	0	1	9.42847e-07		(ATGTATT)n	0	0	0	0	0	0
(ATGTC)n	0	0	0	0	0	0	1	9.42847e-07		(ATGTC)n	0	0	0	0	0	0
(ATGTG)n	8	7.64227e-05	0.0695652	0	0	0	115	0.000108427		(ATGTG)n	9	6.59606e-05	3.01621e-05	0	0	0
(ATGTGA)n	0	0	0	0	0	0	2	1.88569e-06		(ATGTGA)n	0	0	0	0	0	0
(ATGTGC)n	0	0	0	0	0	0	5	4.71423e-06		(ATGTGC)n	0	0	0	0	0	0
(ATGTGT)n	0	0	0	0	0	0	12	1.13142e-05		(ATGTGT)n	0	0	0	0	0	0
(ATGTGTGT)n	0	0	0	0	0	0	1	9.42847e-07		(ATGTGTGT)n	0	0	0	0	0	0
(ATGTTC)n	0	0	0	0	0	0	1	9.42847e-07		(ATGTTC)n	0	0	0	0	0	0
(ATGTTCC)n	0	0	0	0	0	0	1	9.42847e-07		(ATGTTCC)n	0	0	0	0	0	0
(ATGTTT)n	0	0	0	0	0	0	1	9.42847e-07		(ATGTTT)n	0	0	0	0	0	0
(ATT)n	0	0	0	0	0	0	129	0.000121627		(ATT)n	0	0	0	0	0	0
(ATTA)n	0	0	0	0	0	0	27	2.54569e-05		(ATTA)n	0	0	0	0	0	0
(ATTAA)n	0	0	0	0	0	0	2	1.88569e-06		(ATTAA)n	0	0	0	0	0	0
(ATTAAT)n	0	0	0	0	0	0	4	3.77139e-06		(ATTAAT)n	0	0	0	0	0	0
(ATTAATT)n	0	0	0	0	0	0	1	9.42847e-07		(ATTAATT)n	0	0	0	0	0	0
(ATTAC)n	0	0	0	0	0	0	3	2.82854e-06		(ATTAC)n	0	0	0	0	0	0
(ATTACT)n	0	0	0	0	0	0	1	9.42847e-07		(ATTACT)n	0	0	0	0	0	0
(ATTAG)n	0	0	0	0	0	0	63	5.93993e-05		(ATTAG)n	0	0	0	0	0	0
(ATTAGCC)n	0	0	0	0	0	0	1	9.42847e-07		(ATTAGCC)n	0	0	0	0	0	0
(ATTAT)n	0	0	0	0	0	0	9	8.48562e-06		(ATTAT)n	0	0	0	0	0	0
(ATTATA)n	0	0	0	0	0	0	1	9.42847e-07		(ATTATA)n	0	0	0	0	0	0
(ATTATACT)n	0	0	0	0	0	0	1	9.42847e-07		(ATTATACT)n	0	0	0	0	0	0
(ATTATAG)n	0	0	0	0	0	0	1	9.42847e-07		(ATTATAG)n	0	0	0	0	0	0
(ATTATAT)n	0	0	0	0	0	0	1	9.42847e-07		(ATTATAT)n	0	0	0	0	0	0
(ATTATC)n	0	0	0	0	0	0	1	9.42847e-07		(ATTATC)n	0	0	0	0	0	0
(ATTATGT)n	0	0	0	0	0	0	1	9.42847e-07		(ATTATGT)n	0	0	0	0	0	0
(ATTATT)n	0	0	0	0	0	0	5	4.71423e-06		(ATTATT)n	0	0	0	0	0	0
(ATTATTA)n	0	0	0	0	0	0	3	2.82854e-06		(ATTATTA)n	0	0	0	0	0	0
(ATTATTT)n	0	0	0	0	0	0	1	9.42847e-07		(ATTATTT)n	0	0	0	0	0	0
(ATTC)n	0	0	0	0	0	0	28	2.63997e-05		(ATTC)n	0	0	0	0	0	0
(ATTCACATGT)n	0	0	0	0	0	0	2	1.88569e-06		(ATTCACATGT)n	0	0	0	0	0	0
(ATTCAT)n	0	0	0	0	0	0	1	9.42847e-07		(ATTCAT)n	0	0	0	0	0	0
(ATTCT)n	0	0	0	0	0	0	2	1.88569e-06		(ATTCT)n	0	0	0	0	0	0
(ATTCTT)n	0	0	0	0	0	0	1	9.42847e-07		(ATTCTT)n	0	0	0	0	0	0
(ATTCTTT)n	0	0	0	0	0	0	3	2.82854e-06		(ATTCTTT)n	0	0	0	0	0	0
(ATTG)n	3	2.86585e-05	0.00174115	0	0	0	1723	0.00162452		(ATTG)n	3	2.19869e-05	1.0054e-05	0	0	0
(ATTGA)n	0	0	0	0	0	0	2	1.88569e-06		(ATTGA)n	0	0	0	0	0	0
(ATTGAA)n	0	0	0	0	0	0	1	9.42847e-07		(ATTGAA)n	0	0	0	0	0	0
(ATTGGAG)n	0	0	0	0	0	0	1	9.42847e-07		(ATTGGAG)n	0	0	0	0	0	0
(ATTGT)n	0	0	0	0	0	0	1	9.42847e-07		(ATTGT)n	0	0	0	0	0	0
(ATTGTGTA)n	0	0	0	0	0	0	2	1.88569e-06		(ATTGTGTA)n	0	0	0	0	0	0
(ATTGTT)n	0	0	0	0	0	0	2	1.88569e-06		(ATTGTT)n	0	0	0	0	0	0
(ATTGTTC)n	0	0	0	0	0	0	1	9.42847e-07		(ATTGTTC)n	0	0	0	0	0	0
(ATTT)n	0	0	0	0	0	0	248	0.000233826		(ATTT)n	0	0	0	0	0	0
(ATTTA)n	0	0	0	0	0	0	4	3.77139e-06		(ATTTA)n	0	0	0	0	0	0
(ATTTAA)n	0	0	0	0	0	0	2	1.88569e-06		(ATTTAA)n	0	0	0	0	0	0
(ATTTAAAC)n	0	0	0	0	0	0	1	9.42847e-07		(ATTTAAAC)n	0	0	0	0	0	0
(ATTTAAT)n	0	0	0	0	0	0	2	1.88569e-06		(ATTTAAT)n	0	0	0	0	0	0
(ATTTAT)n	0	0	0	0	0	0	6	5.65708e-06		(ATTTAT)n	0	0	0	0	0	0
(ATTTATA)n	0	0	0	0	0	0	3	2.82854e-06		(ATTTATA)n	0	0	0	0	0	0
(ATTTATT)n	0	0	0	0	0	0	5	4.71423e-06		(ATTTATT)n	0	0	0	0	0	0
(ATTTC)n	0	0	0	0	0	0	4	3.77139e-06		(ATTTC)n	0	0	0	0	0	0
(ATTTCAAT)n	0	0	0	0	0	0	1	9.42847e-07		(ATTTCAAT)n	0	0	0	0	0	0
(ATTTCT)n	0	0	0	0	0	0	1	9.42847e-07		(ATTTCT)n	0	0	0	0	0	0
(ATTTG)n	0	0	0	0	0	0	143	0.000134827		(ATTTG)n	0	0	0	0	0	0
(ATTTGT)n	0	0	0	0	0	0	3	2.82854e-06		(ATTTGT)n	0	0	0	0	0	0
(ATTTGTA)n	0	0	0	0	0	0	1	9.42847e-07		(ATTTGTA)n	0	0	0	0	0	0
(ATTTT)n	0	0	0	0	0	0	37	3.48853e-05		(ATTTT)n	0	0	0	0	0	0
(ATTTTA)n	0	0	0	0	0	0	2	1.88569e-06		(ATTTTA)n	0	0	0	0	0	0
(ATTTTAT)n	0	0	0	0	0	0	2	1.88569e-06		(ATTTTAT)n	0	0	0	0	0	0
(ATTTTC)n	0	0	0	0	0	0	2	1.88569e-06		(ATTTTC)n	0	0	0	0	0	0
(ATTTTCT)n	0	0	0	0	0	0	2	1.88569e-06		(ATTTTCT)n	0	0	0	0	0	0
(ATTTTG)n	0	0	0	0	0	0	6	5.65708e-06		(ATTTTG)n	0	0	0	0	0	0
(ATTTTT)n	0	0	0	0	0	0	19	1.79141e-05		(ATTTTT)n	0	0	0	0	0	0
(ATTTTTA)n	0	0	0	0	0	0	4	3.77139e-06		(ATTTTTA)n	0	0	0	0	0	0
(ATTTTTT)n	0	0	0	0	0	0	1	9.42847e-07		(ATTTTTT)n	0	0	0	0	0	0
(C)n	27	0.000257926	0.01781	0	0	0	1516	0.00142936		(C)n	27	0.000197882	9.04862e-05	0	0	0
(CA)n	42503	0.406024	0.273588	2064	0.406459	0.0132858	155354	0.146475		(CA)n	58247	0.42689	0.195206	3420	0.433295	0.136478
(CAA)n	6	5.7317e-05	0.000545207	0	0	0	11005	0.010376		(CAA)n	6	4.39738e-05	2.0108e-05	0	0	0
(CAAA)n	11	0.000105081	0.000360786	1	0.000196928	3.27987e-05	30489	0.0287464		(CAAA)n	11	8.06186e-05	3.68648e-05	1	0.000126695	3.99058e-05
(CAAAA)n	6	5.7317e-05	0.000280164	0	0	0	21416	0.020192		(CAAAA)n	6	4.39738e-05	2.0108e-05	0	0	0
(CAAAAA)n	1	9.55283e-06	0.000129049	0	0	0	7749	0.00730612		(CAAAAA)n	1	7.32896e-06	3.35134e-06	0	0	0
(CAAAAAA)n	0	0	0	0	0	0	3	2.82854e-06		(CAAAAAA)n	0	0	0	0	0	0
(CAAAAC)n	0	0	0	0	0	0	3	2.82854e-06		(CAAAAC)n	0	0	0	0	0	0
(CAAAC)n	1	9.55283e-06	0.00036914	0	0	0	2709	0.00255417		(CAAAC)n	1	7.32896e-06	3.35134e-06	0	0	0
(CAAAG)n	0	0	0	0	0	0	358	0.000337539		(CAAAG)n	0	0	0	0	0	0
(CAAAT)n	0	0	0	0	0	0	164	0.000154627		(CAAAT)n	0	0	0	0	0	0
(CAAC)n	0	0	0	0	0	0	18	1.69712e-05		(CAAC)n	0	0	0	0	0	0
(CAACA)n	0	0	0	0	0	0	2	1.88569e-06		(CAACA)n	0	0	0	0	0	0
(CAACAA)n	0	0	0	0	0	0	3	2.82854e-06		(CAACAA)n	0	0	0	0	0	0
(CAACAC)n	0	0	0	0	0	0	1	9.42847e-07		(CAACAC)n	0	0	0	0	0	0
(CAACAG)n	0	0	0	0	0	0	3	2.82854e-06		(CAACAG)n	0	0	0	0	0	0
(CAACAT)n	0	0	0	0	0	0	1	9.42847e-07		(CAACAT)n	0	0	0	0	0	0
(CAACC)n	0	0	0	0	0	0	117	0.000110313		(CAACC)n	0	0	0	0	0	0
(CAACCA)n	0	0	0	0	0	0	2	1.88569e-06		(CAACCA)n	0	0	0	0	0	0
(CAACCC)n	0	0	0	0	0	0	1	9.42847e-07		(CAACCC)n	0	0	0	0	0	0
(CAACG)n	0	0	0	0	0	0	3	2.82854e-06		(CAACG)n	0	0	0	0	0	0
(CAACT)n	0	0	0	0	0	0	29	2.73425e-05		(CAACT)n	0	0	0	0	0	0
(CAAG)n	7	6.68698e-05	0.00684262	0	0	0	1023	0.000964532		(CAAG)n	7	5.13027e-05	2.34594e-05	0	0	0
(CAAGA)n	0	0	0	0	0	0	115	0.000108427		(CAAGA)n	0	0	0	0	0	0
(CAAGAAAG)n	0	0	0	0	0	0	1	9.42847e-07		(CAAGAAAG)n	0	0	0	0	0	0
(CAAGC)n	1	9.55283e-06	0.0166667	0	0	0	60	5.65708e-05		(CAAGC)n	1	7.32896e-06	3.35134e-06	0	0	0
(CAAGG)n	0	0	0	0	0	0	85	8.0142e-05		(CAAGG)n	0	0	0	0	0	0
(CAAGGC)n	0	0	0	0	0	0	1	9.42847e-07		(CAAGGC)n	0	0	0	0	0	0
(CAAGT)n	0	0	0	0	0	0	7	6.59993e-06		(CAAGT)n	0	0	0	0	0	0
(CAAT)n	2	1.91057e-05	0.00125	0	0	0	1600	0.00150855		(CAAT)n	2	1.46579e-05	6.70268e-06	0	0	0
(CAATA)n	0	0	0	0	0	0	141	0.000132941		(CAATA)n	0	0	0	0	0	0
(CAATAA)n	0	0	0	0	0	0	1	9.42847e-07		(CAATAA)n	0	0	0	0	0	0
(CAATAT)n	0	0	0	0	0	0	1	9.42847e-07		(CAATAT)n	0	0	0	0	0	0
(CAATATA)n	0	0	0	0	0	0	1	9.42847e-07		(CAATATA)n	0	0	0	0	0	0
(CAATC)n	0	0	0	0	0	0	19	1.79141e-05		(CAATC)n	0	0	0	0	0	0
(CAATCA)n	0	0	0	0	0	0	2	1.88569e-06		(CAATCA)n	0	0	0	0	0	0
(CAATG)n	0	0	0	0	0	0	14	1.31999e-05		(CAATG)n	0	0	0	0	0	0
(CAATT)n	0	0	0	0	0	0	32	3.01711e-05		(CAATT)n	0	0	0	0	0	0
(CAATTT)n	0	0	0	0	0	0	1	9.42847e-07		(CAATTT)n	0	0	0	0	0	0
(CAC)n	0	0	0	0	0	0	72	6.7885e-05		(CAC)n	0	0	0	0	0	0
(CACA)n	0	0	0	0	0	0	64	6.03422e-05		(CACA)n	0	0	0	0	0	0
(CACAA)n	4	3.82113e-05	0.0207254	1	0.000196928	0.00518135	193	0.000181969		(CACAA)n	4	2.93158e-05	1.34054e-05	1	0.000126695	3.99058e-05
(CACAAC)n	0	0	0	0	0	0	1	9.42847e-07		(CACAAC)n	0	0	0	0	0	0
(CACAAGC)n	0	0	0	0	0	0	1	9.42847e-07		(CACAAGC)n	0	0	0	0	0	0
(CACAC)n	29	0.000277032	0.107807	3	0.000590784	0.0111524	269	0.000253626		(CACAC)n	34	0.000249185	0.000113946	4	0.000506778	0.000159623
(CACACA)n	0	0	0	0	0	0	20	1.88569e-05		(CACACA)n	0	0	0	0	0	0
(CACACACAGC)n	0	0	0	0	0	0	1	9.42847e-07		(CACACACAGC)n	0	0	0	0	0	0
(CACACACATG)n	0	0	0	0	0	0	1	9.42847e-07		(CACACACATG)n	0	0	0	0	0	0
(CACACACC)n	0	0	0	0	0	0	2	1.88569e-06		(CACACACC)n	0	0	0	0	0	0
(CACACACG)n	0	0	0	0	0	0	1	9.42847e-07		(CACACACG)n	0	0	0	0	0	0
(CACACAT)n	0	0	0	0	0	0	1	9.42847e-07		(CACACAT)n	0	0	0	0	0	0
(CACACATA)n	0	0	0	0	0	0	2	1.88569e-06		(CACACATA)n	0	0	0	0	0	0
(CACACATG)n	0	0	0	0	0	0	2	1.88569e-06		(CACACATG)n	0	0	0	0	0	0
(CACACATGCA)n	0	0	0	0	0	0	4	3.77139e-06		(CACACATGCA)n	0	0	0	0	0	0
(CACACATGTA)n	0	0	0	0	0	0	1	9.42847e-07		(CACACATGTA)n	0	0	0	0	0	0
(CACACC)n	0	0	0	0	0	0	1	9.42847e-07		(CACACC)n	0	0	0	0	0	0
(CACACG)n	0	0	0	0	0	0	9	8.48562e-06		(CACACG)n	0	0	0	0	0	0
(CACACT)n	0	0	0	0	0	0	3	2.82854e-06		(CACACT)n	0	0	0	0	0	0
(CACACTG)n	0	0	0	0	0	0	2	1.88569e-06		(CACACTG)n	0	0	0	0	0	0
(CACAG)n	6	5.7317e-05	0.0171429	2	0.000393856	0.00571429	350	0.000329996		(CACAG)n	13	9.52765e-05	4.35674e-05	2	0.000253389	7.98116e-05
(CACAGA)n	0	0	0	0	0	0	3	2.82854e-06		(CACAGA)n	0	0	0	0	0	0
(CACAGATACA)n	0	0	0	0	0	0	1	9.42847e-07		(CACAGATACA)n	0	0	0	0	0	0
(CACAGC)n	0	0	0	0	0	0	3	2.82854e-06		(CACAGC)n	0	0	0	0	0	0
(CACAGT)n	0	0	0	0	0	0	1	9.42847e-07		(CACAGT)n	0	0	0	0	0	0
(CACAT)n	4	3.82113e-05	0.04	1	0.000196928	0.01	100	9.42847e-05		(CACAT)n	4	2.93158e-05	1.34054e-05	1	0.000126695	3.99058e-05
(CACATA)n	0	0	0	0	0	0	13	1.2257e-05		(CACATA)n	0	0	0	0	0	0
(CACATACA)n	0	0	0	0	0	0	1	9.42847e-07		(CACATACA)n	0	0	0	0	0	0
(CACATACATG)n	0	0	0	0	0	0	1	9.42847e-07		(CACATACATG)n	0	0	0	0	0	0
(CACATC)n	0	0	0	0	0	0	1	9.42847e-07		(CACATC)n	0	0	0	0	0	0
(CACATCA)n	0	0	0	0	0	0	2	1.88569e-06		(CACATCA)n	0	0	0	0	0	0
(CACATG)n	0	0	0	0	0	0	10	9.42847e-06		(CACATG)n	0	0	0	0	0	0
(CACATGCA)n	0	0	0	0	0	0	2	1.88569e-06		(CACATGCA)n	0	0	0	0	0	0
(CACATGCACA)n	0	0	0	0	0	0	1	9.42847e-07		(CACATGCACA)n	0	0	0	0	0	0
(CACATT)n	0	0	0	0	0	0	2	1.88569e-06		(CACATT)n	0	0	0	0	0	0
(CACC)n	0	0	0	0	0	0	13	1.2257e-05		(CACC)n	0	0	0	0	0	0
(CACCA)n	0	0	0	0	0	0	3	2.82854e-06		(CACCA)n	0	0	0	0	0	0
(CACCAC)n	0	0	0	0	0	0	2	1.88569e-06		(CACCAC)n	0	0	0	0	0	0
(CACCAT)n	4	3.82113e-05	0.0039604	0	0	0	1010	0.000952275		(CACCAT)n	4	2.93158e-05	1.34054e-05	0	0	0
(CACCC)n	15	0.000143292	0.0130435	1	0.000196928	0.000869565	1150	0.00108427		(CACCC)n	15	0.000109934	5.02701e-05	1	0.000126695	3.99058e-05
(CACCCA)n	0	0	0	0	0	0	2	1.88569e-06		(CACCCA)n	0	0	0	0	0	0
(CACCCC)n	0	0	0	0	0	0	8	7.54277e-06		(CACCCC)n	0	0	0	0	0	0
(CACCCCA)n	0	0	0	0	0	0	1	9.42847e-07		(CACCCCA)n	0	0	0	0	0	0
(CACCCCC)n	0	0	0	0	0	0	4	3.77139e-06		(CACCCCC)n	0	0	0	0	0	0
(CACCG)n	5	4.77642e-05	0.625	0	0	0	8	7.54277e-06		(CACCG)n	5	3.66448e-05	1.67567e-05	0	0	0
(CACCT)n	2	1.91057e-05	0.0238095	0	0	0	84	7.91991e-05		(CACCT)n	2	1.46579e-05	6.70268e-06	0	0	0
(CACCTC)n	0	0	0	0	0	0	1	9.42847e-07		(CACCTC)n	0	0	0	0	0	0
(CACCTCC)n	0	0	0	0	0	0	2	1.88569e-06		(CACCTCC)n	0	0	0	0	0	0
(CACCTTC)n	0	0	0	0	0	0	1	9.42847e-07		(CACCTTC)n	0	0	0	0	0	0
(CACG)n	838	0.00800527	0.936313	46	0.00905868	0.0513966	895	0.000843848		(CACG)n	915	0.006706	0.00306648	48	0.00608134	0.00191548
(CACGA)n	0	0	0	0	0	0	2	1.88569e-06		(CACGA)n	0	0	0	0	0	0
(CACGC)n	1	9.55283e-06	0.0909091	0	0	0	11	1.03713e-05		(CACGC)n	7	5.13027e-05	2.34594e-05	0	0	0
(CACGCG)n	0	0	0	0	0	0	2	1.88569e-06		(CACGCG)n	0	0	0	0	0	0
(CACGGC)n	0	0	0	0	0	0	1	9.42847e-07		(CACGGC)n	0	0	0	0	0	0
(CACGT)n	0	0	0	0	0	0	6	5.65708e-06		(CACGT)n	0	0	0	0	0	0
(CACT)n	0	0	0	0	0	0	9	8.48562e-06		(CACT)n	0	0	0	0	0	0
(CACTA)n	7	6.68698e-05	0.0769231	0	0	0	91	8.5799e-05		(CACTA)n	8	5.86317e-05	2.68107e-05	0	0	0
(CACTATA)n	0	0	0	0	0	0	1	9.42847e-07		(CACTATA)n	0	0	0	0	0	0
(CACTC)n	1	9.55283e-06	0.0153846	0	0	0	65	6.1285e-05		(CACTC)n	1	7.32896e-06	3.35134e-06	0	0	0
(CACTCC)n	0	0	0	0	0	0	1	9.42847e-07		(CACTCC)n	0	0	0	0	0	0
(CACTCCCC)n	0	0	0	0	0	0	1	9.42847e-07		(CACTCCCC)n	0	0	0	0	0	0
(CACTG)n	7	6.68698e-05	0.0583333	0	0	0	120	0.000113142		(CACTG)n	14	0.000102605	4.69188e-05	0	0	0
(CACTGC)n	0	0	0	0	0	0	3	2.82854e-06		(CACTGC)n	0	0	0	0	0	0
(CACTGCC)n	0	0	0	0	0	0	1	9.42847e-07		(CACTGCC)n	0	0	0	0	0	0
(CACTT)n	0	0	0	0	0	0	6	5.65708e-06		(CACTT)n	0	0	0	0	0	0
(CAG)n	23	0.000219715	0.0100656	6	0.00118157	0.00262582	2285	0.0021544		(CAG)n	22	0.000161237	7.37295e-05	5	0.000633473	0.000199529
(CAGA)n	270	0.00257926	0.0351014	8	0.00157542	0.00104004	7692	0.00725238		(CAGA)n	278	0.00203745	0.000931673	8	0.00101356	0.000319247
(CAGAA)n	0	0	0	0	0	0	177	0.000166884		(CAGAA)n	0	0	0	0	0	0
(CAGAACAC)n	0	0	0	0	0	0	2	1.88569e-06		(CAGAACAC)n	0	0	0	0	0	0
(CAGAACAT)n	0	0	0	0	0	0	1	9.42847e-07		(CAGAACAT)n	0	0	0	0	0	0
(CAGAACC)n	0	0	0	0	0	0	1	9.42847e-07		(CAGAACC)n	0	0	0	0	0	0
(CAGAAGG)n	0	0	0	0	0	0	1	9.42847e-07		(CAGAAGG)n	0	0	0	0	0	0
(CAGAAT)n	0	0	0	0	0	0	1	9.42847e-07		(CAGAAT)n	0	0	0	0	0	0
(CAGAATT)n	0	0	0	0	0	0	2	1.88569e-06		(CAGAATT)n	0	0	0	0	0	0
(CAGAC)n	0	0	0	0	0	0	57	5.37423e-05		(CAGAC)n	0	0	0	0	0	0
(CAGACA)n	0	0	0	0	0	0	2	1.88569e-06		(CAGACA)n	0	0	0	0	0	0
(CAGACAGC)n	0	0	0	0	0	0	3	2.82854e-06		(CAGACAGC)n	0	0	0	0	0	0
(CAGAG)n	2	1.91057e-05	0.00589971	0	0	0	339	0.000319625		(CAGAG)n	2	1.46579e-05	6.70268e-06	0	0	0
(CAGAGA)n	143	0.00136605	0.0231729	7	0.0013785	0.00113434	6171	0.00581831		(CAGAGA)n	145	0.0010627	0.000485944	6	0.000760167	0.000239435
(CAGAGAA)n	0	0	0	0	0	0	1	9.42847e-07		(CAGAGAA)n	0	0	0	0	0	0
(CAGAGG)n	0	0	0	0	0	0	17	1.60284e-05		(CAGAGG)n	0	0	0	0	0	0
(CAGAGGT)n	0	0	0	0	0	0	2	1.88569e-06		(CAGAGGT)n	0	0	0	0	0	0
(CAGAT)n	0	0	0	0	0	0	11	1.03713e-05		(CAGAT)n	0	0	0	0	0	0
(CAGATA)n	0	0	0	0	0	0	1	9.42847e-07		(CAGATA)n	0	0	0	0	0	0
(CAGATG)n	0	0	0	0	0	0	1	9.42847e-07		(CAGATG)n	0	0	0	0	0	0
(CAGC)n	4	3.82113e-05	0.0153846	2	0.000393856	0.00769231	260	0.00024514		(CAGC)n	4	2.93158e-05	1.34054e-05	5	0.000633473	0.000199529
(CAGCA)n	0	0	0	0	0	0	2	1.88569e-06		(CAGCA)n	0	0	0	0	0	0
(CAGCAA)n	0	0	0	0	0	0	1	9.42847e-07		(CAGCAA)n	0	0	0	0	0	0
(CAGCAAA)n	0	0	0	0	0	0	1	9.42847e-07		(CAGCAAA)n	0	0	0	0	0	0
(CAGCACA)n	0	0	0	0	0	0	1	9.42847e-07		(CAGCACA)n	0	0	0	0	0	0
(CAGCAG)n	0	0	0	0	0	0	1	9.42847e-07		(CAGCAG)n	0	0	0	0	0	0
(CAGCAGG)n	0	0	0	0	0	0	2	1.88569e-06		(CAGCAGG)n	0	0	0	0	0	0
(CAGCAT)n	0	0	0	0	0	0	1	9.42847e-07		(CAGCAT)n	0	0	0	0	0	0
(CAGCC)n	4	3.82113e-05	0.0175439	0	0	0	228	0.000214969		(CAGCC)n	4	2.93158e-05	1.34054e-05	0	0	0
(CAGCCA)n	0	0	0	0	0	0	1	9.42847e-07		(CAGCCA)n	0	0	0	0	0	0
(CAGCCAGA)n	0	0	0	0	0	0	4	3.77139e-06		(CAGCCAGA)n	0	0	0	0	0	0
(CAGCCC)n	0	0	0	0	0	0	4	3.77139e-06		(CAGCCC)n	0	0	0	0	0	0
(CAGCCG)n	0	0	0	0	0	0	2	1.88569e-06		(CAGCCG)n	0	0	0	0	0	0
(CAGCCT)n	0	0	0	0	0	0	2	1.88569e-06		(CAGCCT)n	0	0	0	0	0	0
(CAGCCTG)n	0	0	0	0	0	0	1	9.42847e-07		(CAGCCTG)n	0	0	0	0	0	0
(CAGCG)n	2	1.91057e-05	0.153846	0	0	0	13	1.2257e-05		(CAGCG)n	2	1.46579e-05	6.70268e-06	0	0	0
(CAGCGG)n	0	0	0	0	0	0	1	9.42847e-07		(CAGCGG)n	0	0	0	0	0	0
(CAGCT)n	1	9.55283e-06	0.0120482	0	0	0	83	7.82563e-05		(CAGCT)n	1	7.32896e-06	3.35134e-06	0	0	0
(CAGCTG)n	0	0	0	0	0	0	1	9.42847e-07		(CAGCTG)n	0	0	0	0	0	0
(CAGCTGGAA)n	0	0	0	0	0	0	3	2.82854e-06		(CAGCTGGAA)n	0	0	0	0	0	0
(CAGG)n	49	0.000468089	0.0367868	3	0.000590784	0.00225225	1332	0.00125587		(CAGG)n	65	0.000476382	0.000217837	8	0.00101356	0.000319247
(CAGGA)n	2	1.91057e-05	0.0141844	0	0	0	141	0.000132941		(CAGGA)n	2	1.46579e-05	6.70268e-06	0	0	0
(CAGGAG)n	0	0	0	0	0	0	1	9.42847e-07		(CAGGAG)n	0	0	0	0	0	0
(CAGGAGG)n	0	0	0	0	0	0	1	9.42847e-07		(CAGGAGG)n	0	0	0	0	0	0
(CAGGATCA)n	0	0	0	0	0	0	1	9.42847e-07		(CAGGATCA)n	0	0	0	0	0	0
(CAGGATCC)n	0	0	0	0	0	0	1	9.42847e-07		(CAGGATCC)n	0	0	0	0	0	0
(CAGGATG)n	0	0	0	0	0	0	1	9.42847e-07		(CAGGATG)n	0	0	0	0	0	0
(CAGGATGA)n	0	0	0	0	0	0	1	9.42847e-07		(CAGGATGA)n	0	0	0	0	0	0
(CAGGC)n	0	0	0	0	0	0	78	7.3542e-05		(CAGGC)n	0	0	0	0	0	0
(CAGGCAG)n	0	0	0	0	0	0	1	9.42847e-07		(CAGGCAG)n	0	0	0	0	0	0
(CAGGCC)n	0	0	0	0	0	0	1	9.42847e-07		(CAGGCC)n	0	0	0	0	0	0
(CAGGG)n	0	0	0	0	0	0	195	0.000183855		(CAGGG)n	0	0	0	0	0	0
(CAGGGG)n	0	0	0	0	0	0	1	9.42847e-07		(CAGGGG)n	0	0	0	0	0	0
(CAGGGGCA)n	0	0	0	0	0	0	3	2.82854e-06		(CAGGGGCA)n	0	0	0	0	0	0
(CAGGT)n	0	0	0	0	0	0	19	1.79141e-05		(CAGGT)n	0	0	0	0	0	0
(CAGT)n	0	0	0	0	0	0	232	0.00021874		(CAGT)n	0	0	0	0	0	0
(CAGTA)n	0	0	0	0	0	0	115	0.000108427		(CAGTA)n	0	0	0	0	0	0
(CAGTAT)n	0	0	0	0	0	0	1	9.42847e-07		(CAGTAT)n	0	0	0	0	0	0
(CAGTATA)n	0	0	0	0	0	0	1	9.42847e-07		(CAGTATA)n	0	0	0	0	0	0
(CAGTC)n	0	0	0	0	0	0	28	2.63997e-05		(CAGTC)n	0	0	0	0	0	0
(CAGTCTGT)n	0	0	0	0	0	0	1	9.42847e-07		(CAGTCTGT)n	0	0	0	0	0	0
(CAGTCTT)n	0	0	0	0	0	0	1	9.42847e-07		(CAGTCTT)n	0	0	0	0	0	0
(CAGTG)n	3	2.86585e-05	0.0215827	0	0	0	139	0.000131056		(CAGTG)n	3	2.19869e-05	1.0054e-05	0	0	0
(CAGTGA)n	0	0	0	0	0	0	1	9.42847e-07		(CAGTGA)n	0	0	0	0	0	0
(CAGTGAA)n	0	0	0	0	0	0	3	2.82854e-06		(CAGTGAA)n	0	0	0	0	0	0
(CAGTGACC)n	0	0	0	0	0	0	1	9.42847e-07		(CAGTGACC)n	0	0	0	0	0	0
(CAGTGGGT)n	0	0	0	0	0	0	1	9.42847e-07		(CAGTGGGT)n	0	0	0	0	0	0
(CAGTGTGGA)n	0	0	0	0	0	0	1	9.42847e-07		(CAGTGTGGA)n	0	0	0	0	0	0
(CAGTT)n	1	9.55283e-06	0.0105263	0	0	0	95	8.95704e-05		(CAGTT)n	1	7.32896e-06	3.35134e-06	0	0	0
(CAGTTA)n	0	0	0	0	0	0	1	9.42847e-07		(CAGTTA)n	0	0	0	0	0	0
(CAGTTCCCA)n	0	0	0	0	0	0	1	9.42847e-07		(CAGTTCCCA)n	0	0	0	0	0	0
(CAT)n	9	8.59755e-05	0.0034642	0	0	0	2598	0.00244952		(CAT)n	9	6.59606e-05	3.01621e-05	0	0	0
(CATA)n	337	0.0032193	0.0321166	16	0.00315085	0.00152483	10493	0.00989329		(CATA)n	431	0.00315878	0.00144443	23	0.00291397	0.000917834
(CATAA)n	0	0	0	0	0	0	96	9.05133e-05		(CATAA)n	0	0	0	0	0	0
(CATAACA)n	0	0	0	0	0	0	1	9.42847e-07		(CATAACA)n	0	0	0	0	0	0
(CATAC)n	2	1.91057e-05	0.027027	0	0	0	74	6.97706e-05		(CATAC)n	4	2.93158e-05	1.34054e-05	0	0	0
(CATACA)n	0	0	0	0	0	0	18	1.69712e-05		(CATACA)n	0	0	0	0	0	0
(CATACAC)n	0	0	0	0	0	0	1	9.42847e-07		(CATACAC)n	0	0	0	0	0	0
(CATACACA)n	0	0	0	0	0	0	1	9.42847e-07		(CATACACA)n	0	0	0	0	0	0
(CATAG)n	0	0	0	0	0	0	51	4.80852e-05		(CATAG)n	0	0	0	0	0	0
(CATAT)n	0	0	0	0	0	0	263	0.000247969		(CATAT)n	0	0	0	0	0	0
(CATATA)n	76	0.000726015	0.0150049	5	0.00098464	0.000987167	5065	0.00477552		(CATATA)n	89	0.000652277	0.000298269	7	0.000886862	0.000279341
(CATATATA)n	0	0	0	0	0	0	1	9.42847e-07		(CATATATA)n	0	0	0	0	0	0
(CATC)n	0	0	0	0	0	0	37	3.48853e-05		(CATC)n	0	0	0	0	0	0
(CATCA)n	0	0	0	0	0	0	1	9.42847e-07		(CATCA)n	0	0	0	0	0	0
(CATCAC)n	0	0	0	0	0	0	1	9.42847e-07		(CATCAC)n	0	0	0	0	0	0
(CATCAG)n	0	0	0	0	0	0	2	1.88569e-06		(CATCAG)n	0	0	0	0	0	0
(CATCC)n	0	0	0	0	0	0	109	0.00010277		(CATCC)n	0	0	0	0	0	0
(CATCCC)n	0	0	0	0	0	0	2	1.88569e-06		(CATCCC)n	0	0	0	0	0	0
(CATCG)n	1	9.55283e-06	0.333333	0	0	0	3	2.82854e-06		(CATCG)n	1	7.32896e-06	3.35134e-06	0	0	0
(CATCT)n	0	0	0	0	0	0	39	3.6771e-05		(CATCT)n	0	0	0	0	0	0
(CATCTA)n	0	0	0	0	0	0	1	9.42847e-07		(CATCTA)n	0	0	0	0	0	0
(CATCTAT)n	0	0	0	0	0	0	2	1.88569e-06		(CATCTAT)n	0	0	0	0	0	0
(CATCTC)n	0	0	0	0	0	0	2	1.88569e-06		(CATCTC)n	0	0	0	0	0	0
(CATCTT)n	0	0	0	0	0	0	3	2.82854e-06		(CATCTT)n	0	0	0	0	0	0
(CATG)n	394	0.00376382	0.311709	8	0.00157542	0.00632911	1264	0.00119176		(CATG)n	545	0.00399428	0.00182648	18	0.0022805	0.000718305
(CATGC)n	1	9.55283e-06	0.0232558	0	0	0	43	4.05424e-05		(CATGC)n	1	7.32896e-06	3.35134e-06	0	0	0
(CATGCA)n	0	0	0	0	0	0	4	3.77139e-06		(CATGCA)n	0	0	0	0	0	0
(CATGCACAGC)n	0	0	0	0	0	0	1	9.42847e-07		(CATGCACAGC)n	0	0	0	0	0	0
(CATGGAGC)n	0	0	0	0	0	0	1	9.42847e-07		(CATGGAGC)n	0	0	0	0	0	0
(CATGT)n	0	0	0	0	0	0	38	3.58282e-05		(CATGT)n	0	0	0	0	0	0
(CATGTA)n	0	0	0	0	0	0	1	9.42847e-07		(CATGTA)n	0	0	0	0	0	0
(CATGTG)n	0	0	0	0	0	0	2	1.88569e-06		(CATGTG)n	0	0	0	0	0	0
(CATT)n	0	0	0	0	0	0	18	1.69712e-05		(CATT)n	0	0	0	0	0	0
(CATTA)n	0	0	0	0	0	0	43	4.05424e-05		(CATTA)n	0	0	0	0	0	0
(CATTACA)n	0	0	0	0	0	0	1	9.42847e-07		(CATTACA)n	0	0	0	0	0	0
(CATTC)n	0	0	0	0	0	0	28	2.63997e-05		(CATTC)n	0	0	0	0	0	0
(CATTG)n	0	0	0	0	0	0	16	1.50855e-05		(CATTG)n	0	0	0	0	0	0
(CATTT)n	0	0	0	0	0	0	110	0.000103713		(CATTT)n	0	0	0	0	0	0
(CATTTC)n	0	0	0	0	0	0	2	1.88569e-06		(CATTTC)n	0	0	0	0	0	0
(CATTTG)n	0	0	0	0	0	0	1	9.42847e-07		(CATTTG)n	0	0	0	0	0	0
(CATTTTG)n	0	0	0	0	0	0	1	9.42847e-07		(CATTTTG)n	0	0	0	0	0	0
(CATTTTT)n	0	0	0	0	0	0	2	1.88569e-06		(CATTTTT)n	0	0	0	0	0	0
(CC)n	0	0	0	0	0	0	6	5.65708e-06		(CC)n	0	0	0	0	0	0
(CCA)n	197	0.00188191	0.0491394	14	0.00275699	0.00349214	4009	0.00377987		(CCA)n	202	0.00148045	0.000676971	15	0.00190042	0.000598587
(CCAA)n	5	4.77642e-05	0.0019216	1	0.000196928	0.00038432	2602	0.00245329		(CCAA)n	5	3.66448e-05	1.67567e-05	1	0.000126695	3.99058e-05
(CCAAA)n	0	0	0	0	0	0	10	9.42847e-06		(CCAAA)n	0	0	0	0	0	0
(CCAAAA)n	0	0	0	0	0	0	3	2.82854e-06		(CCAAAA)n	0	0	0	0	0	0
(CCAAAAA)n	0	0	0	0	0	0	1	9.42847e-07		(CCAAAAA)n	0	0	0	0	0	0
(CCAAAG)n	0	0	0	0	0	0	1	9.42847e-07		(CCAAAG)n	0	0	0	0	0	0
(CCAAC)n	0	0	0	0	0	0	1	9.42847e-07		(CCAAC)n	0	0	0	0	0	0
(CCAAG)n	0	0	0	0	0	0	1	9.42847e-07		(CCAAG)n	0	0	0	0	0	0
(CCAAGC)n	0	0	0	0	0	0	1	9.42847e-07		(CCAAGC)n	0	0	0	0	0	0
(CCAC)n	0	0	0	0	0	0	14	1.31999e-05		(CCAC)n	0	0	0	0	0	0
(CCACAC)n	0	0	0	0	0	0	2	1.88569e-06		(CCACAC)n	0	0	0	0	0	0
(CCACAG)n	0	0	0	0	0	0	4	3.77139e-06		(CCACAG)n	0	0	0	0	0	0
(CCACAGGCC)n	0	0	0	0	0	0	1	9.42847e-07		(CCACAGGCC)n	0	0	0	0	0	0
(CCACC)n	0	0	0	0	0	0	11	1.03713e-05		(CCACC)n	0	0	0	0	0	0
(CCACCA)n	0	0	0	0	0	0	1	9.42847e-07		(CCACCA)n	0	0	0	0	0	0
(CCACCAA)n	0	0	0	0	0	0	1	9.42847e-07		(CCACCAA)n	0	0	0	0	0	0
(CCACCAC)n	0	0	0	0	0	0	3	2.82854e-06		(CCACCAC)n	0	0	0	0	0	0
(CCACCAG)n	0	0	0	0	0	0	3	2.82854e-06		(CCACCAG)n	0	0	0	0	0	0
(CCACCAGTGC)n	0	0	0	0	0	0	1	9.42847e-07		(CCACCAGTGC)n	0	0	0	0	0	0
(CCACCC)n	0	0	0	0	0	0	9	8.48562e-06		(CCACCC)n	0	0	0	0	0	0
(CCACCCC)n	0	0	0	0	0	0	1	9.42847e-07		(CCACCCC)n	0	0	0	0	0	0
(CCACGG)n	0	0	0	0	0	0	1	9.42847e-07		(CCACGG)n	0	0	0	0	0	0
(CCAG)n	0	0	0	0	0	0	9	8.48562e-06		(CCAG)n	0	0	0	0	0	0
(CCAGA)n	0	0	0	0	0	0	1	9.42847e-07		(CCAGA)n	0	0	0	0	0	0
(CCAGAGC)n	0	0	0	0	0	0	1	9.42847e-07		(CCAGAGC)n	0	0	0	0	0	0
(CCAGC)n	0	0	0	0	0	0	2	1.88569e-06		(CCAGC)n	0	0	0	0	0	0
(CCAGCAAT)n	0	0	0	0	0	0	1	9.42847e-07		(CCAGCAAT)n	0	0	0	0	0	0
(CCAGCACCCA)n	0	0	0	0	0	0	1	9.42847e-07		(CCAGCACCCA)n	0	0	0	0	0	0
(CCAGCAT)n	0	0	0	0	0	0	1	9.42847e-07		(CCAGCAT)n	0	0	0	0	0	0
(CCAGCC)n	0	0	0	0	0	0	5	4.71423e-06		(CCAGCC)n	0	0	0	0	0	0
(CCAGCCA)n	0	0	0	0	0	0	1	9.42847e-07		(CCAGCCA)n	0	0	0	0	0	0
(CCAGCCC)n	0	0	0	0	0	0	1	9.42847e-07		(CCAGCCC)n	0	0	0	0	0	0
(CCAGCCTC)n	0	0	0	0	0	0	1	9.42847e-07		(CCAGCCTC)n	0	0	0	0	0	0
(CCAGG)n	0	0	0	0	0	0	1	9.42847e-07		(CCAGG)n	0	0	0	0	0	0
(CCAGGATC)n	0	0	0	0	0	0	2	1.88569e-06		(CCAGGATC)n	0	0	0	0	0	0
(CCAGGC)n	0	0	0	0	0	0	3	2.82854e-06		(CCAGGC)n	0	0	0	0	0	0
(CCAT)n	0	0	0	0	0	0	29	2.73425e-05		(CCAT)n	0	0	0	0	0	0
(CCATCA)n	0	0	0	0	0	0	3	2.82854e-06		(CCATCA)n	0	0	0	0	0	0
(CCATCC)n	0	0	0	0	0	0	2	1.88569e-06		(CCATCC)n	0	0	0	0	0	0
(CCATCT)n	0	0	0	0	0	0	1	9.42847e-07		(CCATCT)n	0	0	0	0	0	0
(CCATG)n	0	0	0	0	0	0	2	1.88569e-06		(CCATG)n	0	0	0	0	0	0
(CCATGT)n	0	0	0	0	0	0	3	2.82854e-06		(CCATGT)n	0	0	0	0	0	0
(CCATTCT)n	0	0	0	0	0	0	1	9.42847e-07		(CCATTCT)n	0	0	0	0	0	0
(CCC)n	0	0	0	0	0	0	2	1.88569e-06		(CCC)n	0	0	0	0	0	0
(CCCA)n	49	0.000468089	0.0414201	4	0.000787712	0.00338123	1183	0.00111539		(CCCA)n	60	0.000439738	0.00020108	5	0.000633473	0.000199529
(CCCAA)n	0	0	0	0	0	0	3	2.82854e-06		(CCCAA)n	0	0	0	0	0	0
(CCCAAA)n	0	0	0	0	0	0	1	9.42847e-07		(CCCAAA)n	0	0	0	0	0	0
(CCCAAC)n	0	0	0	0	0	0	1	9.42847e-07		(CCCAAC)n	0	0	0	0	0	0
(CCCAACC)n	0	0	0	0	0	0	1	9.42847e-07		(CCCAACC)n	0	0	0	0	0	0
(CCCAATGA)n	0	0	0	0	0	0	1	9.42847e-07		(CCCAATGA)n	0	0	0	0	0	0
(CCCAC)n	0	0	0	0	0	0	9	8.48562e-06		(CCCAC)n	0	0	0	0	0	0
(CCCACA)n	0	0	0	0	0	0	1	9.42847e-07		(CCCACA)n	0	0	0	0	0	0
(CCCACAC)n	0	0	0	0	0	0	2	1.88569e-06		(CCCACAC)n	0	0	0	0	0	0
(CCCACAT)n	0	0	0	0	0	0	1	9.42847e-07		(CCCACAT)n	0	0	0	0	0	0
(CCCACC)n	0	0	0	0	0	0	13	1.2257e-05		(CCCACC)n	0	0	0	0	0	0
(CCCACCC)n	0	0	0	0	0	0	4	3.77139e-06		(CCCACCC)n	0	0	0	0	0	0
(CCCACCT)n	0	0	0	0	0	0	2	1.88569e-06		(CCCACCT)n	0	0	0	0	0	0
(CCCACG)n	0	0	0	0	0	0	2	1.88569e-06		(CCCACG)n	0	0	0	0	0	0
(CCCACTC)n	0	0	0	0	0	0	7	6.59993e-06		(CCCACTC)n	0	0	0	0	0	0
(CCCACTCC)n	0	0	0	0	0	0	1	9.42847e-07		(CCCACTCC)n	0	0	0	0	0	0
(CCCAG)n	0	0	0	0	0	0	7	6.59993e-06		(CCCAG)n	0	0	0	0	0	0
(CCCAGA)n	0	0	0	0	0	0	3	2.82854e-06		(CCCAGA)n	0	0	0	0	0	0
(CCCAGC)n	0	0	0	0	0	0	1	9.42847e-07		(CCCAGC)n	0	0	0	0	0	0
(CCCAGCA)n	0	0	0	0	0	0	1	9.42847e-07		(CCCAGCA)n	0	0	0	0	0	0
(CCCAGCATTC)n	0	0	0	0	0	0	1	9.42847e-07		(CCCAGCATTC)n	0	0	0	0	0	0
(CCCAGCC)n	0	0	0	0	0	0	1	9.42847e-07		(CCCAGCC)n	0	0	0	0	0	0
(CCCAGGAT)n	0	0	0	0	0	0	2	1.88569e-06		(CCCAGGAT)n	0	0	0	0	0	0
(CCCAGGTC)n	0	0	0	0	0	0	1	9.42847e-07		(CCCAGGTC)n	0	0	0	0	0	0
(CCCAGT)n	0	0	0	0	0	0	1	9.42847e-07		(CCCAGT)n	0	0	0	0	0	0
(CCCAGTG)n	0	0	0	0	0	0	1	9.42847e-07		(CCCAGTG)n	0	0	0	0	0	0
(CCCAT)n	0	0	0	0	0	0	2	1.88569e-06		(CCCAT)n	0	0	0	0	0	0
(CCCATC)n	0	0	0	0	0	0	1	9.42847e-07		(CCCATC)n	0	0	0	0	0	0
(CCCATCC)n	0	0	0	0	0	0	1	9.42847e-07		(CCCATCC)n	0	0	0	0	0	0
(CCCC)n	0	0	0	0	0	0	1	9.42847e-07		(CCCC)n	0	0	0	0	0	0
(CCCCA)n	0	0	0	0	0	0	18	1.69712e-05		(CCCCA)n	0	0	0	0	0	0
(CCCCAA)n	3	2.86585e-05	0.0337079	0	0	0	89	8.39133e-05		(CCCCAA)n	5	3.66448e-05	1.67567e-05	0	0	0
(CCCCAC)n	0	0	0	0	0	0	21	1.97998e-05		(CCCCAC)n	0	0	0	0	0	0
(CCCCACA)n	0	0	0	0	0	0	3	2.82854e-06		(CCCCACA)n	0	0	0	0	0	0
(CCCCACAG)n	0	0	0	0	0	0	2	1.88569e-06		(CCCCACAG)n	0	0	0	0	0	0
(CCCCACC)n	0	0	0	0	0	0	4	3.77139e-06		(CCCCACC)n	0	0	0	0	0	0
(CCCCACT)n	0	0	0	0	0	0	2	1.88569e-06		(CCCCACT)n	0	0	0	0	0	0
(CCCCAG)n	4	3.82113e-05	0.00795229	1	0.000196928	0.00198807	503	0.000474252		(CCCCAG)n	4	2.93158e-05	1.34054e-05	1	0.000126695	3.99058e-05
(CCCCAT)n	0	0	0	0	0	0	5	4.71423e-06		(CCCCAT)n	0	0	0	0	0	0
(CCCCCA)n	22	0.000210162	0.010266	2	0.000393856	0.000933271	2143	0.00202052		(CCCCCA)n	22	0.000161237	7.37295e-05	2	0.000253389	7.98116e-05
(CCCCCAC)n	0	0	0	0	0	0	1	9.42847e-07		(CCCCCAC)n	0	0	0	0	0	0
(CCCCCACC)n	0	0	0	0	0	0	2	1.88569e-06		(CCCCCACC)n	0	0	0	0	0	0
(CCCCCAG)n	0	0	0	0	0	0	1	9.42847e-07		(CCCCCAG)n	0	0	0	0	0	0
(CCCCCC)n	0	0	0	0	0	0	2	1.88569e-06		(CCCCCC)n	0	0	0	0	0	0
(CCCCCCA)n	0	0	0	0	0	0	1	9.42847e-07		(CCCCCCA)n	0	0	0	0	0	0
(CCCCCCT)n	0	0	0	0	0	0	1	9.42847e-07		(CCCCCCT)n	0	0	0	0	0	0
(CCCCCG)n	13	0.000124187	0.0844156	5	0.00098464	0.0324675	154	0.000145198		(CCCCCG)n	13	9.52765e-05	4.35674e-05	6	0.000760167	0.000239435
(CCCCCGA)n	0	0	0	0	0	0	3	2.82854e-06		(CCCCCGA)n	0	0	0	0	0	0
(CCCCCT)n	3	2.86585e-05	0.00302419	0	0	0	992	0.000935304		(CCCCCT)n	3	2.19869e-05	1.0054e-05	0	0	0
(CCCCCTA)n	0	0	0	0	0	0	1	9.42847e-07		(CCCCCTA)n	0	0	0	0	0	0
(CCCCCTG)n	0	0	0	0	0	0	2	1.88569e-06		(CCCCCTG)n	0	0	0	0	0	0
(CCCCCTT)n	0	0	0	0	0	0	1	9.42847e-07		(CCCCCTT)n	0	0	0	0	0	0
(CCCCG)n	80	0.000764227	0.14733	24	0.00472627	0.0441989	543	0.000511966		(CCCCG)n	106	0.00077687	0.000355242	33	0.00418092	0.00131689
(CCCCGC)n	0	0	0	0	0	0	7	6.59993e-06		(CCCCGC)n	0	0	0	0	0	0
(CCCCGCT)n	0	0	0	0	0	0	1	9.42847e-07		(CCCCGCT)n	0	0	0	0	0	0
(CCCCT)n	0	0	0	0	0	0	19	1.79141e-05		(CCCCT)n	0	0	0	0	0	0
(CCCCTAG)n	0	0	0	0	0	0	3	2.82854e-06		(CCCCTAG)n	0	0	0	0	0	0
(CCCCTC)n	0	0	0	0	0	0	5	4.71423e-06		(CCCCTC)n	0	0	0	0	0	0
(CCCCTCC)n	0	0	0	0	0	0	3	2.82854e-06		(CCCCTCC)n	0	0	0	0	0	0
(CCCCTCG)n	0	0	0	0	0	0	1	9.42847e-07		(CCCCTCG)n	0	0	0	0	0	0
(CCCCTG)n	0	0	0	0	0	0	6	5.65708e-06		(CCCCTG)n	0	0	0	0	0	0
(CCCCTGA)n	0	0	0	0	0	0	3	2.82854e-06		(CCCCTGA)n	0	0	0	0	0	0
(CCCCTT)n	0	0	0	0	0	0	3	2.82854e-06		(CCCCTT)n	0	0	0	0	0	0
(CCCCTTA)n	0	0	0	0	0	0	2	1.88569e-06		(CCCCTTA)n	0	0	0	0	0	0
(CCCG)n	100	0.000955283	0.787402	14	0.00275699	0.110236	127	0.000119742		(CCCG)n	105	0.000769541	0.000351891	14	0.00177372	0.000558682
(CCCGA)n	0	0	0	0	0	0	3	2.82854e-06		(CCCGA)n	0	0	0	0	0	0
(CCCGAA)n	0	0	0	0	0	0	8	7.54277e-06		(CCCGAA)n	0	0	0	0	0	0
(CCCGC)n	0	0	0	0	0	0	5	4.71423e-06		(CCCGC)n	0	0	0	0	0	0
(CCCGCC)n	0	0	0	0	0	0	7	6.59993e-06		(CCCGCC)n	0	0	0	0	0	0
(CCCGCCG)n	0	0	0	0	0	0	1	9.42847e-07		(CCCGCCG)n	0	0	0	0	0	0
(CCCGCT)n	0	0	0	0	0	0	1	9.42847e-07		(CCCGCT)n	0	0	0	0	0	0
(CCCGG)n	4	3.82113e-05	0.117647	0	0	0	34	3.20568e-05		(CCCGG)n	4	2.93158e-05	1.34054e-05	0	0	0
(CCCGGCC)n	0	0	0	0	0	0	2	1.88569e-06		(CCCGGCC)n	0	0	0	0	0	0
(CCCT)n	0	0	0	0	0	0	92	8.67419e-05		(CCCT)n	0	0	0	0	0	0
(CCCTA)n	0	0	0	0	0	0	15	1.41427e-05		(CCCTA)n	0	0	0	0	0	0
(CCCTAA)n	0	0	0	0	0	0	705	0.000664707		(CCCTAA)n	0	0	0	0	0	0
(CCCTAG)n	0	0	0	0	0	0	54	5.09137e-05		(CCCTAG)n	0	0	0	0	0	0
(CCCTAT)n	0	0	0	0	0	0	1	9.42847e-07		(CCCTAT)n	0	0	0	0	0	0
(CCCTC)n	0	0	0	0	0	0	20	1.88569e-05		(CCCTC)n	0	0	0	0	0	0
(CCCTCA)n	0	0	0	0	0	0	1	9.42847e-07		(CCCTCA)n	0	0	0	0	0	0
(CCCTCAC)n	0	0	0	0	0	0	3	2.82854e-06		(CCCTCAC)n	0	0	0	0	0	0
(CCCTCC)n	0	0	0	0	0	0	7	6.59993e-06		(CCCTCC)n	0	0	0	0	0	0
(CCCTCCC)n	0	0	0	0	0	0	4	3.77139e-06		(CCCTCCC)n	0	0	0	0	0	0
(CCCTCCT)n	0	0	0	0	0	0	3	2.82854e-06		(CCCTCCT)n	0	0	0	0	0	0
(CCCTCCTCT)n	0	0	0	0	0	0	1	9.42847e-07		(CCCTCCTCT)n	0	0	0	0	0	0
(CCCTCT)n	0	0	0	0	0	0	13	1.2257e-05		(CCCTCT)n	0	0	0	0	0	0
(CCCTCTGC)n	0	0	0	0	0	0	1	9.42847e-07		(CCCTCTGC)n	0	0	0	0	0	0
(CCCTCTT)n	0	0	0	0	0	0	1	9.42847e-07		(CCCTCTT)n	0	0	0	0	0	0
(CCCTG)n	2	1.91057e-05	0.00909091	1	0.000196928	0.00454545	220	0.000207426		(CCCTG)n	2	1.46579e-05	6.70268e-06	1	0.000126695	3.99058e-05
(CCCTGAC)n	0	0	0	0	0	0	1	9.42847e-07		(CCCTGAC)n	0	0	0	0	0	0
(CCCTGCC)n	0	0	0	0	0	0	2	1.88569e-06		(CCCTGCC)n	0	0	0	0	0	0
(CCCTGGGTG)n	0	0	0	0	0	0	2	1.88569e-06		(CCCTGGGTG)n	0	0	0	0	0	0
(CCCTGTC)n	0	0	0	0	0	0	2	1.88569e-06		(CCCTGTC)n	0	0	0	0	0	0
(CCCTT)n	0	0	0	0	0	0	10	9.42847e-06		(CCCTT)n	0	0	0	0	0	0
(CCCTTC)n	0	0	0	0	0	0	2	1.88569e-06		(CCCTTC)n	0	0	0	0	0	0
(CCCTTT)n	0	0	0	0	0	0	2	1.88569e-06		(CCCTTT)n	0	0	0	0	0	0
(CCG)n	120	0.00114634	0.133333	43	0.0084679	0.0477778	900	0.000848562		(CCG)n	139	0.00101873	0.000465836	48	0.00608134	0.00191548
(CCGA)n	0	0	0	0	0	0	1	9.42847e-07		(CCGA)n	0	0	0	0	0	0
(CCGAA)n	0	0	0	0	0	0	7	6.59993e-06		(CCGAA)n	0	0	0	0	0	0
(CCGAG)n	1	9.55283e-06	0.0625	0	0	0	16	1.50855e-05		(CCGAG)n	1	7.32896e-06	3.35134e-06	0	0	0
(CCGAGC)n	0	0	0	0	0	0	1	9.42847e-07		(CCGAGC)n	0	0	0	0	0	0
(CCGAGG)n	0	0	0	0	0	0	1	9.42847e-07		(CCGAGG)n	0	0	0	0	0	0
(CCGC)n	0	0	0	0	0	0	9	8.48562e-06		(CCGC)n	0	0	0	0	0	0
(CCGCC)n	0	0	0	0	0	0	5	4.71423e-06		(CCGCC)n	0	0	0	0	0	0
(CCGCCC)n	0	0	0	0	0	0	5	4.71423e-06		(CCGCCC)n	0	0	0	0	0	0
(CCGCCCC)n	0	0	0	0	0	0	2	1.88569e-06		(CCGCCCC)n	0	0	0	0	0	0
(CCGCCCG)n	0	0	0	0	0	0	1	9.42847e-07		(CCGCCCG)n	0	0	0	0	0	0
(CCGCCT)n	0	0	0	0	0	0	2	1.88569e-06		(CCGCCT)n	0	0	0	0	0	0
(CCGCG)n	48	0.000458536	0.64	22	0.00433241	0.293333	75	7.07135e-05		(CCGCG)n	76	0.000557001	0.000254702	34	0.00430761	0.0013568
(CCGCGA)n	0	0	0	0	0	0	1	9.42847e-07		(CCGCGA)n	0	0	0	0	0	0
(CCGCGC)n	0	0	0	0	0	0	2	1.88569e-06		(CCGCGC)n	0	0	0	0	0	0
(CCGCGCC)n	0	0	0	0	0	0	3	2.82854e-06		(CCGCGCC)n	0	0	0	0	0	0
(CCGCTATC)n	0	0	0	0	0	0	1	9.42847e-07		(CCGCTATC)n	0	0	0	0	0	0
(CCGCTC)n	0	0	0	0	0	0	1	9.42847e-07		(CCGCTC)n	0	0	0	0	0	0
(CCGCTCC)n	0	0	0	0	0	0	3	2.82854e-06		(CCGCTCC)n	0	0	0	0	0	0
(CCGCTG)n	0	0	0	0	0	0	2	1.88569e-06		(CCGCTG)n	0	0	0	0	0	0
(CCGG)n	1	9.55283e-06	0.125	0	0	0	8	7.54277e-06		(CCGG)n	1	7.32896e-06	3.35134e-06	0	0	0
(CCGGA)n	0	0	0	0	0	0	3	2.82854e-06		(CCGGA)n	0	0	0	0	0	0
(CCGGC)n	0	0	0	0	0	0	3	2.82854e-06		(CCGGC)n	0	0	0	0	0	0
(CCGGCCC)n	0	0	0	0	0	0	1	9.42847e-07		(CCGGCCC)n	0	0	0	0	0	0
(CCGGCG)n	0	0	0	0	0	0	3	2.82854e-06		(CCGGCG)n	0	0	0	0	0	0
(CCGGCGC)n	0	0	0	0	0	0	1	9.42847e-07		(CCGGCGC)n	0	0	0	0	0	0
(CCGGCTC)n	0	0	0	0	0	0	1	9.42847e-07		(CCGGCTC)n	0	0	0	0	0	0
(CCGGG)n	7	6.68698e-05	0.189189	2	0.000393856	0.0540541	37	3.48853e-05		(CCGGG)n	8	5.86317e-05	2.68107e-05	2	0.000253389	7.98116e-05
(CCGT)n	0	0	0	0	0	0	1	9.42847e-07		(CCGT)n	0	0	0	0	0	0
(CCGTA)n	0	0	0	0	0	0	2	1.88569e-06		(CCGTA)n	0	0	0	0	0	0
(CCGTCC)n	0	0	0	0	0	0	1	9.42847e-07		(CCGTCC)n	0	0	0	0	0	0
(CCGTCCA)n	0	0	0	0	0	0	1	9.42847e-07		(CCGTCCA)n	0	0	0	0	0	0
(CCT)n	0	0	0	0	0	0	146	0.000137656		(CCT)n	0	0	0	0	0	0
(CCTA)n	4	3.82113e-05	0.00966184	0	0	0	414	0.000390338		(CCTA)n	4	2.93158e-05	1.34054e-05	0	0	0
(CCTAA)n	0	0	0	0	0	0	19	1.79141e-05		(CCTAA)n	0	0	0	0	0	0
(CCTAAC)n	0	0	0	0	0	0	1	9.42847e-07		(CCTAAC)n	0	0	0	0	0	0
(CCTACC)n	0	0	0	0	0	0	2	1.88569e-06		(CCTACC)n	0	0	0	0	0	0
(CCTAG)n	0	0	0	0	0	0	29	2.73425e-05		(CCTAG)n	0	0	0	0	0	0
(CCTAT)n	0	0	0	0	0	0	42	3.95996e-05		(CCTAT)n	0	0	0	0	0	0
(CCTATGA)n	0	0	0	0	0	0	1	9.42847e-07		(CCTATGA)n	0	0	0	0	0	0
(CCTC)n	0	0	0	0	0	0	107	0.000100885		(CCTC)n	0	0	0	0	0	0
(CCTCAC)n	0	0	0	0	0	0	1	9.42847e-07		(CCTCAC)n	0	0	0	0	0	0
(CCTCACC)n	0	0	0	0	0	0	2	1.88569e-06		(CCTCACC)n	0	0	0	0	0	0
(CCTCAG)n	0	0	0	0	0	0	5	4.71423e-06		(CCTCAG)n	0	0	0	0	0	0
(CCTCAT)n	0	0	0	0	0	0	1	9.42847e-07		(CCTCAT)n	0	0	0	0	0	0
(CCTCC)n	0	0	0	0	0	0	17	1.60284e-05		(CCTCC)n	0	0	0	0	0	0
(CCTCCA)n	0	0	0	0	0	0	2	1.88569e-06		(CCTCCA)n	0	0	0	0	0	0
(CCTCCAG)n	0	0	0	0	0	0	1	9.42847e-07		(CCTCCAG)n	0	0	0	0	0	0
(CCTCCC)n	0	0	0	0	0	0	13	1.2257e-05		(CCTCCC)n	0	0	0	0	0	0
(CCTCCCA)n	0	0	0	0	0	0	1	9.42847e-07		(CCTCCCA)n	0	0	0	0	0	0
(CCTCCCG)n	0	0	0	0	0	0	1	9.42847e-07		(CCTCCCG)n	0	0	0	0	0	0
(CCTCCCT)n	0	0	0	0	0	0	4	3.77139e-06		(CCTCCCT)n	0	0	0	0	0	0
(CCTCCCTG)n	0	0	0	0	0	0	1	9.42847e-07		(CCTCCCTG)n	0	0	0	0	0	0
(CCTCCGCG)n	0	0	0	0	0	0	1	9.42847e-07		(CCTCCGCG)n	0	0	0	0	0	0
(CCTCCT)n	0	0	0	0	0	0	3	2.82854e-06		(CCTCCT)n	0	0	0	0	0	0
(CCTCCTCCC)n	0	0	0	0	0	0	1	9.42847e-07		(CCTCCTCCC)n	0	0	0	0	0	0
(CCTCCTCTT)n	0	0	0	0	0	0	1	9.42847e-07		(CCTCCTCTT)n	0	0	0	0	0	0
(CCTCCTG)n	0	0	0	0	0	0	1	9.42847e-07		(CCTCCTG)n	0	0	0	0	0	0
(CCTCCTT)n	0	0	0	0	0	0	1	9.42847e-07		(CCTCCTT)n	0	0	0	0	0	0
(CCTCG)n	0	0	0	0	0	0	32	3.01711e-05		(CCTCG)n	0	0	0	0	0	0
(CCTCT)n	0	0	0	0	0	0	10	9.42847e-06		(CCTCT)n	0	0	0	0	0	0
(CCTCTC)n	0	0	0	0	0	0	16	1.50855e-05		(CCTCTC)n	0	0	0	0	0	0
(CCTCTCA)n	0	0	0	0	0	0	1	9.42847e-07		(CCTCTCA)n	0	0	0	0	0	0
(CCTCTCC)n	0	0	0	0	0	0	5	4.71423e-06		(CCTCTCC)n	0	0	0	0	0	0
(CCTCTCT)n	0	0	0	0	0	0	7	6.59993e-06		(CCTCTCT)n	0	0	0	0	0	0
(CCTCTCTC)n	0	0	0	0	0	0	1	9.42847e-07		(CCTCTCTC)n	0	0	0	0	0	0
(CCTCTCTG)n	0	0	0	0	0	0	1	9.42847e-07		(CCTCTCTG)n	0	0	0	0	0	0
(CCTCTG)n	0	0	0	0	0	0	3	2.82854e-06		(CCTCTG)n	0	0	0	0	0	0
(CCTCTGA)n	0	0	0	0	0	0	3	2.82854e-06		(CCTCTGA)n	0	0	0	0	0	0
(CCTCTGC)n	0	0	0	0	0	0	3	2.82854e-06		(CCTCTGC)n	0	0	0	0	0	0
(CCTCTGCC)n	0	0	0	0	0	0	2	1.88569e-06		(CCTCTGCC)n	0	0	0	0	0	0
(CCTCTT)n	0	0	0	0	0	0	4	3.77139e-06		(CCTCTT)n	0	0	0	0	0	0
(CCTCTTC)n	0	0	0	0	0	0	1	9.42847e-07		(CCTCTTC)n	0	0	0	0	0	0
(CCTCTTT)n	0	0	0	0	0	0	2	1.88569e-06		(CCTCTTT)n	0	0	0	0	0	0
(CCTG)n	66	0.000630487	0.0476879	5	0.00098464	0.00361272	1384	0.0013049		(CCTG)n	74	0.000542343	0.000247999	5	0.000633473	0.000199529
(CCTGA)n	0	0	0	0	0	0	3	2.82854e-06		(CCTGA)n	0	0	0	0	0	0
(CCTGC)n	0	0	0	0	0	0	3	2.82854e-06		(CCTGC)n	0	0	0	0	0	0
(CCTGCC)n	0	0	0	0	0	0	4	3.77139e-06		(CCTGCC)n	0	0	0	0	0	0
(CCTGCCC)n	0	0	0	0	0	0	3	2.82854e-06		(CCTGCCC)n	0	0	0	0	0	0
(CCTGCCGC)n	0	0	0	0	0	0	1	9.42847e-07		(CCTGCCGC)n	0	0	0	0	0	0
(CCTGG)n	0	0	0	0	0	0	1	9.42847e-07		(CCTGG)n	0	0	0	0	0	0
(CCTGGA)n	0	0	0	0	0	0	1	9.42847e-07		(CCTGGA)n	0	0	0	0	0	0
(CCTGGC)n	0	0	0	0	0	0	1	9.42847e-07		(CCTGGC)n	0	0	0	0	0	0
(CCTGGG)n	0	0	0	0	0	0	2	1.88569e-06		(CCTGGG)n	0	0	0	0	0	0
(CCTGGGAT)n	0	0	0	0	0	0	1	9.42847e-07		(CCTGGGAT)n	0	0	0	0	0	0
(CCTGT)n	0	0	0	0	0	0	4	3.77139e-06		(CCTGT)n	0	0	0	0	0	0
(CCTGTC)n	0	0	0	0	0	0	2	1.88569e-06		(CCTGTC)n	0	0	0	0	0	0
(CCTGTGA)n	0	0	0	0	0	0	1	9.42847e-07		(CCTGTGA)n	0	0	0	0	0	0
(CCTGTTT)n	0	0	0	0	0	0	3	2.82854e-06		(CCTGTTT)n	0	0	0	0	0	0
(CCTT)n	0	0	0	0	0	0	113	0.000106542		(CCTT)n	0	0	0	0	0	0
(CCTTAC)n	0	0	0	0	0	0	1	9.42847e-07		(CCTTAC)n	0	0	0	0	0	0
(CCTTC)n	0	0	0	0	0	0	13	1.2257e-05		(CCTTC)n	0	0	0	0	0	0
(CCTTCC)n	0	0	0	0	0	0	3	2.82854e-06		(CCTTCC)n	0	0	0	0	0	0
(CCTTCCC)n	0	0	0	0	0	0	2	1.88569e-06		(CCTTCCC)n	0	0	0	0	0	0
(CCTTCCT)n	0	0	0	0	0	0	2	1.88569e-06		(CCTTCCT)n	0	0	0	0	0	0
(CCTTCT)n	0	0	0	0	0	0	9	8.48562e-06		(CCTTCT)n	0	0	0	0	0	0
(CCTTCTC)n	0	0	0	0	0	0	1	9.42847e-07		(CCTTCTC)n	0	0	0	0	0	0
(CCTTCTT)n	0	0	0	0	0	0	4	3.77139e-06		(CCTTCTT)n	0	0	0	0	0	0
(CCTTG)n	0	0	0	0	0	0	73	6.88278e-05		(CCTTG)n	0	0	0	0	0	0
(CCTTGA)n	0	0	0	0	0	0	1	9.42847e-07		(CCTTGA)n	0	0	0	0	0	0
(CCTTGT)n	0	0	0	0	0	0	1	9.42847e-07		(CCTTGT)n	0	0	0	0	0	0
(CCTTT)n	0	0	0	0	0	0	6	5.65708e-06		(CCTTT)n	0	0	0	0	0	0
(CCTTTC)n	0	0	0	0	0	0	2	1.88569e-06		(CCTTTC)n	0	0	0	0	0	0
(CCTTTCC)n	0	0	0	0	0	0	1	9.42847e-07		(CCTTTCC)n	0	0	0	0	0	0
(CCTTTCT)n	0	0	0	0	0	0	1	9.42847e-07		(CCTTTCT)n	0	0	0	0	0	0
(CCTTTT)n	0	0	0	0	0	0	1	9.42847e-07		(CCTTTT)n	0	0	0	0	0	0
(CCTTTTC)n	0	0	0	0	0	0	1	9.42847e-07		(CCTTTTC)n	0	0	0	0	0	0
(CG)n	733	0.00700223	0.960682	35	0.00689248	0.0458716	763	0.000719392		(CG)n	761	0.00557734	0.00255037	48	0.00608134	0.00191548
(CGA)n	3	2.86585e-05	0.0245902	1	0.000196928	0.00819672	122	0.000115027		(CGA)n	3	2.19869e-05	1.0054e-05	1	0.000126695	3.99058e-05
(CGAA)n	1	9.55283e-06	0.0212766	0	0	0	47	4.43138e-05		(CGAA)n	1	7.32896e-06	3.35134e-06	0	0	0
(CGAAA)n	0	0	0	0	0	0	35	3.29996e-05		(CGAAA)n	0	0	0	0	0	0
(CGAAG)n	0	0	0	0	0	0	4	3.77139e-06		(CGAAG)n	0	0	0	0	0	0
(CGAAT)n	0	0	0	0	0	0	1	9.42847e-07		(CGAAT)n	0	0	0	0	0	0
(CGAC)n	0	0	0	0	0	0	1	9.42847e-07		(CGAC)n	0	0	0	0	0	0
(CGAG)n	18	0.000171951	0.174757	6	0.00118157	0.0582524	103	9.71132e-05		(CGAG)n	21	0.000153908	7.03782e-05	6	0.000760167	0.000239435
(CGAGA)n	0	0	0	0	0	0	16	1.50855e-05		(CGAGA)n	0	0	0	0	0	0
(CGAGCA)n	0	0	0	0	0	0	1	9.42847e-07		(CGAGCA)n	0	0	0	0	0	0
(CGAGG)n	1	9.55283e-06	0.03125	0	0	0	32	3.01711e-05		(CGAGG)n	1	7.32896e-06	3.35134e-06	0	0	0
(CGAGT)n	0	0	0	0	0	0	2	1.88569e-06		(CGAGT)n	0	0	0	0	0	0
(CGAT)n	0	0	0	0	0	0	15	1.41427e-05		(CGAT)n	0	0	0	0	0	0
(CGATA)n	0	0	0	0	0	0	6	5.65708e-06		(CGATA)n	0	0	0	0	0	0
(CGATG)n	0	0	0	0	0	0	5	4.71423e-06		(CGATG)n	0	0	0	0	0	0
(CGATGATGA)n	0	0	0	0	0	0	1	9.42847e-07		(CGATGATGA)n	0	0	0	0	0	0
(CGC)n	0	0	0	0	0	0	8	7.54277e-06		(CGC)n	0	0	0	0	0	0
(CGCA)n	0	0	0	0	0	0	2	1.88569e-06		(CGCA)n	0	0	0	0	0	0
(CGCACA)n	0	0	0	0	0	0	1	9.42847e-07		(CGCACA)n	0	0	0	0	0	0
(CGCACG)n	0	0	0	0	0	0	1	9.42847e-07		(CGCACG)n	0	0	0	0	0	0
(CGCAGAG)n	0	0	0	0	0	0	1	9.42847e-07		(CGCAGAG)n	0	0	0	0	0	0
(CGCC)n	0	0	0	0	0	0	5	4.71423e-06		(CGCC)n	0	0	0	0	0	0
(CGCCC)n	0	0	0	0	0	0	5	4.71423e-06		(CGCCC)n	0	0	0	0	0	0
(CGCCCC)n	0	0	0	0	0	0	7	6.59993e-06		(CGCCCC)n	0	0	0	0	0	0
(CGCCCG)n	0	0	0	0	0	0	1	9.42847e-07		(CGCCCG)n	0	0	0	0	0	0
(CGCCCGG)n	0	0	0	0	0	0	1	9.42847e-07		(CGCCCGG)n	0	0	0	0	0	0
(CGCCCT)n	0	0	0	0	0	0	1	9.42847e-07		(CGCCCT)n	0	0	0	0	0	0
(CGCCG)n	0	0	0	0	0	0	1	9.42847e-07		(CGCCG)n	0	0	0	0	0	0
(CGCCGG)n	0	0	0	0	0	0	2	1.88569e-06		(CGCCGG)n	0	0	0	0	0	0
(CGCGCA)n	0	0	0	0	0	0	1	9.42847e-07		(CGCGCA)n	0	0	0	0	0	0
(CGCGCGTG)n	0	0	0	0	0	0	1	9.42847e-07		(CGCGCGTG)n	0	0	0	0	0	0
(CGCGG)n	37	0.000353455	0.552239	14	0.00275699	0.208955	67	6.31707e-05		(CGCGG)n	57	0.000417751	0.000191026	27	0.00342075	0.00107746
(CGCGGCG)n	0	0	0	0	0	0	1	9.42847e-07		(CGCGGCG)n	0	0	0	0	0	0
(CGCGTA)n	0	0	0	0	0	0	1	9.42847e-07		(CGCGTA)n	0	0	0	0	0	0
(CGCT)n	0	0	0	0	0	0	5	4.71423e-06		(CGCT)n	0	0	0	0	0	0
(CGCTCC)n	0	0	0	0	0	0	1	9.42847e-07		(CGCTCC)n	0	0	0	0	0	0
(CGCTG)n	0	0	0	0	0	0	10	9.42847e-06		(CGCTG)n	0	0	0	0	0	0
(CGCTGT)n	0	0	0	0	0	0	1	9.42847e-07		(CGCTGT)n	0	0	0	0	0	0
(CGG)n	122	0.00116545	0.144379	40	0.00787712	0.0473373	845	0.000796705		(CGG)n	139	0.00101873	0.000465836	41	0.00519448	0.00163614
(CGGA)n	10	9.55283e-05	0.116279	0	0	0	86	8.10848e-05		(CGGA)n	10	7.32896e-05	3.35134e-05	0	0	0
(CGGAA)n	0	0	0	0	0	0	5	4.71423e-06		(CGGAA)n	0	0	0	0	0	0
(CGGAG)n	4	3.82113e-05	0.235294	2	0.000393856	0.117647	17	1.60284e-05		(CGGAG)n	4	2.93158e-05	1.34054e-05	2	0.000253389	7.98116e-05
(CGGAGGC)n	0	0	0	0	0	0	1	9.42847e-07		(CGGAGGC)n	0	0	0	0	0	0
(CGGCAG)n	0	0	0	0	0	0	2	1.88569e-06		(CGGCAG)n	0	0	0	0	0	0
(CGGCC)n	0	0	0	0	0	0	2	1.88569e-06		(CGGCC)n	0	0	0	0	0	0
(CGGCCA)n	0	0	0	0	0	0	1	9.42847e-07		(CGGCCA)n	0	0	0	0	0	0
(CGGCCC)n	0	0	0	0	0	0	1	9.42847e-07		(CGGCCC)n	0	0	0	0	0	0
(CGGCCG)n	0	0	0	0	0	0	1	9.42847e-07		(CGGCCG)n	0	0	0	0	0	0
(CGGCCTC)n	0	0	0	0	0	0	1	9.42847e-07		(CGGCCTC)n	0	0	0	0	0	0
(CGGCGG)n	0	0	0	0	0	0	2	1.88569e-06		(CGGCGG)n	0	0	0	0	0	0
(CGGG)n	121	0.00115589	0.870504	15	0.00295392	0.107914	139	0.000131056		(CGGG)n	130	0.000952765	0.000435674	16	0.00202711	0.000638493
(CGGGA)n	0	0	0	0	0	0	15	1.41427e-05		(CGGGA)n	0	0	0	0	0	0
(CGGGC)n	0	0	0	0	0	0	1	9.42847e-07		(CGGGC)n	0	0	0	0	0	0
(CGGGG)n	91	0.000869308	0.173996	22	0.00433241	0.042065	523	0.000493109		(CGGGG)n	121	0.000886804	0.000405512	34	0.00430761	0.0013568
(CGGGGG)n	17	0.000162398	0.10119	3	0.000590784	0.0178571	168	0.000158398		(CGGGGG)n	19	0.00013925	6.36755e-05	3	0.000380084	0.000119717
(CGGT)n	0	0	0	0	0	0	20	1.88569e-05		(CGGT)n	0	0	0	0	0	0
(CGGTG)n	2	1.91057e-05	0.125	0	0	0	16	1.50855e-05		(CGGTG)n	2	1.46579e-05	6.70268e-06	0	0	0
(CGT)n	0	0	0	0	0	0	1	9.42847e-07		(CGT)n	0	0	0	0	0	0
(CGTAG)n	0	0	0	0	0	0	1	9.42847e-07		(CGTAG)n	0	0	0	0	0	0
(CGTG)n	955	0.00912295	0.961732	52	0.0102403	0.0523666	993	0.000936247		(CGTG)n	1065	0.00780534	0.00356918	61	0.00772837	0.00243426
(CGTGACTTC)n	0	0	0	0	0	0	1	9.42847e-07		(CGTGACTTC)n	0	0	0	0	0	0
(CGTGTG)n	0	0	0	0	0	0	2	1.88569e-06		(CGTGTG)n	0	0	0	0	0	0
(CGTT)n	0	0	0	0	0	0	2	1.88569e-06		(CGTT)n	0	0	0	0	0	0
(CGTTG)n	1	9.55283e-06	0.333333	0	0	0	3	2.82854e-06		(CGTTG)n	1	7.32896e-06	3.35134e-06	0	0	0
(CT)n	0	0	0	0	0	0	749	0.000706192		(CT)n	0	0	0	0	0	0
(CTA)n	13	0.000124187	0.0141612	0	0	0	918	0.000865533		(CTA)n	13	9.52765e-05	4.35674e-05	0	0	0
(CTAA)n	2	1.91057e-05	0.00383877	0	0	0	521	0.000491223		(CTAA)n	2	1.46579e-05	6.70268e-06	0	0	0
(CTAAA)n	0	0	0	0	0	0	132	0.000124456		(CTAAA)n	0	0	0	0	0	0
(CTAACC)n	0	0	0	0	0	0	12	1.13142e-05		(CTAACC)n	0	0	0	0	0	0
(CTAAG)n	0	0	0	0	0	0	9	8.48562e-06		(CTAAG)n	0	0	0	0	0	0
(CTAAGTA)n	0	0	0	0	0	0	1	9.42847e-07		(CTAAGTA)n	0	0	0	0	0	0
(CTAAT)n	0	0	0	0	0	0	74	6.97706e-05		(CTAAT)n	0	0	0	0	0	0
(CTAATA)n	0	0	0	0	0	0	1	9.42847e-07		(CTAATA)n	0	0	0	0	0	0
(CTAATTT)n	0	0	0	0	0	0	1	9.42847e-07		(CTAATTT)n	0	0	0	0	0	0
(CTAC)n	0	0	0	0	0	0	6	5.65708e-06		(CTAC)n	0	0	0	0	0	0
(CTACAG)n	0	0	0	0	0	0	1	9.42847e-07		(CTACAG)n	0	0	0	0	0	0
(CTACC)n	0	0	0	0	0	0	4	3.77139e-06		(CTACC)n	0	0	0	0	0	0
(CTACCAA)n	0	0	0	0	0	0	1	9.42847e-07		(CTACCAA)n	0	0	0	0	0	0
(CTACCAT)n	0	0	0	0	0	0	1	9.42847e-07		(CTACCAT)n	0	0	0	0	0	0
(CTACCTAC)n	0	0	0	0	0	0	1	9.42847e-07		(CTACCTAC)n	0	0	0	0	0	0
(CTACG)n	0	0	0	0	0	0	1	9.42847e-07		(CTACG)n	0	0	0	0	0	0
(CTACGG)n	0	0	0	0	0	0	1	9.42847e-07		(CTACGG)n	0	0	0	0	0	0
(CTACT)n	0	0	0	0	0	0	32	3.01711e-05		(CTACT)n	0	0	0	0	0	0
(CTACTACCA)n	0	0	0	0	0	0	1	9.42847e-07		(CTACTACCA)n	0	0	0	0	0	0
(CTACTCC)n	0	0	0	0	0	0	1	9.42847e-07		(CTACTCC)n	0	0	0	0	0	0
(CTAG)n	0	0	0	0	0	0	54	5.09137e-05		(CTAG)n	0	0	0	0	0	0
(CTAGAA)n	0	0	0	0	0	0	1	9.42847e-07		(CTAGAA)n	0	0	0	0	0	0
(CTAGCT)n	0	0	0	0	0	0	1	9.42847e-07		(CTAGCT)n	0	0	0	0	0	0
(CTAGG)n	0	0	0	0	0	0	23	2.16855e-05		(CTAGG)n	0	0	0	0	0	0
(CTAGGG)n	0	0	0	0	0	0	94	8.86276e-05		(CTAGGG)n	0	0	0	0	0	0
(CTAGT)n	0	0	0	0	0	0	25	2.35712e-05		(CTAGT)n	0	0	0	0	0	0
(CTAT)n	0	0	0	0	0	0	56	5.27994e-05		(CTAT)n	0	0	0	0	0	0
(CTATA)n	3	2.86585e-05	0.0135135	0	0	0	222	0.000209312		(CTATA)n	3	2.19869e-05	1.0054e-05	0	0	0
(CTATAC)n	0	0	0	0	0	0	1	9.42847e-07		(CTATAC)n	0	0	0	0	0	0
(CTATAT)n	0	0	0	0	0	0	4	3.77139e-06		(CTATAT)n	0	0	0	0	0	0
(CTATCT)n	0	0	0	0	0	0	1	9.42847e-07		(CTATCT)n	0	0	0	0	0	0
(CTATCTGT)n	0	0	0	0	0	0	1	9.42847e-07		(CTATCTGT)n	0	0	0	0	0	0
(CTATG)n	0	0	0	0	0	0	64	6.03422e-05		(CTATG)n	0	0	0	0	0	0
(CTATGTGTGT)n	0	0	0	0	0	0	1	9.42847e-07		(CTATGTGTGT)n	0	0	0	0	0	0
(CTATT)n	0	0	0	0	0	0	165	0.00015557		(CTATT)n	0	0	0	0	0	0
(CTATTA)n	0	0	0	0	0	0	1	9.42847e-07		(CTATTA)n	0	0	0	0	0	0
(CTATTCTT)n	0	0	0	0	0	0	1	9.42847e-07		(CTATTCTT)n	0	0	0	0	0	0
(CTC)n	0	0	0	0	0	0	185	0.000174427		(CTC)n	0	0	0	0	0	0
(CTCA)n	33	0.000315243	0.0690377	0	0	0	478	0.000450681		(CTCA)n	36	0.000263843	0.000120648	0	0	0
(CTCACA)n	0	0	0	0	0	0	2	1.88569e-06		(CTCACA)n	0	0	0	0	0	0
(CTCACCC)n	0	0	0	0	0	0	1	9.42847e-07		(CTCACCC)n	0	0	0	0	0	0
(CTCACTC)n	0	0	0	0	0	0	1	9.42847e-07		(CTCACTC)n	0	0	0	0	0	0
(CTCAG)n	0	0	0	0	0	0	1	9.42847e-07		(CTCAG)n	0	0	0	0	0	0
(CTCAGC)n	0	0	0	0	0	0	1	9.42847e-07		(CTCAGC)n	0	0	0	0	0	0
(CTCAGCC)n	0	0	0	0	0	0	2	1.88569e-06		(CTCAGCC)n	0	0	0	0	0	0
(CTCAGCTCAG)n	0	0	0	0	0	0	1	9.42847e-07		(CTCAGCTCAG)n	0	0	0	0	0	0
(CTCAGTAC)n	0	0	0	0	0	0	1	9.42847e-07		(CTCAGTAC)n	0	0	0	0	0	0
(CTCAGTG)n	0	0	0	0	0	0	1	9.42847e-07		(CTCAGTG)n	0	0	0	0	0	0
(CTCAGTTA)n	0	0	0	0	0	0	1	9.42847e-07		(CTCAGTTA)n	0	0	0	0	0	0
(CTCC)n	0	0	0	0	0	0	137	0.00012917		(CTCC)n	0	0	0	0	0	0
(CTCCA)n	0	0	0	0	0	0	1	9.42847e-07		(CTCCA)n	0	0	0	0	0	0
(CTCCAC)n	0	0	0	0	0	0	2	1.88569e-06		(CTCCAC)n	0	0	0	0	0	0
(CTCCACC)n	0	0	0	0	0	0	3	2.82854e-06		(CTCCACC)n	0	0	0	0	0	0
(CTCCACT)n	0	0	0	0	0	0	1	9.42847e-07		(CTCCACT)n	0	0	0	0	0	0
(CTCCAGC)n	0	0	0	0	0	0	1	9.42847e-07		(CTCCAGC)n	0	0	0	0	0	0
(CTCCAT)n	0	0	0	0	0	0	3	2.82854e-06		(CTCCAT)n	0	0	0	0	0	0
(CTCCC)n	0	0	0	0	0	0	33	3.11139e-05		(CTCCC)n	0	0	0	0	0	0
(CTCCCA)n	0	0	0	0	0	0	3	2.82854e-06		(CTCCCA)n	0	0	0	0	0	0
(CTCCCAC)n	0	0	0	0	0	0	4	3.77139e-06		(CTCCCAC)n	0	0	0	0	0	0
(CTCCCAT)n	0	0	0	0	0	0	4	3.77139e-06		(CTCCCAT)n	0	0	0	0	0	0
(CTCCCC)n	0	0	0	0	0	0	17	1.60284e-05		(CTCCCC)n	0	0	0	0	0	0
(CTCCCCC)n	0	0	0	0	0	0	1	9.42847e-07		(CTCCCCC)n	0	0	0	0	0	0
(CTCCCCT)n	0	0	0	0	0	0	2	1.88569e-06		(CTCCCCT)n	0	0	0	0	0	0
(CTCCCCTCCT)n	0	0	0	0	0	0	1	9.42847e-07		(CTCCCCTCCT)n	0	0	0	0	0	0
(CTCCCT)n	0	0	0	0	0	0	13	1.2257e-05		(CTCCCT)n	0	0	0	0	0	0
(CTCCCTC)n	0	0	0	0	0	0	6	5.65708e-06		(CTCCCTC)n	0	0	0	0	0	0
(CTCCCTTC)n	0	0	0	0	0	0	1	9.42847e-07		(CTCCCTTC)n	0	0	0	0	0	0
(CTCCG)n	5	4.77642e-05	0.185185	2	0.000393856	0.0740741	27	2.54569e-05		(CTCCG)n	5	3.66448e-05	1.67567e-05	2	0.000253389	7.98116e-05
(CTCCGC)n	0	0	0	0	0	0	2	1.88569e-06		(CTCCGC)n	0	0	0	0	0	0
(CTCCT)n	0	0	0	0	0	0	9	8.48562e-06		(CTCCT)n	0	0	0	0	0	0
(CTCCTC)n	0	0	0	0	0	0	5	4.71423e-06		(CTCCTC)n	0	0	0	0	0	0
(CTCCTCA)n	0	0	0	0	0	0	1	9.42847e-07		(CTCCTCA)n	0	0	0	0	0	0
(CTCCTCC)n	0	0	0	0	0	0	2	1.88569e-06		(CTCCTCC)n	0	0	0	0	0	0
(CTCCTCT)n	0	0	0	0	0	0	1	9.42847e-07		(CTCCTCT)n	0	0	0	0	0	0
(CTCCTCTTC)n	0	0	0	0	0	0	1	9.42847e-07		(CTCCTCTTC)n	0	0	0	0	0	0
(CTCCTG)n	0	0	0	0	0	0	7	6.59993e-06		(CTCCTG)n	0	0	0	0	0	0
(CTCCTGG)n	0	0	0	0	0	0	1	9.42847e-07		(CTCCTGG)n	0	0	0	0	0	0
(CTCCTT)n	0	0	0	0	0	0	10	9.42847e-06		(CTCCTT)n	0	0	0	0	0	0
(CTCCTTC)n	0	0	0	0	0	0	1	9.42847e-07		(CTCCTTC)n	0	0	0	0	0	0
(CTCCTTCC)n	0	0	0	0	0	0	2	1.88569e-06		(CTCCTTCC)n	0	0	0	0	0	0
(CTCG)n	18	0.000171951	0.100559	4	0.000787712	0.0223464	179	0.00016877		(CTCG)n	22	0.000161237	7.37295e-05	5	0.000633473	0.000199529
(CTCGCT)n	0	0	0	0	0	0	1	9.42847e-07		(CTCGCT)n	0	0	0	0	0	0
(CTCGG)n	1	9.55283e-06	0.030303	0	0	0	33	3.11139e-05		(CTCGG)n	1	7.32896e-06	3.35134e-06	0	0	0
(CTCGGAG)n	0	0	0	0	0	0	1	9.42847e-07		(CTCGGAG)n	0	0	0	0	0	0
(CTCT)n	0	0	0	0	0	0	65	6.1285e-05		(CTCT)n	0	0	0	0	0	0
(CTCTATC)n	0	0	0	0	0	0	3	2.82854e-06		(CTCTATC)n	0	0	0	0	0	0
(CTCTC)n	0	0	0	0	0	0	29	2.73425e-05		(CTCTC)n	0	0	0	0	0	0
(CTCTCA)n	0	0	0	0	0	0	2	1.88569e-06		(CTCTCA)n	0	0	0	0	0	0
(CTCTCAG)n	0	0	0	0	0	0	2	1.88569e-06		(CTCTCAG)n	0	0	0	0	0	0
(CTCTCC)n	0	0	0	0	0	0	35	3.29996e-05		(CTCTCC)n	0	0	0	0	0	0
(CTCTCCC)n	0	0	0	0	0	0	3	2.82854e-06		(CTCTCCC)n	0	0	0	0	0	0
(CTCTCCCT)n	0	0	0	0	0	0	1	9.42847e-07		(CTCTCCCT)n	0	0	0	0	0	0
(CTCTCCT)n	0	0	0	0	0	0	1	9.42847e-07		(CTCTCCT)n	0	0	0	0	0	0
(CTCTCCTC)n	0	0	0	0	0	0	1	9.42847e-07		(CTCTCCTC)n	0	0	0	0	0	0
(CTCTCCTCTC)n	0	0	0	0	0	0	1	9.42847e-07		(CTCTCCTCTC)n	0	0	0	0	0	0
(CTCTCG)n	0	0	0	0	0	0	1	9.42847e-07		(CTCTCG)n	0	0	0	0	0	0
(CTCTCT)n	0	0	0	0	0	0	8	7.54277e-06		(CTCTCT)n	0	0	0	0	0	0
(CTCTCTC)n	0	0	0	0	0	0	5	4.71423e-06		(CTCTCTC)n	0	0	0	0	0	0
(CTCTCTCCCT)n	0	0	0	0	0	0	1	9.42847e-07		(CTCTCTCCCT)n	0	0	0	0	0	0
(CTCTCTCCT)n	0	0	0	0	0	0	1	9.42847e-07		(CTCTCTCCT)n	0	0	0	0	0	0
(CTCTCTCTGC)n	0	0	0	0	0	0	1	9.42847e-07		(CTCTCTCTGC)n	0	0	0	0	0	0
(CTCTCTGG)n	0	0	0	0	0	0	3	2.82854e-06		(CTCTCTGG)n	0	0	0	0	0	0
(CTCTCTGT)n	0	0	0	0	0	0	1	9.42847e-07		(CTCTCTGT)n	0	0	0	0	0	0
(CTCTCTTG)n	0	0	0	0	0	0	6	5.65708e-06		(CTCTCTTG)n	0	0	0	0	0	0
(CTCTG)n	2	1.91057e-05	0.0058309	0	0	0	343	0.000323396		(CTCTG)n	2	1.46579e-05	6.70268e-06	0	0	0
(CTCTGA)n	0	0	0	0	0	0	2	1.88569e-06		(CTCTGA)n	0	0	0	0	0	0
(CTCTGC)n	0	0	0	0	0	0	8	7.54277e-06		(CTCTGC)n	0	0	0	0	0	0
(CTCTGCA)n	0	0	0	0	0	0	2	1.88569e-06		(CTCTGCA)n	0	0	0	0	0	0
(CTCTGCC)n	0	0	0	0	0	0	1	9.42847e-07		(CTCTGCC)n	0	0	0	0	0	0
(CTCTGCCT)n	0	0	0	0	0	0	4	3.77139e-06		(CTCTGCCT)n	0	0	0	0	0	0
(CTCTGCT)n	0	0	0	0	0	0	1	9.42847e-07		(CTCTGCT)n	0	0	0	0	0	0
(CTCTGG)n	0	0	0	0	0	0	5	4.71423e-06		(CTCTGG)n	0	0	0	0	0	0
(CTCTGGGG)n	0	0	0	0	0	0	1	9.42847e-07		(CTCTGGGG)n	0	0	0	0	0	0
(CTCTGT)n	0	0	0	0	0	0	22	2.07426e-05		(CTCTGT)n	0	0	0	0	0	0
(CTCTT)n	0	0	0	0	0	0	14	1.31999e-05		(CTCTT)n	0	0	0	0	0	0
(CTCTTC)n	0	0	0	0	0	0	7	6.59993e-06		(CTCTTC)n	0	0	0	0	0	0
(CTCTTCC)n	0	0	0	0	0	0	1	9.42847e-07		(CTCTTCC)n	0	0	0	0	0	0
(CTCTTCGT)n	0	0	0	0	0	0	2	1.88569e-06		(CTCTTCGT)n	0	0	0	0	0	0
(CTCTTGCT)n	0	0	0	0	0	0	2	1.88569e-06		(CTCTTGCT)n	0	0	0	0	0	0
(CTCTTT)n	0	0	0	0	0	0	15	1.41427e-05		(CTCTTT)n	0	0	0	0	0	0
(CTCTTTT)n	0	0	0	0	0	0	2	1.88569e-06		(CTCTTTT)n	0	0	0	0	0	0
(CTG)n	22	0.000210162	0.00996828	5	0.00098464	0.00226552	2207	0.00208086		(CTG)n	21	0.000153908	7.03782e-05	6	0.000760167	0.000239435
(CTGA)n	0	0	0	0	0	0	2	1.88569e-06		(CTGA)n	0	0	0	0	0	0
(CTGAA)n	0	0	0	0	0	0	1	9.42847e-07		(CTGAA)n	0	0	0	0	0	0
(CTGAACC)n	0	0	0	0	0	0	1	9.42847e-07		(CTGAACC)n	0	0	0	0	0	0
(CTGACCT)n	0	0	0	0	0	0	1	9.42847e-07		(CTGACCT)n	0	0	0	0	0	0
(CTGACTC)n	0	0	0	0	0	0	1	9.42847e-07		(CTGACTC)n	0	0	0	0	0	0
(CTGAG)n	0	0	0	0	0	0	1	9.42847e-07		(CTGAG)n	0	0	0	0	0	0
(CTGAGA)n	0	0	0	0	0	0	1	9.42847e-07		(CTGAGA)n	0	0	0	0	0	0
(CTGAGCTT)n	0	0	0	0	0	0	1	9.42847e-07		(CTGAGCTT)n	0	0	0	0	0	0
(CTGAGG)n	0	0	0	0	0	0	1	9.42847e-07		(CTGAGG)n	0	0	0	0	0	0
(CTGATG)n	0	0	0	0	0	0	2	1.88569e-06		(CTGATG)n	0	0	0	0	0	0
(CTGC)n	0	0	0	0	0	0	24	2.26283e-05		(CTGC)n	0	0	0	0	0	0
(CTGCAG)n	0	0	0	0	0	0	1	9.42847e-07		(CTGCAG)n	0	0	0	0	0	0
(CTGCAGC)n	0	0	0	0	0	0	2	1.88569e-06		(CTGCAGC)n	0	0	0	0	0	0
(CTGCAGG)n	0	0	0	0	0	0	2	1.88569e-06		(CTGCAGG)n	0	0	0	0	0	0
(CTGCAGT)n	0	0	0	0	0	0	1	9.42847e-07		(CTGCAGT)n	0	0	0	0	0	0
(CTGCC)n	0	0	0	0	0	0	3	2.82854e-06		(CTGCC)n	0	0	0	0	0	0
(CTGCCC)n	0	0	0	0	0	0	1	9.42847e-07		(CTGCCC)n	0	0	0	0	0	0
(CTGCCCC)n	0	0	0	0	0	0	1	9.42847e-07		(CTGCCCC)n	0	0	0	0	0	0
(CTGCCCTACA)n	0	0	0	0	0	0	1	9.42847e-07		(CTGCCCTACA)n	0	0	0	0	0	0
(CTGCCT)n	0	0	0	0	0	0	30	2.82854e-05		(CTGCCT)n	0	0	0	0	0	0
(CTGCCTC)n	0	0	0	0	0	0	1	9.42847e-07		(CTGCCTC)n	0	0	0	0	0	0
(CTGCCTG)n	0	0	0	0	0	0	1	9.42847e-07		(CTGCCTG)n	0	0	0	0	0	0
(CTGCT)n	0	0	0	0	0	0	2	1.88569e-06		(CTGCT)n	0	0	0	0	0	0
(CTGCTA)n	0	0	0	0	0	0	1	9.42847e-07		(CTGCTA)n	0	0	0	0	0	0
(CTGCTC)n	0	0	0	0	0	0	1	9.42847e-07		(CTGCTC)n	0	0	0	0	0	0
(CTGCTCC)n	0	0	0	0	0	0	1	9.42847e-07		(CTGCTCC)n	0	0	0	0	0	0
(CTGCTG)n	0	0	0	0	0	0	2	1.88569e-06		(CTGCTG)n	0	0	0	0	0	0
(CTGCTGG)n	0	0	0	0	0	0	1	9.42847e-07		(CTGCTGG)n	0	0	0	0	0	0
(CTGCTT)n	0	0	0	0	0	0	1	9.42847e-07		(CTGCTT)n	0	0	0	0	0	0
(CTGCTTT)n	0	0	0	0	0	0	1	9.42847e-07		(CTGCTTT)n	0	0	0	0	0	0
(CTGG)n	0	0	0	0	0	0	7	6.59993e-06		(CTGG)n	0	0	0	0	0	0
(CTGGA)n	0	0	0	0	0	0	1	9.42847e-07		(CTGGA)n	0	0	0	0	0	0
(CTGGAAG)n	0	0	0	0	0	0	1	9.42847e-07		(CTGGAAG)n	0	0	0	0	0	0
(CTGGAT)n	0	0	0	0	0	0	1	9.42847e-07		(CTGGAT)n	0	0	0	0	0	0
(CTGGATCCTA)n	0	0	0	0	0	0	1	9.42847e-07		(CTGGATCCTA)n	0	0	0	0	0	0
(CTGGATTG)n	0	0	0	0	0	0	1	9.42847e-07		(CTGGATTG)n	0	0	0	0	0	0
(CTGGC)n	0	0	0	0	0	0	3	2.82854e-06		(CTGGC)n	0	0	0	0	0	0
(CTGGCAG)n	0	0	0	0	0	0	1	9.42847e-07		(CTGGCAG)n	0	0	0	0	0	0
(CTGGCC)n	0	0	0	0	0	0	3	2.82854e-06		(CTGGCC)n	0	0	0	0	0	0
(CTGGCGT)n	0	0	0	0	0	0	1	9.42847e-07		(CTGGCGT)n	0	0	0	0	0	0
(CTGGCT)n	0	0	0	0	0	0	1	9.42847e-07		(CTGGCT)n	0	0	0	0	0	0
(CTGGG)n	0	0	0	0	0	0	1	9.42847e-07		(CTGGG)n	0	0	0	0	0	0
(CTGGGATC)n	0	0	0	0	0	0	1	9.42847e-07		(CTGGGATC)n	0	0	0	0	0	0
(CTGGGG)n	3	2.86585e-05	0.00617284	2	0.000393856	0.00411523	486	0.000458223		(CTGGGG)n	3	2.19869e-05	1.0054e-05	2	0.000253389	7.98116e-05
(CTGGGGG)n	0	0	0	0	0	0	1	9.42847e-07		(CTGGGGG)n	0	0	0	0	0	0
(CTGGTC)n	0	0	0	0	0	0	1	9.42847e-07		(CTGGTC)n	0	0	0	0	0	0
(CTGGTT)n	0	0	0	0	0	0	1	9.42847e-07		(CTGGTT)n	0	0	0	0	0	0
(CTGT)n	0	0	0	0	0	0	63	5.93993e-05		(CTGT)n	0	0	0	0	0	0
(CTGTACC)n	0	0	0	0	0	0	2	1.88569e-06		(CTGTACC)n	0	0	0	0	0	0
(CTGTAT)n	0	0	0	0	0	0	1	9.42847e-07		(CTGTAT)n	0	0	0	0	0	0
(CTGTATT)n	0	0	0	0	0	0	1	9.42847e-07		(CTGTATT)n	0	0	0	0	0	0
(CTGTC)n	0	0	0	0	0	0	1	9.42847e-07		(CTGTC)n	0	0	0	0	0	0
(CTGTCC)n	0	0	0	0	0	0	4	3.77139e-06		(CTGTCC)n	0	0	0	0	0	0
(CTGTCCCTGC)n	0	0	0	0	0	0	1	9.42847e-07		(CTGTCCCTGC)n	0	0	0	0	0	0
(CTGTCT)n	0	0	0	0	0	0	12	1.13142e-05		(CTGTCT)n	0	0	0	0	0	0
(CTGTCTCT)n	0	0	0	0	0	0	1	9.42847e-07		(CTGTCTCT)n	0	0	0	0	0	0
(CTGTG)n	9	8.59755e-05	0.0250696	1	0.000196928	0.00278552	359	0.000338482		(CTGTG)n	15	0.000109934	5.02701e-05	2	0.000253389	7.98116e-05
(CTGTGATC)n	0	0	0	0	0	0	2	1.88569e-06		(CTGTGATC)n	0	0	0	0	0	0
(CTGTGC)n	0	0	0	0	0	0	4	3.77139e-06		(CTGTGC)n	0	0	0	0	0	0
(CTGTGCT)n	0	0	0	0	0	0	1	9.42847e-07		(CTGTGCT)n	0	0	0	0	0	0
(CTGTGG)n	0	0	0	0	0	0	1	9.42847e-07		(CTGTGG)n	0	0	0	0	0	0
(CTGTGT)n	0	0	0	0	0	0	3	2.82854e-06		(CTGTGT)n	0	0	0	0	0	0
(CTGTGTGT)n	0	0	0	0	0	0	3	2.82854e-06		(CTGTGTGT)n	0	0	0	0	0	0
(CTGTT)n	0	0	0	0	0	0	1	9.42847e-07		(CTGTT)n	0	0	0	0	0	0
(CTGTTG)n	0	0	0	0	0	0	1	9.42847e-07		(CTGTTG)n	0	0	0	0	0	0
(CTGTTT)n	0	0	0	0	0	0	3	2.82854e-06		(CTGTTT)n	0	0	0	0	0	0
(CTT)n	0	0	0	0	0	0	97	9.14561e-05		(CTT)n	0	0	0	0	0	0
(CTTA)n	0	0	0	0	0	0	522	0.000492166		(CTTA)n	0	0	0	0	0	0
(CTTAA)n	0	0	0	0	0	0	6	5.65708e-06		(CTTAA)n	0	0	0	0	0	0
(CTTACCT)n	0	0	0	0	0	0	1	9.42847e-07		(CTTACCT)n	0	0	0	0	0	0
(CTTAG)n	0	0	0	0	0	0	13	1.2257e-05		(CTTAG)n	0	0	0	0	0	0
(CTTAGAA)n	0	0	0	0	0	0	1	9.42847e-07		(CTTAGAA)n	0	0	0	0	0	0
(CTTAT)n	0	0	0	0	0	0	37	3.48853e-05		(CTTAT)n	0	0	0	0	0	0
(CTTATA)n	0	0	0	0	0	0	3	2.82854e-06		(CTTATA)n	0	0	0	0	0	0
(CTTATTT)n	0	0	0	0	0	0	1	9.42847e-07		(CTTATTT)n	0	0	0	0	0	0
(CTTC)n	0	0	0	0	0	0	172	0.00016217		(CTTC)n	0	0	0	0	0	0
(CTTCC)n	0	0	0	0	0	0	19	1.79141e-05		(CTTCC)n	0	0	0	0	0	0
(CTTCCA)n	0	0	0	0	0	0	1	9.42847e-07		(CTTCCA)n	0	0	0	0	0	0
(CTTCCAA)n	0	0	0	0	0	0	1	9.42847e-07		(CTTCCAA)n	0	0	0	0	0	0
(CTTCCAG)n	0	0	0	0	0	0	1	9.42847e-07		(CTTCCAG)n	0	0	0	0	0	0
(CTTCCC)n	0	0	0	0	0	0	7	6.59993e-06		(CTTCCC)n	0	0	0	0	0	0
(CTTCCCC)n	0	0	0	0	0	0	1	9.42847e-07		(CTTCCCC)n	0	0	0	0	0	0
(CTTCCCT)n	0	0	0	0	0	0	6	5.65708e-06		(CTTCCCT)n	0	0	0	0	0	0
(CTTCCCTTGC)n	0	0	0	0	0	0	2	1.88569e-06		(CTTCCCTTGC)n	0	0	0	0	0	0
(CTTCCT)n	0	0	0	0	0	0	5	4.71423e-06		(CTTCCT)n	0	0	0	0	0	0
(CTTCCTC)n	0	0	0	0	0	0	4	3.77139e-06		(CTTCCTC)n	0	0	0	0	0	0
(CTTCCTT)n	0	0	0	0	0	0	1	9.42847e-07		(CTTCCTT)n	0	0	0	0	0	0
(CTTCCTTC)n	0	0	0	0	0	0	2	1.88569e-06		(CTTCCTTC)n	0	0	0	0	0	0
(CTTCG)n	0	0	0	0	0	0	3	2.82854e-06		(CTTCG)n	0	0	0	0	0	0
(CTTCT)n	0	0	0	0	0	0	14	1.31999e-05		(CTTCT)n	0	0	0	0	0	0
(CTTCTAA)n	0	0	0	0	0	0	1	9.42847e-07		(CTTCTAA)n	0	0	0	0	0	0
(CTTCTC)n	0	0	0	0	0	0	17	1.60284e-05		(CTTCTC)n	0	0	0	0	0	0
(CTTCTCA)n	0	0	0	0	0	0	1	9.42847e-07		(CTTCTCA)n	0	0	0	0	0	0
(CTTCTCT)n	0	0	0	0	0	0	2	1.88569e-06		(CTTCTCT)n	0	0	0	0	0	0
(CTTCTG)n	0	0	0	0	0	0	3	2.82854e-06		(CTTCTG)n	0	0	0	0	0	0
(CTTCTGC)n	0	0	0	0	0	0	1	9.42847e-07		(CTTCTGC)n	0	0	0	0	0	0
(CTTCTGT)n	0	0	0	0	0	0	2	1.88569e-06		(CTTCTGT)n	0	0	0	0	0	0
(CTTCTT)n	0	0	0	0	0	0	5	4.71423e-06		(CTTCTT)n	0	0	0	0	0	0
(CTTCTTC)n	0	0	0	0	0	0	4	3.77139e-06		(CTTCTTC)n	0	0	0	0	0	0
(CTTCTTCT)n	0	0	0	0	0	0	1	9.42847e-07		(CTTCTTCT)n	0	0	0	0	0	0
(CTTCTTT)n	0	0	0	0	0	0	1	9.42847e-07		(CTTCTTT)n	0	0	0	0	0	0
(CTTG)n	9	8.59755e-05	0.00865385	0	0	0	1040	0.00098056		(CTTG)n	10	7.32896e-05	3.35134e-05	0	0	0
(CTTGAC)n	0	0	0	0	0	0	1	9.42847e-07		(CTTGAC)n	0	0	0	0	0	0
(CTTGCTTC)n	0	0	0	0	0	0	1	9.42847e-07		(CTTGCTTC)n	0	0	0	0	0	0
(CTTGT)n	0	0	0	0	0	0	1	9.42847e-07		(CTTGT)n	0	0	0	0	0	0
(CTTGTC)n	0	0	0	0	0	0	1	9.42847e-07		(CTTGTC)n	0	0	0	0	0	0
(CTTGTT)n	0	0	0	0	0	0	2	1.88569e-06		(CTTGTT)n	0	0	0	0	0	0
(CTTT)n	0	0	0	0	0	0	204	0.000192341		(CTTT)n	0	0	0	0	0	0
(CTTTA)n	0	0	0	0	0	0	16	1.50855e-05		(CTTTA)n	0	0	0	0	0	0
(CTTTAT)n	0	0	0	0	0	0	3	2.82854e-06		(CTTTAT)n	0	0	0	0	0	0
(CTTTC)n	0	0	0	0	0	0	17	1.60284e-05		(CTTTC)n	0	0	0	0	0	0
(CTTTCC)n	0	0	0	0	0	0	2	1.88569e-06		(CTTTCC)n	0	0	0	0	0	0
(CTTTCT)n	0	0	0	0	0	0	8	7.54277e-06		(CTTTCT)n	0	0	0	0	0	0
(CTTTCTC)n	0	0	0	0	0	0	1	9.42847e-07		(CTTTCTC)n	0	0	0	0	0	0
(CTTTCTT)n	0	0	0	0	0	0	1	9.42847e-07		(CTTTCTT)n	0	0	0	0	0	0
(CTTTG)n	2	1.91057e-05	0.00533333	0	0	0	375	0.000353567		(CTTTG)n	2	1.46579e-05	6.70268e-06	0	0	0
(CTTTGT)n	0	0	0	0	0	0	1	9.42847e-07		(CTTTGT)n	0	0	0	0	0	0
(CTTTGTC)n	0	0	0	0	0	0	1	9.42847e-07		(CTTTGTC)n	0	0	0	0	0	0
(CTTTT)n	0	0	0	0	0	0	39	3.6771e-05		(CTTTT)n	0	0	0	0	0	0
(CTTTTATCA)n	0	0	0	0	0	0	1	9.42847e-07		(CTTTTATCA)n	0	0	0	0	0	0
(CTTTTC)n	0	0	0	0	0	0	11	1.03713e-05		(CTTTTC)n	0	0	0	0	0	0
(CTTTTCT)n	0	0	0	0	0	0	2	1.88569e-06		(CTTTTCT)n	0	0	0	0	0	0
(CTTTTG)n	0	0	0	0	0	0	1	9.42847e-07		(CTTTTG)n	0	0	0	0	0	0
(CTTTTGC)n	0	0	0	0	0	0	1	9.42847e-07		(CTTTTGC)n	0	0	0	0	0	0
(CTTTTGT)n	0	0	0	0	0	0	4	3.77139e-06		(CTTTTGT)n	0	0	0	0	0	0
(CTTTTT)n	0	0	0	0	0	0	18	1.69712e-05		(CTTTTT)n	0	0	0	0	0	0
(CTTTTTA)n	0	0	0	0	0	0	2	1.88569e-06		(CTTTTTA)n	0	0	0	0	0	0
(CTTTTTTG)n	0	0	0	0	0	0	1	9.42847e-07		(CTTTTTTG)n	0	0	0	0	0	0
(G)n	24	0.000229268	0.0168185	1	0.000196928	0.000700771	1427	0.00134544		(G)n	24	0.000175895	8.04322e-05	1	0.000126695	3.99058e-05
(GA)n	3219	0.0307506	0.0660714	127	0.0250098	0.00260673	48720	0.0459355		(GA)n	3283	0.024061	0.0110025	130	0.0164703	0.00518776
(GAA)n	0	0	0	0	0	0	5601	0.00528088		(GAA)n	0	0	0	0	0	0
(GAAA)n	10	9.55283e-05	0.00074239	0	0	0	13470	0.0127001		(GAAA)n	10	7.32896e-05	3.35134e-05	0	0	0
(GAAAA)n	1	9.55283e-06	0.000237135	0	0	0	4217	0.00397598		(GAAAA)n	1	7.32896e-06	3.35134e-06	0	0	0
(GAAAAAA)n	0	0	0	0	0	0	2	1.88569e-06		(GAAAAAA)n	0	0	0	0	0	0
(GAAACCCCG)n	0	0	0	0	0	0	1	9.42847e-07		(GAAACCCCG)n	0	0	0	0	0	0
(GAAAG)n	0	0	0	0	0	0	10	9.42847e-06		(GAAAG)n	0	0	0	0	0	0
(GAACA)n	0	0	0	0	0	0	2	1.88569e-06		(GAACA)n	0	0	0	0	0	0
(GAACAA)n	0	0	0	0	0	0	1	9.42847e-07		(GAACAA)n	0	0	0	0	0	0
(GAACAT)n	0	0	0	0	0	0	1	9.42847e-07		(GAACAT)n	0	0	0	0	0	0
(GAAG)n	0	0	0	0	0	0	40	3.77139e-05		(GAAG)n	0	0	0	0	0	0
(GAAGA)n	0	0	0	0	0	0	6	5.65708e-06		(GAAGA)n	0	0	0	0	0	0
(GAAGAA)n	0	0	0	0	0	0	1	9.42847e-07		(GAAGAA)n	0	0	0	0	0	0
(GAAGAAA)n	0	0	0	0	0	0	1	9.42847e-07		(GAAGAAA)n	0	0	0	0	0	0
(GAAGACA)n	0	0	0	0	0	0	7	6.59993e-06		(GAAGACA)n	0	0	0	0	0	0
(GAAGAG)n	0	0	0	0	0	0	7	6.59993e-06		(GAAGAG)n	0	0	0	0	0	0
(GAAGAT)n	0	0	0	0	0	0	2	1.88569e-06		(GAAGAT)n	0	0	0	0	0	0
(GAAGCA)n	0	0	0	0	0	0	7	6.59993e-06		(GAAGCA)n	0	0	0	0	0	0
(GAAGG)n	0	0	0	0	0	0	7	6.59993e-06		(GAAGG)n	0	0	0	0	0	0
(GAAGGA)n	0	0	0	0	0	0	1	9.42847e-07		(GAAGGA)n	0	0	0	0	0	0
(GAAGGAAA)n	0	0	0	0	0	0	1	9.42847e-07		(GAAGGAAA)n	0	0	0	0	0	0
(GAAGGCA)n	0	0	0	0	0	0	1	9.42847e-07		(GAAGGCA)n	0	0	0	0	0	0
(GAAT)n	0	0	0	0	0	0	27	2.54569e-05		(GAAT)n	0	0	0	0	0	0
(GAATAT)n	0	0	0	0	0	0	1	9.42847e-07		(GAATAT)n	0	0	0	0	0	0
(GAATG)n	0	0	0	0	0	0	43	4.05424e-05		(GAATG)n	0	0	0	0	0	0
(GAATTT)n	0	0	0	0	0	0	2	1.88569e-06		(GAATTT)n	0	0	0	0	0	0
(GAC)n	0	0	0	0	0	0	2	1.88569e-06		(GAC)n	0	0	0	0	0	0
(GACA)n	0	0	0	0	0	0	68	6.41136e-05		(GACA)n	0	0	0	0	0	0
(GACAAA)n	0	0	0	0	0	0	1	9.42847e-07		(GACAAA)n	0	0	0	0	0	0
(GACACA)n	0	0	0	0	0	0	3	2.82854e-06		(GACACA)n	0	0	0	0	0	0
(GACACGATG)n	0	0	0	0	0	0	2	1.88569e-06		(GACACGATG)n	0	0	0	0	0	0
(GACACTGT)n	0	0	0	0	0	0	1	9.42847e-07		(GACACTGT)n	0	0	0	0	0	0
(GACAGA)n	0	0	0	0	0	0	14	1.31999e-05		(GACAGA)n	0	0	0	0	0	0
(GACAGAG)n	0	0	0	0	0	0	2	1.88569e-06		(GACAGAG)n	0	0	0	0	0	0
(GACAGAT)n	0	0	0	0	0	0	1	9.42847e-07		(GACAGAT)n	0	0	0	0	0	0
(GACAGG)n	0	0	0	0	0	0	1	9.42847e-07		(GACAGG)n	0	0	0	0	0	0
(GACAGTA)n	0	0	0	0	0	0	1	9.42847e-07		(GACAGTA)n	0	0	0	0	0	0
(GACCATT)n	0	0	0	0	0	0	1	9.42847e-07		(GACCATT)n	0	0	0	0	0	0
(GACCGA)n	0	0	0	0	0	0	3	2.82854e-06		(GACCGA)n	0	0	0	0	0	0
(GACG)n	0	0	0	0	0	0	2	1.88569e-06		(GACG)n	0	0	0	0	0	0
(GACT)n	0	0	0	0	0	0	1	9.42847e-07		(GACT)n	0	0	0	0	0	0
(GACTG)n	0	0	0	0	0	0	29	2.73425e-05		(GACTG)n	0	0	0	0	0	0
(GACTGA)n	0	0	0	0	0	0	1	9.42847e-07		(GACTGA)n	0	0	0	0	0	0
(GACTGCT)n	0	0	0	0	0	0	1	9.42847e-07		(GACTGCT)n	0	0	0	0	0	0
(GACTTG)n	0	0	0	0	0	0	1	9.42847e-07		(GACTTG)n	0	0	0	0	0	0
(GAG)n	0	0	0	0	0	0	77	7.25992e-05		(GAG)n	0	0	0	0	0	0
(GAGA)n	0	0	0	0	0	0	16	1.50855e-05		(GAGA)n	0	0	0	0	0	0
(GAGAA)n	2	1.91057e-05	0.00120265	1	0.000196928	0.000601323	1663	0.00156795		(GAGAA)n	2	1.46579e-05	6.70268e-06	1	0.000126695	3.99058e-05
(GAGAAAA)n	0	0	0	0	0	0	2	1.88569e-06		(GAGAAAA)n	0	0	0	0	0	0
(GAGAACA)n	0	0	0	0	0	0	1	9.42847e-07		(GAGAACA)n	0	0	0	0	0	0
(GAGAAG)n	0	0	0	0	0	0	2	1.88569e-06		(GAGAAG)n	0	0	0	0	0	0
(GAGAAGGG)n	0	0	0	0	0	0	1	9.42847e-07		(GAGAAGGG)n	0	0	0	0	0	0
(GAGACA)n	0	0	0	0	0	0	15	1.41427e-05		(GAGACA)n	0	0	0	0	0	0
(GAGACT)n	0	0	0	0	0	0	2	1.88569e-06		(GAGACT)n	0	0	0	0	0	0
(GAGAG)n	0	0	0	0	0	0	11	1.03713e-05		(GAGAG)n	0	0	0	0	0	0
(GAGAGA)n	0	0	0	0	0	0	3	2.82854e-06		(GAGAGA)n	0	0	0	0	0	0
(GAGAGACA)n	0	0	0	0	0	0	4	3.77139e-06		(GAGAGACA)n	0	0	0	0	0	0
(GAGAGACAGA)n	0	0	0	0	0	0	1	9.42847e-07		(GAGAGACAGA)n	0	0	0	0	0	0
(GAGAGAGG)n	0	0	0	0	0	0	1	9.42847e-07		(GAGAGAGG)n	0	0	0	0	0	0
(GAGAGCA)n	0	0	0	0	0	0	1	9.42847e-07		(GAGAGCA)n	0	0	0	0	0	0
(GAGAGG)n	0	0	0	0	0	0	15	1.41427e-05		(GAGAGG)n	0	0	0	0	0	0
(GAGAGTGT)n	0	0	0	0	0	0	1	9.42847e-07		(GAGAGTGT)n	0	0	0	0	0	0
(GAGAT)n	0	0	0	0	0	0	1	9.42847e-07		(GAGAT)n	0	0	0	0	0	0
(GAGATA)n	0	0	0	0	0	0	1	9.42847e-07		(GAGATA)n	0	0	0	0	0	0
(GAGATAA)n	0	0	0	0	0	0	1	9.42847e-07		(GAGATAA)n	0	0	0	0	0	0
(GAGC)n	0	0	0	0	0	0	2	1.88569e-06		(GAGC)n	0	0	0	0	0	0
(GAGCA)n	0	0	0	0	0	0	2	1.88569e-06		(GAGCA)n	0	0	0	0	0	0
(GAGCAA)n	0	0	0	0	0	0	1	9.42847e-07		(GAGCAA)n	0	0	0	0	0	0
(GAGCAAGA)n	0	0	0	0	0	0	3	2.82854e-06		(GAGCAAGA)n	0	0	0	0	0	0
(GAGCAGA)n	0	0	0	0	0	0	1	9.42847e-07		(GAGCAGA)n	0	0	0	0	0	0
(GAGCAGT)n	0	0	0	0	0	0	1	9.42847e-07		(GAGCAGT)n	0	0	0	0	0	0
(GAGCCAG)n	0	0	0	0	0	0	1	9.42847e-07		(GAGCCAG)n	0	0	0	0	0	0
(GAGCCCCTG)n	0	0	0	0	0	0	1	9.42847e-07		(GAGCCCCTG)n	0	0	0	0	0	0
(GAGCCT)n	0	0	0	0	0	0	1	9.42847e-07		(GAGCCT)n	0	0	0	0	0	0
(GAGCGGT)n	0	0	0	0	0	0	1	9.42847e-07		(GAGCGGT)n	0	0	0	0	0	0
(GAGCT)n	0	0	0	0	0	0	1	9.42847e-07		(GAGCT)n	0	0	0	0	0	0
(GAGCTT)n	0	0	0	0	0	0	1	9.42847e-07		(GAGCTT)n	0	0	0	0	0	0
(GAGG)n	0	0	0	0	0	0	56	5.27994e-05		(GAGG)n	0	0	0	0	0	0
(GAGGA)n	0	0	0	0	0	0	2	1.88569e-06		(GAGGA)n	0	0	0	0	0	0
(GAGGAA)n	0	0	0	0	0	0	3	2.82854e-06		(GAGGAA)n	0	0	0	0	0	0
(GAGGAG)n	0	0	0	0	0	0	1	9.42847e-07		(GAGGAG)n	0	0	0	0	0	0
(GAGGAGG)n	0	0	0	0	0	0	1	9.42847e-07		(GAGGAGG)n	0	0	0	0	0	0
(GAGGAGTTGG)n	0	0	0	0	0	0	3	2.82854e-06		(GAGGAGTTGG)n	0	0	0	0	0	0
(GAGGCA)n	0	0	0	0	0	0	25	2.35712e-05		(GAGGCA)n	0	0	0	0	0	0
(GAGGCAG)n	0	0	0	0	0	0	1	9.42847e-07		(GAGGCAG)n	0	0	0	0	0	0
(GAGGCAGA)n	0	0	0	0	0	0	1	9.42847e-07		(GAGGCAGA)n	0	0	0	0	0	0
(GAGGCCA)n	0	0	0	0	0	0	1	9.42847e-07		(GAGGCCA)n	0	0	0	0	0	0
(GAGGCT)n	0	0	0	0	0	0	1	9.42847e-07		(GAGGCT)n	0	0	0	0	0	0
(GAGGG)n	0	0	0	0	0	0	13	1.2257e-05		(GAGGG)n	0	0	0	0	0	0
(GAGGGA)n	0	0	0	0	0	0	12	1.13142e-05		(GAGGGA)n	0	0	0	0	0	0
(GAGGGAGG)n	0	0	0	0	0	0	1	9.42847e-07		(GAGGGAGG)n	0	0	0	0	0	0
(GAGGGG)n	0	0	0	0	0	0	7	6.59993e-06		(GAGGGG)n	0	0	0	0	0	0
(GAGT)n	0	0	0	0	0	0	2	1.88569e-06		(GAGT)n	0	0	0	0	0	0
(GAGTCAG)n	0	0	0	0	0	0	3	2.82854e-06		(GAGTCAG)n	0	0	0	0	0	0
(GAGTG)n	0	0	0	0	0	0	48	4.52566e-05		(GAGTG)n	0	0	0	0	0	0
(GAGTGCA)n	0	0	0	0	0	0	2	1.88569e-06		(GAGTGCA)n	0	0	0	0	0	0
(GAGTGG)n	0	0	0	0	0	0	3	2.82854e-06		(GAGTGG)n	0	0	0	0	0	0
(GAGTGGCA)n	0	0	0	0	0	0	1	9.42847e-07		(GAGTGGCA)n	0	0	0	0	0	0
(GAGTTCA)n	0	0	0	0	0	0	1	9.42847e-07		(GAGTTCA)n	0	0	0	0	0	0
(GAT)n	0	0	0	0	0	0	41	3.86567e-05		(GAT)n	0	0	0	0	0	0
(GATA)n	0	0	0	0	0	0	72	6.7885e-05		(GATA)n	0	0	0	0	0	0
(GATAATA)n	0	0	0	0	0	0	1	9.42847e-07		(GATAATA)n	0	0	0	0	0	0
(GATAG)n	0	0	0	0	0	0	3	2.82854e-06		(GATAG)n	0	0	0	0	0	0
(GATAGAT)n	0	0	0	0	0	0	4	3.77139e-06		(GATAGAT)n	0	0	0	0	0	0
(GATAT)n	0	0	0	0	0	0	3	2.82854e-06		(GATAT)n	0	0	0	0	0	0
(GATATTT)n	0	0	0	0	0	0	1	9.42847e-07		(GATATTT)n	0	0	0	0	0	0
(GATC)n	0	0	0	0	0	0	1	9.42847e-07		(GATC)n	0	0	0	0	0	0
(GATCA)n	0	0	0	0	0	0	1	9.42847e-07		(GATCA)n	0	0	0	0	0	0
(GATCCAG)n	0	0	0	0	0	0	1	9.42847e-07		(GATCCAG)n	0	0	0	0	0	0
(GATCCTGA)n	0	0	0	0	0	0	1	9.42847e-07		(GATCCTGA)n	0	0	0	0	0	0
(GATCCTGG)n	0	0	0	0	0	0	1	9.42847e-07		(GATCCTGG)n	0	0	0	0	0	0
(GATCCTGT)n	0	0	0	0	0	0	1	9.42847e-07		(GATCCTGT)n	0	0	0	0	0	0
(GATG)n	0	0	0	0	0	0	32	3.01711e-05		(GATG)n	0	0	0	0	0	0
(GATGA)n	0	0	0	0	0	0	1	9.42847e-07		(GATGA)n	0	0	0	0	0	0
(GATGAA)n	0	0	0	0	0	0	5	4.71423e-06		(GATGAA)n	0	0	0	0	0	0
(GATGACA)n	0	0	0	0	0	0	1	9.42847e-07		(GATGACA)n	0	0	0	0	0	0
(GATGAT)n	0	0	0	0	0	0	1	9.42847e-07		(GATGAT)n	0	0	0	0	0	0
(GATGCA)n	0	0	0	0	0	0	1	9.42847e-07		(GATGCA)n	0	0	0	0	0	0
(GATGG)n	0	0	0	0	0	0	2	1.88569e-06		(GATGG)n	0	0	0	0	0	0
(GATGGAA)n	0	0	0	0	0	0	4	3.77139e-06		(GATGGAA)n	0	0	0	0	0	0
(GATGGAT)n	0	0	0	0	0	0	1	9.42847e-07		(GATGGAT)n	0	0	0	0	0	0
(GATGGT)n	0	0	0	0	0	0	4	3.77139e-06		(GATGGT)n	0	0	0	0	0	0
(GATT)n	0	0	0	0	0	0	22	2.07426e-05		(GATT)n	0	0	0	0	0	0
(GATTG)n	0	0	0	0	0	0	12	1.13142e-05		(GATTG)n	0	0	0	0	0	0
(GATTT)n	0	0	0	0	0	0	1	9.42847e-07		(GATTT)n	0	0	0	0	0	0
(GC)n	0	0	0	0	0	0	28	2.63997e-05		(GC)n	0	0	0	0	0	0
(GCA)n	0	0	0	0	0	0	36	3.39425e-05		(GCA)n	0	0	0	0	0	0
(GCAA)n	0	0	0	0	0	0	9	8.48562e-06		(GCAA)n	0	0	0	0	0	0
(GCAACAACA)n	0	0	0	0	0	0	1	9.42847e-07		(GCAACAACA)n	0	0	0	0	0	0
(GCAAGA)n	0	0	0	0	0	0	1	9.42847e-07		(GCAAGA)n	0	0	0	0	0	0
(GCAAGG)n	0	0	0	0	0	0	1	9.42847e-07		(GCAAGG)n	0	0	0	0	0	0
(GCAC)n	0	0	0	0	0	0	15	1.41427e-05		(GCAC)n	0	0	0	0	0	0
(GCACAC)n	0	0	0	0	0	0	4	3.77139e-06		(GCACAC)n	0	0	0	0	0	0
(GCACACAC)n	0	0	0	0	0	0	1	9.42847e-07		(GCACACAC)n	0	0	0	0	0	0
(GCACAGG)n	0	0	0	0	0	0	2	1.88569e-06		(GCACAGG)n	0	0	0	0	0	0
(GCACAT)n	0	0	0	0	0	0	1	9.42847e-07		(GCACAT)n	0	0	0	0	0	0
(GCACT)n	0	0	0	0	0	0	2	1.88569e-06		(GCACT)n	0	0	0	0	0	0
(GCACTCT)n	0	0	0	0	0	0	1	9.42847e-07		(GCACTCT)n	0	0	0	0	0	0
(GCACTCTA)n	0	0	0	0	0	0	1	9.42847e-07		(GCACTCTA)n	0	0	0	0	0	0
(GCAG)n	0	0	0	0	0	0	7	6.59993e-06		(GCAG)n	0	0	0	0	0	0
(GCAGA)n	0	0	0	0	0	0	4	3.77139e-06		(GCAGA)n	0	0	0	0	0	0
(GCAGAG)n	0	0	0	0	0	0	16	1.50855e-05		(GCAGAG)n	0	0	0	0	0	0
(GCAGAGGG)n	0	0	0	0	0	0	1	9.42847e-07		(GCAGAGGG)n	0	0	0	0	0	0
(GCAGATG)n	0	0	0	0	0	0	1	9.42847e-07		(GCAGATG)n	0	0	0	0	0	0
(GCAGCA)n	0	0	0	0	0	0	1	9.42847e-07		(GCAGCA)n	0	0	0	0	0	0
(GCAGCC)n	0	0	0	0	0	0	4	3.77139e-06		(GCAGCC)n	0	0	0	0	0	0
(GCAGCT)n	0	0	0	0	0	0	1	9.42847e-07		(GCAGCT)n	0	0	0	0	0	0
(GCAGCTT)n	0	0	0	0	0	0	1	9.42847e-07		(GCAGCTT)n	0	0	0	0	0	0
(GCAGG)n	0	0	0	0	0	0	5	4.71423e-06		(GCAGG)n	0	0	0	0	0	0
(GCAGGA)n	0	0	0	0	0	0	1	9.42847e-07		(GCAGGA)n	0	0	0	0	0	0
(GCAGGC)n	0	0	0	0	0	0	1	9.42847e-07		(GCAGGC)n	0	0	0	0	0	0
(GCAGGG)n	0	0	0	0	0	0	3	2.82854e-06		(GCAGGG)n	0	0	0	0	0	0
(GCAGGGG)n	0	0	0	0	0	0	1	9.42847e-07		(GCAGGGG)n	0	0	0	0	0	0
(GCAGGT)n	0	0	0	0	0	0	2	1.88569e-06		(GCAGGT)n	0	0	0	0	0	0
(GCAGTG)n	0	0	0	0	0	0	3	2.82854e-06		(GCAGTG)n	0	0	0	0	0	0
(GCAGTGG)n	0	0	0	0	0	0	1	9.42847e-07		(GCAGTGG)n	0	0	0	0	0	0
(GCAGTGTGAA)n	0	0	0	0	0	0	1	9.42847e-07		(GCAGTGTGAA)n	0	0	0	0	0	0
(GCAT)n	0	0	0	0	0	0	3	2.82854e-06		(GCAT)n	0	0	0	0	0	0
(GCATCCT)n	0	0	0	0	0	0	1	9.42847e-07		(GCATCCT)n	0	0	0	0	0	0
(GCATG)n	0	0	0	0	0	0	41	3.86567e-05		(GCATG)n	0	0	0	0	0	0
(GCATGG)n	0	0	0	0	0	0	1	9.42847e-07		(GCATGG)n	0	0	0	0	0	0
(GCATGT)n	0	0	0	0	0	0	1	9.42847e-07		(GCATGT)n	0	0	0	0	0	0
(GCC)n	0	0	0	0	0	0	22	2.07426e-05		(GCC)n	0	0	0	0	0	0
(GCCA)n	0	0	0	0	0	0	1	9.42847e-07		(GCCA)n	0	0	0	0	0	0
(GCCAAG)n	0	0	0	0	0	0	1	9.42847e-07		(GCCAAG)n	0	0	0	0	0	0
(GCCACC)n	0	0	0	0	0	0	2	1.88569e-06		(GCCACC)n	0	0	0	0	0	0
(GCCAG)n	0	0	0	0	0	0	1	9.42847e-07		(GCCAG)n	0	0	0	0	0	0
(GCCAGA)n	0	0	0	0	0	0	1	9.42847e-07		(GCCAGA)n	0	0	0	0	0	0
(GCCAGAGC)n	0	0	0	0	0	0	2	1.88569e-06		(GCCAGAGC)n	0	0	0	0	0	0
(GCCAGG)n	0	0	0	0	0	0	1	9.42847e-07		(GCCAGG)n	0	0	0	0	0	0
(GCCC)n	0	0	0	0	0	0	11	1.03713e-05		(GCCC)n	0	0	0	0	0	0
(GCCCA)n	0	0	0	0	0	0	6	5.65708e-06		(GCCCA)n	0	0	0	0	0	0
(GCCCAA)n	0	0	0	0	0	0	2	1.88569e-06		(GCCCAA)n	0	0	0	0	0	0
(GCCCAGCTCA)n	0	0	0	0	0	0	1	9.42847e-07		(GCCCAGCTCA)n	0	0	0	0	0	0
(GCCCC)n	0	0	0	0	0	0	12	1.13142e-05		(GCCCC)n	0	0	0	0	0	0
(GCCCCA)n	0	0	0	0	0	0	5	4.71423e-06		(GCCCCA)n	0	0	0	0	0	0
(GCCCCC)n	0	0	0	0	0	0	2	1.88569e-06		(GCCCCC)n	0	0	0	0	0	0
(GCCCCCACA)n	0	0	0	0	0	0	1	9.42847e-07		(GCCCCCACA)n	0	0	0	0	0	0
(GCCCCT)n	0	0	0	0	0	0	1	9.42847e-07		(GCCCCT)n	0	0	0	0	0	0
(GCCCCTG)n	0	0	0	0	0	0	1	9.42847e-07		(GCCCCTG)n	0	0	0	0	0	0
(GCCCGA)n	0	0	0	0	0	0	1	9.42847e-07		(GCCCGA)n	0	0	0	0	0	0
(GCCCGC)n	0	0	0	0	0	0	1	9.42847e-07		(GCCCGC)n	0	0	0	0	0	0
(GCCCGCG)n	0	0	0	0	0	0	2	1.88569e-06		(GCCCGCG)n	0	0	0	0	0	0
(GCCCT)n	0	0	0	0	0	0	17	1.60284e-05		(GCCCT)n	0	0	0	0	0	0
(GCCCTATA)n	0	0	0	0	0	0	1	9.42847e-07		(GCCCTATA)n	0	0	0	0	0	0
(GCCCTCT)n	0	0	0	0	0	0	1	9.42847e-07		(GCCCTCT)n	0	0	0	0	0	0
(GCCCTG)n	0	0	0	0	0	0	2	1.88569e-06		(GCCCTG)n	0	0	0	0	0	0
(GCCGA)n	0	0	0	0	0	0	1	9.42847e-07		(GCCGA)n	0	0	0	0	0	0
(GCCGAGG)n	0	0	0	0	0	0	1	9.42847e-07		(GCCGAGG)n	0	0	0	0	0	0
(GCCGC)n	0	0	0	0	0	0	4	3.77139e-06		(GCCGC)n	0	0	0	0	0	0
(GCCGCC)n	0	0	0	0	0	0	2	1.88569e-06		(GCCGCC)n	0	0	0	0	0	0
(GCCGCCC)n	0	0	0	0	0	0	2	1.88569e-06		(GCCGCCC)n	0	0	0	0	0	0
(GCCGCG)n	0	0	0	0	0	0	1	9.42847e-07		(GCCGCG)n	0	0	0	0	0	0
(GCCGCT)n	0	0	0	0	0	0	2	1.88569e-06		(GCCGCT)n	0	0	0	0	0	0
(GCCGG)n	0	0	0	0	0	0	1	9.42847e-07		(GCCGG)n	0	0	0	0	0	0
(GCCGTG)n	0	0	0	0	0	0	1	9.42847e-07		(GCCGTG)n	0	0	0	0	0	0
(GCCT)n	0	0	0	0	0	0	6	5.65708e-06		(GCCT)n	0	0	0	0	0	0
(GCCTAA)n	1	9.55283e-06	0.04	0	0	0	25	2.35712e-05		(GCCTAA)n	1	7.32896e-06	3.35134e-06	0	0	0
(GCCTCCA)n	0	0	0	0	0	0	1	9.42847e-07		(GCCTCCA)n	0	0	0	0	0	0
(GCCTCT)n	0	0	0	0	0	0	3	2.82854e-06		(GCCTCT)n	0	0	0	0	0	0
(GCCTG)n	0	0	0	0	0	0	80	7.54277e-05		(GCCTG)n	0	0	0	0	0	0
(GCG)n	0	0	0	0	0	0	7	6.59993e-06		(GCG)n	0	0	0	0	0	0
(GCGA)n	0	0	0	0	0	0	2	1.88569e-06		(GCGA)n	0	0	0	0	0	0
(GCGC)n	0	0	0	0	0	0	2	1.88569e-06		(GCGC)n	0	0	0	0	0	0
(GCGCA)n	0	0	0	0	0	0	1	9.42847e-07		(GCGCA)n	0	0	0	0	0	0
(GCGCC)n	0	0	0	0	0	0	2	1.88569e-06		(GCGCC)n	0	0	0	0	0	0
(GCGCCC)n	0	0	0	0	0	0	1	9.42847e-07		(GCGCCC)n	0	0	0	0	0	0
(GCGCCCC)n	0	0	0	0	0	0	1	9.42847e-07		(GCGCCCC)n	0	0	0	0	0	0
(GCGCCT)n	0	0	0	0	0	0	1	9.42847e-07		(GCGCCT)n	0	0	0	0	0	0
(GCGCG)n	0	0	0	0	0	0	3	2.82854e-06		(GCGCG)n	0	0	0	0	0	0
(GCGCGA)n	0	0	0	0	0	0	1	9.42847e-07		(GCGCGA)n	0	0	0	0	0	0
(GCGCGC)n	0	0	0	0	0	0	1	9.42847e-07		(GCGCGC)n	0	0	0	0	0	0
(GCGCGT)n	0	0	0	0	0	0	1	9.42847e-07		(GCGCGT)n	0	0	0	0	0	0
(GCGCTCTG)n	0	0	0	0	0	0	2	1.88569e-06		(GCGCTCTG)n	0	0	0	0	0	0
(GCGG)n	0	0	0	0	0	0	11	1.03713e-05		(GCGG)n	0	0	0	0	0	0
(GCGGA)n	0	0	0	0	0	0	1	9.42847e-07		(GCGGA)n	0	0	0	0	0	0
(GCGGAG)n	0	0	0	0	0	0	1	9.42847e-07		(GCGGAG)n	0	0	0	0	0	0
(GCGGAGC)n	0	0	0	0	0	0	1	9.42847e-07		(GCGGAGC)n	0	0	0	0	0	0
(GCGGAGG)n	0	0	0	0	0	0	1	9.42847e-07		(GCGGAGG)n	0	0	0	0	0	0
(GCGGCA)n	0	0	0	0	0	0	3	2.82854e-06		(GCGGCA)n	0	0	0	0	0	0
(GCGGCGG)n	0	0	0	0	0	0	3	2.82854e-06		(GCGGCGG)n	0	0	0	0	0	0
(GCGT)n	0	0	0	0	0	0	9	8.48562e-06		(GCGT)n	0	0	0	0	0	0
(GCGTG)n	0	0	0	0	0	0	16	1.50855e-05		(GCGTG)n	0	0	0	0	0	0
(GCGTGT)n	0	0	0	0	0	0	1	9.42847e-07		(GCGTGT)n	0	0	0	0	0	0
(GCT)n	0	0	0	0	0	0	44	4.14852e-05		(GCT)n	0	0	0	0	0	0
(GCTA)n	0	0	0	0	0	0	1	9.42847e-07		(GCTA)n	0	0	0	0	0	0
(GCTACAG)n	0	0	0	0	0	0	1	9.42847e-07		(GCTACAG)n	0	0	0	0	0	0
(GCTCA)n	0	0	0	0	0	0	1	9.42847e-07		(GCTCA)n	0	0	0	0	0	0
(GCTCAGA)n	0	0	0	0	0	0	1	9.42847e-07		(GCTCAGA)n	0	0	0	0	0	0
(GCTCCCT)n	0	0	0	0	0	0	1	9.42847e-07		(GCTCCCT)n	0	0	0	0	0	0
(GCTCCT)n	0	0	0	0	0	0	1	9.42847e-07		(GCTCCT)n	0	0	0	0	0	0
(GCTCG)n	0	0	0	0	0	0	1	9.42847e-07		(GCTCG)n	0	0	0	0	0	0
(GCTCGG)n	0	0	0	0	0	0	1	9.42847e-07		(GCTCGG)n	0	0	0	0	0	0
(GCTCT)n	0	0	0	0	0	0	1	9.42847e-07		(GCTCT)n	0	0	0	0	0	0
(GCTCTCT)n	0	0	0	0	0	0	1	9.42847e-07		(GCTCTCT)n	0	0	0	0	0	0
(GCTCTCTT)n	0	0	0	0	0	0	3	2.82854e-06		(GCTCTCTT)n	0	0	0	0	0	0
(GCTCTG)n	0	0	0	0	0	0	1	9.42847e-07		(GCTCTG)n	0	0	0	0	0	0
(GCTCTGGC)n	0	0	0	0	0	0	1	9.42847e-07		(GCTCTGGC)n	0	0	0	0	0	0
(GCTCTT)n	0	0	0	0	0	0	1	9.42847e-07		(GCTCTT)n	0	0	0	0	0	0
(GCTG)n	1	9.55283e-06	0.00442478	0	0	0	226	0.000213083		(GCTG)n	1	7.32896e-06	3.35134e-06	0	0	0
(GCTGAG)n	0	0	0	0	0	0	1	9.42847e-07		(GCTGAG)n	0	0	0	0	0	0
(GCTGCA)n	0	0	0	0	0	0	1	9.42847e-07		(GCTGCA)n	0	0	0	0	0	0
(GCTGCAG)n	0	0	0	0	0	0	1	9.42847e-07		(GCTGCAG)n	0	0	0	0	0	0
(GCTGCC)n	0	0	0	0	0	0	2	1.88569e-06		(GCTGCC)n	0	0	0	0	0	0
(GCTGCG)n	0	0	0	0	0	0	2	1.88569e-06		(GCTGCG)n	0	0	0	0	0	0
(GCTGCT)n	0	0	0	0	0	0	2	1.88569e-06		(GCTGCT)n	0	0	0	0	0	0
(GCTGG)n	0	0	0	0	0	0	4	3.77139e-06		(GCTGG)n	0	0	0	0	0	0
(GCTGGAG)n	0	0	0	0	0	0	1	9.42847e-07		(GCTGGAG)n	0	0	0	0	0	0
(GCTGGG)n	0	0	0	0	0	0	1	9.42847e-07		(GCTGGG)n	0	0	0	0	0	0
(GCTGT)n	0	0	0	0	0	0	3	2.82854e-06		(GCTGT)n	0	0	0	0	0	0
(GCTGTG)n	0	0	0	0	0	0	1	9.42847e-07		(GCTGTG)n	0	0	0	0	0	0
(GCTGTGA)n	0	0	0	0	0	0	3	2.82854e-06		(GCTGTGA)n	0	0	0	0	0	0
(GCTT)n	0	0	0	0	0	0	6	5.65708e-06		(GCTT)n	0	0	0	0	0	0
(GCTTACAT)n	0	0	0	0	0	0	1	9.42847e-07		(GCTTACAT)n	0	0	0	0	0	0
(GCTTG)n	0	0	0	0	0	0	53	4.99709e-05		(GCTTG)n	0	0	0	0	0	0
(GCTTT)n	0	0	0	0	0	0	3	2.82854e-06		(GCTTT)n	0	0	0	0	0	0
(GCTTTG)n	0	0	0	0	0	0	1	9.42847e-07		(GCTTTG)n	0	0	0	0	0	0
(GCTTTTT)n	0	0	0	0	0	0	1	9.42847e-07		(GCTTTTT)n	0	0	0	0	0	0
(GGA)n	14	0.00013374	0.00211353	3	0.000590784	0.000452899	6624	0.00624542		(GGA)n	14	0.000102605	4.69188e-05	3	0.000380084	0.000119717
(GGAA)n	10	9.55283e-05	0.0012273	1	0.000196928	0.00012273	8148	0.00768231		(GGAA)n	10	7.32896e-05	3.35134e-05	1	0.000126695	3.99058e-05
(GGAAA)n	2	1.91057e-05	0.0015949	0	0	0	1254	0.00118233		(GGAAA)n	2	1.46579e-05	6.70268e-06	0	0	0
(GGAAAG)n	0	0	0	0	0	0	1	9.42847e-07		(GGAAAG)n	0	0	0	0	0	0
(GGAAG)n	0	0	0	0	0	0	2	1.88569e-06		(GGAAG)n	0	0	0	0	0	0
(GGAAGA)n	0	0	0	0	0	0	2	1.88569e-06		(GGAAGA)n	0	0	0	0	0	0
(GGAAGG)n	0	0	0	0	0	0	1	9.42847e-07		(GGAAGG)n	0	0	0	0	0	0
(GGAAGTA)n	0	0	0	0	0	0	1	9.42847e-07		(GGAAGTA)n	0	0	0	0	0	0
(GGAC)n	0	0	0	0	0	0	1	9.42847e-07		(GGAC)n	0	0	0	0	0	0
(GGACA)n	0	0	0	0	0	0	1	9.42847e-07		(GGACA)n	0	0	0	0	0	0
(GGACCA)n	0	0	0	0	0	0	1	9.42847e-07		(GGACCA)n	0	0	0	0	0	0
(GGACCT)n	0	0	0	0	0	0	3	2.82854e-06		(GGACCT)n	0	0	0	0	0	0
(GGACG)n	0	0	0	0	0	0	1	9.42847e-07		(GGACG)n	0	0	0	0	0	0
(GGACGC)n	0	0	0	0	0	0	1	9.42847e-07		(GGACGC)n	0	0	0	0	0	0
(GGACGG)n	0	0	0	0	0	0	3	2.82854e-06		(GGACGG)n	0	0	0	0	0	0
(GGACT)n	0	0	0	0	0	0	1	9.42847e-07		(GGACT)n	0	0	0	0	0	0
(GGACTATCTA)n	0	0	0	0	0	0	1	9.42847e-07		(GGACTATCTA)n	0	0	0	0	0	0
(GGAG)n	0	0	0	0	0	0	38	3.58282e-05		(GGAG)n	0	0	0	0	0	0
(GGAGA)n	1	9.55283e-06	0.000677507	0	0	0	1476	0.00139164		(GGAGA)n	1	7.32896e-06	3.35134e-06	0	0	0
(GGAGAA)n	0	0	0	0	0	0	959	0.00090419		(GGAGAA)n	0	0	0	0	0	0
(GGAGAAAG)n	0	0	0	0	0	0	1	9.42847e-07		(GGAGAAAG)n	0	0	0	0	0	0
(GGAGACG)n	0	0	0	0	0	0	1	9.42847e-07		(GGAGACG)n	0	0	0	0	0	0
(GGAGAG)n	0	0	0	0	0	0	7	6.59993e-06		(GGAGAG)n	0	0	0	0	0	0
(GGAGAGT)n	0	0	0	0	0	0	2	1.88569e-06		(GGAGAGT)n	0	0	0	0	0	0
(GGAGC)n	0	0	0	0	0	0	1	9.42847e-07		(GGAGC)n	0	0	0	0	0	0
(GGAGCA)n	0	0	0	0	0	0	3	2.82854e-06		(GGAGCA)n	0	0	0	0	0	0
(GGAGCAGCA)n	0	0	0	0	0	0	1	9.42847e-07		(GGAGCAGCA)n	0	0	0	0	0	0
(GGAGCG)n	0	0	0	0	0	0	2	1.88569e-06		(GGAGCG)n	0	0	0	0	0	0
(GGAGCT)n	0	0	0	0	0	0	2	1.88569e-06		(GGAGCT)n	0	0	0	0	0	0
(GGAGG)n	0	0	0	0	0	0	6	5.65708e-06		(GGAGG)n	0	0	0	0	0	0
(GGAGGA)n	0	0	0	0	0	0	2	1.88569e-06		(GGAGGA)n	0	0	0	0	0	0
(GGAGGAT)n	0	0	0	0	0	0	1	9.42847e-07		(GGAGGAT)n	0	0	0	0	0	0
(GGAGGC)n	0	0	0	0	0	0	3	2.82854e-06		(GGAGGC)n	0	0	0	0	0	0
(GGAGGCA)n	0	0	0	0	0	0	3	2.82854e-06		(GGAGGCA)n	0	0	0	0	0	0
(GGAGGG)n	0	0	0	0	0	0	3	2.82854e-06		(GGAGGG)n	0	0	0	0	0	0
(GGAGGGGAGA)n	0	0	0	0	0	0	1	9.42847e-07		(GGAGGGGAGA)n	0	0	0	0	0	0
(GGAGGT)n	0	0	0	0	0	0	1	9.42847e-07		(GGAGGT)n	0	0	0	0	0	0
(GGAGGTC)n	0	0	0	0	0	0	1	9.42847e-07		(GGAGGTC)n	0	0	0	0	0	0
(GGAGTGA)n	0	0	0	0	0	0	1	9.42847e-07		(GGAGTGA)n	0	0	0	0	0	0
(GGAT)n	0	0	0	0	0	0	14	1.31999e-05		(GGAT)n	0	0	0	0	0	0
(GGATAGAA)n	0	0	0	0	0	0	1	9.42847e-07		(GGATAGAA)n	0	0	0	0	0	0
(GGATCCTG)n	0	0	0	0	0	0	1	9.42847e-07		(GGATCCTG)n	0	0	0	0	0	0
(GGATCT)n	0	0	0	0	0	0	1	9.42847e-07		(GGATCT)n	0	0	0	0	0	0
(GGATCTG)n	0	0	0	0	0	0	1	9.42847e-07		(GGATCTG)n	0	0	0	0	0	0
(GGATG)n	0	0	0	0	0	0	143	0.000134827		(GGATG)n	0	0	0	0	0	0
(GGATGA)n	0	0	0	0	0	0	3	2.82854e-06		(GGATGA)n	0	0	0	0	0	0
(GGATGG)n	0	0	0	0	0	0	1	9.42847e-07		(GGATGG)n	0	0	0	0	0	0
(GGC)n	0	0	0	0	0	0	21	1.97998e-05		(GGC)n	0	0	0	0	0	0
(GGCA)n	0	0	0	0	0	0	23	2.16855e-05		(GGCA)n	0	0	0	0	0	0
(GGCAC)n	0	0	0	0	0	0	1	9.42847e-07		(GGCAC)n	0	0	0	0	0	0
(GGCACA)n	0	0	0	0	0	0	1	9.42847e-07		(GGCACA)n	0	0	0	0	0	0
(GGCAG)n	0	0	0	0	0	0	3	2.82854e-06		(GGCAG)n	0	0	0	0	0	0
(GGCAGA)n	0	0	0	0	0	0	12	1.13142e-05		(GGCAGA)n	0	0	0	0	0	0
(GGCAGACA)n	0	0	0	0	0	0	1	9.42847e-07		(GGCAGACA)n	0	0	0	0	0	0
(GGCAGAG)n	0	0	0	0	0	0	1	9.42847e-07		(GGCAGAG)n	0	0	0	0	0	0
(GGCAGAGG)n	0	0	0	0	0	0	1	9.42847e-07		(GGCAGAGG)n	0	0	0	0	0	0
(GGCAGCA)n	0	0	0	0	0	0	2	1.88569e-06		(GGCAGCA)n	0	0	0	0	0	0
(GGCAGCG)n	0	0	0	0	0	0	1	9.42847e-07		(GGCAGCG)n	0	0	0	0	0	0
(GGCAGG)n	0	0	0	0	0	0	8	7.54277e-06		(GGCAGG)n	0	0	0	0	0	0
(GGCAGGA)n	0	0	0	0	0	0	1	9.42847e-07		(GGCAGGA)n	0	0	0	0	0	0
(GGCAGT)n	0	0	0	0	0	0	1	9.42847e-07		(GGCAGT)n	0	0	0	0	0	0
(GGCATACAC)n	0	0	0	0	0	0	1	9.42847e-07		(GGCATACAC)n	0	0	0	0	0	0
(GGCATTT)n	0	0	0	0	0	0	1	9.42847e-07		(GGCATTT)n	0	0	0	0	0	0
(GGCC)n	0	0	0	0	0	0	1	9.42847e-07		(GGCC)n	0	0	0	0	0	0
(GGCCAGA)n	0	0	0	0	0	0	1	9.42847e-07		(GGCCAGA)n	0	0	0	0	0	0
(GGCCAGGA)n	0	0	0	0	0	0	1	9.42847e-07		(GGCCAGGA)n	0	0	0	0	0	0
(GGCCC)n	0	0	0	0	0	0	2	1.88569e-06		(GGCCC)n	0	0	0	0	0	0
(GGCCCT)n	0	0	0	0	0	0	1	9.42847e-07		(GGCCCT)n	0	0	0	0	0	0
(GGCCGC)n	0	0	0	0	0	0	2	1.88569e-06		(GGCCGC)n	0	0	0	0	0	0
(GGCCTG)n	0	0	0	0	0	0	1	9.42847e-07		(GGCCTG)n	0	0	0	0	0	0
(GGCG)n	0	0	0	0	0	0	3	2.82854e-06		(GGCG)n	0	0	0	0	0	0
(GGCGA)n	0	0	0	0	0	0	1	9.42847e-07		(GGCGA)n	0	0	0	0	0	0
(GGCGC)n	0	0	0	0	0	0	2	1.88569e-06		(GGCGC)n	0	0	0	0	0	0
(GGCGCA)n	0	0	0	0	0	0	1	9.42847e-07		(GGCGCA)n	0	0	0	0	0	0
(GGCGG)n	0	0	0	0	0	0	5	4.71423e-06		(GGCGG)n	0	0	0	0	0	0
(GGCGGA)n	0	0	0	0	0	0	3	2.82854e-06		(GGCGGA)n	0	0	0	0	0	0
(GGCGGAA)n	0	0	0	0	0	0	1	9.42847e-07		(GGCGGAA)n	0	0	0	0	0	0
(GGCGGAG)n	0	0	0	0	0	0	1	9.42847e-07		(GGCGGAG)n	0	0	0	0	0	0
(GGCGGC)n	0	0	0	0	0	0	1	9.42847e-07		(GGCGGC)n	0	0	0	0	0	0
(GGCGTG)n	0	0	0	0	0	0	1	9.42847e-07		(GGCGTG)n	0	0	0	0	0	0
(GGCT)n	0	0	0	0	0	0	4	3.77139e-06		(GGCT)n	0	0	0	0	0	0
(GGCTAGG)n	0	0	0	0	0	0	1	9.42847e-07		(GGCTAGG)n	0	0	0	0	0	0
(GGCTCA)n	0	0	0	0	0	0	6	5.65708e-06		(GGCTCA)n	0	0	0	0	0	0
(GGCTCAGT)n	0	0	0	0	0	0	1	9.42847e-07		(GGCTCAGT)n	0	0	0	0	0	0
(GGCTCC)n	0	0	0	0	0	0	3	2.82854e-06		(GGCTCC)n	0	0	0	0	0	0
(GGCTCCA)n	0	0	0	0	0	0	2	1.88569e-06		(GGCTCCA)n	0	0	0	0	0	0
(GGCTG)n	1	9.55283e-06	0.00454545	1	0.000196928	0.00454545	220	0.000207426		(GGCTG)n	1	7.32896e-06	3.35134e-06	1	0.000126695	3.99058e-05
(GGCTGAG)n	0	0	0	0	0	0	1	9.42847e-07		(GGCTGAG)n	0	0	0	0	0	0
(GGCTGG)n	0	0	0	0	0	0	5	4.71423e-06		(GGCTGG)n	0	0	0	0	0	0
(GGCTGT)n	0	0	0	0	0	0	1	9.42847e-07		(GGCTGT)n	0	0	0	0	0	0
(GGGA)n	45	0.000429877	0.00841436	2	0.000393856	0.000373972	5348	0.00504234		(GGGA)n	45	0.000329803	0.00015081	2	0.000253389	7.98116e-05
(GGGAA)n	0	0	0	0	0	0	830	0.000782563		(GGGAA)n	0	0	0	0	0	0
(GGGAAGAG)n	0	0	0	0	0	0	1	9.42847e-07		(GGGAAGAG)n	0	0	0	0	0	0
(GGGACACAGA)n	0	0	0	0	0	0	1	9.42847e-07		(GGGACACAGA)n	0	0	0	0	0	0
(GGGAG)n	0	0	0	0	0	0	3	2.82854e-06		(GGGAG)n	0	0	0	0	0	0
(GGGAGA)n	67	0.00064004	0.030262	2	0.000393856	0.000903342	2214	0.00208746		(GGGAGA)n	67	0.00049104	0.00022454	2	0.000253389	7.98116e-05
(GGGAGG)n	0	0	0	0	0	0	2	1.88569e-06		(GGGAGG)n	0	0	0	0	0	0
(GGGAGGG)n	0	0	0	0	0	0	1	9.42847e-07		(GGGAGGG)n	0	0	0	0	0	0
(GGGAGTG)n	0	0	0	0	0	0	1	9.42847e-07		(GGGAGTG)n	0	0	0	0	0	0
(GGGAT)n	0	0	0	0	0	0	1	9.42847e-07		(GGGAT)n	0	0	0	0	0	0
(GGGATGAA)n	0	0	0	0	0	0	1	9.42847e-07		(GGGATGAA)n	0	0	0	0	0	0
(GGGATGCT)n	0	0	0	0	0	0	1	9.42847e-07		(GGGATGCT)n	0	0	0	0	0	0
(GGGC)n	0	0	0	0	0	0	1	9.42847e-07		(GGGC)n	0	0	0	0	0	0
(GGGCAG)n	0	0	0	0	0	0	2	1.88569e-06		(GGGCAG)n	0	0	0	0	0	0
(GGGCAGAG)n	0	0	0	0	0	0	2	1.88569e-06		(GGGCAGAG)n	0	0	0	0	0	0
(GGGCC)n	0	0	0	0	0	0	1	9.42847e-07		(GGGCC)n	0	0	0	0	0	0
(GGGCCA)n	0	0	0	0	0	0	1	9.42847e-07		(GGGCCA)n	0	0	0	0	0	0
(GGGCCCA)n	0	0	0	0	0	0	3	2.82854e-06		(GGGCCCA)n	0	0	0	0	0	0
(GGGCCG)n	0	0	0	0	0	0	2	1.88569e-06		(GGGCCG)n	0	0	0	0	0	0
(GGGCCT)n	0	0	0	0	0	0	1	9.42847e-07		(GGGCCT)n	0	0	0	0	0	0
(GGGCG)n	0	0	0	0	0	0	5	4.71423e-06		(GGGCG)n	0	0	0	0	0	0
(GGGCGGGGTG)n	0	0	0	0	0	0	1	9.42847e-07		(GGGCGGGGTG)n	0	0	0	0	0	0
(GGGCT)n	0	0	0	0	0	0	2	1.88569e-06		(GGGCT)n	0	0	0	0	0	0
(GGGCTCCC)n	0	0	0	0	0	0	1	9.42847e-07		(GGGCTCCC)n	0	0	0	0	0	0
(GGGCTG)n	0	0	0	0	0	0	1	9.42847e-07		(GGGCTG)n	0	0	0	0	0	0
(GGGCTGAGAG)n	0	0	0	0	0	0	2	1.88569e-06		(GGGCTGAGAG)n	0	0	0	0	0	0
(GGGGA)n	3	2.86585e-05	0.00213828	0	0	0	1403	0.00132281		(GGGGA)n	3	2.19869e-05	1.0054e-05	0	0	0
(GGGGAA)n	0	0	0	0	0	0	1	9.42847e-07		(GGGGAA)n	0	0	0	0	0	0
(GGGGAAG)n	0	0	0	0	0	0	1	9.42847e-07		(GGGGAAG)n	0	0	0	0	0	0
(GGGGAG)n	0	0	0	0	0	0	1	9.42847e-07		(GGGGAG)n	0	0	0	0	0	0
(GGGGAGA)n	0	0	0	0	0	0	2	1.88569e-06		(GGGGAGA)n	0	0	0	0	0	0
(GGGGAT)n	0	0	0	0	0	0	1	9.42847e-07		(GGGGAT)n	0	0	0	0	0	0
(GGGGC)n	0	0	0	0	0	0	4	3.77139e-06		(GGGGC)n	0	0	0	0	0	0
(GGGGCG)n	0	0	0	0	0	0	1	9.42847e-07		(GGGGCG)n	0	0	0	0	0	0
(GGGGCT)n	0	0	0	0	0	0	1	9.42847e-07		(GGGGCT)n	0	0	0	0	0	0
(GGGGCTCACA)n	0	0	0	0	0	0	1	9.42847e-07		(GGGGCTCACA)n	0	0	0	0	0	0
(GGGGGA)n	0	0	0	0	0	0	4	3.77139e-06		(GGGGGA)n	0	0	0	0	0	0
(GGGGGC)n	0	0	0	0	0	0	1	9.42847e-07		(GGGGGC)n	0	0	0	0	0	0
(GGGGGGA)n	0	0	0	0	0	0	1	9.42847e-07		(GGGGGGA)n	0	0	0	0	0	0
(GGGGGT)n	0	0	0	0	0	0	10	9.42847e-06		(GGGGGT)n	0	0	0	0	0	0
(GGGGGTA)n	0	0	0	0	0	0	1	9.42847e-07		(GGGGGTA)n	0	0	0	0	0	0
(GGGGGTCACC)n	0	0	0	0	0	0	1	9.42847e-07		(GGGGGTCACC)n	0	0	0	0	0	0
(GGGGGTG)n	0	0	0	0	0	0	1	9.42847e-07		(GGGGGTG)n	0	0	0	0	0	0
(GGGGGTGG)n	0	0	0	0	0	0	1	9.42847e-07		(GGGGGTGG)n	0	0	0	0	0	0
(GGGGT)n	0	0	0	0	0	0	9	8.48562e-06		(GGGGT)n	0	0	0	0	0	0
(GGGGTG)n	0	0	0	0	0	0	9	8.48562e-06		(GGGGTG)n	0	0	0	0	0	0
(GGGGTGG)n	0	0	0	0	0	0	1	9.42847e-07		(GGGGTGG)n	0	0	0	0	0	0
(GGGT)n	0	0	0	0	0	0	11	1.03713e-05		(GGGT)n	0	0	0	0	0	0
(GGGTG)n	16	0.000152845	0.0142985	2	0.000393856	0.00178731	1119	0.00105505		(GGGTG)n	16	0.000117263	5.36215e-05	2	0.000253389	7.98116e-05
(GGGTGA)n	0	0	0	0	0	0	1	9.42847e-07		(GGGTGA)n	0	0	0	0	0	0
(GGGTGG)n	0	0	0	0	0	0	5	4.71423e-06		(GGGTGG)n	0	0	0	0	0	0
(GGGTTA)n	0	0	0	0	0	0	1	9.42847e-07		(GGGTTA)n	0	0	0	0	0	0
(GGT)n	0	0	0	0	0	0	48	4.52566e-05		(GGT)n	0	0	0	0	0	0
(GGTA)n	0	0	0	0	0	0	3	2.82854e-06		(GGTA)n	0	0	0	0	0	0
(GGTACAA)n	0	0	0	0	0	0	1	9.42847e-07		(GGTACAA)n	0	0	0	0	0	0
(GGTAG)n	0	0	0	0	0	0	1	9.42847e-07		(GGTAG)n	0	0	0	0	0	0
(GGTAGG)n	0	0	0	0	0	0	2	1.88569e-06		(GGTAGG)n	0	0	0	0	0	0
(GGTAGGCA)n	0	0	0	0	0	0	1	9.42847e-07		(GGTAGGCA)n	0	0	0	0	0	0
(GGTAT)n	0	0	0	0	0	0	1	9.42847e-07		(GGTAT)n	0	0	0	0	0	0
(GGTATTT)n	0	0	0	0	0	0	1	9.42847e-07		(GGTATTT)n	0	0	0	0	0	0
(GGTC)n	0	0	0	0	0	0	1	9.42847e-07		(GGTC)n	0	0	0	0	0	0
(GGTCAAG)n	0	0	0	0	0	0	1	9.42847e-07		(GGTCAAG)n	0	0	0	0	0	0
(GGTCACT)n	0	0	0	0	0	0	1	9.42847e-07		(GGTCACT)n	0	0	0	0	0	0
(GGTCCG)n	0	0	0	0	0	0	1	9.42847e-07		(GGTCCG)n	0	0	0	0	0	0
(GGTCTCA)n	0	0	0	0	0	0	1	9.42847e-07		(GGTCTCA)n	0	0	0	0	0	0
(GGTG)n	0	0	0	0	0	0	5	4.71423e-06		(GGTG)n	0	0	0	0	0	0
(GGTGAC)n	0	0	0	0	0	0	2	1.88569e-06		(GGTGAC)n	0	0	0	0	0	0
(GGTGAGA)n	0	0	0	0	0	0	3	2.82854e-06		(GGTGAGA)n	0	0	0	0	0	0
(GGTGAGG)n	0	0	0	0	0	0	1	9.42847e-07		(GGTGAGG)n	0	0	0	0	0	0
(GGTGAT)n	0	0	0	0	0	0	1	9.42847e-07		(GGTGAT)n	0	0	0	0	0	0
(GGTGATGA)n	0	0	0	0	0	0	1	9.42847e-07		(GGTGATGA)n	0	0	0	0	0	0
(GGTGATGAT)n	0	0	0	0	0	0	1	9.42847e-07		(GGTGATGAT)n	0	0	0	0	0	0
(GGTGCAC)n	0	0	0	0	0	0	1	9.42847e-07		(GGTGCAC)n	0	0	0	0	0	0
(GGTGCC)n	0	0	0	0	0	0	1	9.42847e-07		(GGTGCC)n	0	0	0	0	0	0
(GGTGCG)n	0	0	0	0	0	0	3	2.82854e-06		(GGTGCG)n	0	0	0	0	0	0
(GGTGCTGA)n	0	0	0	0	0	0	1	9.42847e-07		(GGTGCTGA)n	0	0	0	0	0	0
(GGTGG)n	0	0	0	0	0	0	9	8.48562e-06		(GGTGG)n	0	0	0	0	0	0
(GGTGGA)n	0	0	0	0	0	0	1	9.42847e-07		(GGTGGA)n	0	0	0	0	0	0
(GGTGGAGGGA)n	0	0	0	0	0	0	1	9.42847e-07		(GGTGGAGGGA)n	0	0	0	0	0	0
(GGTGGG)n	0	0	0	0	0	0	5	4.71423e-06		(GGTGGG)n	0	0	0	0	0	0
(GGTGGGG)n	0	0	0	0	0	0	1	9.42847e-07		(GGTGGGG)n	0	0	0	0	0	0
(GGTGGT)n	0	0	0	0	0	0	1	9.42847e-07		(GGTGGT)n	0	0	0	0	0	0
(GGTGT)n	0	0	0	0	0	0	1	9.42847e-07		(GGTGT)n	0	0	0	0	0	0
(GGTGTG)n	0	0	0	0	0	0	2	1.88569e-06		(GGTGTG)n	0	0	0	0	0	0
(GGTT)n	0	0	0	0	0	0	9	8.48562e-06		(GGTT)n	0	0	0	0	0	0
(GGTTAG)n	0	0	0	0	0	0	3	2.82854e-06		(GGTTAG)n	0	0	0	0	0	0
(GGTTAGA)n	0	0	0	0	0	0	1	9.42847e-07		(GGTTAGA)n	0	0	0	0	0	0
(GGTTG)n	1	9.55283e-06	0.00714286	0	0	0	140	0.000131999		(GGTTG)n	1	7.32896e-06	3.35134e-06	0	0	0
(GGTTGAT)n	0	0	0	0	0	0	1	9.42847e-07		(GGTTGAT)n	0	0	0	0	0	0
(GGTTGT)n	0	0	0	0	0	0	1	9.42847e-07		(GGTTGT)n	0	0	0	0	0	0
(GGTTT)n	0	0	0	0	0	0	13	1.2257e-05		(GGTTT)n	0	0	0	0	0	0
(GGTTTG)n	0	0	0	0	0	0	1	9.42847e-07		(GGTTTG)n	0	0	0	0	0	0
(GGTTTGG)n	0	0	0	0	0	0	1	9.42847e-07		(GGTTTGG)n	0	0	0	0	0	0
(GGTTTT)n	0	0	0	0	0	0	5	4.71423e-06		(GGTTTT)n	0	0	0	0	0	0
(GT)n	0	0	0	0	0	0	2244	0.00211575		(GT)n	0	0	0	0	0	0
(GTA)n	0	0	0	0	0	0	6	5.65708e-06		(GTA)n	0	0	0	0	0	0
(GTAA)n	0	0	0	0	0	0	4	3.77139e-06		(GTAA)n	0	0	0	0	0	0
(GTAAGACT)n	0	0	0	0	0	0	1	9.42847e-07		(GTAAGACT)n	0	0	0	0	0	0
(GTAAGTA)n	0	0	0	0	0	0	1	9.42847e-07		(GTAAGTA)n	0	0	0	0	0	0
(GTAATA)n	0	0	0	0	0	0	1	9.42847e-07		(GTAATA)n	0	0	0	0	0	0
(GTACAG)n	0	0	0	0	0	0	1	9.42847e-07		(GTACAG)n	0	0	0	0	0	0
(GTACTAA)n	0	0	0	0	0	0	1	9.42847e-07		(GTACTAA)n	0	0	0	0	0	0
(GTACTGA)n	0	0	0	0	0	0	1	9.42847e-07		(GTACTGA)n	0	0	0	0	0	0
(GTACTGAGG)n	0	0	0	0	0	0	1	9.42847e-07		(GTACTGAGG)n	0	0	0	0	0	0
(GTACTGT)n	0	0	0	0	0	0	1	9.42847e-07		(GTACTGT)n	0	0	0	0	0	0
(GTAG)n	0	0	0	0	0	0	5	4.71423e-06		(GTAG)n	0	0	0	0	0	0
(GTAT)n	0	0	0	0	0	0	42	3.95996e-05		(GTAT)n	0	0	0	0	0	0
(GTATA)n	0	0	0	0	0	0	2	1.88569e-06		(GTATA)n	0	0	0	0	0	0
(GTATAG)n	0	0	0	0	0	0	1	9.42847e-07		(GTATAG)n	0	0	0	0	0	0
(GTATAT)n	0	0	0	0	0	0	4	3.77139e-06		(GTATAT)n	0	0	0	0	0	0
(GTATG)n	1	9.55283e-06	0.0128205	0	0	0	78	7.3542e-05		(GTATG)n	1	7.32896e-06	3.35134e-06	0	0	0
(GTATGCA)n	0	0	0	0	0	0	1	9.42847e-07		(GTATGCA)n	0	0	0	0	0	0
(GTATGCT)n	0	0	0	0	0	0	1	9.42847e-07		(GTATGCT)n	0	0	0	0	0	0
(GTATGT)n	0	0	0	0	0	0	11	1.03713e-05		(GTATGT)n	0	0	0	0	0	0
(GTC)n	0	0	0	0	0	0	3	2.82854e-06		(GTC)n	0	0	0	0	0	0
(GTCA)n	0	0	0	0	0	0	2	1.88569e-06		(GTCA)n	0	0	0	0	0	0
(GTCAGAG)n	0	0	0	0	0	0	1	9.42847e-07		(GTCAGAG)n	0	0	0	0	0	0
(GTCC)n	0	0	0	0	0	0	1	9.42847e-07		(GTCC)n	0	0	0	0	0	0
(GTCCCT)n	0	0	0	0	0	0	1	9.42847e-07		(GTCCCT)n	0	0	0	0	0	0
(GTCCT)n	0	0	0	0	0	0	1	9.42847e-07		(GTCCT)n	0	0	0	0	0	0
(GTCCTCT)n	0	0	0	0	0	0	1	9.42847e-07		(GTCCTCT)n	0	0	0	0	0	0
(GTCG)n	0	0	0	0	0	0	1	9.42847e-07		(GTCG)n	0	0	0	0	0	0
(GTCT)n	0	0	0	0	0	0	39	3.6771e-05		(GTCT)n	0	0	0	0	0	0
(GTCTAGCGG)n	0	0	0	0	0	0	1	9.42847e-07		(GTCTAGCGG)n	0	0	0	0	0	0
(GTCTC)n	0	0	0	0	0	0	1	9.42847e-07		(GTCTC)n	0	0	0	0	0	0
(GTCTCCA)n	0	0	0	0	0	0	1	9.42847e-07		(GTCTCCA)n	0	0	0	0	0	0
(GTCTCT)n	0	0	0	0	0	0	13	1.2257e-05		(GTCTCT)n	0	0	0	0	0	0
(GTCTG)n	0	0	0	0	0	0	60	5.65708e-05		(GTCTG)n	0	0	0	0	0	0
(GTCTGT)n	0	0	0	0	0	0	2	1.88569e-06		(GTCTGT)n	0	0	0	0	0	0
(GTG)n	0	0	0	0	0	0	64	6.03422e-05		(GTG)n	0	0	0	0	0	0
(GTGA)n	0	0	0	0	0	0	1	9.42847e-07		(GTGA)n	0	0	0	0	0	0
(GTGAACT)n	0	0	0	0	0	0	1	9.42847e-07		(GTGAACT)n	0	0	0	0	0	0
(GTGACA)n	0	0	0	0	0	0	4	3.77139e-06		(GTGACA)n	0	0	0	0	0	0
(GTGAG)n	0	0	0	0	0	0	1	9.42847e-07		(GTGAG)n	0	0	0	0	0	0
(GTGAGCT)n	0	0	0	0	0	0	3	2.82854e-06		(GTGAGCT)n	0	0	0	0	0	0
(GTGAGT)n	0	0	0	0	0	0	2	1.88569e-06		(GTGAGT)n	0	0	0	0	0	0
(GTGAGTATA)n	0	0	0	0	0	0	1	9.42847e-07		(GTGAGTATA)n	0	0	0	0	0	0
(GTGC)n	0	0	0	0	0	0	24	2.26283e-05		(GTGC)n	0	0	0	0	0	0
(GTGCA)n	0	0	0	0	0	0	1	9.42847e-07		(GTGCA)n	0	0	0	0	0	0
(GTGCAGG)n	0	0	0	0	0	0	1	9.42847e-07		(GTGCAGG)n	0	0	0	0	0	0
(GTGCAT)n	0	0	0	0	0	0	1	9.42847e-07		(GTGCAT)n	0	0	0	0	0	0
(GTGCG)n	0	0	0	0	0	0	4	3.77139e-06		(GTGCG)n	0	0	0	0	0	0
(GTGCGT)n	0	0	0	0	0	0	1	9.42847e-07		(GTGCGT)n	0	0	0	0	0	0
(GTGCT)n	0	0	0	0	0	0	1	9.42847e-07		(GTGCT)n	0	0	0	0	0	0
(GTGG)n	0	0	0	0	0	0	6	5.65708e-06		(GTGG)n	0	0	0	0	0	0
(GTGGAG)n	0	0	0	0	0	0	2	1.88569e-06		(GTGGAG)n	0	0	0	0	0	0
(GTGGC)n	0	0	0	0	0	0	3	2.82854e-06		(GTGGC)n	0	0	0	0	0	0
(GTGGCA)n	0	0	0	0	0	0	3	2.82854e-06		(GTGGCA)n	0	0	0	0	0	0
(GTGGCCT)n	0	0	0	0	0	0	1	9.42847e-07		(GTGGCCT)n	0	0	0	0	0	0
(GTGGCT)n	0	0	0	0	0	0	2	1.88569e-06		(GTGGCT)n	0	0	0	0	0	0
(GTGGG)n	0	0	0	0	0	0	5	4.71423e-06		(GTGGG)n	0	0	0	0	0	0
(GTGGGG)n	0	0	0	0	0	0	2	1.88569e-06		(GTGGGG)n	0	0	0	0	0	0
(GTGGGT)n	0	0	0	0	0	0	3	2.82854e-06		(GTGGGT)n	0	0	0	0	0	0
(GTGGT)n	0	0	0	0	0	0	1	9.42847e-07		(GTGGT)n	0	0	0	0	0	0
(GTGGTG)n	0	0	0	0	0	0	1	9.42847e-07		(GTGGTG)n	0	0	0	0	0	0
(GTGT)n	0	0	0	0	0	0	50	4.71423e-05		(GTGT)n	0	0	0	0	0	0
(GTGTAC)n	0	0	0	0	0	0	1	9.42847e-07		(GTGTAC)n	0	0	0	0	0	0
(GTGTAT)n	0	0	0	0	0	0	7	6.59993e-06		(GTGTAT)n	0	0	0	0	0	0
(GTGTATGT)n	0	0	0	0	0	0	1	9.42847e-07		(GTGTATGT)n	0	0	0	0	0	0
(GTGTCC)n	0	0	0	0	0	0	3	2.82854e-06		(GTGTCC)n	0	0	0	0	0	0
(GTGTCT)n	0	0	0	0	0	0	2	1.88569e-06		(GTGTCT)n	0	0	0	0	0	0
(GTGTCTT)n	0	0	0	0	0	0	1	9.42847e-07		(GTGTCTT)n	0	0	0	0	0	0
(GTGTG)n	56	0.000534959	0.176101	6	0.00118157	0.0188679	318	0.000299825		(GTGTG)n	74	0.000542343	0.000247999	9	0.00114025	0.000359152
(GTGTGA)n	0	0	0	0	0	0	1	9.42847e-07		(GTGTGA)n	0	0	0	0	0	0
(GTGTGAT)n	0	0	0	0	0	0	1	9.42847e-07		(GTGTGAT)n	0	0	0	0	0	0
[truncated: 865 more rows]

## Sheet: FN hg
Table 1	Repeats in Kouzine hits missing in Z-DNABERT			All repeats			Table 2	Kouzine hits with repeats missing in Z-DNABERT
	n repeats	% (repeat of type with Kouzine/ repeats with Kouzine)	% (repeat of type with Kouzine/ total repeat ot type)	n	% (repeat of type/ total n of repeats)			n Kouzine hits	% (Kouzine hits in repeats of type / total Kouzine hits in repeats)	% (Kouzine hits in repeats of type / total Kouzine hits)		3318
	395	1		717938	1			445	1	0.134117
(CA)n	54	0.136709	0.00259965	20772	0.0289329	0.0071011	(CA)n	71	0.159551	0.0213984		0.0708258
(AC)n	53	0.134177	0.00138896	38158	0.0531494		(AC)n	55	0.123596	0.0165763
(TG)n	45	0.113924	0.00125712	35796	0.0498595		(TG)n	49	0.110112	0.0147679
(GT)n	44	0.111392	0.00185537	23715	0.0330321		(GT)n	60	0.134831	0.0180832
(AT)n	10	0.0253165	0.000249159	40135	0.0559032		(AT)n	12	0.0269663	0.00361664
(GGC)n	9	0.0227848	0.0108959	826	0.00115052		(GGC)n	9	0.0202247	0.00271248
(TA)n	9	0.0227848	0.000230356	39070	0.0544197		(TA)n	13	0.0292135	0.00391802
(CGC)n	8	0.0202532	0.0170213	470	0.000654653		(CGC)n	8	0.0179775	0.00241109
(CCG)n	4	0.0101266	0.00690846	579	0.000806476		(CCG)n	4	0.00898876	0.00120555
(GA)n	4	0.0101266	0.000818833	4885	0.00680421		(GA)n	3	0.00674157	0.000904159
(GCCCC)n	4	0.0101266	0.0131148	305	0.000424828		(GCCCC)n	4	0.00898876	0.00120555
(GTGC)n	4	0.0101266	0.0465116	86	0.000119788		(GTGC)n	4	0.00898876	0.00120555
(ACAC)n	3	0.00759494	0.003517	853	0.00118812		(ACAC)n	4	0.00898876	0.00120555
(CCGC)n	3	0.00759494	0.0191083	157	0.000218682		(CCGC)n	3	0.00674157	0.000904159
(CTCT)n	3	0.00759494	0.00307062	977	0.00136084		(CTCT)n	3	0.00674157	0.000904159
(GCG)n	3	0.00759494	0.00535714	560	0.000780012		(GCG)n	3	0.00674157	0.000904159
(GCGG)n	3	0.00759494	0.0214286	140	0.000195003		(GCGG)n	3	0.00674157	0.000904159
(ACAG)n	2	0.00506329	0.0116279	172	0.000239575		(ACAG)n	2	0.00449438	0.000602773
(CACA)n	2	0.00506329	0.00275103	727	0.00101262		(CACA)n	3	0.00674157	0.000904159
(CCCCG)n	2	0.00506329	0.00921659	217	0.000302255		(CCCCG)n	2	0.00449438	0.000602773
(CCCG)n	2	0.00506329	0.0110497	181	0.000252111		(CCCG)n	2	0.00449438	0.000602773
(CCGCG)n	2	0.00506329	0.0454545	44	6.12866e-05		(CCGCG)n	2	0.00449438	0.000602773
(CCTGCC)n	2	0.00506329	0.017094	117	0.000162967		(CCTGCC)n	2	0.00449438	0.000602773
(CG)n	2	0.00506329	0.00921659	217	0.000302255		(CG)n	2	0.00449438	0.000602773
(CGCC)n	2	0.00506329	0.015748	127	0.000176895		(CGCC)n	2	0.00449438	0.000602773
(CGCCG)n	2	0.00506329	0.0689655	29	4.03935e-05		(CGCCG)n	2	0.00449438	0.000602773
(CGG)n	2	0.00506329	0.0043956	455	0.000633759		(CGG)n	2	0.00449438	0.000602773
(GCGCCC)n	2	0.00506329	0.0606061	33	4.5965e-05		(GCGCCC)n	2	0.00449438	0.000602773
(GCGGC)n	2	0.00506329	0.0454545	44	6.12866e-05		(GCGGC)n	2	0.00449438	0.000602773
(GCGGCGC)n	2	0.00506329	0.2	10	1.39288e-05		(GCGGCGC)n	2	0.00449438	0.000602773
(GGCG)n	2	0.00506329	0.0134228	149	0.000207539		(GGCG)n	2	0.00449438	0.000602773
(GGCGG)n	2	0.00506329	0.00816327	245	0.000341255		(GGCGG)n	2	0.00449438	0.000602773
(TC)n	2	0.00506329	0.00017601	11363	0.0158273		(TC)n	1	0.00224719	0.000301386
(TGCA)n	2	0.00506329	0.0131579	152	0.000211717		(TGCA)n	2	0.00449438	0.000602773
(ACACAC)n	1	0.00253165	0.00324675	308	0.000429006		(ACACAC)n	1	0.00224719	0.000301386
(ACACGC)n	1	0.00253165	0.0357143	28	3.90006e-05		(ACACGC)n	1	0.00224719	0.000301386
(ACGC)n	1	0.00253165	0.0454545	22	3.06433e-05		(ACGC)n	1	0.00224719	0.000301386
(ACTC)n	1	0.00253165	0.0135135	74	0.000103073		(ACTC)n	1	0.00224719	0.000301386
(AGAGCGC)n	1	0.00253165	0.333333	3	4.17863e-06		(AGAGCGC)n	1	0.00224719	0.000301386
(AGCGCAGC)n	1	0.00253165	1	1	1.39288e-06		(AGCGCAGC)n	2	0.00449438	0.000602773
(AGGCGG)n	1	0.00253165	0.047619	21	2.92504e-05		(AGGCGG)n	1	0.00224719	0.000301386
(ATAC)n	1	0.00253165	0.000542594	1843	0.00256707		(ATAC)n	1	0.00224719	0.000301386
(C)n	1	0.00253165	0.000969932	1031	0.00143606		(C)n	1	0.00224719	0.000301386
(CACACA)n	1	0.00253165	0.00381679	262	0.000364934		(CACACA)n	1	0.00224719	0.000301386
(CACACACATG)n	1	0.00253165	0.0384615	26	3.62148e-05		(CACACACATG)n	1	0.00224719	0.000301386
(CACATG)n	1	0.00253165	0.0075188	133	0.000185253		(CACATG)n	1	0.00224719	0.000301386
(CACG)n	1	0.00253165	0.016129	62	8.63584e-05		(CACG)n	1	0.00224719	0.000301386
(CACGCA)n	1	0.00253165	0.030303	33	4.5965e-05		(CACGCA)n	1	0.00224719	0.000301386
(CAG)n	1	0.00253165	0.00161551	619	0.000862191		(CAG)n	1	0.00224719	0.000301386
(CAGC)n	1	0.00253165	0.0151515	66	9.19299e-05		(CAGC)n	1	0.00224719	0.000301386
(CAGTGCG)n	1	0.00253165	1	1	1.39288e-06		(CAGTGCG)n	1	0.00224719	0.000301386
(CCACAC)n	1	0.00253165	0.0454545	22	3.06433e-05		(CCACAC)n	1	0.00224719	0.000301386
(CCCCATC)n	1	0.00253165	0.0666667	15	2.08932e-05		(CCCCATC)n	1	0.00224719	0.000301386
(CCCCCCG)n	1	0.00253165	0.05	20	2.78576e-05		(CCCCCCG)n	1	0.00224719	0.000301386
(CCCCCG)n	1	0.00253165	0.0116279	86	0.000119788		(CCCCCG)n	1	0.00224719	0.000301386
(CCCCGC)n	1	0.00253165	0.00641026	156	0.000217289		(CCCCGC)n	1	0.00224719	0.000301386
(CCCCGCC)n	1	0.00253165	0.0333333	30	4.17863e-05		(CCCCGCC)n	1	0.00224719	0.000301386
(CCCCGCG)n	1	0.00253165	0.0588235	17	2.36789e-05		(CCCCGCG)n	1	0.00224719	0.000301386
(CCCCGG)n	1	0.00253165	0.0192308	52	7.24297e-05		(CCCCGG)n	1	0.00224719	0.000301386
(CCCCTC)n	1	0.00253165	0.00990099	101	0.000140681		(CCCCTC)n	1	0.00224719	0.000301386
(CCCGC)n	1	0.00253165	0.00540541	185	0.000257682		(CCCGC)n	1	0.00224719	0.000301386
(CCCGCC)n	1	0.00253165	0.0104167	96	0.000133716		(CCCGCC)n	1	0.00224719	0.000301386
(CCCTCAC)n	1	0.00253165	0.0833333	12	1.67145e-05		(CCCTCAC)n	1	0.00224719	0.000301386
(CCGCCC)n	1	0.00253165	0.00970874	103	0.000143466		(CCGCCC)n	1	0.00224719	0.000301386
(CCGCGC)n	1	0.00253165	0.0294118	34	4.73578e-05		(CCGCGC)n	1	0.00224719	0.000301386
(CCT)n	1	0.00253165	0.00066313	1508	0.00210046		(CCT)n	1	0.00224719	0.000301386
(CCTCTGC)n	1	0.00253165	0.0833333	12	1.67145e-05		(CCTCTGC)n	1	0.00224719	0.000301386
(CGCACCC)n	1	0.00253165	0.2	5	6.96439e-06		(CGCACCC)n	1	0.00224719	0.000301386
(CGCCC)n	1	0.00253165	0.00613497	163	0.000227039		(CGCCC)n	1	0.00224719	0.000301386
(CGCCCCG)n	1	0.00253165	0.0434783	23	3.20362e-05		(CGCCCCG)n	1	0.00224719	0.000301386
(CGCCCGG)n	1	0.00253165	0.125	8	1.1143e-05		(CGCCCGG)n	1	0.00224719	0.000301386
(CGCCCT)n	1	0.00253165	0.0833333	12	1.67145e-05		(CGCCCT)n	1	0.00224719	0.000301386
(CGCCTG)n	1	0.00253165	0.125	8	1.1143e-05		(CGCCTG)n	1	0.00224719	0.000301386
(CGCGC)n	1	0.00253165	0.0588235	17	2.36789e-05		(CGCGC)n	1	0.00224719	0.000301386
(CGCGCCAC)n	1	0.00253165	0.5	2	2.78576e-06		(CGCGCCAC)n	1	0.00224719	0.000301386
(CGCGCCT)n	1	0.00253165	0.333333	3	4.17863e-06		(CGCGCCT)n	1	0.00224719	0.000301386
(CGCGGC)n	1	0.00253165	0.0625	16	2.2286e-05		(CGCGGC)n	1	0.00224719	0.000301386
(CGCGGGG)n	1	0.00253165	0.333333	3	4.17863e-06		(CGCGGGG)n	1	0.00224719	0.000301386
(CGGCCC)n	1	0.00253165	0.0153846	65	9.05371e-05		(CGGCCC)n	1	0.00224719	0.000301386
(CGGCG)n	1	0.00253165	0.04	25	3.48219e-05		(CGGCG)n	1	0.00224719	0.000301386
(CGGCGG)n	1	0.00253165	0.0357143	28	3.90006e-05		(CGGCGG)n	1	0.00224719	0.000301386
(CT)n	1	0.00253165	0.0001554	6435	0.00896317		(CT)n	1	0.00224719	0.000301386
(CTCCG)n	1	0.00253165	0.0555556	18	2.50718e-05		(CTCCG)n	1	0.00224719	0.000301386
(CTCG)n	1	0.00253165	0.0588235	17	2.36789e-05		(CTCG)n	1	0.00224719	0.000301386
(CTCTCT)n	1	0.00253165	0.00529101	189	0.000263254		(CTCTCT)n	1	0.00224719	0.000301386
(CTG)n	1	0.00253165	0.00171527	583	0.000812048		(CTG)n	1	0.00224719	0.000301386
(CTGTGT)n	1	0.00253165	0.0416667	24	3.34291e-05		(CTGTGT)n	2	0.00449438	0.000602773
(GAG)n	1	0.00253165	0.00236407	423	0.000589187		(GAG)n	1	0.00224719	0.000301386
(GAGAGA)n	1	0.00253165	0.0149254	67	9.33228e-05		(GAGAGA)n	1	0.00224719	0.000301386
(GCAG)n	1	0.00253165	0.00813008	123	0.000171324		(GCAG)n	1	0.00224719	0.000301386
(GCATGTGTGTAT)n	1	0.00253165	1	1	1.39288e-06		(GCATGTGTGTAT)n	2	0.00449438	0.000602773
(GCC)n	1	0.00253165	0.00137174	729	0.00101541		(GCC)n	1	0.00224719	0.000301386
(GCCC)n	1	0.00253165	0.00662252	151	0.000210325		(GCCC)n	1	0.00224719	0.000301386
(GCCCCA)n	1	0.00253165	0.00877193	114	0.000158788		(GCCCCA)n	1	0.00224719	0.000301386
(GCCCG)n	1	0.00253165	0.0147059	68	9.47157e-05		(GCCCG)n	1	0.00224719	0.000301386
(GCCGC)n	1	0.00253165	0.0232558	43	5.98938e-05		(GCCGC)n	1	0.00224719	0.000301386
(GCCGCC)n	1	0.00253165	0.027027	37	5.15365e-05		(GCCGCC)n	1	0.00224719	0.000301386
(GCCGGCG)n	1	0.00253165	0.25	4	5.57151e-06		(GCCGGCG)n	1	0.00224719	0.000301386
(GCCTCCGC)n	1	0.00253165	1	1	1.39288e-06		(GCCTCCGC)n	1	0.00224719	0.000301386
(GCGCAC)n	1	0.00253165	0.142857	7	9.75015e-06		(GCGCAC)n	1	0.00224719	0.000301386
(GCGCCA)n	1	0.00253165	0.25	4	5.57151e-06		(GCGCCA)n	1	0.00224719	0.000301386
(GCGCCGG)n	1	0.00253165	0.0833333	12	1.67145e-05		(GCGCCGG)n	1	0.00224719	0.000301386
(GCGCCT)n	1	0.00253165	0.1	10	1.39288e-05		(GCGCCT)n	1	0.00224719	0.000301386
(GCGCGG)n	1	0.00253165	0.04	25	3.48219e-05		(GCGCGG)n	1	0.00224719	0.000301386
(GCGGCC)n	1	0.00253165	0.0434783	23	3.20362e-05		(GCGGCC)n	2	0.00449438	0.000602773
(GCGGCG)n	1	0.00253165	0.037037	27	3.76077e-05		(GCGGCG)n	1	0.00224719	0.000301386
(GCGGTG)n	1	0.00253165	0.111111	9	1.25359e-05		(GCGGTG)n	1	0.00224719	0.000301386
(GGAC)n	1	0.00253165	0.0322581	31	4.31792e-05		(GGAC)n	1	0.00224719	0.000301386
(GGAGCT)n	1	0.00253165	0.0185185	54	7.52154e-05		(GGAGCT)n	1	0.00224719	0.000301386
(GGCACAT)n	1	0.00253165	0.25	4	5.57151e-06		(GGCACAT)n	1	0.00224719	0.000301386
(GGCCCCG)n	1	0.00253165	0.0769231	13	1.81074e-05		(GGCCCCG)n	1	0.00224719	0.000301386
(GGCCGC)n	1	0.00253165	0.0588235	17	2.36789e-05		(GGCCGC)n	1	0.00224719	0.000301386
(GGCGCAG)n	1	0.00253165	0.2	5	6.96439e-06		(GGCGCAG)n	1	0.00224719	0.000301386
(GGCGCAGG)n	1	0.00253165	1	1	1.39288e-06		(GGCGCAGG)n	1	0.00224719	0.000301386
(GGCGCTG)n	1	0.00253165	0.333333	3	4.17863e-06		(GGCGCTG)n	1	0.00224719	0.000301386
(GGCGGCG)n	1	0.00253165	0.0416667	24	3.34291e-05		(GGCGGCG)n	1	0.00224719	0.000301386
(GGCTCT)n	1	0.00253165	0.0909091	11	1.53217e-05		(GGCTCT)n	1	0.00224719	0.000301386
(GGCTT)n	1	0.00253165	0.125	8	1.1143e-05		(GGCTT)n	1	0.00224719	0.000301386
(GGGC)n	1	0.00253165	0.0384615	26	3.62148e-05		(GGGC)n	1	0.00224719	0.000301386
(GGGCC)n	1	0.00253165	0.111111	9	1.25359e-05		(GGGCC)n	1	0.00224719	0.000301386
(GTCGG)n	1	0.00253165	0.5	2	2.78576e-06		(GTCGG)n	1	0.00224719	0.000301386
(GTG)n	1	0.00253165	0.00194932	513	0.000714546		(GTG)n	1	0.00224719	0.000301386
(GTGGTGG)n	1	0.00253165	0.25	4	5.57151e-06		(GTGGTGG)n	1	0.00224719	0.000301386
(GTGT)n	1	0.00253165	0.00182815	547	0.000761904		(GTGT)n	1	0.00224719	0.000301386
(TATA)n	1	0.00253165	0.000453515	2205	0.0030713		(TATA)n	1	0.00224719	0.000301386
(TATG)n	1	0.00253165	0.000578704	1728	0.00240689		(TATG)n	1	0.00224719	0.000301386
(TCTCTG)n	1	0.00253165	0.00429185	233	0.000324541		(TCTCTG)n	1	0.00224719	0.000301386
(TGCACA)n	1	0.00253165	0.0217391	46	6.40724e-05		(TGCACA)n	2	0.00449438	0.000602773
(TGGAGC)n	1	0.00253165	0.0384615	26	3.62148e-05		(TGGAGC)n	1	0.00224719	0.000301386
(TGTATACA)n	1	0.00253165	0.333333	3	4.17863e-06		(TGTATACA)n	1	0.00224719	0.000301386
(TGTATG)n	1	0.00253165	0.00334448	299	0.000416471		(TGTATG)n	1	0.00224719	0.000301386
(TGTGTG)n	1	0.00253165	0.00327869	305	0.000424828		(TGTGTG)n	1	0.00224719	0.000301386
(A)n	0	0	0	27811	0.0387373		(A)n	0	0	0
(AAA)n	0	0	0	4	5.57151e-06		(AAA)n	0	0	0
(AAAAAAC)n	0	0	0	39	5.43222e-05		(AAAAAAC)n	0	0	0
(AAAAAAG)n	0	0	0	13	1.81074e-05		(AAAAAAG)n	0	0	0
(AAAAAAT)n	0	0	0	11	1.53217e-05		(AAAAAAT)n	0	0	0
(AAAAAC)n	0	0	0	281	0.000391399		(AAAAAC)n	0	0	0
(AAAAACA)n	0	0	0	25	3.48219e-05		(AAAAACA)n	0	0	0
(AAAAACC)n	0	0	0	8	1.1143e-05		(AAAAACC)n	0	0	0
(AAAAACT)n	0	0	0	2	2.78576e-06		(AAAAACT)n	0	0	0
(AAAAAG)n	0	0	0	77	0.000107252		(AAAAAG)n	0	0	0
(AAAAAGA)n	0	0	0	6	8.35727e-06		(AAAAAGA)n	0	0	0
(AAAAAGG)n	0	0	0	1	1.39288e-06		(AAAAAGG)n	0	0	0
(AAAAAT)n	0	0	0	90	0.000125359		(AAAAAT)n	0	0	0
(AAAAATA)n	0	0	0	18	2.50718e-05		(AAAAATA)n	0	0	0
(AAAAATC)n	0	0	0	2	2.78576e-06		(AAAAATC)n	0	0	0
(AAAAATT)n	0	0	0	9	1.25359e-05		(AAAAATT)n	0	0	0
(AAAAC)n	0	0	0	3589	0.00499904		(AAAAC)n	0	0	0
(AAAACA)n	0	0	0	461	0.000642117		(AAAACA)n	0	0	0
(AAAACAA)n	0	0	0	119	0.000165752		(AAAACAA)n	0	0	0
(AAAACAAA)n	0	0	0	14	1.95003e-05		(AAAACAAA)n	0	0	0
(AAAACAAAA)n	0	0	0	1	1.39288e-06		(AAAACAAAA)n	0	0	0
(AAAACAACT)n	0	0	0	1	1.39288e-06		(AAAACAACT)n	0	0	0
(AAAACAC)n	0	0	0	2	2.78576e-06		(AAAACAC)n	0	0	0
(AAAACAT)n	0	0	0	2	2.78576e-06		(AAAACAT)n	0	0	0
(AAAACATTGG)n	0	0	0	1	1.39288e-06		(AAAACATTGG)n	0	0	0
(AAAACC)n	0	0	0	42	5.85009e-05		(AAAACC)n	0	0	0
(AAAACCA)n	0	0	0	1	1.39288e-06		(AAAACCA)n	0	0	0
(AAAACT)n	0	0	0	7	9.75015e-06		(AAAACT)n	0	0	0
(AAAACTATAT)n	0	0	0	1	1.39288e-06		(AAAACTATAT)n	0	0	0
(AAAACTC)n	0	0	0	1	1.39288e-06		(AAAACTC)n	0	0	0
(AAAACTG)n	0	0	0	2	2.78576e-06		(AAAACTG)n	0	0	0
(AAAAG)n	0	0	0	669	0.000931835		(AAAAG)n	0	0	0
(AAAAGA)n	0	0	0	88	0.000122573		(AAAAGA)n	0	0	0
(AAAAGAA)n	0	0	0	19	2.64647e-05		(AAAAGAA)n	0	0	0
(AAAAGAAA)n	0	0	0	5	6.96439e-06		(AAAAGAAA)n	0	0	0
(AAAAGAAAA)n	0	0	0	1	1.39288e-06		(AAAAGAAAA)n	0	0	0
(AAAAGAAAG)n	0	0	0	1	1.39288e-06		(AAAAGAAAG)n	0	0	0
(AAAAGAG)n	0	0	0	2	2.78576e-06		(AAAAGAG)n	0	0	0
(AAAAGC)n	0	0	0	5	6.96439e-06		(AAAAGC)n	0	0	0
(AAAAGG)n	0	0	0	5	6.96439e-06		(AAAAGG)n	0	0	0
(AAAAGGA)n	0	0	0	2	2.78576e-06		(AAAAGGA)n	0	0	0
(AAAAGGC)n	0	0	0	2	2.78576e-06		(AAAAGGC)n	0	0	0
(AAAAGT)n	0	0	0	2	2.78576e-06		(AAAAGT)n	0	0	0
(AAAAGTA)n	0	0	0	1	1.39288e-06		(AAAAGTA)n	0	0	0
(AAAAGTTA)n	0	0	0	1	1.39288e-06		(AAAAGTTA)n	0	0	0
(AAAAGTTTT)n	0	0	0	1	1.39288e-06		(AAAAGTTTT)n	0	0	0
(AAAAT)n	0	0	0	2415	0.0033638		(AAAAT)n	0	0	0
(AAAATA)n	0	0	0	120	0.000167145		(AAAATA)n	0	0	0
(AAAATAA)n	0	0	0	29	4.03935e-05		(AAAATAA)n	0	0	0
(AAAATAAA)n	0	0	0	4	5.57151e-06		(AAAATAAA)n	0	0	0
(AAAATAAAT)n	0	0	0	3	4.17863e-06		(AAAATAAAT)n	0	0	0
(AAAATAAATT)n	0	0	0	1	1.39288e-06		(AAAATAAATT)n	0	0	0
(AAAATAC)n	0	0	0	5	6.96439e-06		(AAAATAC)n	0	0	0
(AAAATAG)n	0	0	0	2	2.78576e-06		(AAAATAG)n	0	0	0
(AAAATAGTG)n	0	0	0	1	1.39288e-06		(AAAATAGTG)n	0	0	0
(AAAATAT)n	0	0	0	2	2.78576e-06		(AAAATAT)n	0	0	0
(AAAATATAAG)n	0	0	0	1	1.39288e-06		(AAAATATAAG)n	0	0	0
(AAAATATATA)n	0	0	0	1	1.39288e-06		(AAAATATATA)n	0	0	0
(AAAATATT)n	0	0	0	2	2.78576e-06		(AAAATATT)n	0	0	0
(AAAATC)n	0	0	0	5	6.96439e-06		(AAAATC)n	0	0	0
(AAAATCC)n	0	0	0	2	2.78576e-06		(AAAATCC)n	0	0	0
(AAAATG)n	0	0	0	4	5.57151e-06		(AAAATG)n	0	0	0
(AAAATGC)n	0	0	0	1	1.39288e-06		(AAAATGC)n	0	0	0
(AAAATGT)n	0	0	0	1	1.39288e-06		(AAAATGT)n	0	0	0
(AAAATT)n	0	0	0	43	5.98938e-05		(AAAATT)n	0	0	0
(AAAATTA)n	0	0	0	7	9.75015e-06		(AAAATTA)n	0	0	0
(AAAATTAAAA)n	0	0	0	1	1.39288e-06		(AAAATTAAAA)n	0	0	0
(AAAATTC)n	0	0	0	1	1.39288e-06		(AAAATTC)n	0	0	0
(AAAATTT)n	0	0	0	2	2.78576e-06		(AAAATTT)n	0	0	0
(AAAC)n	0	0	0	5366	0.00747418		(AAAC)n	0	0	0
(AAACA)n	0	0	0	931	0.00129677		(AAACA)n	0	0	0
(AAACAA)n	0	0	0	176	0.000245147		(AAACAA)n	0	0	0
(AAACAAA)n	0	0	0	31	4.31792e-05		(AAACAAA)n	0	0	0
(AAACAAAA)n	0	0	0	2	2.78576e-06		(AAACAAAA)n	0	0	0
(AAACAAAAC)n	0	0	0	1	1.39288e-06		(AAACAAAAC)n	0	0	0
(AAACAAAC)n	0	0	0	1	1.39288e-06		(AAACAAAC)n	0	0	0
(AAACAAACAA)n	0	0	0	1	1.39288e-06		(AAACAAACAA)n	0	0	0
(AAACAAAT)n	0	0	0	1	1.39288e-06		(AAACAAAT)n	0	0	0
(AAACAAC)n	0	0	0	8	1.1143e-05		(AAACAAC)n	0	0	0
(AAACAC)n	0	0	0	7	9.75015e-06		(AAACAC)n	0	0	0
(AAACACAC)n	0	0	0	1	1.39288e-06		(AAACACAC)n	0	0	0
(AAACACT)n	0	0	0	1	1.39288e-06		(AAACACT)n	0	0	0
(AAACAG)n	0	0	0	1	1.39288e-06		(AAACAG)n	0	0	0
(AAACAGT)n	0	0	0	1	1.39288e-06		(AAACAGT)n	0	0	0
(AAACAT)n	0	0	0	2	2.78576e-06		(AAACAT)n	0	0	0
(AAACATA)n	0	0	0	1	1.39288e-06		(AAACATA)n	0	0	0
(AAACATAAG)n	0	0	0	1	1.39288e-06		(AAACATAAG)n	0	0	0
(AAACATAT)n	0	0	0	1	1.39288e-06		(AAACATAT)n	0	0	0
(AAACC)n	0	0	0	131	0.000182467		(AAACC)n	0	0	0
(AAACCA)n	0	0	0	8	1.1143e-05		(AAACCA)n	0	0	0
(AAACCAA)n	0	0	0	1	1.39288e-06		(AAACCAA)n	0	0	0
(AAACCAAA)n	0	0	0	1	1.39288e-06		(AAACCAAA)n	0	0	0
(AAACCT)n	0	0	0	1	1.39288e-06		(AAACCT)n	0	0	0
(AAACCTA)n	0	0	0	7	9.75015e-06		(AAACCTA)n	0	0	0
(AAACG)n	0	0	0	2	2.78576e-06		(AAACG)n	0	0	0
(AAACT)n	0	0	0	25	3.48219e-05		(AAACT)n	0	0	0
(AAACTA)n	0	0	0	4	5.57151e-06		(AAACTA)n	0	0	0
(AAACTAT)n	0	0	0	2	2.78576e-06		(AAACTAT)n	0	0	0
(AAACTT)n	0	0	0	1	1.39288e-06		(AAACTT)n	0	0	0
(AAACTTC)n	0	0	0	1	1.39288e-06		(AAACTTC)n	0	0	0
(AAACTTTCTA)n	0	0	0	1	1.39288e-06		(AAACTTTCTA)n	0	0	0
(AAACTTTTTG)n	0	0	0	1	1.39288e-06		(AAACTTTTTG)n	0	0	0
(AAAG)n	0	0	0	2076	0.00289161		(AAAG)n	0	0	0
(AAAGA)n	0	0	0	308	0.000429006		(AAAGA)n	0	0	0
(AAAGAA)n	0	0	0	80	0.00011143		(AAAGAA)n	0	0	0
(AAAGAAA)n	0	0	0	9	1.25359e-05		(AAAGAAA)n	0	0	0
(AAAGAAAA)n	0	0	0	1	1.39288e-06		(AAAGAAAA)n	0	0	0
(AAAGAAAG)n	0	0	0	2	2.78576e-06		(AAAGAAAG)n	0	0	0
(AAAGAAAGAA)n	0	0	0	1	1.39288e-06		(AAAGAAAGAA)n	0	0	0
(AAAGAACA)n	0	0	0	1	1.39288e-06		(AAAGAACA)n	0	0	0
(AAAGAAG)n	0	0	0	4	5.57151e-06		(AAAGAAG)n	0	0	0
(AAAGAAGG)n	0	0	0	1	1.39288e-06		(AAAGAAGG)n	0	0	0
(AAAGAC)n	0	0	0	3	4.17863e-06		(AAAGAC)n	0	0	0
(AAAGACAA)n	0	0	0	1	1.39288e-06		(AAAGACAA)n	0	0	0
(AAAGAG)n	0	0	0	19	2.64647e-05		(AAAGAG)n	0	0	0
(AAAGAGAAAG)n	0	0	0	1	1.39288e-06		(AAAGAGAAAG)n	0	0	0
(AAAGAGAG)n	0	0	0	1	1.39288e-06		(AAAGAGAG)n	0	0	0
(AAAGAGG)n	0	0	0	2	2.78576e-06		(AAAGAGG)n	0	0	0
(AAAGAT)n	0	0	0	2	2.78576e-06		(AAAGAT)n	0	0	0
(AAAGATA)n	0	0	0	1	1.39288e-06		(AAAGATA)n	0	0	0
(AAAGC)n	0	0	0	24	3.34291e-05		(AAAGC)n	0	0	0
(AAAGCA)n	0	0	0	9	1.25359e-05		(AAAGCA)n	0	0	0
(AAAGCAAG)n	0	0	0	1	1.39288e-06		(AAAGCAAG)n	0	0	0
(AAAGCAG)n	0	0	0	1	1.39288e-06		(AAAGCAG)n	0	0	0
(AAAGG)n	0	0	0	53	7.38225e-05		(AAAGG)n	0	0	0
(AAAGGA)n	0	0	0	8	1.1143e-05		(AAAGGA)n	0	0	0
(AAAGGAA)n	0	0	0	2	2.78576e-06		(AAAGGAA)n	0	0	0
(AAAGGAAGG)n	0	0	0	1	1.39288e-06		(AAAGGAAGG)n	0	0	0
(AAAGGAGAGG)n	0	0	0	1	1.39288e-06		(AAAGGAGAGG)n	0	0	0
(AAAGGATGT)n	0	0	0	1	1.39288e-06		(AAAGGATGT)n	0	0	0
(AAAGGC)n	0	0	0	4	5.57151e-06		(AAAGGC)n	0	0	0
(AAAGGCA)n	0	0	0	1	1.39288e-06		(AAAGGCA)n	0	0	0
(AAAGGG)n	0	0	0	2	2.78576e-06		(AAAGGG)n	0	0	0
(AAAGGGA)n	0	0	0	1	1.39288e-06		(AAAGGGA)n	0	0	0
(AAAGGGG)n	0	0	0	1	1.39288e-06		(AAAGGGG)n	0	0	0
(AAAGT)n	0	0	0	4	5.57151e-06		(AAAGT)n	0	0	0
(AAAGTA)n	0	0	0	5	6.96439e-06		(AAAGTA)n	0	0	0
(AAAGTC)n	0	0	0	1	1.39288e-06		(AAAGTC)n	0	0	0
(AAAGTCC)n	0	0	0	2	2.78576e-06		(AAAGTCC)n	0	0	0
(AAAGTG)n	0	0	0	2	2.78576e-06		(AAAGTG)n	0	0	0
(AAAGTTC)n	0	0	0	1	1.39288e-06		(AAAGTTC)n	0	0	0
(AAAGTTTAAC)n	0	0	0	1	1.39288e-06		(AAAGTTTAAC)n	0	0	0
(AAAT)n	0	0	0	8526	0.0118757		(AAAT)n	0	0	0
(AAATA)n	0	0	0	556	0.00077444		(AAATA)n	0	0	0
(AAATAA)n	0	0	0	96	0.000133716		(AAATAA)n	0	0	0
(AAATAAA)n	0	0	0	16	2.2286e-05		(AAATAAA)n	0	0	0
(AAATAAAT)n	0	0	0	2	2.78576e-06		(AAATAAAT)n	0	0	0
(AAATAAATT)n	0	0	0	1	1.39288e-06		(AAATAAATT)n	0	0	0
(AAATAACAT)n	0	0	0	1	1.39288e-06		(AAATAACAT)n	0	0	0
(AAATAACT)n	0	0	0	2	2.78576e-06		(AAATAACT)n	0	0	0
(AAATAAGCATA)n	0	0	0	1	1.39288e-06		(AAATAAGCATA)n	0	0	0
(AAATAAGT)n	0	0	0	3	4.17863e-06		(AAATAAGT)n	0	0	0
(AAATAAT)n	0	0	0	7	9.75015e-06		(AAATAAT)n	0	0	0
(AAATAC)n	0	0	0	8	1.1143e-05		(AAATAC)n	0	0	0
(AAATACAA)n	0	0	0	2	2.78576e-06		(AAATACAA)n	0	0	0
(AAATACAT)n	0	0	0	1	1.39288e-06		(AAATACAT)n	0	0	0
(AAATACATTGT)n	0	0	0	1	1.39288e-06		(AAATACATTGT)n	0	0	0
(AAATACT)n	0	0	0	4	5.57151e-06		(AAATACT)n	0	0	0
(AAATAG)n	0	0	0	4	5.57151e-06		(AAATAG)n	0	0	0
(AAATAGA)n	0	0	0	1	1.39288e-06		(AAATAGA)n	0	0	0
(AAATAGAGGC)n	0	0	0	1	1.39288e-06		(AAATAGAGGC)n	0	0	0
(AAATAGT)n	0	0	0	1	1.39288e-06		(AAATAGT)n	0	0	0
(AAATAT)n	0	0	0	12	1.67145e-05		(AAATAT)n	0	0	0
(AAATATA)n	0	0	0	1	1.39288e-06		(AAATATA)n	0	0	0
(AAATATAA)n	0	0	0	1	1.39288e-06		(AAATATAA)n	0	0	0
(AAATATAC)n	0	0	0	1	1.39288e-06		(AAATATAC)n	0	0	0
(AAATATAGT)n	0	0	0	1	1.39288e-06		(AAATATAGT)n	0	0	0
(AAATATC)n	0	0	0	1	1.39288e-06		(AAATATC)n	0	0	0
(AAATATCT)n	0	0	0	1	1.39288e-06		(AAATATCT)n	0	0	0
(AAATATGTT)n	0	0	0	1	1.39288e-06		(AAATATGTT)n	0	0	0
(AAATATT)n	0	0	0	1	1.39288e-06		(AAATATT)n	0	0	0
(AAATC)n	0	0	0	21	2.92504e-05		(AAATC)n	0	0	0
(AAATCA)n	0	0	0	1	1.39288e-06		(AAATCA)n	0	0	0
(AAATCAC)n	0	0	0	1	1.39288e-06		(AAATCAC)n	0	0	0
(AAATCACCAT)n	0	0	0	1	1.39288e-06		(AAATCACCAT)n	0	0	0
(AAATCATG)n	0	0	0	1	1.39288e-06		(AAATCATG)n	0	0	0
(AAATCC)n	0	0	0	1	1.39288e-06		(AAATCC)n	0	0	0
(AAATCCC)n	0	0	0	2	2.78576e-06		(AAATCCC)n	0	0	0
(AAATCG)n	0	0	0	1	1.39288e-06		(AAATCG)n	0	0	0
(AAATG)n	0	0	0	55	7.66083e-05		(AAATG)n	0	0	0
(AAATGA)n	0	0	0	3	4.17863e-06		(AAATGA)n	0	0	0
(AAATGAAATG)n	0	0	0	1	1.39288e-06		(AAATGAAATG)n	0	0	0
(AAATGAAC)n	0	0	0	1	1.39288e-06		(AAATGAAC)n	0	0	0
(AAATGACC)n	0	0	0	1	1.39288e-06		(AAATGACC)n	0	0	0
(AAATGC)n	0	0	0	1	1.39288e-06		(AAATGC)n	0	0	0
(AAATGCA)n	0	0	0	1	1.39288e-06		(AAATGCA)n	0	0	0
(AAATGCAATA)n	0	0	0	1	1.39288e-06		(AAATGCAATA)n	0	0	0
(AAATGCCC)n	0	0	0	4	5.57151e-06		(AAATGCCC)n	0	0	0
(AAATGCTTCA)n	0	0	0	1	1.39288e-06		(AAATGCTTCA)n	0	0	0
(AAATGGAATC)n	0	0	0	5	6.96439e-06		(AAATGGAATC)n	0	0	0
(AAATGT)n	0	0	0	6	8.35727e-06		(AAATGT)n	0	0	0
(AAATGTA)n	0	0	0	2	2.78576e-06		(AAATGTA)n	0	0	0
(AAATGTAAAG)n	0	0	0	1	1.39288e-06		(AAATGTAAAG)n	0	0	0
(AAATGTAT)n	0	0	0	2	2.78576e-06		(AAATGTAT)n	0	0	0
(AAATGTATAC)n	0	0	0	1	1.39288e-06		(AAATGTATAC)n	0	0	0
(AAATGTTACA)n	0	0	0	1	1.39288e-06		(AAATGTTACA)n	0	0	0
(AAATT)n	0	0	0	164	0.000228432		(AAATT)n	0	0	0
(AAATTA)n	0	0	0	11	1.53217e-05		(AAATTA)n	0	0	0
(AAATTAA)n	0	0	0	4	5.57151e-06		(AAATTAA)n	0	0	0
(AAATTAG)n	0	0	0	1	1.39288e-06		(AAATTAG)n	0	0	0
(AAATTAGATA)n	0	0	0	1	1.39288e-06		(AAATTAGATA)n	0	0	0
(AAATTAT)n	0	0	0	2	2.78576e-06		(AAATTAT)n	0	0	0
(AAATTC)n	0	0	0	3	4.17863e-06		(AAATTC)n	0	0	0
(AAATTG)n	0	0	0	2	2.78576e-06		(AAATTG)n	0	0	0
(AAATTGATA)n	0	0	0	1	1.39288e-06		(AAATTGATA)n	0	0	0
(AAATTGTAC)n	0	0	0	1	1.39288e-06		(AAATTGTAC)n	0	0	0
(AAATTT)n	0	0	0	26	3.62148e-05		(AAATTT)n	0	0	0
(AAATTTA)n	0	0	0	1	1.39288e-06		(AAATTTA)n	0	0	0
(AAATTTAA)n	0	0	0	3	4.17863e-06		(AAATTTAA)n	0	0	0
(AAATTTAGCA)n	0	0	0	2	2.78576e-06		(AAATTTAGCA)n	0	0	0
(AAATTTCT)n	0	0	0	1	1.39288e-06		(AAATTTCT)n	0	0	0
(AAATTTT)n	0	0	0	3	4.17863e-06		(AAATTTT)n	0	0	0
(AAATTTTAC)n	0	0	0	1	1.39288e-06		(AAATTTTAC)n	0	0	0
(AAC)n	0	0	0	4475	0.00623313		(AAC)n	0	0	0
(AACA)n	0	0	0	1369	0.00190685		(AACA)n	0	0	0
(AACAA)n	0	0	0	925	0.00128841		(AACAA)n	0	0	0
(AACAAA)n	0	0	0	96	0.000133716		(AACAAA)n	0	0	0
(AACAAAA)n	0	0	0	13	1.81074e-05		(AACAAAA)n	0	0	0
(AACAAAC)n	0	0	0	2	2.78576e-06		(AACAAAC)n	0	0	0
(AACAAC)n	0	0	0	71	9.88943e-05		(AACAAC)n	0	0	0
(AACAACA)n	0	0	0	12	1.67145e-05		(AACAACA)n	0	0	0
(AACAACAA)n	0	0	0	1	1.39288e-06		(AACAACAA)n	0	0	0
(AACAACC)n	0	0	0	1	1.39288e-06		(AACAACC)n	0	0	0
(AACAACCA)n	0	0	0	1	1.39288e-06		(AACAACCA)n	0	0	0
(AACAACT)n	0	0	0	2	2.78576e-06		(AACAACT)n	0	0	0
(AACAAG)n	0	0	0	17	2.36789e-05		(AACAAG)n	0	0	0
(AACAAGA)n	0	0	0	7	9.75015e-06		(AACAAGA)n	0	0	0
(AACAAGG)n	0	0	0	1	1.39288e-06		(AACAAGG)n	0	0	0
(AACAAGGT)n	0	0	0	1	1.39288e-06		(AACAAGGT)n	0	0	0
(AACAAGT)n	0	0	0	1	1.39288e-06		(AACAAGT)n	0	0	0
(AACAAT)n	0	0	0	98	0.000136502		(AACAAT)n	0	0	0
(AACAATA)n	0	0	0	12	1.67145e-05		(AACAATA)n	0	0	0
(AACAATAC)n	0	0	0	8	1.1143e-05		(AACAATAC)n	0	0	0
(AACAATAG)n	0	0	0	1	1.39288e-06		(AACAATAG)n	0	0	0
(AACAATAT)n	0	0	0	1	1.39288e-06		(AACAATAT)n	0	0	0
(AACAATATT)n	0	0	0	1	1.39288e-06		(AACAATATT)n	0	0	0
(AACAATC)n	0	0	0	2	2.78576e-06		(AACAATC)n	0	0	0
(AACAATG)n	0	0	0	3	4.17863e-06		(AACAATG)n	0	0	0
(AACAATGA)n	0	0	0	1	1.39288e-06		(AACAATGA)n	0	0	0
(AACAATT)n	0	0	0	14	1.95003e-05		(AACAATT)n	0	0	0
(AACAATTGT)n	0	0	0	1	1.39288e-06		(AACAATTGT)n	0	0	0
(AACAC)n	0	0	0	49	6.8251e-05		(AACAC)n	0	0	0
(AACACA)n	0	0	0	33	4.5965e-05		(AACACA)n	0	0	0
(AACACAA)n	0	0	0	9	1.25359e-05		(AACACAA)n	0	0	0
(AACACAC)n	0	0	0	2	2.78576e-06		(AACACAC)n	0	0	0
(AACACAG)n	0	0	0	3	4.17863e-06		(AACACAG)n	0	0	0
(AACACAT)n	0	0	0	2	2.78576e-06		(AACACAT)n	0	0	0
(AACACC)n	0	0	0	8	1.1143e-05		(AACACC)n	0	0	0
(AACACCT)n	0	0	0	1	1.39288e-06		(AACACCT)n	0	0	0
(AACACT)n	0	0	0	6	8.35727e-06		(AACACT)n	0	0	0
(AACACTT)n	0	0	0	1	1.39288e-06		(AACACTT)n	0	0	0
(AACAG)n	0	0	0	36	5.01436e-05		(AACAG)n	0	0	0
(AACAGA)n	0	0	0	30	4.17863e-05		(AACAGA)n	0	0	0
(AACAGAA)n	0	0	0	19	2.64647e-05		(AACAGAA)n	0	0	0
(AACAGAAG)n	0	0	0	1	1.39288e-06		(AACAGAAG)n	0	0	0
(AACAGAC)n	0	0	0	1	1.39288e-06		(AACAGAC)n	0	0	0
(AACAGAG)n	0	0	0	5	6.96439e-06		(AACAGAG)n	0	0	0
(AACAGAGTA)n	0	0	0	1	1.39288e-06		(AACAGAGTA)n	0	0	0
(AACAGATT)n	0	0	0	1	1.39288e-06		(AACAGATT)n	0	0	0
(AACAGC)n	0	0	0	14	1.95003e-05		(AACAGC)n	0	0	0
(AACAGCT)n	0	0	0	1	1.39288e-06		(AACAGCT)n	0	0	0
(AACAGG)n	0	0	0	2	2.78576e-06		(AACAGG)n	0	0	0
(AACAGGA)n	0	0	0	4	5.57151e-06		(AACAGGA)n	0	0	0
(AACAGGC)n	0	0	0	3	4.17863e-06		(AACAGGC)n	0	0	0
(AACAGGG)n	0	0	0	1	1.39288e-06		(AACAGGG)n	0	0	0
(AACAGT)n	0	0	0	5	6.96439e-06		(AACAGT)n	0	0	0
(AACAGTA)n	0	0	0	1	1.39288e-06		(AACAGTA)n	0	0	0
(AACAGTCT)n	0	0	0	1	1.39288e-06		(AACAGTCT)n	0	0	0
(AACAGTT)n	0	0	0	2	2.78576e-06		(AACAGTT)n	0	0	0
(AACAGTTT)n	0	0	0	1	1.39288e-06		(AACAGTTT)n	0	0	0
(AACAT)n	0	0	0	40	5.57151e-05		(AACAT)n	0	0	0
(AACATA)n	0	0	0	33	4.5965e-05		(AACATA)n	0	0	0
(AACATAA)n	0	0	0	17	2.36789e-05		(AACATAA)n	0	0	0
(AACATAC)n	0	0	0	1	1.39288e-06		(AACATAC)n	0	0	0
(AACATAG)n	0	0	0	5	6.96439e-06		(AACATAG)n	0	0	0
(AACATAGA)n	0	0	0	1	1.39288e-06		(AACATAGA)n	0	0	0
(AACATAGACA)n	0	0	0	1	1.39288e-06		(AACATAGACA)n	0	0	0
(AACATAT)n	0	0	0	14	1.95003e-05		(AACATAT)n	0	0	0
(AACATATA)n	0	0	0	1	1.39288e-06		(AACATATA)n	0	0	0
(AACATATTT)n	0	0	0	1	1.39288e-06		(AACATATTT)n	0	0	0
(AACATC)n	0	0	0	2	2.78576e-06		(AACATC)n	0	0	0
(AACATCA)n	0	0	0	2	2.78576e-06		(AACATCA)n	0	0	0
(AACATG)n	0	0	0	3	4.17863e-06		(AACATG)n	0	0	0
(AACATGA)n	0	0	0	2	2.78576e-06		(AACATGA)n	0	0	0
(AACATGC)n	0	0	0	1	1.39288e-06		(AACATGC)n	0	0	0
(AACATGGGTA)n	0	0	0	1	1.39288e-06		(AACATGGGTA)n	0	0	0
(AACATGT)n	0	0	0	2	2.78576e-06		(AACATGT)n	0	0	0
(AACATT)n	0	0	0	20	2.78576e-05		(AACATT)n	0	0	0
(AACATTA)n	0	0	0	7	9.75015e-06		(AACATTA)n	0	0	0
(AACATTC)n	0	0	0	5	6.96439e-06		(AACATTC)n	0	0	0
(AACATTG)n	0	0	0	2	2.78576e-06		(AACATTG)n	0	0	0
(AACATTT)n	0	0	0	4	5.57151e-06		(AACATTT)n	0	0	0
(AACATTTT)n	0	0	0	1	1.39288e-06		(AACATTTT)n	0	0	0
(AACC)n	0	0	0	261	0.000363541		(AACC)n	0	0	0
(AACCA)n	0	0	0	44	6.12866e-05		(AACCA)n	0	0	0
(AACCAA)n	0	0	0	14	1.95003e-05		(AACCAA)n	0	0	0
(AACCAAG)n	0	0	0	1	1.39288e-06		(AACCAAG)n	0	0	0
(AACCAAT)n	0	0	0	1	1.39288e-06		(AACCAAT)n	0	0	0
(AACCAC)n	0	0	0	4	5.57151e-06		(AACCAC)n	0	0	0
(AACCACA)n	0	0	0	3	4.17863e-06		(AACCACA)n	0	0	0
(AACCAG)n	0	0	0	1	1.39288e-06		(AACCAG)n	0	0	0
(AACCAGA)n	0	0	0	1	1.39288e-06		(AACCAGA)n	0	0	0
(AACCAGC)n	0	0	0	1	1.39288e-06		(AACCAGC)n	0	0	0
(AACCAT)n	0	0	0	4	5.57151e-06		(AACCAT)n	0	0	0
(AACCATA)n	0	0	0	1	1.39288e-06		(AACCATA)n	0	0	0
(AACCATG)n	0	0	0	1	1.39288e-06		(AACCATG)n	0	0	0
(AACCATT)n	0	0	0	2	2.78576e-06		(AACCATT)n	0	0	0
(AACCC)n	0	0	0	15	2.08932e-05		(AACCC)n	0	0	0
(AACCCA)n	0	0	0	2	2.78576e-06		(AACCCA)n	0	0	0
(AACCCC)n	0	0	0	1	1.39288e-06		(AACCCC)n	0	0	0
(AACCCCA)n	0	0	0	1	1.39288e-06		(AACCCCA)n	0	0	0
(AACCCCC)n	0	0	0	1	1.39288e-06		(AACCCCC)n	0	0	0
(AACCCGCTC)n	0	0	0	1	1.39288e-06		(AACCCGCTC)n	0	0	0
(AACCCT)n	0	0	0	20	2.78576e-05		(AACCCT)n	0	0	0
(AACCCTAAAG)n	0	0	0	1	1.39288e-06		(AACCCTAAAG)n	0	0	0
(AACCCTG)n	0	0	0	2	2.78576e-06		(AACCCTG)n	0	0	0
(AACCCTT)n	0	0	0	2	2.78576e-06		(AACCCTT)n	0	0	0
(AACCGTA)n	0	0	0	1	1.39288e-06		(AACCGTA)n	0	0	0
(AACCT)n	0	0	0	4	5.57151e-06		(AACCT)n	0	0	0
(AACCTA)n	0	0	0	3	4.17863e-06		(AACCTA)n	0	0	0
(AACCTAA)n	0	0	0	1	1.39288e-06		(AACCTAA)n	0	0	0
(AACCTC)n	0	0	0	5	6.96439e-06		(AACCTC)n	0	0	0
(AACCTCAG)n	0	0	0	1	1.39288e-06		(AACCTCAG)n	0	0	0
(AACCTCT)n	0	0	0	1	1.39288e-06		(AACCTCT)n	0	0	0
(AACCTG)n	0	0	0	3	4.17863e-06		(AACCTG)n	0	0	0
(AACCTT)n	0	0	0	1	1.39288e-06		(AACCTT)n	0	0	0
(AACCTTT)n	0	0	0	2	2.78576e-06		(AACCTTT)n	0	0	0
(AACG)n	0	0	0	1	1.39288e-06		(AACG)n	0	0	0
(AACGA)n	0	0	0	1	1.39288e-06		(AACGA)n	0	0	0
(AACGAA)n	0	0	0	1	1.39288e-06		(AACGAA)n	0	0	0
(AACGGC)n	0	0	0	1	1.39288e-06		(AACGGC)n	0	0	0
(AACGTATTA)n	0	0	0	1	1.39288e-06		(AACGTATTA)n	0	0	0
(AACGTG)n	0	0	0	1	1.39288e-06		(AACGTG)n	0	0	0
(AACT)n	0	0	0	52	7.24297e-05		(AACT)n	0	0	0
(AACTA)n	0	0	0	34	4.73578e-05		(AACTA)n	0	0	0
(AACTAA)n	0	0	0	23	3.20362e-05		(AACTAA)n	0	0	0
(AACTAAAA)n	0	0	0	1	1.39288e-06		(AACTAAAA)n	0	0	0
(AACTAAC)n	0	0	0	1	1.39288e-06		(AACTAAC)n	0	0	0
(AACTAAG)n	0	0	0	2	2.78576e-06		(AACTAAG)n	0	0	0
(AACTAAT)n	0	0	0	14	1.95003e-05		(AACTAAT)n	0	0	0
(AACTAC)n	0	0	0	2	2.78576e-06		(AACTAC)n	0	0	0
(AACTACA)n	0	0	0	1	1.39288e-06		(AACTACA)n	0	0	0
(AACTACT)n	0	0	0	1	1.39288e-06		(AACTACT)n	0	0	0
(AACTACTT)n	0	0	0	1	1.39288e-06		(AACTACTT)n	0	0	0
(AACTAG)n	0	0	0	7	9.75015e-06		(AACTAG)n	0	0	0
(AACTAGC)n	0	0	0	1	1.39288e-06		(AACTAGC)n	0	0	0
(AACTAT)n	0	0	0	4	5.57151e-06		(AACTAT)n	0	0	0
(AACTATA)n	0	0	0	7	9.75015e-06		(AACTATA)n	0	0	0
(AACTATAT)n	0	0	0	1	1.39288e-06		(AACTATAT)n	0	0	0
(AACTATC)n	0	0	0	1	1.39288e-06		(AACTATC)n	0	0	0
(AACTATG)n	0	0	0	1	1.39288e-06		(AACTATG)n	0	0	0
(AACTATT)n	0	0	0	8	1.1143e-05		(AACTATT)n	0	0	0
(AACTATTT)n	0	0	0	1	1.39288e-06		(AACTATTT)n	0	0	0
(AACTC)n	0	0	0	9	1.25359e-05		(AACTC)n	0	0	0
(AACTCA)n	0	0	0	2	2.78576e-06		(AACTCA)n	0	0	0
(AACTCAC)n	0	0	0	2	2.78576e-06		(AACTCAC)n	0	0	0
(AACTCAG)n	0	0	0	2	2.78576e-06		(AACTCAG)n	0	0	0
(AACTCAT)n	0	0	0	1	1.39288e-06		(AACTCAT)n	0	0	0
(AACTCATG)n	0	0	0	1	1.39288e-06		(AACTCATG)n	0	0	0
(AACTCC)n	0	0	0	2	2.78576e-06		(AACTCC)n	0	0	0
(AACTCCA)n	0	0	0	2	2.78576e-06		(AACTCCA)n	0	0	0
(AACTCCC)n	0	0	0	9	1.25359e-05		(AACTCCC)n	0	0	0
(AACTCCTCT)n	0	0	0	1	1.39288e-06		(AACTCCTCT)n	0	0	0
(AACTCT)n	0	0	0	3	4.17863e-06		(AACTCT)n	0	0	0
(AACTCTC)n	0	0	0	4	5.57151e-06		(AACTCTC)n	0	0	0
(AACTCTT)n	0	0	0	2	2.78576e-06		(AACTCTT)n	0	0	0
(AACTG)n	0	0	0	9	1.25359e-05		(AACTG)n	0	0	0
(AACTGA)n	0	0	0	5	6.96439e-06		(AACTGA)n	0	0	0
(AACTGAAG)n	0	0	0	1	1.39288e-06		(AACTGAAG)n	0	0	0
(AACTGAT)n	0	0	0	3	4.17863e-06		(AACTGAT)n	0	0	0
(AACTGGA)n	0	0	0	1	1.39288e-06		(AACTGGA)n	0	0	0
(AACTGGAC)n	0	0	0	1	1.39288e-06		(AACTGGAC)n	0	0	0
(AACTGT)n	0	0	0	14	1.95003e-05		(AACTGT)n	0	0	0
(AACTGTA)n	0	0	0	1	1.39288e-06		(AACTGTA)n	0	0	0
(AACTGTAATG)n	0	0	0	1	1.39288e-06		(AACTGTAATG)n	0	0	0
(AACTGTT)n	0	0	0	2	2.78576e-06		(AACTGTT)n	0	0	0
(AACTT)n	0	0	0	10	1.39288e-05		(AACTT)n	0	0	0
(AACTTA)n	0	0	0	8	1.1143e-05		(AACTTA)n	0	0	0
(AACTTAA)n	0	0	0	5	6.96439e-06		(AACTTAA)n	0	0	0
(AACTTAT)n	0	0	0	9	1.25359e-05		(AACTTAT)n	0	0	0
(AACTTATAA)n	0	0	0	1	1.39288e-06		(AACTTATAA)n	0	0	0
(AACTTC)n	0	0	0	1	1.39288e-06		(AACTTC)n	0	0	0
(AACTTCA)n	0	0	0	1	1.39288e-06		(AACTTCA)n	0	0	0
(AACTTCT)n	0	0	0	1	1.39288e-06		(AACTTCT)n	0	0	0
(AACTTG)n	0	0	0	6	8.35727e-06		(AACTTG)n	0	0	0
(AACTTGT)n	0	0	0	2	2.78576e-06		(AACTTGT)n	0	0	0
(AACTTGTT)n	0	0	0	1	1.39288e-06		(AACTTGTT)n	0	0	0
(AACTTT)n	0	0	0	17	2.36789e-05		(AACTTT)n	0	0	0
(AACTTTA)n	0	0	0	6	8.35727e-06		(AACTTTA)n	0	0	0
(AACTTTAT)n	0	0	0	1	1.39288e-06		(AACTTTAT)n	0	0	0
(AACTTTATGG)n	0	0	0	1	1.39288e-06		(AACTTTATGG)n	0	0	0
(AACTTTC)n	0	0	0	1	1.39288e-06		(AACTTTC)n	0	0	0
(AACTTTG)n	0	0	0	1	1.39288e-06		(AACTTTG)n	0	0	0
(AACTTTT)n	0	0	0	9	1.25359e-05		(AACTTTT)n	0	0	0
(AAG)n	0	0	0	506	0.000704796		(AAG)n	0	0	0
(AAGA)n	0	0	0	751	0.00104605		(AAGA)n	0	0	0
(AAGAA)n	0	0	0	280	0.000390006		(AAGAA)n	0	0	0
(AAGAAA)n	0	0	0	67	9.33228e-05		(AAGAAA)n	0	0	0
(AAGAAAA)n	0	0	0	12	1.67145e-05		(AAGAAAA)n	0	0	0
(AAGAAAAT)n	0	0	0	1	1.39288e-06		(AAGAAAAT)n	0	0	0
(AAGAAAG)n	0	0	0	4	5.57151e-06		(AAGAAAG)n	0	0	0
(AAGAAAGC)n	0	0	0	2	2.78576e-06		(AAGAAAGC)n	0	0	0
(AAGAAAT)n	0	0	0	1	1.39288e-06		(AAGAAAT)n	0	0	0
(AAGAAC)n	0	0	0	19	2.64647e-05		(AAGAAC)n	0	0	0
(AAGAACA)n	0	0	0	10	1.39288e-05		(AAGAACA)n	0	0	0
(AAGAACT)n	0	0	0	1	1.39288e-06		(AAGAACT)n	0	0	0
(AAGAACTG)n	0	0	0	1	1.39288e-06		(AAGAACTG)n	0	0	0
(AAGAAG)n	0	0	0	16	2.2286e-05		(AAGAAG)n	0	0	0
(AAGAAGA)n	0	0	0	4	5.57151e-06		(AAGAAGA)n	0	0	0
(AAGAAGC)n	0	0	0	6	8.35727e-06		(AAGAAGC)n	0	0	0
(AAGAAGG)n	0	0	0	4	5.57151e-06		(AAGAAGG)n	0	0	0
(AAGAAGGA)n	0	0	0	1	1.39288e-06		(AAGAAGGA)n	0	0	0
(AAGAAGT)n	0	0	0	3	4.17863e-06		(AAGAAGT)n	0	0	0
(AAGAAT)n	0	0	0	48	6.68581e-05		(AAGAAT)n	0	0	0
(AAGAATA)n	0	0	0	21	2.92504e-05		(AAGAATA)n	0	0	0
(AAGAATAA)n	0	0	0	1	1.39288e-06		(AAGAATAA)n	0	0	0
(AAGAATAG)n	0	0	0	1	1.39288e-06		(AAGAATAG)n	0	0	0
(AAGAATAT)n	0	0	0	2	2.78576e-06		(AAGAATAT)n	0	0	0
(AAGAATC)n	0	0	0	2	2.78576e-06		(AAGAATC)n	0	0	0
(AAGAATG)n	0	0	0	10	1.39288e-05		(AAGAATG)n	0	0	0
(AAGAATT)n	0	0	0	6	8.35727e-06		(AAGAATT)n	0	0	0
(AAGAC)n	0	0	0	28	3.90006e-05		(AAGAC)n	0	0	0
(AAGACA)n	0	0	0	23	3.20362e-05		(AAGACA)n	0	0	0
(AAGACAA)n	0	0	0	13	1.81074e-05		(AAGACAA)n	0	0	0
(AAGACAAG)n	0	0	0	1	1.39288e-06		(AAGACAAG)n	0	0	0
(AAGACAAT)n	0	0	0	1	1.39288e-06		(AAGACAAT)n	0	0	0
(AAGACAC)n	0	0	0	1	1.39288e-06		(AAGACAC)n	0	0	0
(AAGACAG)n	0	0	0	8	1.1143e-05		(AAGACAG)n	0	0	0
(AAGACAT)n	0	0	0	2	2.78576e-06		(AAGACAT)n	0	0	0
(AAGACC)n	0	0	0	2	2.78576e-06		(AAGACC)n	0	0	0
(AAGACCA)n	0	0	0	1	1.39288e-06		(AAGACCA)n	0	0	0
(AAGACT)n	0	0	0	5	6.96439e-06		(AAGACT)n	0	0	0
(AAGACTA)n	0	0	0	1	1.39288e-06		(AAGACTA)n	0	0	0
(AAGACTATA)n	0	0	0	1	1.39288e-06		(AAGACTATA)n	0	0	0
(AAGACTTA)n	0	0	0	1	1.39288e-06		(AAGACTTA)n	0	0	0
(AAGAG)n	0	0	0	41	5.7108e-05		(AAGAG)n	0	0	0
(AAGAGA)n	0	0	0	11	1.53217e-05		(AAGAGA)n	0	0	0
(AAGAGAA)n	0	0	0	1	1.39288e-06		(AAGAGAA)n	0	0	0
(AAGAGAAGAG)n	0	0	0	2	2.78576e-06		(AAGAGAAGAG)n	0	0	0
(AAGAGAC)n	0	0	0	3	4.17863e-06		(AAGAGAC)n	0	0	0
(AAGAGAG)n	0	0	0	1	1.39288e-06		(AAGAGAG)n	0	0	0
(AAGAGAT)n	0	0	0	4	5.57151e-06		(AAGAGAT)n	0	0	0
(AAGAGATA)n	0	0	0	1	1.39288e-06		(AAGAGATA)n	0	0	0
(AAGAGATG)n	0	0	0	1	1.39288e-06		(AAGAGATG)n	0	0	0
(AAGAGATT)n	0	0	0	1	1.39288e-06		(AAGAGATT)n	0	0	0
(AAGAGC)n	0	0	0	9	1.25359e-05		(AAGAGC)n	0	0	0
(AAGAGCA)n	0	0	0	3	4.17863e-06		(AAGAGCA)n	0	0	0
(AAGAGCC)n	0	0	0	4	5.57151e-06		(AAGAGCC)n	0	0	0
(AAGAGCT)n	0	0	0	1	1.39288e-06		(AAGAGCT)n	0	0	0
(AAGAGG)n	0	0	0	17	2.36789e-05		(AAGAGG)n	0	0	0
(AAGAGGC)n	0	0	0	5	6.96439e-06		(AAGAGGC)n	0	0	0
(AAGAGGGGGC)n	0	0	0	1	1.39288e-06		(AAGAGGGGGC)n	0	0	0
(AAGAGGT)n	0	0	0	2	2.78576e-06		(AAGAGGT)n	0	0	0
(AAGAGT)n	0	0	0	4	5.57151e-06		(AAGAGT)n	0	0	0
(AAGAGTA)n	0	0	0	1	1.39288e-06		(AAGAGTA)n	0	0	0
(AAGAGTG)n	0	0	0	1	1.39288e-06		(AAGAGTG)n	0	0	0
(AAGAGTGA)n	0	0	0	2	2.78576e-06		(AAGAGTGA)n	0	0	0
(AAGAGTT)n	0	0	0	6	8.35727e-06		(AAGAGTT)n	0	0	0
(AAGAT)n	0	0	0	44	6.12866e-05		(AAGAT)n	0	0	0
(AAGATA)n	0	0	0	37	5.15365e-05		(AAGATA)n	0	0	0
(AAGATAA)n	0	0	0	21	2.92504e-05		(AAGATAA)n	0	0	0
(AAGATAC)n	0	0	0	3	4.17863e-06		(AAGATAC)n	0	0	0
(AAGATACTTC)n	0	0	0	1	1.39288e-06		(AAGATACTTC)n	0	0	0
(AAGATAG)n	0	0	0	4	5.57151e-06		(AAGATAG)n	0	0	0
(AAGATAT)n	0	0	0	10	1.39288e-05		(AAGATAT)n	0	0	0
(AAGATATT)n	0	0	0	1	1.39288e-06		(AAGATATT)n	0	0	0
(AAGATC)n	0	0	0	3	4.17863e-06		(AAGATC)n	0	0	0
(AAGATCA)n	0	0	0	2	2.78576e-06		(AAGATCA)n	0	0	0
(AAGATCC)n	0	0	0	1	1.39288e-06		(AAGATCC)n	0	0	0
(AAGATCG)n	0	0	0	1	1.39288e-06		(AAGATCG)n	0	0	0
(AAGATG)n	0	0	0	22	3.06433e-05		(AAGATG)n	0	0	0
(AAGATGA)n	0	0	0	10	1.39288e-05		(AAGATGA)n	0	0	0
(AAGATGAA)n	0	0	0	1	1.39288e-06		(AAGATGAA)n	0	0	0
(AAGATGAC)n	0	0	0	1	1.39288e-06		(AAGATGAC)n	0	0	0
(AAGATGC)n	0	0	0	1	1.39288e-06		(AAGATGC)n	0	0	0
(AAGATGG)n	0	0	0	3	4.17863e-06		(AAGATGG)n	0	0	0
(AAGATGT)n	0	0	0	3	4.17863e-06		(AAGATGT)n	0	0	0
(AAGATT)n	0	0	0	15	2.08932e-05		(AAGATT)n	0	0	0
(AAGATTA)n	0	0	0	12	1.67145e-05		(AAGATTA)n	0	0	0
(AAGATTC)n	0	0	0	2	2.78576e-06		(AAGATTC)n	0	0	0
(AAGATTG)n	0	0	0	1	1.39288e-06		(AAGATTG)n	0	0	0
(AAGATTGG)n	0	0	0	1	1.39288e-06		(AAGATTGG)n	0	0	0
(AAGATTT)n	0	0	0	5	6.96439e-06		(AAGATTT)n	0	0	0
(AAGATTTT)n	0	0	0	1	1.39288e-06		(AAGATTTT)n	0	0	0
(AAGC)n	0	0	0	136	0.000189431		(AAGC)n	0	0	0
(AAGCA)n	0	0	0	38	5.29294e-05		(AAGCA)n	0	0	0
(AAGCAA)n	0	0	0	29	4.03935e-05		(AAGCAA)n	0	0	0
(AAGCAAC)n	0	0	0	3	4.17863e-06		(AAGCAAC)n	0	0	0
(AAGCAAG)n	0	0	0	2	2.78576e-06		(AAGCAAG)n	0	0	0
(AAGCAAGA)n	0	0	0	1	1.39288e-06		(AAGCAAGA)n	0	0	0
(AAGCAAT)n	0	0	0	2	2.78576e-06		(AAGCAAT)n	0	0	0
(AAGCAC)n	0	0	0	6	8.35727e-06		(AAGCAC)n	0	0	0
(AAGCACA)n	0	0	0	5	6.96439e-06		(AAGCACA)n	0	0	0
(AAGCACT)n	0	0	0	1	1.39288e-06		(AAGCACT)n	0	0	0
(AAGCAG)n	0	0	0	16	2.2286e-05		(AAGCAG)n	0	0	0
(AAGCAGA)n	0	0	0	1	1.39288e-06		(AAGCAGA)n	0	0	0
(AAGCAGAA)n	0	0	0	1	1.39288e-06		(AAGCAGAA)n	0	0	0
(AAGCAGAATTT)n	0	0	0	1	1.39288e-06		(AAGCAGAATTT)n	0	0	0
(AAGCAGC)n	0	0	0	1	1.39288e-06		(AAGCAGC)n	0	0	0
(AAGCAGG)n	0	0	0	8	1.1143e-05		(AAGCAGG)n	0	0	0
(AAGCAT)n	0	0	0	3	4.17863e-06		(AAGCAT)n	0	0	0
(AAGCATA)n	0	0	0	4	5.57151e-06		(AAGCATA)n	0	0	0
(AAGCATC)n	0	0	0	1	1.39288e-06		(AAGCATC)n	0	0	0
(AAGCATG)n	0	0	0	1	1.39288e-06		(AAGCATG)n	0	0	0
(AAGCATT)n	0	0	0	1	1.39288e-06		(AAGCATT)n	0	0	0
(AAGCC)n	0	0	0	5	6.96439e-06		(AAGCC)n	0	0	0
(AAGCCA)n	0	0	0	5	6.96439e-06		(AAGCCA)n	0	0	0
(AAGCCAG)n	0	0	0	1	1.39288e-06		(AAGCCAG)n	0	0	0
(AAGCCC)n	0	0	0	1	1.39288e-06		(AAGCCC)n	0	0	0
(AAGCCCCA)n	0	0	0	1	1.39288e-06		(AAGCCCCA)n	0	0	0
(AAGCCT)n	0	0	0	1	1.39288e-06		(AAGCCT)n	0	0	0
(AAGCCTTAA)n	0	0	0	1	1.39288e-06		(AAGCCTTAA)n	0	0	0
(AAGCGAC)n	0	0	0	1	1.39288e-06		(AAGCGAC)n	0	0	0
(AAGCGAG)n	0	0	0	1	1.39288e-06		(AAGCGAG)n	0	0	0
(AAGCGG)n	0	0	0	1	1.39288e-06		(AAGCGG)n	0	0	0
(AAGCTA)n	0	0	0	2	2.78576e-06		(AAGCTA)n	0	0	0
(AAGCTAA)n	0	0	0	1	1.39288e-06		(AAGCTAA)n	0	0	0
(AAGCTAC)n	0	0	0	1	1.39288e-06		(AAGCTAC)n	0	0	0
(AAGCTAGA)n	0	0	0	1	1.39288e-06		(AAGCTAGA)n	0	0	0
(AAGCTC)n	0	0	0	2	2.78576e-06		(AAGCTC)n	0	0	0
(AAGCTCA)n	0	0	0	1	1.39288e-06		(AAGCTCA)n	0	0	0
(AAGCTCC)n	0	0	0	1	1.39288e-06		(AAGCTCC)n	0	0	0
(AAGCTCT)n	0	0	0	1	1.39288e-06		(AAGCTCT)n	0	0	0
(AAGCTG)n	0	0	0	1	1.39288e-06		(AAGCTG)n	0	0	0
(AAGCTGCT)n	0	0	0	4	5.57151e-06		(AAGCTGCT)n	0	0	0
(AAGCTGG)n	0	0	0	1	1.39288e-06		(AAGCTGG)n	0	0	0
(AAGCTT)n	0	0	0	4	5.57151e-06		(AAGCTT)n	0	0	0
(AAGCTTA)n	0	0	0	1	1.39288e-06		(AAGCTTA)n	0	0	0
(AAGCTTATAT)n	0	0	0	1	1.39288e-06		(AAGCTTATAT)n	0	0	0
(AAGG)n	0	0	0	928	0.00129259		(AAGG)n	0	0	0
(AAGGA)n	0	0	0	46	6.40724e-05		(AAGGA)n	0	0	0
(AAGGAA)n	0	0	0	8	1.1143e-05		(AAGGAA)n	0	0	0
(AAGGAAA)n	0	0	0	1	1.39288e-06		(AAGGAAA)n	0	0	0
(AAGGAAAG)n	0	0	0	3	4.17863e-06		(AAGGAAAG)n	0	0	0
(AAGGAAC)n	0	0	0	3	4.17863e-06		(AAGGAAC)n	0	0	0
(AAGGAAG)n	0	0	0	4	5.57151e-06		(AAGGAAG)n	0	0	0
(AAGGAAGG)n	0	0	0	5	6.96439e-06		(AAGGAAGG)n	0	0	0
(AAGGAAT)n	0	0	0	5	6.96439e-06		(AAGGAAT)n	0	0	0
(AAGGAC)n	0	0	0	8	1.1143e-05		(AAGGAC)n	0	0	0
(AAGGACA)n	0	0	0	2	2.78576e-06		(AAGGACA)n	0	0	0
(AAGGACT)n	0	0	0	1	1.39288e-06		(AAGGACT)n	0	0	0
(AAGGAG)n	0	0	0	10	1.39288e-05		(AAGGAG)n	0	0	0
(AAGGAGC)n	0	0	0	5	6.96439e-06		(AAGGAGC)n	0	0	0
(AAGGAGG)n	0	0	0	1	1.39288e-06		(AAGGAGG)n	0	0	0
(AAGGAGGG)n	0	0	0	1	1.39288e-06		(AAGGAGGG)n	0	0	0
(AAGGAT)n	0	0	0	5	6.96439e-06		(AAGGAT)n	0	0	0
(AAGGATA)n	0	0	0	5	6.96439e-06		(AAGGATA)n	0	0	0
(AAGGATG)n	0	0	0	4	5.57151e-06		(AAGGATG)n	0	0	0
(AAGGATT)n	0	0	0	2	2.78576e-06		(AAGGATT)n	0	0	0
(AAGGC)n	0	0	0	18	2.50718e-05		(AAGGC)n	0	0	0
(AAGGCA)n	0	0	0	11	1.53217e-05		(AAGGCA)n	0	0	0
(AAGGCAA)n	0	0	0	1	1.39288e-06		(AAGGCAA)n	0	0	0
(AAGGCAC)n	0	0	0	2	2.78576e-06		(AAGGCAC)n	0	0	0
(AAGGCAG)n	0	0	0	3	4.17863e-06		(AAGGCAG)n	0	0	0
(AAGGCAGA)n	0	0	0	1	1.39288e-06		(AAGGCAGA)n	0	0	0
(AAGGCAGG)n	0	0	0	2	2.78576e-06		(AAGGCAGG)n	0	0	0
(AAGGCAT)n	0	0	0	2	2.78576e-06		(AAGGCAT)n	0	0	0
(AAGGCC)n	0	0	0	5	6.96439e-06		(AAGGCC)n	0	0	0
(AAGGCCA)n	0	0	0	1	1.39288e-06		(AAGGCCA)n	0	0	0
(AAGGCCT)n	0	0	0	1	1.39288e-06		(AAGGCCT)n	0	0	0
(AAGGCT)n	0	0	0	1	1.39288e-06		(AAGGCT)n	0	0	0
(AAGGG)n	0	0	0	48	6.68581e-05		(AAGGG)n	0	0	0
(AAGGGA)n	0	0	0	10	1.39288e-05		(AAGGGA)n	0	0	0
(AAGGGAGGGG)n	0	0	0	1	1.39288e-06		(AAGGGAGGGG)n	0	0	0
(AAGGGG)n	0	0	0	9	1.25359e-05		(AAGGGG)n	0	0	0
(AAGGGGG)n	0	0	0	1	1.39288e-06		(AAGGGGG)n	0	0	0
(AAGGGTA)n	0	0	0	1	1.39288e-06		(AAGGGTA)n	0	0	0
(AAGGT)n	0	0	0	7	9.75015e-06		(AAGGT)n	0	0	0
(AAGGTA)n	0	0	0	9	1.25359e-05		(AAGGTA)n	0	0	0
(AAGGTAA)n	0	0	0	1	1.39288e-06		(AAGGTAA)n	0	0	0
(AAGGTAC)n	0	0	0	2	2.78576e-06		(AAGGTAC)n	0	0	0
(AAGGTAG)n	0	0	0	1	1.39288e-06		(AAGGTAG)n	0	0	0
(AAGGTC)n	0	0	0	4	5.57151e-06		(AAGGTC)n	0	0	0
(AAGGTG)n	0	0	0	3	4.17863e-06		(AAGGTG)n	0	0	0
(AAGGTGA)n	0	0	0	1	1.39288e-06		(AAGGTGA)n	0	0	0
(AAGGTGG)n	0	0	0	1	1.39288e-06		(AAGGTGG)n	0	0	0
(AAGGTT)n	0	0	0	1	1.39288e-06		(AAGGTT)n	0	0	0
(AAGGTTA)n	0	0	0	1	1.39288e-06		(AAGGTTA)n	0	0	0
(AAGGTTG)n	0	0	0	1	1.39288e-06		(AAGGTTG)n	0	0	0
(AAGGTTTC)n	0	0	0	2	2.78576e-06		(AAGGTTTC)n	0	0	0
(AAGT)n	0	0	0	42	5.85009e-05		(AAGT)n	0	0	0
(AAGTA)n	0	0	0	35	4.87507e-05		(AAGTA)n	0	0	0
(AAGTAA)n	0	0	0	42	5.85009e-05		(AAGTAA)n	0	0	0
(AAGTAAACT)n	0	0	0	1	1.39288e-06		(AAGTAAACT)n	0	0	0
(AAGTAAC)n	0	0	0	1	1.39288e-06		(AAGTAAC)n	0	0	0
(AAGTAAG)n	0	0	0	1	1.39288e-06		(AAGTAAG)n	0	0	0
(AAGTAAT)n	0	0	0	5	6.96439e-06		(AAGTAAT)n	0	0	0
(AAGTAC)n	0	0	0	3	4.17863e-06		(AAGTAC)n	0	0	0
(AAGTACA)n	0	0	0	3	4.17863e-06		(AAGTACA)n	0	0	0
(AAGTACT)n	0	0	0	7	9.75015e-06		(AAGTACT)n	0	0	0
(AAGTAG)n	0	0	0	5	6.96439e-06		(AAGTAG)n	0	0	0
(AAGTAGA)n	0	0	0	7	9.75015e-06		(AAGTAGA)n	0	0	0
(AAGTAGCAT)n	0	0	0	1	1.39288e-06		(AAGTAGCAT)n	0	0	0
(AAGTAGG)n	0	0	0	1	1.39288e-06		(AAGTAGG)n	0	0	0
(AAGTAGGA)n	0	0	0	1	1.39288e-06		(AAGTAGGA)n	0	0	0
(AAGTAGT)n	0	0	0	2	2.78576e-06		(AAGTAGT)n	0	0	0
(AAGTAT)n	0	0	0	15	2.08932e-05		(AAGTAT)n	0	0	0
(AAGTATA)n	0	0	0	8	1.1143e-05		(AAGTATA)n	0	0	0
(AAGTATAT)n	0	0	0	2	2.78576e-06		(AAGTATAT)n	0	0	0
(AAGTATG)n	0	0	0	2	2.78576e-06		(AAGTATG)n	0	0	0
(AAGTATGA)n	0	0	0	1	1.39288e-06		(AAGTATGA)n	0	0	0
(AAGTATT)n	0	0	0	10	1.39288e-05		(AAGTATT)n	0	0	0
(AAGTATTA)n	0	0	0	1	1.39288e-06		(AAGTATTA)n	0	0	0
(AAGTATTG)n	0	0	0	1	1.39288e-06		(AAGTATTG)n	0	0	0
(AAGTATTT)n	0	0	0	1	1.39288e-06		(AAGTATTT)n	0	0	0
(AAGTC)n	0	0	0	4	5.57151e-06		(AAGTC)n	0	0	0
(AAGTCA)n	0	0	0	4	5.57151e-06		(AAGTCA)n	0	0	0
(AAGTCAA)n	0	0	0	2	2.78576e-06		(AAGTCAA)n	0	0	0
(AAGTCAC)n	0	0	0	1	1.39288e-06		(AAGTCAC)n	0	0	0
(AAGTCAG)n	0	0	0	3	4.17863e-06		(AAGTCAG)n	0	0	0
(AAGTCAT)n	0	0	0	1	1.39288e-06		(AAGTCAT)n	0	0	0
(AAGTCCA)n	0	0	0	1	1.39288e-06		(AAGTCCA)n	0	0	0
(AAGTCCC)n	0	0	0	5	6.96439e-06		(AAGTCCC)n	0	0	0
(AAGTCT)n	0	0	0	2	2.78576e-06		(AAGTCT)n	0	0	0
(AAGTCTA)n	0	0	0	2	2.78576e-06		(AAGTCTA)n	0	0	0
(AAGTCTT)n	0	0	0	2	2.78576e-06		(AAGTCTT)n	0	0	0
(AAGTG)n	0	0	0	13	1.81074e-05		(AAGTG)n	0	0	0
(AAGTGA)n	0	0	0	9	1.25359e-05		(AAGTGA)n	0	0	0
(AAGTGAA)n	0	0	0	6	8.35727e-06		(AAGTGAA)n	0	0	0
(AAGTGAC)n	0	0	0	2	2.78576e-06		(AAGTGAC)n	0	0	0
(AAGTGAG)n	0	0	0	3	4.17863e-06		(AAGTGAG)n	0	0	0
(AAGTGC)n	0	0	0	3	4.17863e-06		(AAGTGC)n	0	0	0
(AAGTGG)n	0	0	0	12	1.67145e-05		(AAGTGG)n	0	0	0
(AAGTGGA)n	0	0	0	1	1.39288e-06		(AAGTGGA)n	0	0	0
(AAGTGGC)n	0	0	0	1	1.39288e-06		(AAGTGGC)n	0	0	0
(AAGTGGTGG)n	0	0	0	1	1.39288e-06		(AAGTGGTGG)n	0	0	0
(AAGTGT)n	0	0	0	4	5.57151e-06		(AAGTGT)n	0	0	0
(AAGTGTA)n	0	0	0	1	1.39288e-06		(AAGTGTA)n	0	0	0
(AAGTGTGAGC)n	0	0	0	1	1.39288e-06		(AAGTGTGAGC)n	0	0	0
(AAGTT)n	0	0	0	10	1.39288e-05		(AAGTT)n	0	0	0
(AAGTTA)n	0	0	0	9	1.25359e-05		(AAGTTA)n	0	0	0
(AAGTTAA)n	0	0	0	10	1.39288e-05		(AAGTTAA)n	0	0	0
(AAGTTAG)n	0	0	0	1	1.39288e-06		(AAGTTAG)n	0	0	0
(AAGTTAT)n	0	0	0	4	5.57151e-06		(AAGTTAT)n	0	0	0
(AAGTTATTA)n	0	0	0	1	1.39288e-06		(AAGTTATTA)n	0	0	0
(AAGTTC)n	0	0	0	1	1.39288e-06		(AAGTTC)n	0	0	0
(AAGTTCA)n	0	0	0	1	1.39288e-06		(AAGTTCA)n	0	0	0
(AAGTTCT)n	0	0	0	2	2.78576e-06		(AAGTTCT)n	0	0	0
(AAGTTG)n	0	0	0	2	2.78576e-06		(AAGTTG)n	0	0	0
(AAGTTGG)n	0	0	0	2	2.78576e-06		(AAGTTGG)n	0	0	0
(AAGTTGT)n	0	0	0	1	1.39288e-06		(AAGTTGT)n	0	0	0
(AAGTTT)n	0	0	0	15	2.08932e-05		(AAGTTT)n	0	0	0
(AAGTTTA)n	0	0	0	15	2.08932e-05		(AAGTTTA)n	0	0	0
(AAGTTTAA)n	0	0	0	1	1.39288e-06		(AAGTTTAA)n	0	0	0
(AAGTTTC)n	0	0	0	1	1.39288e-06		(AAGTTTC)n	0	0	0
(AAGTTTG)n	0	0	0	4	5.57151e-06		(AAGTTTG)n	0	0	0
(AAGTTTT)n	0	0	0	4	5.57151e-06		(AAGTTTT)n	0	0	0
(AAT)n	0	0	0	6411	0.00892974		(AAT)n	0	0	0
(AATA)n	0	0	0	3811	0.00530826		(AATA)n	0	0	0
(AATAA)n	0	0	0	1297	0.00180656		(AATAA)n	0	0	0
(AATAAA)n	0	0	0	71	9.88943e-05		(AATAAA)n	0	0	0
(AATAAAA)n	0	0	0	19	2.64647e-05		(AATAAAA)n	0	0	0
(AATAAACTT)n	0	0	0	1	1.39288e-06		(AATAAACTT)n	0	0	0
(AATAAAT)n	0	0	0	2	2.78576e-06		(AATAAAT)n	0	0	0
(AATAAATAGA)n	0	0	0	1	1.39288e-06		(AATAAATAGA)n	0	0	0
(AATAAATC)n	0	0	0	1	1.39288e-06		(AATAAATC)n	0	0	0
(AATAAATT)n	0	0	0	1	1.39288e-06		(AATAAATT)n	0	0	0
(AATAAC)n	0	0	0	115	0.000160181		(AATAAC)n	0	0	0
(AATAACA)n	0	0	0	13	1.81074e-05		(AATAACA)n	0	0	0
(AATAACAA)n	0	0	0	2	2.78576e-06		(AATAACAA)n	0	0	0
(AATAACT)n	0	0	0	8	1.1143e-05		(AATAACT)n	0	0	0
(AATAACTC)n	0	0	0	2	2.78576e-06		(AATAACTC)n	0	0	0
(AATAACTT)n	0	0	0	1	1.39288e-06		(AATAACTT)n	0	0	0
(AATAAG)n	0	0	0	63	8.77513e-05		(AATAAG)n	0	0	0
(AATAAGA)n	0	0	0	35	4.87507e-05		(AATAAGA)n	0	0	0
(AATAAGAT)n	0	0	0	1	1.39288e-06		(AATAAGAT)n	0	0	0
(AATAAGC)n	0	0	0	3	4.17863e-06		(AATAAGC)n	0	0	0
(AATAAGCCAC)n	0	0	0	1	1.39288e-06		(AATAAGCCAC)n	0	0	0
(AATAAGG)n	0	0	0	3	4.17863e-06		(AATAAGG)n	0	0	0
(AATAAGT)n	0	0	0	13	1.81074e-05		(AATAAGT)n	0	0	0
(AATAAGTA)n	0	0	0	1	1.39288e-06		(AATAAGTA)n	0	0	0
(AATAAGTG)n	0	0	0	1	1.39288e-06		(AATAAGTG)n	0	0	0
(AATAAGTTAGC)n	0	0	0	1	1.39288e-06		(AATAAGTTAGC)n	0	0	0
(AATAAT)n	0	0	0	143	0.000199182		(AATAAT)n	0	0	0
(AATAATA)n	0	0	0	74	0.000103073		(AATAATA)n	0	0	0
(AATAATAC)n	0	0	0	1	1.39288e-06		(AATAATAC)n	0	0	0
(AATAATC)n	0	0	0	6	8.35727e-06		(AATAATC)n	0	0	0
(AATAATCAT)n	0	0	0	1	1.39288e-06		(AATAATCAT)n	0	0	0
(AATAATG)n	0	0	0	18	2.50718e-05		(AATAATG)n	0	0	0
(AATAATT)n	0	0	0	78	0.000108644		(AATAATT)n	0	0	0
(AATAATTA)n	0	0	0	2	2.78576e-06		(AATAATTA)n	0	0	0
(AATAATTT)n	0	0	0	3	4.17863e-06		(AATAATTT)n	0	0	0
(AATAC)n	0	0	0	90	0.000125359		(AATAC)n	0	0	0
(AATACA)n	0	0	0	49	6.8251e-05		(AATACA)n	0	0	0
(AATACAA)n	0	0	0	18	2.50718e-05		(AATACAA)n	0	0	0
(AATACAC)n	0	0	0	6	8.35727e-06		(AATACAC)n	0	0	0
(AATACAG)n	0	0	0	6	8.35727e-06		(AATACAG)n	0	0	0
(AATACAT)n	0	0	0	17	2.36789e-05		(AATACAT)n	0	0	0
(AATACATA)n	0	0	0	1	1.39288e-06		(AATACATA)n	0	0	0
(AATACATAA)n	0	0	0	1	1.39288e-06		(AATACATAA)n	0	0	0
(AATACATAT)n	0	0	0	1	1.39288e-06		(AATACATAT)n	0	0	0
(AATACC)n	0	0	0	6	8.35727e-06		(AATACC)n	0	0	0
(AATACCA)n	0	0	0	1	1.39288e-06		(AATACCA)n	0	0	0
(AATACCT)n	0	0	0	2	2.78576e-06		(AATACCT)n	0	0	0
(AATACCTAAG)n	0	0	0	1	1.39288e-06		(AATACCTAAG)n	0	0	0
(AATACG)n	0	0	0	2	2.78576e-06		(AATACG)n	0	0	0
(AATACT)n	0	0	0	39	5.43222e-05		(AATACT)n	0	0	0
(AATACTA)n	0	0	0	9	1.25359e-05		(AATACTA)n	0	0	0
(AATACTAGAT)n	0	0	0	1	1.39288e-06		(AATACTAGAT)n	0	0	0
(AATACTAT)n	0	0	0	1	1.39288e-06		(AATACTAT)n	0	0	0
(AATACTC)n	0	0	0	2	2.78576e-06		(AATACTC)n	0	0	0
(AATACTG)n	0	0	0	2	2.78576e-06		(AATACTG)n	0	0	0
(AATACTT)n	0	0	0	12	1.67145e-05		(AATACTT)n	0	0	0
(AATAG)n	0	0	0	121	0.000168538		(AATAG)n	0	0	0
(AATAGA)n	0	0	0	86	0.000119788		(AATAGA)n	0	0	0
(AATAGAA)n	0	0	0	32	4.45721e-05		(AATAGAA)n	0	0	0
(AATAGAC)n	0	0	0	2	2.78576e-06		(AATAGAC)n	0	0	0
(AATAGAG)n	0	0	0	5	6.96439e-06		(AATAGAG)n	0	0	0
(AATAGAT)n	0	0	0	18	2.50718e-05		(AATAGAT)n	0	0	0
(AATAGATAG)n	0	0	0	1	1.39288e-06		(AATAGATAG)n	0	0	0
(AATAGATT)n	0	0	0	1	1.39288e-06		(AATAGATT)n	0	0	0
(AATAGATTT)n	0	0	0	1	1.39288e-06		(AATAGATTT)n	0	0	0
(AATAGC)n	0	0	0	12	1.67145e-05		(AATAGC)n	0	0	0
(AATAGCA)n	0	0	0	2	2.78576e-06		(AATAGCA)n	0	0	0
(AATAGCAA)n	0	0	0	1	1.39288e-06		(AATAGCAA)n	0	0	0
(AATAGCC)n	0	0	0	3	4.17863e-06		(AATAGCC)n	0	0	0
(AATAGG)n	0	0	0	14	1.95003e-05		(AATAGG)n	0	0	0
(AATAGGA)n	0	0	0	4	5.57151e-06		(AATAGGA)n	0	0	0
(AATAGGAA)n	0	0	0	1	1.39288e-06		(AATAGGAA)n	0	0	0
(AATAGT)n	0	0	0	63	8.77513e-05		(AATAGT)n	0	0	0
(AATAGTA)n	0	0	0	21	2.92504e-05		(AATAGTA)n	0	0	0
(AATAGTAA)n	0	0	0	2	2.78576e-06		(AATAGTAA)n	0	0	0
(AATAGTAT)n	0	0	0	2	2.78576e-06		(AATAGTAT)n	0	0	0
(AATAGTATT)n	0	0	0	1	1.39288e-06		(AATAGTATT)n	0	0	0
(AATAGTC)n	0	0	0	2	2.78576e-06		(AATAGTC)n	0	0	0
(AATAGTG)n	0	0	0	7	9.75015e-06		(AATAGTG)n	0	0	0
(AATAGTT)n	0	0	0	9	1.25359e-05		(AATAGTT)n	0	0	0
(AATAGTTCTT)n	0	0	0	1	1.39288e-06		(AATAGTTCTT)n	0	0	0
(AATAGTTGGG)n	0	0	0	1	1.39288e-06		(AATAGTTGGG)n	0	0	0
(AATAT)n	0	0	0	456	0.000635152		(AATAT)n	0	0	0
(AATATA)n	0	0	0	402	0.000559937		(AATATA)n	0	0	0
(AATATAA)n	0	0	0	128	0.000178288		(AATATAA)n	0	0	0
(AATATAAC)n	0	0	0	1	1.39288e-06		(AATATAAC)n	0	0	0
(AATATAACA)n	0	0	0	1	1.39288e-06		(AATATAACA)n	0	0	0
(AATATAAG)n	0	0	0	1	1.39288e-06		(AATATAAG)n	0	0	0
(AATATAAT)n	0	0	0	2	2.78576e-06		(AATATAAT)n	0	0	0
(AATATAC)n	0	0	0	42	5.85009e-05		(AATATAC)n	0	0	0
(AATATACA)n	0	0	0	1	1.39288e-06		(AATATACA)n	0	0	0
(AATATACT)n	0	0	0	1	1.39288e-06		(AATATACT)n	0	0	0
(AATATACTGA)n	0	0	0	3	4.17863e-06		(AATATACTGA)n	0	0	0
(AATATAG)n	0	0	0	19	2.64647e-05		(AATATAG)n	0	0	0
(AATATAGAG)n	0	0	0	1	1.39288e-06		(AATATAGAG)n	0	0	0
(AATATAGT)n	0	0	0	1	1.39288e-06		(AATATAGT)n	0	0	0
(AATATAT)n	0	0	0	186	0.000259075		(AATATAT)n	0	0	0
(AATATATA)n	0	0	0	4	5.57151e-06		(AATATATA)n	0	0	0
(AATATATATG)n	0	0	0	1	1.39288e-06		(AATATATATG)n	0	0	0
(AATATATC)n	0	0	0	2	2.78576e-06		(AATATATC)n	0	0	0
(AATATATGAA)n	0	0	0	1	1.39288e-06		(AATATATGAA)n	0	0	0
(AATATATT)n	0	0	0	5	6.96439e-06		(AATATATT)n	0	0	0
(AATATATTT)n	0	0	0	1	1.39288e-06		(AATATATTT)n	0	0	0
(AATATC)n	0	0	0	28	3.90006e-05		(AATATC)n	0	0	0
(AATATCA)n	0	0	0	19	2.64647e-05		(AATATCA)n	0	0	0
(AATATCC)n	0	0	0	1	1.39288e-06		(AATATCC)n	0	0	0
(AATATCT)n	0	0	0	6	8.35727e-06		(AATATCT)n	0	0	0
(AATATG)n	0	0	0	59	8.21798e-05		(AATATG)n	0	0	0
(AATATGA)n	0	0	0	24	3.34291e-05		(AATATGA)n	0	0	0
(AATATGAA)n	0	0	0	1	1.39288e-06		(AATATGAA)n	0	0	0
(AATATGC)n	0	0	0	4	5.57151e-06		(AATATGC)n	0	0	0
(AATATGG)n	0	0	0	2	2.78576e-06		(AATATGG)n	0	0	0
(AATATGGC)n	0	0	0	1	1.39288e-06		(AATATGGC)n	0	0	0
(AATATGT)n	0	0	0	26	3.62148e-05		(AATATGT)n	0	0	0
(AATATGTGT)n	0	0	0	1	1.39288e-06		(AATATGTGT)n	0	0	0
(AATATT)n	0	0	0	330	0.00045965		(AATATT)n	0	0	0
(AATATTA)n	0	0	0	87	0.00012118		(AATATTA)n	0	0	0
(AATATTAA)n	0	0	0	1	1.39288e-06		(AATATTAA)n	0	0	0
(AATATTAAT)n	0	0	0	1	1.39288e-06		(AATATTAAT)n	0	0	0
(AATATTAG)n	0	0	0	3	4.17863e-06		(AATATTAG)n	0	0	0
(AATATTAGTG)n	0	0	0	1	1.39288e-06		(AATATTAGTG)n	0	0	0
(AATATTAT)n	0	0	0	5	6.96439e-06		(AATATTAT)n	0	0	0
(AATATTC)n	0	0	0	19	2.64647e-05		(AATATTC)n	0	0	0
(AATATTCC)n	0	0	0	1	1.39288e-06		(AATATTCC)n	0	0	0
(AATATTCTG)n	0	0	0	1	1.39288e-06		(AATATTCTG)n	0	0	0
(AATATTG)n	0	0	0	10	1.39288e-05		(AATATTG)n	0	0	0
(AATATTGAAT)n	0	0	0	1	1.39288e-06		(AATATTGAAT)n	0	0	0
(AATATTGT)n	0	0	0	2	2.78576e-06		(AATATTGT)n	0	0	0
(AATATTT)n	0	0	0	159	0.000221468		(AATATTT)n	0	0	0
(AATATTTA)n	0	0	0	3	4.17863e-06		(AATATTTA)n	0	0	0
(AATATTTC)n	0	0	0	2	2.78576e-06		(AATATTTC)n	0	0	0
(AATATTTT)n	0	0	0	3	4.17863e-06		(AATATTTT)n	0	0	0
(AATC)n	0	0	0	330	0.00045965		(AATC)n	0	0	0
(AATCA)n	0	0	0	47	6.54653e-05		(AATCA)n	0	0	0
(AATCAA)n	0	0	0	39	5.43222e-05		(AATCAA)n	0	0	0
(AATCAAATGG)n	0	0	0	7	9.75015e-06		(AATCAAATGG)n	0	0	0
(AATCAAC)n	0	0	0	1	1.39288e-06		(AATCAAC)n	0	0	0
(AATCAAG)n	0	0	0	1	1.39288e-06		(AATCAAG)n	0	0	0
(AATCAAGG)n	0	0	0	2	2.78576e-06		(AATCAAGG)n	0	0	0
(AATCAAT)n	0	0	0	7	9.75015e-06		(AATCAAT)n	0	0	0
(AATCAC)n	0	0	0	5	6.96439e-06		(AATCAC)n	0	0	0
(AATCACA)n	0	0	0	2	2.78576e-06		(AATCACA)n	0	0	0
(AATCACCA)n	0	0	0	1	1.39288e-06		(AATCACCA)n	0	0	0
(AATCACT)n	0	0	0	2	2.78576e-06		(AATCACT)n	0	0	0
(AATCACTACT)n	0	0	0	1	1.39288e-06		(AATCACTACT)n	0	0	0
(AATCAG)n	0	0	0	13	1.81074e-05		(AATCAG)n	0	0	0
(AATCAGA)n	0	0	0	2	2.78576e-06		(AATCAGA)n	0	0	0
(AATCAGAG)n	0	0	0	1	1.39288e-06		(AATCAGAG)n	0	0	0
(AATCAGC)n	0	0	0	1	1.39288e-06		(AATCAGC)n	0	0	0
(AATCAGG)n	0	0	0	1	1.39288e-06		(AATCAGG)n	0	0	0
(AATCAGT)n	0	0	0	6	8.35727e-06		(AATCAGT)n	0	0	0
(AATCAT)n	0	0	0	33	4.5965e-05		(AATCAT)n	0	0	0
(AATCATA)n	0	0	0	8	1.1143e-05		(AATCATA)n	0	0	0
(AATCATAC)n	0	0	0	2	2.78576e-06		(AATCATAC)n	0	0	0
(AATCATAT)n	0	0	0	2	2.78576e-06		(AATCATAT)n	0	0	0
(AATCATC)n	0	0	0	2	2.78576e-06		(AATCATC)n	0	0	0
(AATCATG)n	0	0	0	3	4.17863e-06		(AATCATG)n	0	0	0
(AATCATT)n	0	0	0	8	1.1143e-05		(AATCATT)n	0	0	0
(AATCATTA)n	0	0	0	1	1.39288e-06		(AATCATTA)n	0	0	0
(AATCC)n	0	0	0	6	8.35727e-06		(AATCC)n	0	0	0
(AATCCA)n	0	0	0	1	1.39288e-06		(AATCCA)n	0	0	0
(AATCCAA)n	0	0	0	2	2.78576e-06		(AATCCAA)n	0	0	0
(AATCCAG)n	0	0	0	2	2.78576e-06		(AATCCAG)n	0	0	0
(AATCCAT)n	0	0	0	1	1.39288e-06		(AATCCAT)n	0	0	0
(AATCCATT)n	0	0	0	2	2.78576e-06		(AATCCATT)n	0	0	0
(AATCCC)n	0	0	0	3	4.17863e-06		(AATCCC)n	0	0	0
(AATCCCA)n	0	0	0	1	1.39288e-06		(AATCCCA)n	0	0	0
(AATCCGC)n	0	0	0	2	2.78576e-06		(AATCCGC)n	0	0	0
(AATCCT)n	0	0	0	4	5.57151e-06		(AATCCT)n	0	0	0
(AATCCTA)n	0	0	0	3	4.17863e-06		(AATCCTA)n	0	0	0
(AATCCTAATT)n	0	0	0	1	1.39288e-06		(AATCCTAATT)n	0	0	0
(AATCCTC)n	0	0	0	1	1.39288e-06		(AATCCTC)n	0	0	0
(AATCCTG)n	0	0	0	1	1.39288e-06		(AATCCTG)n	0	0	0
(AATCCTT)n	0	0	0	1	1.39288e-06		(AATCCTT)n	0	0	0
(AATCGAA)n	0	0	0	1	1.39288e-06		(AATCGAA)n	0	0	0
(AATCGAATGG)n	0	0	0	6	8.35727e-06		(AATCGAATGG)n	0	0	0
(AATCGAC)n	0	0	0	1	1.39288e-06		(AATCGAC)n	0	0	0
(AATCGTC)n	0	0	0	1	1.39288e-06		(AATCGTC)n	0	0	0
(AATCT)n	0	0	0	29	4.03935e-05		(AATCT)n	0	0	0
(AATCTA)n	0	0	0	15	2.08932e-05		(AATCTA)n	0	0	0
(AATCTAA)n	0	0	0	7	9.75015e-06		(AATCTAA)n	0	0	0
(AATCTAAT)n	0	0	0	1	1.39288e-06		(AATCTAAT)n	0	0	0
(AATCTAG)n	0	0	0	4	5.57151e-06		(AATCTAG)n	0	0	0
(AATCTAT)n	0	0	0	4	5.57151e-06		(AATCTAT)n	0	0	0
(AATCTATA)n	0	0	0	1	1.39288e-06		(AATCTATA)n	0	0	0
(AATCTC)n	0	0	0	6	8.35727e-06		(AATCTC)n	0	0	0
(AATCTCA)n	0	0	0	3	4.17863e-06		(AATCTCA)n	0	0	0
(AATCTCCC)n	0	0	0	1	1.39288e-06		(AATCTCCC)n	0	0	0
(AATCTG)n	0	0	0	7	9.75015e-06		(AATCTG)n	0	0	0
(AATCTGA)n	0	0	0	1	1.39288e-06		(AATCTGA)n	0	0	0
(AATCTGAA)n	0	0	0	1	1.39288e-06		(AATCTGAA)n	0	0	0
(AATCTGG)n	0	0	0	1	1.39288e-06		(AATCTGG)n	0	0	0
(AATCTT)n	0	0	0	9	1.25359e-05		(AATCTT)n	0	0	0
(AATCTTA)n	0	0	0	2	2.78576e-06		(AATCTTA)n	0	0	0
(AATCTTT)n	0	0	0	10	1.39288e-05		(AATCTTT)n	0	0	0
(AATG)n	0	0	0	1728	0.00240689		(AATG)n	0	0	0
(AATGA)n	0	0	0	107	0.000149038		(AATGA)n	0	0	0
(AATGAA)n	0	0	0	115	0.000160181		(AATGAA)n	0	0	0
(AATGAAA)n	0	0	0	2	2.78576e-06		(AATGAAA)n	0	0	0
(AATGAAATG)n	0	0	0	1	1.39288e-06		(AATGAAATG)n	0	0	0
(AATGAAC)n	0	0	0	2	2.78576e-06		(AATGAAC)n	0	0	0
(AATGAAG)n	0	0	0	16	2.2286e-05		(AATGAAG)n	0	0	0
(AATGAAT)n	0	0	0	15	2.08932e-05		(AATGAAT)n	0	0	0
(AATGAATA)n	0	0	0	3	4.17863e-06		(AATGAATA)n	0	0	0
(AATGAATC)n	0	0	0	1	1.39288e-06		(AATGAATC)n	0	0	0
(AATGAATGC)n	0	0	0	1	1.39288e-06		(AATGAATGC)n	0	0	0
(AATGAATTC)n	0	0	0	1	1.39288e-06		(AATGAATTC)n	0	0	0
(AATGAC)n	0	0	0	10	1.39288e-05		(AATGAC)n	0	0	0
(AATGACA)n	0	0	0	3	4.17863e-06		(AATGACA)n	0	0	0
(AATGACATAC)n	0	0	0	1	1.39288e-06		(AATGACATAC)n	0	0	0
(AATGACC)n	0	0	0	1	1.39288e-06		(AATGACC)n	0	0	0
(AATGACT)n	0	0	0	2	2.78576e-06		(AATGACT)n	0	0	0
(AATGAG)n	0	0	0	10	1.39288e-05		(AATGAG)n	0	0	0
(AATGAGA)n	0	0	0	15	2.08932e-05		(AATGAGA)n	0	0	0
(AATGAGAA)n	0	0	0	3	4.17863e-06		(AATGAGAA)n	0	0	0
(AATGAGAG)n	0	0	0	1	1.39288e-06		(AATGAGAG)n	0	0	0
(AATGAGG)n	0	0	0	3	4.17863e-06		(AATGAGG)n	0	0	0
(AATGAGT)n	0	0	0	3	4.17863e-06		(AATGAGT)n	0	0	0
(AATGAGTA)n	0	0	0	1	1.39288e-06		(AATGAGTA)n	0	0	0
(AATGAT)n	0	0	0	71	9.88943e-05		(AATGAT)n	0	0	0
(AATGATA)n	0	0	0	7	9.75015e-06		(AATGATA)n	0	0	0
(AATGATC)n	0	0	0	2	2.78576e-06		(AATGATC)n	0	0	0
(AATGATG)n	0	0	0	5	6.96439e-06		(AATGATG)n	0	0	0
(AATGATT)n	0	0	0	4	5.57151e-06		(AATGATT)n	0	0	0
(AATGATTT)n	0	0	0	1	1.39288e-06		(AATGATTT)n	0	0	0
(AATGC)n	0	0	0	10	1.39288e-05		(AATGC)n	0	0	0
(AATGCA)n	0	0	0	13	1.81074e-05		(AATGCA)n	0	0	0
(AATGCAA)n	0	0	0	5	6.96439e-06		(AATGCAA)n	0	0	0
(AATGCAAAT)n	0	0	0	1	1.39288e-06		(AATGCAAAT)n	0	0	0
(AATGCAATGG)n	0	0	0	1	1.39288e-06		(AATGCAATGG)n	0	0	0
(AATGCAC)n	0	0	0	1	1.39288e-06		(AATGCAC)n	0	0	0
(AATGCAG)n	0	0	0	1	1.39288e-06		(AATGCAG)n	0	0	0
(AATGCAT)n	0	0	0	2	2.78576e-06		(AATGCAT)n	0	0	0
(AATGCC)n	0	0	0	1	1.39288e-06		(AATGCC)n	0	0	0
(AATGCCA)n	0	0	0	1	1.39288e-06		(AATGCCA)n	0	0	0
(AATGCCT)n	0	0	0	1	1.39288e-06		(AATGCCT)n	0	0	0
(AATGCT)n	0	0	0	4	5.57151e-06		(AATGCT)n	0	0	0
(AATGCTG)n	0	0	0	1	1.39288e-06		(AATGCTG)n	0	0	0
(AATGCTT)n	0	0	0	1	1.39288e-06		(AATGCTT)n	0	0	0
(AATGG)n	0	0	0	161	0.000224253		(AATGG)n	0	0	0
(AATGGA)n	0	0	0	19	2.64647e-05		(AATGGA)n	0	0	0
(AATGGAA)n	0	0	0	10	1.39288e-05		(AATGGAA)n	0	0	0
(AATGGAATCA)n	0	0	0	9	1.25359e-05		(AATGGAATCA)n	0	0	0
(AATGGAATCATC)n	0	0	0	1	1.39288e-06		(AATGGAATCATC)n	0	0	0
(AATGGAATCATCA)n	0	0	0	2	2.78576e-06		(AATGGAATCATCA)n	0	0	0
(AATGGAATCG)n	0	0	0	17	2.36789e-05		(AATGGAATCG)n	0	0	0
(AATGGAATGG)n	0	0	0	2	2.78576e-06		(AATGGAATGG)n	0	0	0
(AATGGACTCG)n	0	0	0	5	6.96439e-06		(AATGGACTCG)n	0	0	0
(AATGGAG)n	0	0	0	5	6.96439e-06		(AATGGAG)n	0	0	0
(AATGGAGC)n	0	0	0	1	1.39288e-06		(AATGGAGC)n	0	0	0
(AATGGAT)n	0	0	0	2	2.78576e-06		(AATGGAT)n	0	0	0
(AATGGATG)n	0	0	0	1	1.39288e-06		(AATGGATG)n	0	0	0
(AATGGATT)n	0	0	0	2	2.78576e-06		(AATGGATT)n	0	0	0
(AATGGC)n	0	0	0	1	1.39288e-06		(AATGGC)n	0	0	0
(AATGGCA)n	0	0	0	1	1.39288e-06		(AATGGCA)n	0	0	0
(AATGGT)n	0	0	0	3	4.17863e-06		(AATGGT)n	0	0	0
(AATGGTA)n	0	0	0	4	5.57151e-06		(AATGGTA)n	0	0	0
(AATGGTGTT)n	0	0	0	1	1.39288e-06		(AATGGTGTT)n	0	0	0
(AATGGTT)n	0	0	0	3	4.17863e-06		(AATGGTT)n	0	0	0
(AATGGTTCTGA)n	0	0	0	1	1.39288e-06		(AATGGTTCTGA)n	0	0	0
(AATGGTTGAA)n	0	0	0	1	1.39288e-06		(AATGGTTGAA)n	0	0	0
(AATGT)n	0	0	0	27	3.76077e-05		(AATGT)n	0	0	0
(AATGTA)n	0	0	0	25	3.48219e-05		(AATGTA)n	0	0	0
(AATGTAA)n	0	0	0	19	2.64647e-05		(AATGTAA)n	0	0	0
(AATGTAAAAC)n	0	0	0	1	1.39288e-06		(AATGTAAAAC)n	0	0	0
(AATGTAC)n	0	0	0	11	1.53217e-05		(AATGTAC)n	0	0	0
(AATGTAGCT)n	0	0	0	1	1.39288e-06		(AATGTAGCT)n	0	0	0
(AATGTAT)n	0	0	0	12	1.67145e-05		(AATGTAT)n	0	0	0
(AATGTATA)n	0	0	0	3	4.17863e-06		(AATGTATA)n	0	0	0
(AATGTATT)n	0	0	0	1	1.39288e-06		(AATGTATT)n	0	0	0
(AATGTC)n	0	0	0	6	8.35727e-06		(AATGTC)n	0	0	0
(AATGTCA)n	0	0	0	2	2.78576e-06		(AATGTCA)n	0	0	0
(AATGTCTAA)n	0	0	0	1	1.39288e-06		(AATGTCTAA)n	0	0	0
(AATGTCTTTAC)n	0	0	0	1	1.39288e-06		(AATGTCTTTAC)n	0	0	0
(AATGTG)n	0	0	0	9	1.25359e-05		(AATGTG)n	0	0	0
(AATGTGT)n	0	0	0	3	4.17863e-06		(AATGTGT)n	0	0	0
(AATGTGTT)n	0	0	0	1	1.39288e-06		(AATGTGTT)n	0	0	0
(AATGTT)n	0	0	0	36	5.01436e-05		(AATGTT)n	0	0	0
(AATGTTA)n	0	0	0	20	2.78576e-05		(AATGTTA)n	0	0	0
(AATGTTACTA)n	0	0	0	1	1.39288e-06		(AATGTTACTA)n	0	0	0
(AATGTTC)n	0	0	0	3	4.17863e-06		(AATGTTC)n	0	0	0
(AATGTTG)n	0	0	0	2	2.78576e-06		(AATGTTG)n	0	0	0
(AATGTTT)n	0	0	0	8	1.1143e-05		(AATGTTT)n	0	0	0
(AATGTTTT)n	0	0	0	1	1.39288e-06		(AATGTTTT)n	0	0	0
(AATT)n	0	0	0	1217	0.00169513		(AATT)n	0	0	0
(AATTA)n	0	0	0	335	0.000466614		(AATTA)n	0	0	0
(AATTAA)n	0	0	0	218	0.000303647		(AATTAA)n	0	0	0
(AATTAAA)n	0	0	0	6	8.35727e-06		(AATTAAA)n	0	0	0
(AATTAAACTGA)n	0	0	0	1	1.39288e-06		(AATTAAACTGA)n	0	0	0
(AATTAAC)n	0	0	0	10	1.39288e-05		(AATTAAC)n	0	0	0
(AATTAAG)n	0	0	0	18	2.50718e-05		(AATTAAG)n	0	0	0
(AATTAAGA)n	0	0	0	1	1.39288e-06		(AATTAAGA)n	0	0	0
(AATTAAT)n	0	0	0	63	8.77513e-05		(AATTAAT)n	0	0	0
(AATTAATA)n	0	0	0	3	4.17863e-06		(AATTAATA)n	0	0	0
(AATTAATC)n	0	0	0	1	1.39288e-06		(AATTAATC)n	0	0	0
(AATTAATGT)n	0	0	0	1	1.39288e-06		(AATTAATGT)n	0	0	0
(AATTAC)n	0	0	0	27	3.76077e-05		(AATTAC)n	0	0	0
(AATTACA)n	0	0	0	12	1.67145e-05		(AATTACA)n	0	0	0
(AATTACAA)n	0	0	0	1	1.39288e-06		(AATTACAA)n	0	0	0
(AATTACAT)n	0	0	0	1	1.39288e-06		(AATTACAT)n	0	0	0
(AATTACC)n	0	0	0	1	1.39288e-06		(AATTACC)n	0	0	0
(AATTACT)n	0	0	0	12	1.67145e-05		(AATTACT)n	0	0	0
(AATTACTCT)n	0	0	0	1	1.39288e-06		(AATTACTCT)n	0	0	0
(AATTACTTAA)n	0	0	0	1	1.39288e-06		(AATTACTTAA)n	0	0	0
(AATTAG)n	0	0	0	23	3.20362e-05		(AATTAG)n	0	0	0
(AATTAGA)n	0	0	0	11	1.53217e-05		(AATTAGA)n	0	0	0
(AATTAGAA)n	0	0	0	1	1.39288e-06		(AATTAGAA)n	0	0	0
(AATTAGAGAT)n	0	0	0	1	1.39288e-06		(AATTAGAGAT)n	0	0	0
(AATTAGC)n	0	0	0	2	2.78576e-06		(AATTAGC)n	0	0	0
(AATTAGG)n	0	0	0	2	2.78576e-06		(AATTAGG)n	0	0	0
(AATTAGT)n	0	0	0	16	2.2286e-05		(AATTAGT)n	0	0	0
(AATTAGTAC)n	0	0	0	1	1.39288e-06		(AATTAGTAC)n	0	0	0
(AATTAT)n	0	0	0	229	0.000318969		(AATTAT)n	0	0	0
(AATTATA)n	0	0	0	74	0.000103073		(AATTATA)n	0	0	0
(AATTATAA)n	0	0	0	1	1.39288e-06		(AATTATAA)n	0	0	0
(AATTATAC)n	0	0	0	1	1.39288e-06		(AATTATAC)n	0	0	0
(AATTATAG)n	0	0	0	1	1.39288e-06		(AATTATAG)n	0	0	0
(AATTATAT)n	0	0	0	1	1.39288e-06		(AATTATAT)n	0	0	0
(AATTATC)n	0	0	0	6	8.35727e-06		(AATTATC)n	0	0	0
(AATTATG)n	0	0	0	23	3.20362e-05		(AATTATG)n	0	0	0
(AATTATGA)n	0	0	0	1	1.39288e-06		(AATTATGA)n	0	0	0
(AATTATT)n	0	0	0	69	9.61086e-05		(AATTATT)n	0	0	0
(AATTATTA)n	0	0	0	3	4.17863e-06		(AATTATTA)n	0	0	0
(AATTATTCT)n	0	0	0	1	1.39288e-06		(AATTATTCT)n	0	0	0
(AATTATTT)n	0	0	0	5	6.96439e-06		(AATTATTT)n	0	0	0
(AATTC)n	0	0	0	71	9.88943e-05		(AATTC)n	0	0	0
(AATTCA)n	0	0	0	30	4.17863e-05		(AATTCA)n	0	0	0
(AATTCAA)n	0	0	0	13	1.81074e-05		(AATTCAA)n	0	0	0
(AATTCAC)n	0	0	0	3	4.17863e-06		(AATTCAC)n	0	0	0
(AATTCACCA)n	0	0	0	1	1.39288e-06		(AATTCACCA)n	0	0	0
(AATTCAG)n	0	0	0	3	4.17863e-06		(AATTCAG)n	0	0	0
(AATTCAT)n	0	0	0	9	1.25359e-05		(AATTCAT)n	0	0	0
(AATTCATA)n	0	0	0	1	1.39288e-06		(AATTCATA)n	0	0	0
(AATTCATG)n	0	0	0	1	1.39288e-06		(AATTCATG)n	0	0	0
(AATTCC)n	0	0	0	6	8.35727e-06		(AATTCC)n	0	0	0
(AATTCCA)n	0	0	0	3	4.17863e-06		(AATTCCA)n	0	0	0
(AATTCCT)n	0	0	0	1	1.39288e-06		(AATTCCT)n	0	0	0
(AATTCT)n	0	0	0	33	4.5965e-05		(AATTCT)n	0	0	0
(AATTCTA)n	0	0	0	18	2.50718e-05		(AATTCTA)n	0	0	0
(AATTCTC)n	0	0	0	4	5.57151e-06		(AATTCTC)n	0	0	0
(AATTCTG)n	0	0	0	5	6.96439e-06		(AATTCTG)n	0	0	0
(AATTCTGA)n	0	0	0	1	1.39288e-06		(AATTCTGA)n	0	0	0
(AATTCTGT)n	0	0	0	1	1.39288e-06		(AATTCTGT)n	0	0	0
(AATTCTT)n	0	0	0	17	2.36789e-05		(AATTCTT)n	0	0	0
(AATTCTTA)n	0	0	0	3	4.17863e-06		(AATTCTTA)n	0	0	0
(AATTG)n	0	0	0	50	6.96439e-05		(AATTG)n	0	0	0
(AATTGA)n	0	0	0	27	3.76077e-05		(AATTGA)n	0	0	0
(AATTGAA)n	0	0	0	12	1.67145e-05		(AATTGAA)n	0	0	0
(AATTGAATGG)n	0	0	0	1	1.39288e-06		(AATTGAATGG)n	0	0	0
(AATTGAG)n	0	0	0	4	5.57151e-06		(AATTGAG)n	0	0	0
(AATTGAT)n	0	0	0	5	6.96439e-06		(AATTGAT)n	0	0	0
(AATTGC)n	0	0	0	6	8.35727e-06		(AATTGC)n	0	0	0
(AATTGCA)n	0	0	0	4	5.57151e-06		(AATTGCA)n	0	0	0
(AATTGCATT)n	0	0	0	1	1.39288e-06		(AATTGCATT)n	0	0	0
(AATTGCC)n	0	0	0	1	1.39288e-06		(AATTGCC)n	0	0	0
(AATTGCT)n	0	0	0	2	2.78576e-06		(AATTGCT)n	0	0	0
(AATTGG)n	0	0	0	8	1.1143e-05		(AATTGG)n	0	0	0
(AATTGGA)n	0	0	0	3	4.17863e-06		(AATTGGA)n	0	0	0
(AATTGGC)n	0	0	0	1	1.39288e-06		(AATTGGC)n	0	0	0
(AATTGGT)n	0	0	0	2	2.78576e-06		(AATTGGT)n	0	0	0
(AATTGT)n	0	0	0	13	1.81074e-05		(AATTGT)n	0	0	0
(AATTGTA)n	0	0	0	3	4.17863e-06		(AATTGTA)n	0	0	0
(AATTGTCAA)n	0	0	0	1	1.39288e-06		(AATTGTCAA)n	0	0	0
(AATTGTG)n	0	0	0	5	6.96439e-06		(AATTGTG)n	0	0	0
(AATTGTT)n	0	0	0	6	8.35727e-06		(AATTGTT)n	0	0	0
(AATTGTTA)n	0	0	0	1	1.39288e-06		(AATTGTTA)n	0	0	0
(AATTGTTAT)n	0	0	0	1	1.39288e-06		(AATTGTTAT)n	0	0	0
(AATTGTTCCT)n	0	0	0	1	1.39288e-06		(AATTGTTCCT)n	0	0	0
(AATTT)n	0	0	0	440	0.000612866		(AATTT)n	0	0	0
(AATTTA)n	0	0	0	253	0.000352398		(AATTTA)n	0	0	0
(AATTTAA)n	0	0	0	97	0.000135109		(AATTTAA)n	0	0	0
(AATTTAC)n	0	0	0	11	1.53217e-05		(AATTTAC)n	0	0	0
(AATTTAG)n	0	0	0	14	1.95003e-05		(AATTTAG)n	0	0	0
(AATTTAT)n	0	0	0	94	0.000130931		(AATTTAT)n	0	0	0
(AATTTATT)n	0	0	0	1	1.39288e-06		(AATTTATT)n	0	0	0
(AATTTC)n	0	0	0	28	3.90006e-05		(AATTTC)n	0	0	0
(AATTTCA)n	0	0	0	11	1.53217e-05		(AATTTCA)n	0	0	0
(AATTTCAA)n	0	0	0	1	1.39288e-06		(AATTTCAA)n	0	0	0
(AATTTCCA)n	0	0	0	1	1.39288e-06		(AATTTCCA)n	0	0	0
(AATTTCT)n	0	0	0	18	2.50718e-05		(AATTTCT)n	0	0	0
(AATTTCTA)n	0	0	0	1	1.39288e-06		(AATTTCTA)n	0	0	0
(AATTTG)n	0	0	0	29	4.03935e-05		(AATTTG)n	0	0	0
(AATTTGA)n	0	0	0	15	2.08932e-05		(AATTTGA)n	0	0	0
(AATTTGATA)n	0	0	0	1	1.39288e-06		(AATTTGATA)n	0	0	0
(AATTTGC)n	0	0	0	1	1.39288e-06		(AATTTGC)n	0	0	0
(AATTTGG)n	0	0	0	2	2.78576e-06		(AATTTGG)n	0	0	0
(AATTTGGC)n	0	0	0	2	2.78576e-06		(AATTTGGC)n	0	0	0
(AATTTGT)n	0	0	0	7	9.75015e-06		(AATTTGT)n	0	0	0
(AATTTT)n	0	0	0	312	0.000434578		(AATTTT)n	0	0	0
(AATTTTA)n	0	0	0	75	0.000104466		(AATTTTA)n	0	0	0
(AATTTTAC)n	0	0	0	2	2.78576e-06		(AATTTTAC)n	0	0	0
(AATTTTATA)n	0	0	0	1	1.39288e-06		(AATTTTATA)n	0	0	0
(AATTTTC)n	0	0	0	19	2.64647e-05		(AATTTTC)n	0	0	0
(AATTTTCTA)n	0	0	0	1	1.39288e-06		(AATTTTCTA)n	0	0	0
(AATTTTG)n	0	0	0	21	2.92504e-05		(AATTTTG)n	0	0	0
(AATTTTGA)n	0	0	0	2	2.78576e-06		(AATTTTGA)n	0	0	0
(AATTTTT)n	0	0	0	120	0.000167145		(AATTTTT)n	0	0	0
(ACA)n	0	0	0	892	0.00124245		(ACA)n	0	0	0
(ACAA)n	0	0	0	739	0.00102934		(ACAA)n	0	0	0
(ACAAA)n	0	0	0	333	0.000463828		(ACAAA)n	0	0	0
(ACAAAA)n	0	0	0	75	0.000104466		(ACAAAA)n	0	0	0
(ACAAAAA)n	0	0	0	13	1.81074e-05		(ACAAAAA)n	0	0	0
(ACAAAAG)n	0	0	0	1	1.39288e-06		(ACAAAAG)n	0	0	0
(ACAAAAT)n	0	0	0	1	1.39288e-06		(ACAAAAT)n	0	0	0
(ACAAAC)n	0	0	0	3	4.17863e-06		(ACAAAC)n	0	0	0
(ACAAAT)n	0	0	0	1	1.39288e-06		(ACAAAT)n	0	0	0
(ACAAC)n	0	0	0	15	2.08932e-05		(ACAAC)n	0	0	0
(ACAACA)n	0	0	0	18	2.50718e-05		(ACAACA)n	0	0	0
(ACAACAA)n	0	0	0	6	8.35727e-06		(ACAACAA)n	0	0	0
(ACAACAC)n	0	0	0	3	4.17863e-06		(ACAACAC)n	0	0	0
(ACAACAT)n	0	0	0	1	1.39288e-06		(ACAACAT)n	0	0	0
(ACAACC)n	0	0	0	15	2.08932e-05		(ACAACC)n	0	0	0
(ACAACCA)n	0	0	0	2	2.78576e-06		(ACAACCA)n	0	0	0
(ACAACG)n	0	0	0	1	1.39288e-06		(ACAACG)n	0	0	0
(ACAACT)n	0	0	0	2	2.78576e-06		(ACAACT)n	0	0	0
(ACAACTA)n	0	0	0	1	1.39288e-06		(ACAACTA)n	0	0	0
(ACAACTG)n	0	0	0	1	1.39288e-06		(ACAACTG)n	0	0	0
(ACAAG)n	0	0	0	12	1.67145e-05		(ACAAG)n	0	0	0
(ACAAGA)n	0	0	0	16	2.2286e-05		(ACAAGA)n	0	0	0
(ACAAGAA)n	0	0	0	5	6.96439e-06		(ACAAGAA)n	0	0	0
(ACAAGAC)n	0	0	0	3	4.17863e-06		(ACAAGAC)n	0	0	0
(ACAAGACT)n	0	0	0	1	1.39288e-06		(ACAAGACT)n	0	0	0
(ACAAGAG)n	0	0	0	1	1.39288e-06		(ACAAGAG)n	0	0	0
(ACAAGAT)n	0	0	0	2	2.78576e-06		(ACAAGAT)n	0	0	0
(ACAAGC)n	0	0	0	4	5.57151e-06		(ACAAGC)n	0	0	0
(ACAAGCA)n	0	0	0	1	1.39288e-06		(ACAAGCA)n	0	0	0
(ACAAGG)n	0	0	0	5	6.96439e-06		(ACAAGG)n	0	0	0
(ACAAGGA)n	0	0	0	1	1.39288e-06		(ACAAGGA)n	0	0	0
(ACAAGGC)n	0	0	0	2	2.78576e-06		(ACAAGGC)n	0	0	0
(ACAAGT)n	0	0	0	2	2.78576e-06		(ACAAGT)n	0	0	0
(ACAAGTAATT)n	0	0	0	1	1.39288e-06		(ACAAGTAATT)n	0	0	0
(ACAAGTT)n	0	0	0	2	2.78576e-06		(ACAAGTT)n	0	0	0
(ACAAT)n	0	0	0	33	4.5965e-05		(ACAAT)n	0	0	0
(ACAATA)n	0	0	0	49	6.8251e-05		(ACAATA)n	0	0	0
(ACAATAA)n	0	0	0	14	1.95003e-05		(ACAATAA)n	0	0	0
(ACAATAAT)n	0	0	0	2	2.78576e-06		(ACAATAAT)n	0	0	0
(ACAATAC)n	0	0	0	1	1.39288e-06		(ACAATAC)n	0	0	0
(ACAATAG)n	0	0	0	1	1.39288e-06		(ACAATAG)n	0	0	0
(ACAATAT)n	0	0	0	6	8.35727e-06		(ACAATAT)n	0	0	0
(ACAATC)n	0	0	0	2	2.78576e-06		(ACAATC)n	0	0	0
(ACAATCA)n	0	0	0	1	1.39288e-06		(ACAATCA)n	0	0	0
(ACAATG)n	0	0	0	14	1.95003e-05		(ACAATG)n	0	0	0
(ACAATGA)n	0	0	0	2	2.78576e-06		(ACAATGA)n	0	0	0
(ACAATGC)n	0	0	0	2	2.78576e-06		(ACAATGC)n	0	0	0
(ACAATGGAAT)n	0	0	0	1	1.39288e-06		(ACAATGGAAT)n	0	0	0
(ACAATGT)n	0	0	0	3	4.17863e-06		(ACAATGT)n	0	0	0
(ACAATT)n	0	0	0	15	2.08932e-05		(ACAATT)n	0	0	0
(ACAATTC)n	0	0	0	4	5.57151e-06		(ACAATTC)n	0	0	0
(ACAATTT)n	0	0	0	3	4.17863e-06		(ACAATTT)n	0	0	0
(ACAATTTA)n	0	0	0	1	1.39288e-06		(ACAATTTA)n	0	0	0
(ACACA)n	0	0	0	15	2.08932e-05		(ACACA)n	0	0	0
(ACACAA)n	0	0	0	56	7.80012e-05		(ACACAA)n	0	0	0
(ACACAAA)n	0	0	0	1	1.39288e-06		(ACACAAA)n	0	0	0
(ACACAAC)n	0	0	0	2	2.78576e-06		(ACACAAC)n	0	0	0
(ACACAAGA)n	0	0	0	1	1.39288e-06		(ACACAAGA)n	0	0	0
(ACACACA)n	0	0	0	3	4.17863e-06		(ACACACA)n	0	0	0
(ACACACAC)n	0	0	0	1	1.39288e-06		(ACACACAC)n	0	0	0
(ACACACACAA)n	0	0	0	2	2.78576e-06		(ACACACACAA)n	0	0	0
(ACACACACAT)n	0	0	0	1	1.39288e-06		(ACACACACAT)n	0	0	0
(ACACACACCT)n	0	0	0	1	1.39288e-06		(ACACACACCT)n	0	0	0
(ACACACAG)n	0	0	0	9	1.25359e-05		(ACACACAG)n	0	0	0
(ACACACAGAT)n	0	0	0	1	1.39288e-06		(ACACACAGAT)n	0	0	0
(ACACACAGTC)n	0	0	0	1	1.39288e-06		(ACACACAGTC)n	0	0	0
(ACACACAT)n	0	0	0	11	1.53217e-05		(ACACACAT)n	0	0	0
(ACACACATAC)n	0	0	0	2	2.78576e-06		(ACACACATAC)n	0	0	0
(ACACACATAT)n	0	0	0	2	2.78576e-06		(ACACACATAT)n	0	0	0
(ACACACATGC)n	0	0	0	6	8.35727e-06		(ACACACATGC)n	0	0	0
(ACACACATGCAT)n	0	0	0	1	1.39288e-06		(ACACACATGCAT)n	0	0	0
(ACACACC)n	0	0	0	5	6.96439e-06		(ACACACC)n	0	0	0
(ACACACCC)n	0	0	0	1	1.39288e-06		(ACACACCC)n	0	0	0
(ACACACG)n	0	0	0	1	1.39288e-06		(ACACACG)n	0	0	0
(ACACACGC)n	0	0	0	3	4.17863e-06		(ACACACGC)n	0	0	0
(ACACACT)n	0	0	0	2	2.78576e-06		(ACACACT)n	0	0	0
(ACACAG)n	0	0	0	62	8.63584e-05		(ACACAG)n	0	0	0
(ACACAGA)n	0	0	0	2	2.78576e-06		(ACACAGA)n	0	0	0
(ACACAGAC)n	0	0	0	2	2.78576e-06		(ACACAGAC)n	0	0	0
(ACACAGC)n	0	0	0	6	8.35727e-06		(ACACAGC)n	0	0	0
(ACACAGCA)n	0	0	0	1	1.39288e-06		(ACACAGCA)n	0	0	0
(ACACAGG)n	0	0	0	1	1.39288e-06		(ACACAGG)n	0	0	0
(ACACAGGG)n	0	0	0	1	1.39288e-06		(ACACAGGG)n	0	0	0
(ACACAGT)n	0	0	0	2	2.78576e-06		(ACACAGT)n	0	0	0
(ACACAT)n	0	0	0	355	0.000494472		(ACACAT)n	0	0	0
(ACACATA)n	0	0	0	1	1.39288e-06		(ACACATA)n	0	0	0
(ACACATAC)n	0	0	0	7	9.75015e-06		(ACACATAC)n	0	0	0
(ACACATACAC)n	0	0	0	1	1.39288e-06		(ACACATACAC)n	0	0	0
[truncated: 12,964 more rows]

## Sheet: FN mm
Table 1	Repeats in Kouzine Experimental (KEx) hits missing in Z-DNABERT			All repeats			Table 2	Kouzine Experimental (KEx) hits with repeats missing in Z-DNABERT
[truncated: 2,864 more rows]

[truncated: 6 more sheets: SR hg scores, Z-DNABERT rep_class hg, KEx rep_class hg, Z-DNABERT family hg, KEx family hg, mouse]
