# Supplementary material for: Z-flipon variants reveal the many roles of Z-DNA and Z-RNA in health and disease
Source: Life Sci Alliance. 2023 May 10;6(7):e202301962. doi: 10.26508/lsa.202301962 (PMC10172764; doi:10.26508/lsa.202301962)
Supplement: Supplementary file 5 [file LSA-2023-01962_TableS4.xlsx]

## Sheet: Readme
Supplemental Table 4. Overlap of experimental and predicted Z-flipons with GWAS and e/s/edQTLs.
List of tabs
	GWAS+Experimental
	GWAS+ZDNABERT
	GWAS+ZDNABERT-500
	GWAS+ZDNABERT-1000
	Experimental+eQTL
	Experimental+eQTL
	Experimental+edQTL
	ZDNABERT+eQTL
	ZDNABERT+eQTL
	ZDNABERT+edQTL
	GWAS+ZDNABERT+eQTL
	GWAS+ZDNABERT+sQTL
	GWAS+ZDNABERT+edQTL
	GWAS+Experimental+eQTL
	GWAS+Experimental+eQTL
	GWAS+Experimental+edQTL
ZDNABERT	predicted Z-flipon locations
GWAS	"All associations v1.0" dataset from GWAS Catalog https://www.ebi.ac.uk/gwas/						Buniello, Annalisa, et al. "The NHGRI-EBI GWAS Catalog of published genome-wide association studies, targeted arrays and summary statistics 2019." Nucleic acids research 47.D1 (2019): D1005-D1012.
Experimental	Experimental data https://doi.org/10.1016/j.cels.2017.01.013						Kouzine, Fedor, et al. "Permanganate/S1 nuclease footprinting reveals non-B DNA structures with regulatory potential across a mammalian genome." Cell systems 4.3 (2017): 344-356.
eQTL	https://www.gtexportal.org/home/datasets
sQTL	https://www.gtexportal.org/home/datasets
edQTL	https://www.gtexportal.org/home/datasets

## Sheet: GWAS+Experimental
chr	pos	Experimental start	Experimental end	DISEASE.TRAIT	INITIAL.SAMPLE.SIZE	REPORTED.GENE.S.	MAPPED_GENE	UPSTREAM_GENE_ID	DOWNSTREAM_GENE_ID	SNP_GENE_IDS	UPSTREAM_GENE_DISTANCE	DOWNSTREAM_GENE_DISTANCE	STRONGEST.SNP.RISK.ALLELE	SNPS	CONTEXT	INTERGENIC	RISK.ALLELE.FREQUENCY	P.VALUE	PVALUE_MLOG	OR.or.BETA	X95..CI..TEXT.	CNV	ID
chr17	17164868	17164861	17164883	Obesity-related traits	815 Hispanic children from 263 families	MPRIP	MPRIP			ENSG00000133030	NA	NA	rs61744862-A	rs61744862	missense_variant	0	0.041	7e-08	7.15490195998574	0.04	[NR] ng/mL increase	N	chr17:17164868
chr9	133376453	133376448	133376461	ADAMTS13 levels	3,238 European ancestry individuals	ADAMTS13	STKLD1, STKLD1			ENSG00000198870, ENSG00000281245	NA	NA	rs3739893-T	rs3739893	5_prime_UTR_variant	0	0.02	1e-30	30	2022-03-22	[18.77-25.83] % decrease	N	chr9:133376453
chr16	89919736	89919731	89919746	Red vs. brown/black hair color	15,731 British ancestry red hair individuals, 283,920 British ancestry brown or black hair individuals	MC1R	MC1R			ENSG00000258839	NA	NA	rs1805008-T	rs1805008	missense_variant	0	0.08918	0	307.698970004336	12.84	NR	N	chr16:89919736
chr20	62557664	62557659	62557672	Brain region volumes	19,629 British ancestry individuals	NR	MIR1-1HG			ENSG00000174407	NA	NA	rs6062264-?	rs6062264	intron_variant	0	NR	9e-15	14.0457574905607	NA		N	chr20:62557664
chr11	32090986	32090973	32090993	Apolipoprotein B levels	439,214 European ancestry individuals	RCN1	EIF4A2P5 - RCN1	ENSG00000255490	ENSG00000049449		5274	88	rs190104-G	rs190104	intron_variant	1	0.860456	4e-08	7.39794000867204	0.0165017	[0.011-0.022] unit decrease	N	chr11:32090986
chr7	44325950	44325922	44325951	Type 2 diabetes	74,124 European ancestry cases, 824,006 European ancestry controls	GCK	CAMK2B			ENSG00000058404	NA	NA	rs116913033-C	rs116913033	non_coding_transcript_exon_variant	0	0.83	7e-06	5.15490195998574	2022-04-01	[1.02-1.06]	N	chr7:44325950
chr8	41651058	41650988	41651064	Type 2 diabetes	74,124 European ancestry cases, 824,006 European ancestry controls	ANK1	NKX6-3 - ANK1	ENSG00000165066	ENSG00000029534		241	2162	rs13262861-C	rs13262861	regulatory_region_variant	1	0.8292	4e-12	11.397940008672	2022-07-01	[1.05-1.09]	N	chr8:41651058
chr8	143976190	143976186	143976203	LDL cholesterol levels	440,546 European ancestry individuals	PLEC	PLEC			ENSG00000178209	NA	NA	rs11786083-G	rs11786083	intron_variant	0	0.625589	7e-13	12.1549019599857	0.0155482	[0.011-0.02] unit decrease	N	chr8:143976190
chr7	2718524	2718521	2718536	Brain region volumes	19,629 British ancestry individuals	NR	AMZ1			ENSG00000174945	NA	NA	rs1184662-?	rs1184662	3_prime_UTR_variant	0	NR	3e-08	7.52287874528034	NA		N	chr7:2718524
chr14	60509819	60509804	60509822	Appendicular lean mass	181,862 European ancestry elderly individuals	NR	C14orf39, SIX6			ENSG00000179008, ENSG00000184302	NA	NA	rs33912345-A	rs33912345	missense_variant	0	0.609323	8e-09	8.09691001300806	0.0395088	[0.026-0.053] unit decrease	N	chr14:60509819
chr6	104940530	104940524	104940541	Appendicular lean mass	181,862 European ancestry elderly individuals	NR	LIN28B-AS1, LIN28B			ENSG00000203809, ENSG00000187772	NA	NA	rs7766336-G	rs7766336	intron_variant	0	0.67998	1e-10	10	0.0477899	[0.033-0.062] unit increase	N	chr6:104940530
chr4	81030757	81030720	81030779	Refractive astigmatism	88,005 European ancestry individuals	BMP3	BMP3			ENSG00000152785	NA	NA	rs6535231-G	rs6535231	5_prime_UTR_variant	0	0.041	3e-06	5.52287874528034	0.034	[0.02-0.048] dioptres increase	N	chr4:81030757
chr12	132535809	132535800	132535820	Red blood cell count	172,952 European ancestry individuals	FBRSL1	FBRSL1			ENSG00000112787	NA	NA	rs34390795-C	rs34390795	intron_variant	0	0.2307	6e-14	13.2218487496164	0.03193459	[0.024-0.04] unit increase	N	chr12:132535809
chr16	2105818	2105817	2105832	Height	1,249 whole genome sequenced European ancestry individuals, 3,541 whole genome sequenced individuals, 46,910 European ancestry individuals, 471 Carlantino (founder/genetic isolate) individuals, 1,197 Friuli Venezia Giulia (founder/genetic isolate) individuals, 1,043 Mylopotamos (founder/genetic isolate) individuals, 933 Pomak (founder/genetic isolate) individuals, 1,785 Val Borbera (founder/genet…	PKD1	PKD1			ENSG00000008710	NA	NA	rs28610092-A	rs28610092	non_coding_transcript_exon_variant	0	0.8258	1e-06	6	0.044	[0.026-0.062] unit increase	N	chr16:2105818
chr19	5894573	5894565	5894584	Heart rate response to exercise	up to 35,455 European ancestry females, up to 31,802 European ancestry males	NDUFA11	NDUFA11			ENSG00000174886	NA	NA	rs12974991-G	rs12974991	intron_variant	0	0.911635	2e-06	5.69897000433602	0.50801	[0.3-0.72] bpm increase	N	chr19:5894573
chr2	3595166	3595154	3595169	Blood protein levels	3,301 European ancestry individuals	NR	COLEC11			ENSG00000118004	NA	NA	rs77246730-T	rs77246730	splice_region_variant	0	0.012	3e-42	41.5228787452803	1.62	[1.38-1.86] unit decrease	N	chr2:3595166
chr2	23689531	23689508	23689536	Birth weight	298,142 European ancestry individuals, 6,635 African American individuals, 1,449 Filipino individuals, 420 Turkish individuals, 365 Moroccan individuals, 395 Surinamese individuals, 1,052 Afro-Caribbean individuals, 612 Hispanic individuals, 1,180 Thai individuals, 840 Chinese ancestry individuals, 10,133 individuals	KLHL29	KLHL29			ENSG00000119771	NA	NA	rs2551347-T	rs2551347	non_coding_transcript_exon_variant	0	0.749355	2e-16	15.698970004336	0.02446	[0.019-0.03] unit increase	N	chr2:23689531
chr16	88715797	88715797	88715814	Mean corpuscular hemoglobin concentration	408,112 British individuals	PIEZO1	PIEZO1			ENSG00000103335	NA	NA	rs202127176-C	rs202127176	missense_variant	0	0.00145600000000001	7e-14	13.1549019599857	0.251821	[0.2-0.31] unit increase	N	chr16:88715797
chr5	1004197	1004195	1004238	Mean corpuscular volume	408,112 British individuals	AC116351.2	TRIP13 - NKD2	ENSG00000071539	ENSG00000145506		84840	4605	rs72705193-G	rs72705193	TF_binding_site_variant	1	0.243147	1e-09	9	0.0295494	[0.024-0.035] unit decrease	N	chr5:1004197
chr12	57217502	57217497	57217519	Body mass index	457,822 European ancestry individuals	NR	NXPH4			ENSG00000182379	NA	NA	rs113397893-?	rs113397893	intron_variant	0	NR	1e-11	11	NA		N	chr12:57217502
chr12	2053203	2053192	2053209	Body mass index	457,822 European ancestry individuals	NR	CACNA1C, CACNA1C			ENSG00000151067, ENSG00000285479	NA	NA	rs11062091-?	rs11062091	5_prime_UTR_variant	0	NR	2e-08	7.69897000433602	NA		N	chr12:2053203
chr17	1737741	1737723	1737743	Total testosterone levels	425,097 European ancestry individuals	NR	WDR81, WDR81			ENSG00000276021, ENSG00000167716	NA	NA	rs2287322-G	rs2287322	3_prime_UTR_variant	0	0.22249399999999997	1e-08	8	0.00870892	[0.0057-0.0117] unit increase	N	chr17:1737741
chr19	15457312	15457312	15457327	Lymphocyte counts	408,112 British individuals	RASAL3	RASAL3			ENSG00000105122	NA	NA	rs142945276-A	rs142945276	missense_variant	0	0.00929999999999998	2e-09	8.69897000433602	0.06871543	[0.046-0.091] unit increase	N	chr19:15457312
chr9	134067584	134067575	134067592	Mean platelet volume	408,112 British individuals	BRD3	BRD3			ENSG00000169925	NA	NA	rs13287061-T	rs13287061	intron_variant	0	0.330312	1e-41	41	0.035508174	[0.03-0.041] unit decrease	N	chr9:134067584
chr5	132656189	132656187	132656207	Asthma (adult onset)	33,418 European ancestry cases, 393,186 European ancestry controls	NR	TH2LCRR			ENSG00000223442	NA	NA	rs115008099-?	rs115008099	intron_variant	0	NR	2e-15	14.698970004336	NA		N	chr5:132656189
chr19	3825842	3825830	3825853	Diffusing capacity of carbon monoxide	2,584 European ancestry individuals with chronic obstructive pulmonary disease, 3,002 European ancestry healthy individuals, 343 African American individuals with chronic obstructive pulmonary disease, 1,006 African American healthy individuals	ZFR2, MRPL54	ZFR2			ENSG00000105278	NA	NA	rs13382169-A	rs13382169	intron_variant	0	0.04	6e-06	5.22184874961636	0.52	0.3-0.75 unit decrease	N	chr19:3825842
chr4	3444364	3444361	3444379	Alcohol consumption (drinks per week)	up to 941,280 European ancestry individuals	NR	HGFAC			ENSG00000109758	NA	NA	rs3748034-T	rs3748034	missense_variant	0	0.143	2e-08	7.69897000433602	0.011740341	[0.0077-0.0158] unit decrease	N	chr4:3444364
chr1	46881755	46881755	46881771	Blood metabolite levels	7,824 European ancestry individuals	CYP4A11	CYP4Z2P			ENSG00000154198	NA	NA	rs6663731-A	rs6663731	intron_variant	0	0.89	1e-14	14	0.062	[0.046-0.078] unit increase	N	chr1:46881755
chr12	131122207	131122204	131122217	Macrophage Migration Inhibitory Factor levels	3,494 Finnish ancestry individuals	NR	ADGRD1			ENSG00000111452	NA	NA	rs1211609-G	rs1211609	intron_variant	0	NR	6e-06	5.22184874961636	0.1218	[0.069-0.174] SD units increase	N	chr12:131122207
chr12	132216639	132216633	132216648	Body mass index	up to 309,889 European ancestry individuals	SFSWAP, MMP17, ULK1, PUS1, EP400, SNORA49, EP400NL, DDX51, NOC4L, LOC100130238, FBRSL1, LRCOL1, P2RX2, POLE	GALNT9			ENSG00000182870	NA	NA	rs11247009-A	rs11247009	intron_variant	0	0.182990160723882	6e-09	8.22184874961636	0.024811804	unit increase	N	chr12:132216639
chr20	32585560	32585554	32585567	White blood cell count (basophil)	171,846 European ancestry individuals	RP11-410N8.1	NOL4L-DT			ENSG00000204393	NA	NA	rs67696533-A	rs67696533	intron_variant	0	0.3119	5e-11	10.301029995664	0.02494351	[0.018-0.032] unit decrease	N	chr20:32585560
chr19	44820881	44820872	44820892	Family history of Alzheimers disease up to 42,034 British ancestry individuals with parental history of Alzheimers disease, at least 272,244 European ancestry individuals with no parental history of Alzheimers disease 19 44807827 NR CBLC - BCAM ENSG00000142273 ENSG00000187244 7175 1244 rs140824606-? rs140824606 TF_binding_site_variant 1 NR 4E-26 25.397940008672037 NFamily history of Alzheimers di…	up to 42,034 British ancestry individuals with parental history of Alzheimers disease, at least 272,244 European ancestry individuals with no parental history of Alzheimers disease	NR	BCAM			ENSG00000187244	NA	NA	rs28399637-?	rs28399637	intron_variant	0	NR	8e-72	71.0969100130081	NA		N	chr19:44820881
chr14	53953930	53953903	53953933	Heel bone mineral density	76,067 European ancestry women, 66,420 European ancestry men	BMP4	BMP4			ENSG00000125378	NA	NA	rs71446481-A	rs71446481	intron_variant	0	0.555345	3e-35	34.5228787452803	0.0576564	[0.048-0.067] unit increase	N	chr14:53953930
chr22	41238084	41238074	41238098	Osteoarthritis (hip)	17,151 European ancestry cases, 596,639 European ancestry controls	NR	CHADL			ENSG00000100399	NA	NA	rs532464664-CGCGCGCC	rs532464664	frameshift_variant	0	NR	2e-25	24.698970004336	5.89	[NR]	N	chr22:41238084
chr13	99896075	99896070	99896098	Smoking initiation (ever regular vs never regular)	up to 433,216 European ancestry individuals	CLYBL	CLYBL			ENSG00000125246	NA	NA	rs7322872-T	rs7322872	3_prime_UTR_variant	0	0.791	6e-09	8.22184874961636	0.0164	[0.011-0.022] unit decrease	N	chr13:99896075
chr17	21375977	21375971	21375988	Waist-hip ratio	381,152 European female individuals	NR	MAP2K3 - KCNJ12	ENSG00000034152	ENSG00000184185		60745	380	rs7213608-T	rs7213608	TF_binding_site_variant	1	0.6826	7e-19	18.1549019599857	0.0171	[0.013-0.021] unit decrease	N	chr17:21375977
chr12	33075690	33075682	33075696	Parkinsons disease 20,184 European ancestry cases, 397,324 European ancestry controls 12 32089513 BICD1 RESF1 - BICD1 ENSG00000174718 ENSG00000151746 96406 17322 rs77669894-A rs77669894 regulatory_region_variant 1 4E-8 7.3979400086720375 0.3283 [0.21-0.45] unit increase NParkinsons disease	20,184 European ancestry cases, 397,324 European ancestry controls	PKP2	ASS1P14 - NA	ENSG00000257316			88620	NA	rs138895122-T	rs138895122	intergenic_variant	1		6e-12	11.2218487496164	0.6116	[0.44-0.79] unit increase	N	chr12:33075690
chr9	133256074	133256064	133256077	Blood protein levels in cardiovascular risk	3,394 European ancestry individuals	RALGDS	ABO, ABO			ENSG00000175164, ENSG00000281879	NA	NA	rs8176741-G	rs8176741	synonymous_variant	0	0.91	2e-78	77.698970004336	0.61	unit decrease	N	chr9:133256074
chr20	64106159	64106151	64106164	Cervical cancer (MTAG)	538 Japanese ancestry cases, 39,556 Japanese ancestry controls	Intergenic	NPBWR2, MYT1			ENSG00000125522, ENSG00000196132	NA	NA	rs75874947-?	rs75874947	missense_variant	0		2e-07	6.69897000433602	2022-12-01	[1.07-1.17]	N	chr20:64106159
chr10	116742544	116742534	116742547	Systolic blood pressure	365,998 European ancestry individuals, 63,490 African ancestry individuals, 22,802 Hispanic individuals, 4,792 Asian ancestry individuals, 2,695 Native American ancestry individuals	HSPA12A	HSPA12A			ENSG00000165868	NA	NA	rs11592166-C	rs11592166	5_prime_UTR_variant	0	0.1955	2e-10	9.69897000433602	0.2318	[0.16-0.3] mmHg increase	N	chr10:116742544
chr9	135798543	135798537	135798552	Colorectal cancer	23,572 East Asian ancestry cases, 48,700 East Asian ancestry controls		KCNT1 - CAMSAP1	ENSG00000107147	ENSG00000130559		3035	9944	rs74995296-C	rs74995296	regulatory_region_variant	1	0.6759	8e-06	5.09691001300806	2022-08-01	[1.04-1.12]	N	chr9:135798543
chr12	57610139	57610135	57610155	Systolic blood pressure	365,998 European ancestry individuals, 63,490 African ancestry individuals, 22,802 Hispanic individuals, 4,792 Asian ancestry individuals, 2,695 Native American ancestry individuals	ARHGEF25	DTX3 - ARHGEF25	ENSG00000178498	ENSG00000240771		335	41	rs10437954-A	rs10437954	regulatory_region_variant	1	0.8329	4e-13	12.397940008672	0.3025	[0.22-0.38] mmHg decrease	N	chr12:57610139
chr12	48979627	48979627	48979643	Heel bone mineral density	426,824 British ancestry individuals	WNT1	WNT1			ENSG00000125084	NA	NA	rs61758378-T	rs61758378	missense_variant	0	0.99421	1e-19	19	0.112609	[0.088-0.137] unit increase	N	chr12:48979627
chr16	88443442	88443427	88443466	High light scatter reticulocyte count	408,112 British individuals	ZNF469	ZNF469 - ZFPM1	ENSG00000225614	ENSG00000179588		2685	9838	rs34363155-TGCAC	rs34363155	TF_binding_site_variant	1	0.077601	2e-14	13.698970004336	0.0332479	[0.025-0.042] unit increase	N	chr16:88443442
chr17	21376174	21376140	21376178	Mean corpuscular hemoglobin	630,125 African American or Afro-Caribbean, African ancestry, European ancestry, East Asian ancestry, Hispanic or Latin American and South Asian ancestry individuals	NR	MAP2K3 - KCNJ12	ENSG00000034152	ENSG00000184185		60942	183	rs71373621-A	rs71373621	TF_binding_site_variant	1	0.637978	7e-16	15.1549019599857	NA		N	chr17:21376174
chr11	69638276	69638269	69638286	Type 2 diabetes	148,726 European ancestry cases, 965,732 European ancestry controls	NR	NA - CCND1		ENSG00000110092		NA	2880	rs144245804-G	rs144245804	regulatory_region_variant	1	0.9731	1e-17	17	0.1304	[0.1-0.16] unit increase	N	chr11:69638276
chr1	205271785	205271778	205271793	Immature fraction of reticulocytes	408,112 British individuals	TMCC2	TMCC2			ENSG00000133069	NA	NA	rs9659978-G	rs9659978	intron_variant	0	0.9090335	2e-16	15.698970004336	0.033025865	[0.025-0.041] unit decrease	N	chr1:205271785
chr20	41317131	41317128	41317153	Multiple sclerosis	14,802 European and unknown ancestry cases, 26,703 European and unknown ancestry controls	ZHX3	ZHX3			ENSG00000174306	NA	NA	rs62208470-G	rs62208470	5_prime_UTR_variant	0	NR	5e-06	5.30102999566398	1.1088	NR	N	chr20:41317131
chr17	61411469	61411467	61411485	Waist circumference adjusted for body mass index	457,690 European ancestry individuals	NR	TBX2-AS1			ENSG00000267280	NA	NA	rs138987744-?	rs138987744	intron_variant	0	NR	3e-09	8.52287874528034	NA		N	chr17:61411469
chr15	40323671	40323670	40323689	Type 2 diabetes	77,418 East Asian cases, 356,122 East Asian controls	INAFM2	PLCB2 - INAFM2	ENSG00000137841	ENSG00000259330		15736	21	rs12907887-C	rs12907887	regulatory_region_variant	1	0.229	2e-20	19.698970004336	2022-08-01	[1.06-1.10]	N	chr15:40323671
chr5	150166863	150166848	150166863	Distal/Left-sided colorectal cancer	30,588 European ancestry cases, 64,159 European ancestry controls	CDX1	CDX1			ENSG00000113722	NA	NA	rs2302274-G	rs2302274	5_prime_UTR_variant	0	0.478	5e-09	8.30102999566398	2022-07-01	[1.04-1.09]	N	chr5:150166863
chr17	83051228	83051225	83051243	Low density lipoprotein cholesterol levels	431,167 European ancestry individuals	NR	B3GNTL1, B3GNTL1			ENSG00000175711, ENSG00000277033	NA	NA	rs111571253-C	rs111571253	intron_variant	0	0.853646	1e-08	8	0.0154801	[0.01-0.021] unit decrease	N	chr17:83051228
chr22	41197577	41197567	41197586	Type 2 diabetes	148,726 European ancestry cases, 24,646 African American cases, 8,616 Hispanic cases, 46,511 Asian ancestry cases, 965,732 European ancestry controls, 31,446 African American controls, 11,829 Hispanic controls, 169,776 Asian ancestry controls	NR	EP300-AS1 - L3MBTL2	ENSG00000231993	ENSG00000100395		121	7705	rs11913442-C	rs11913442	TF_binding_site_variant	1	0.3799	8e-10	9.09691001300806	0.0245	[0.017-0.032] unit decrease	N	chr22:41197577
chr20	57391848	57391826	57391849	High light scatter reticulocyte percentage of red cells	408,112 British individuals	RP4-800J21.3, RBM38	RBM38, RBM38-AS1			ENSG00000132819, ENSG00000218018	NA	NA	rs117963839-T	rs117963839	intron_variant	0	0.189638	1e-38	38	0.03870231	[0.033-0.045] unit increase	N	chr20:57391848
chr19	926450	926437	926455	High light scatter reticulocyte percentage of red cells	408,112 British individuals	ARID3A	ARID3A			ENSG00000116017	NA	NA	rs530418693-G	rs530418693	intron_variant	0	0.013893	2e-11	10.698970004336	0.07148701	[0.051-0.092] unit increase	N	chr19:926450
chr5	113488469	113488463	113488479	Emphysema annual change measurement in smokers (adjusted lung density)	4,427 European ancestry individuals, 1,158 African American individuals	MCC	MCC			ENSG00000171444	NA	NA	rs348941-C	rs348941	non_coding_transcript_exon_variant	0	NR	9e-06	5.04575749056067	0.085	[0.048-0.122] unit decrease	N	chr5:113488469
chr4	1804792	1804781	1804798	Waist circumference adjusted for body mass index	457,690 European ancestry individuals	NR	FGFR3			ENSG00000068078	NA	NA	rs3135890-?	rs3135890	non_coding_transcript_exon_variant	0	NR	1e-08	8	NA		N	chr4:1804792
chr11	484689	484674	484713	Immature fraction of reticulocytes	408,112 British individuals	PTDSS2	PTDSS2, PTDSS2			ENSG00000174915, ENSG00000282367	NA	NA	rs35275997-G	rs35275997	intron_variant	0	0.126665	5e-14	13.301029995664	0.026173813	[0.019-0.033] unit decrease	N	chr11:484689
chr21	44709771	44709761	44709782	Corticobasal degeneration	152 cases, 1,986 controls	TSPEAR	TSPEAR			ENSG00000175894	NA	NA	rs875125-?	rs875125	intron_variant	0	NR	4e-06	5.39794000867204	2022-06-02	[1.51 - 2.83]	N	chr21:44709771
chr2	225744525	225744512	225744525	Educational attainment (years of education)	405,072 European ancestry individuals	NR	NYAP2 - MIR5702	ENSG00000144460	ENSG00000263363		90507	914185	rs12694681-T	rs12694681	intergenic_variant	1	0.6877	2e-08	7.69897000433602	0.0135667315	NR unit increase	N	chr2:225744525
chr11	128695139	128695131	128695146	Platelet count	166,066 European ancestry individuals	SENCR, FLI1	SENCR, FLI1			ENSG00000254703, ENSG00000151702	NA	NA	rs10893909-T	rs10893909	intron_variant	0	0.2522	5e-14	13.301029995664	0.03171019	[0.023-0.04] unit decrease	N	chr11:128695139
chr11	2299865	2299808	2299872	Chronic lymphocytic leukemia	3,100 European ancestry cases, 7,667 European ancestry controls	C11orf21	C11orf21			ENSG00000110665	NA	NA	rs2521269-C	rs2521269	intron_variant	0	0.45799999999999996	4e-08	7.39794000867204	1.1904762	[1.12-1.27]	N	chr11:2299865
chr19	40848553	40848542	40848560	Caffeine metabolism (plasma 1,7-dimethylxanthine (paraxanthine) to 1,3,7-trimethylxanthine (caffeine) ratio)	5,323 European ancestry individuals	CYP2A6, NUMBL, ADCK4, ITPKC, SNRPA, MIA	CYP2A6			ENSG00000255974	NA	NA	rs28399442-A	rs28399442	intron_variant	0	0.02	9e-11	10.0457574905607	6.48	Z-score increase	N	chr19:40848553
chr5	67164015	67164009	67164028	Bullous pemphigoid	438 German cases, 417 German controls	MAST4	MAST4			ENSG00000069020	NA	NA	rs200132752-?	rs200132752	missense_variant	0	NR	4e-38	37.397940008672	2.82487	[2.4-3.25] unit decrease	N	chr5:67164015
chr11	133955960	133955957	133955982	Educational attainment (MTAG)	1,311,438 European ancestry individuals	Intergenic	IGSF9B			ENSG00000080854	NA	NA	rs12273435-A	rs12273435	intron_variant	0	0.207	6e-17	16.2218487496164	0.0136	[0.01-0.017] unit decrease	N	chr11:133955960
chr11	73234296	73234283	73234298	Alanine aminotransferase levels	387,859 British ancestry individuals, 10,635 Asian or Asian British individuals, 7,468 Black or Black British individuals, 2,338 Chinese ancestry individuals	P2RY2	P2RY2			ENSG00000175591	NA	NA	rs2511241-?	rs2511241	missense_variant	0	NR	1e-08	8	0.006	[0.0044-0.0076] unit increase	N	chr11:73234296
chr17	75875386	75875379	75875396	aseg global volume WM-hypointensities	21,282 British ancestry individuals		TRIM47			ENSG00000132481	NA	NA	rs3744017-A	rs3744017	intron_variant	0	0.188	1e-26	26	0.132	[0.11-0.16] unit increase	N	chr17:75875386
chr11	26994813	26994806	26994819	Height	approximately 458,000 European ancestry individuals		FIBIN			ENSG00000176971	NA	NA	rs138273386-?	rs138273386	missense_variant	0	NR	5e-11	10.301029995664	NA		N	chr11:26994813
chr11	1926345	1926343	1926360	Renin levels	21,758 European ancestry individuals		TNNT3			ENSG00000130595	NA	NA	rs540710-A	rs540710	intron_variant	0	0.38	2e-07	6.69897000433602	0.0461	unit decrease	N	chr11:1926345
chr22	50549676	50549671	50549684	Age-related hearing impairment (MTAG)	330,759 European ancestry individuals		KLHDC7B			ENSG00000130487	NA	NA	rs36062310-?	rs36062310	missense_variant	0	NR	8e-16	15.0969100130081	8.0551195	z score increase	N	chr22:50549676
chr7	155886805	155886795	155886812	Progression-free survival in non-muscle-invasive bladder cancer	3,400 European ancestry individuals		SHH - Y_RNA	ENSG00000164690	ENSG00000200361		74342	299317	rs28677138-T	rs28677138	intergenic_variant	1	NR	3e-06	5.52287874528034	1.61	[1.32-1.97]	N	chr7:155886805
chr10	92690476	92690472	92690493	Calcium levels	305,349 European ancestry individuals	NR	HHEX			ENSG00000152804	NA	NA	rs9420589-T	rs9420589	intron_variant	0	0.4345	4e-13	12.397940008672	0.001641	[0.0012-0.0021] mmol/L increase	N	chr10:92690476
chr15	89400370	89400357	89400372	Cortical surface area	35,657 White British ancestry individuals	NR	MIR9-3HG - RHCG	ENSG00000255571	ENSG00000140519		1883	71028	rs182317-T	rs182317	intergenic_variant	1	0.366	1e-10	10	NA		N	chr15:89400370
chr9	3734162	3734144	3734167	Red blood cell count	approximately 445,000 European ancestry individuals		RFX3-AS1 - GLIS3	ENSG00000232104	ENSG00000107249		42348	89965	rs10973267-?	rs10973267	intergenic_variant	1	NR	1e-08	8	NA		N	chr9:3734162
chr16	1947003	1946997	1947013	Estimated glomerular filtration rate (creatinine)	1,004,040 European ancestry individuals		RPL3L			ENSG00000140986	NA	NA	rs113956264-C	rs113956264	missense_variant	0	0.967	2e-16	15.698970004336	0.0074235	[0.0057-0.0092] unit decrease	N	chr16:1947003
chr16	2111795	2111791	2111810	Estimated glomerular filtration rate (creatinine)	1,004,040 European ancestry individuals		PKD1			ENSG00000008710	NA	NA	rs75510884-A	rs75510884	synonymous_variant	0	0.0957	1e-08	8	0.00283894	[0.0019-0.0038] unit decrease	N	chr16:2111795
chr7	27152078	27152077	27152122	A body shape index	219,872 British ancestry women	HOXA3, RP1-170O19.22, HOXA-AS3, RP1-170O19.23	HOXA3, HOXA-AS3			ENSG00000105997, ENSG00000254369	NA	NA	rs368928402-GGT	rs368928402	intron_variant	0	NR	1e-12	12	0.0356068	[0.026-0.045] unit decrease	N	chr7:27152078
chr7	28180193	28180191	28180213	A body shape index	219,872 British ancestry women	JAZF1	JAZF1			ENSG00000153814	NA	NA	rs849333-A	rs849333	intron_variant	0	NR	5e-10	9.30102999566398	0.0186474	[0.013-0.025] unit increase	N	chr7:28180193
chr16	1764439	1764430	1764443	Insulin-like growth factor 1 levels	340,567 European ancestry individuals, 5,974 African ancestry individuals, 7,283 South Asian ancestry individuals	NR	MAPK8IP3			ENSG00000138834	NA	NA	rs2294619-G	rs2294619	missense_variant	0	NR	9e-36	35.0457574905607	0.038	[0.032-0.044] unit decrease	N	chr16:1764439
chr19	11201995	11201982	11202002	Low density lipoprotein cholesterol levels	341,875 European ancestry individuals, 6,003 African ancestry individuals, 7,319 South Asian ancestry individuals	NR	DOCK6			ENSG00000130158	NA	NA	rs115035890-T	rs115035890	missense_variant	0	NR	1e-10	10	0.1729	[0.12-0.23] unit decrease	N	chr19:11201995
chr9	128253000	128252995	128253036	Body mass index	359,983 European ancestry individuals, 163,835 East Asian ancestry individuals		DNM1			ENSG00000106976	NA	NA	rs2267958-A	rs2267958	non_coding_transcript_exon_variant	0	NR	3e-12	11.5228787452803	0.0134	[0.0097-0.0171] unit decrease	N	chr9:128253000
chr15	23687320	23687308	23687325	Body mass index	359,983 European ancestry individuals, 163,835 East Asian ancestry individuals		NDN - RNU6-741P	ENSG00000182636	ENSG00000206616		15	90117	rs3743340-A	rs3743340	TF_binding_site_variant	1	NR	2e-10	9.69897000433602	0.0122	[0.0085-0.0159] unit decrease	N	chr15:23687320
chr7	26377018	26377018	26377066	Blood urea nitrogen levels	344,052 European ancestry individuals, 148,767 East Asian ancestry individuals		SNX10 - KIAA0087	ENSG00000086300	ENSG00000122548		2635	156103	rs201871983-GCT	rs201871983	regulatory_region_variant	1	NR	1e-08	8	0.0139	[0.0092-0.0186] unit decrease	N	chr7:26377018
chr17	77865189	77865174	77865272	Self-reported math ability	564,698 European ancestry individuals	Intergenic	NA - LINC01973		ENSG00000204283		NA	12141	rs62078489-A	rs62078489	intergenic_variant	1	0.7574	6e-13	12.2218487496164	0.0164	[0.012-0.021] unit increase	N	chr17:77865189
chr4	900125	900119	900137	Waist-to-hip ratio adjusted for BMI	219,872 British ancestry women	GAK	GAK			ENSG00000178950	NA	NA	rs3822024-A	rs3822024	intron_variant	0	NR	8e-10	9.09691001300806	0.0186778	[0.013-0.025] unit decrease	N	chr4:900125
chr2	36355677	36355662	36355681	Self-reported math ability	564,698 European ancestry individuals	Intergenic	CRIM1-DT - CRIM1	ENSG00000260025	ENSG00000150938		563	101	rs181698387-T	rs181698387	TF_binding_site_variant	1	0.3247	5e-09	8.30102999566398	0.0121	[0.008-0.0162] unit increase	N	chr2:36355677
chr17	34579354	34579333	34579356	Educational attainment	3,037,499 European ancestry individuals		TMEM132E-DT			ENSG00000197322	NA	NA	rs56322375-T	rs56322375	non_coding_transcript_exon_variant	0	0.2327	1e-09	9	0.00756285	[0.0051-0.01] unit decrease	N	chr17:34579354
chr17	40363293	40363285	40363300	Sex hormone-binding globulin levels	310,323 European ancestry individuals, 5,523 African ancestry individuals, 6,638 South Asian ancestry individuals	NR	GJD3			ENSG00000183153	NA	NA	rs202055764-A	rs202055764	missense_variant	0	NR	3e-10	9.52287874528034	0.0513	[0.035-0.067] unit decrease	N	chr17:40363293
chr11	61866298	61866294	61866307	Phosphatidylcholine (18:0_20:4) levels	4,492 European ancestry individuals		FADS2			ENSG00000134824	NA	NA	rs11539526-T	rs11539526	3_prime_UTR_variant	0	NR	3e-26	25.5228787452803	0.366	[0.3-0.43] unit decrease	N	chr11:61866298
chr4	1794627	1794620	1794635	Triacylglycerol (52:3) [NL-16:1] levels	6,057 European ancestry individuals		FGFR3			ENSG00000068078	NA	NA	rs561462825-C	rs561462825	intron_variant	0	NR	3e-08	7.52287874528034	NA		N	chr4:1794627
chr20	62317116	62317106	62317128	Estimated glomerular filtration rate (creatinine)	1,004,040 European ancestry individuals, 165,726 East Asian ancestry individuals, 13,842 African American individuals, 13,359 South Asian ancestry individuals, 4,961 Hispanic individuals, 2 individuals		LAMA5			ENSG00000130702	NA	NA	rs2236520-T	rs2236520	intron_variant	0	0.699462115989011	9e-14	13.0457574905607	0.002	[0.0015-0.0025] unit decrease	N	chr20:62317116
chr17	61398705	61398660	61398707	Creatinine levels	69,591 European ancestry individuals	TBX2, RP11-332H18.4, RP11-332H18.5	TBX2-AS1			ENSG00000267280	NA	NA	rs62071306-C	rs62071306	intron_variant	0	0.73843	2e-10	9.69897000433602	0.04454	[0.032-0.057] unit decrease	N	chr17:61398705
chr22	20425532	20425523	20425545	Height	approximately 458,000 European ancestry individuals		SCARF2			ENSG00000244486	NA	NA	rs874100-?	rs874100	missense_variant	0	NR	3e-25	24.5228787452803	NA		N	chr22:20425532
chr2	42054172	42054164	42054179	Serum levels of protein PKDCC	5,343 Icelandic ancestry individuals		PKDCC			ENSG00000162878	NA	NA	rs34372645-A	rs34372645	missense_variant	0	0.02714	1e-37	37	0.654624	[0.55-0.75] unit increase	N	chr2:42054172
chr14	103095216	103095204	103095221	Mean platelet volume	408,112 British individuals	RP11-736N17.8	LBHD2 - EXOC3L4	ENSG00000283071	ENSG00000205436		5189	4928	rs150110852-A	rs150110852	intron_variant	1	0.00222900000000004	4e-09	8.39794000867204	0.14254853	[0.095-0.19] unit decrease	N	chr14:103095216
chr9	128908863	128908854	128908873	Height	approximately 458,000 European ancestry individuals		LRRC8A			ENSG00000136802	NA	NA	rs143836544-?	rs143836544	missense_variant	0	NR	5e-09	8.30102999566398	NA		N	chr9:128908863
chr9	137183187	137183180	137183195	Height	approximately 458,000 European ancestry individuals		ANAPC2			ENSG00000176248	NA	NA	rs11549105-?	rs11549105	synonymous_variant	0	NR	1e-08	8	NA		N	chr9:137183187
chr9	137232928	137232925	137232940	Serum phosphate levels	400,159 European ancestry individuals		SLC34A3			ENSG00000198569	NA	NA	rs150841256-?	rs150841256	splice_donor_variant	0	NR	9e-14	13.0457574905607	0.389098	[0.29-0.49] unit decrease	N	chr9:137232928
chr19	3382178	3382163	3382183	Sex hormone-binding globulin levels	397,043 European ancestry individuals		NFIC			ENSG00000141905	NA	NA	rs138699938-?	rs138699938	missense_variant	0	NR	5e-11	10.301029995664	0.154484	[0.1-0.21] unit decrease	N	chr19:3382178
chr17	7549660	7549642	7549664	Sib-shared facial trait 422; Facial segment 12; 3D morphology of the cheeks	8,246 European ancestry individuals		TNFSF12, TNFSF12-TNFSF13			ENSG00000239697, ENSG00000248871	NA	NA	rs9899183-?	rs9899183	intron_variant	0	NR	4e-09	8.39794000867204	0.019258952	[0.013-0.026] unit increase	N	chr17:7549660
chr19	15457471	15457467	15457482	Lymphocyte counts	443,762 European ancestry individuals		RASAL3			ENSG00000105122	NA	NA	rs751462297-?	rs751462297	frameshift_variant	0	NR	8e-17	16.0969100130081	0.120826	[0.091-0.15] unit decrease	N	chr19:15457471
chr17	18264083	18264070	18264085	Mitochondrial DNA copy number	395,718 British, Irish, Other White, South Asian, African ancestry individuals	NR	MIEF2			ENSG00000177427	NA	NA	rs3889402-T	rs3889402	missense_variant	0	0.139776	3e-14	13.5228787452803	0.026	[0.019-0.033] unit increase	N	chr17:18264083
chr11	2835428	2835397	2835442	Fasting glucose	200,622 European ancestry individuals	KCNQ1	KCNQ1, KCNQ1			ENSG00000282076, ENSG00000053918	NA	NA	rs4930011-C	rs4930011	intron_variant	0	0.591	3e-08	7.52287874528034	0.0092	[0.0057-0.0127] unit decrease	N	chr11:2835428
chr10	110210161	110210152	110210177	White blood cell count	approximately 444,000 European ancestry individuals		MXI1			ENSG00000119950	NA	NA	rs113511609-?	rs113511609	intron_variant	0	NR	9e-11	10.0457574905607	NA		N	chr10:110210161
chr11	32091022	32091017	32091032	Height	360,388 European ancestry individuals, 165,056 East Asian ancestry individuals		EIF4A2P5 - RCN1	ENSG00000255490	ENSG00000049449		5310	52	rs223046-C	rs223046	intron_variant	1	NR	1e-08	8	0.0078	[0.0051-0.0105] unit decrease	N	chr11:32091022
chr7	139778376	139778372	139778392	Pulse pressure	360,863 European ancestry individuals, 145,445 East Asian ancestry individuals		TBXAS1			ENSG00000059377	NA	NA	rs1860509-G	rs1860509	5_prime_UTR_variant	0	NR	2e-09	8.69897000433602	0.0133	[0.009-0.0176] unit decrease	N	chr7:139778376
chr1	3612124	3612110	3612127	Vertex-wise sulcal depth	33,748 European ancestry individuals		MEGF6 - TPRG1L	ENSG00000162591	ENSG00000158109		616	12891	rs12403243-T	rs12403243	upstream_gene_variant	1	0.22	7e-22	21.1549019599857	9.62	z score increase	N	chr1:3612124
chr9	134376331	134376316	134376333	Sex hormone-binding globulin levels	4,522 African ancestry individuals, 196,901 European ancestry individuals		RXRA			ENSG00000186350	NA	NA	rs35233014-?	rs35233014	intron_variant	0	NR	5e-21	20.301029995664	9.404	z score decrease	N	chr9:134376331
chr17	47733988	47733975	47733988	Mean corpuscular hemoglobin	approximately 443,000 European ancestry individuals		TBX21			ENSG00000073861	NA	NA	rs41444548-?	rs41444548	intron_variant	0	NR	4e-13	12.397940008672	NA		N	chr17:47733988
chr8	142238758	142238731	142238783	Schizophrenia	40,675 European ancestry cases, 64,643 European ancestry controls	LINC00051, MIR4472-1, TSNARE1	TSNARE1			ENSG00000171045	NA	NA	rs58033671-?	rs58033671	intron_variant	0	NR	9e-18	17.0457574905607	1.087	[1.07-1.11]	N	chr8:142238758
chr5	177460105	177460100	177460115	Educational attainment (years of education)	up to 1,131,881 European ancestry individuals		DBN1			ENSG00000113758	NA	NA	rs2545795-A	rs2545795	intron_variant	0	0.4437	1e-18	18	0.0125	[0.0098-0.0152] unit increase	N	chr5:177460105
chr16	88824332	88824325	88824338	Hair colour (natural, before greying): Red (UKB data field 1747_2)	20,692 European ancestry cases, 434,472 European ancestry controls		GALNS			ENSG00000141012	NA	NA	rs117776466-T	rs117776466	intron_variant	0	0.004735	5e-13	12.301029995664	0.59	[0.43-0.75] unit decrease	N	chr16:88824332
chr16	679825	679804	679825	Hip circumference adjusted for BMI	219,872 British ancestry women	LA16c-313D11.9	LINC02867		ENSG00000103266		NA	399	rs12600184-G	rs12600184	TF_binding_site_variant	0	NR	2e-08	7.69897000433602	0.0164744	[0.011-0.022] unit increase	N	chr16:679825
chr9	95517088	95517088	95517104	Hip circumference adjusted for BMI	186,825 British ancestry men	PTCH1	PTCH1 - NA	ENSG00000185920			31	NA	rs28704635-A	rs28704635	regulatory_region_variant	1	NR	7e-15	14.1549019599857	0.0282702	[0.021-0.035] unit increase	N	chr9:95517088
chr12	124314255	124314247	124314264	Hip circumference adjusted for BMI	219,872 British ancestry women	FAM101A	RFLNA			ENSG00000178882	NA	NA	rs12318072-T	rs12318072	synonymous_variant	0	NR	9e-10	9.04575749056067	0.0231204	[0.016-0.031] unit increase	N	chr12:124314255

## Sheet: GWAS+ZDNABERT
chr	pos	ZDNABERT start	ZDNABERT end	DISEASE.TRAIT	INITIAL.SAMPLE.SIZE	REPORTED.GENE.S.	MAPPED_GENE	UPSTREAM_GENE_ID	DOWNSTREAM_GENE_ID	SNP_GENE_IDS	UPSTREAM_GENE_DISTANCE	DOWNSTREAM_GENE_DISTANCE	STRONGEST.SNP.RISK.ALLELE	SNPS	CONTEXT	INTERGENIC	RISK.ALLELE.FREQUENCY	P.VALUE	PVALUE_MLOG	OR.or.BETA	X95..CI..TEXT.	CNV
6	31652743	31652725	31652750	Lung cancer	1,952 European ancestry cases, 1,438 European ancestry controls	BAT3	APOM, APOM, APOM, APOM, APOM, APOM, APOM			ENSG00000227567, ENSG00000226215, ENSG00000204444, ENSG00000235754, ENSG00000231974, ENSG00000224290, ENSG00000206409	NA	NA	rs3117582-?	rs3117582	intron_variant	0	NR	4e-10	9.39794000867204	1.24	[1.16-1.33]	N
6	475489	475483	475501	Tanning	2,287 European ancestry female individuals	EXOC2	IRF4 - EXOC2	ENSG00000137265	ENSG00000112685		64046	9665	rs12210050-T	rs12210050	non_coding_transcript_exon_variant	1	NR	5e-14	13.301029995664	0.22	[0.16-0.28] tanning ability score increase	N
10	99530544	99530528	99530544	Ulcerative colitis	1,043 European ancestry cases, 1,703 European ancestry controls	NKX2-3	LINC01475			ENSG00000257582	NA	NA	rs6584283-T	rs6584283	intron_variant	0	0.46	2e-06	5.69897000433602	1.22	[1.12-1.32]	N
20	3846662	3846648	3846665	Asthma	607 European ancestry cases, 3,294 European ancestry controls	KIAA1271	AP5S1 - MAVS	ENSG00000125843	ENSG00000088888		17824	137	rs4815617-?	rs4815617	regulatory_region_variant	1	NR	8e-06	5.09691001300806	NA		N
22	49824963	49824949	49824965	Schizophrenia	11,185 European ancestry cases, 10,768 European ancestry controls	BRD1	BRD1			ENSG00000100425	NA	NA	rs138880-C	rs138880	intron_variant	0	0.78	2e-07	6.69897000433602	2022-01-01	[NR]	N
9	134548682	134548681	134548696	Central corneal thickness	1,644 Latino individuals	COL5A1, RXRA	NA - COL5A1		ENSG00000130635		NA	93121	rs1536482-G	rs1536482	intergenic_variant	1	0.73	6e-08	7.22184874961636	0.22	unit decrease	N
19	6668961	6668952	6668977	Multiple sclerosis	9,772 European ancestry cases, 16,849 European ancestry controls	TNFSF14	TNFSF14			ENSG00000125735	NA	NA	rs1077667-G	rs1077667	intron_variant	0	NR	9e-14	13.0457574905607	1.16	[1.14-1.18]	N
6	26233159	26233147	26233160	Height	15,821 European ancestry individuals	HIST1H1D	H2AC9P			ENSG00000218281	NA	NA	rs10946808-G	rs10946808	non_coding_transcript_exon_variant	0	0.28	4e-17	16.397940008672	0.36	[0.26-0.46] cm decrease	N
9	114287611	114287602	114287616	Height	30,968 European ancestry individuals	COL27A1	COL27A1			ENSG00000196739	NA	NA	rs946053-T	rs946053	intron_variant	0	0.52	2e-07	6.69897000433602	2022-04-04	[2.83-5.97] % s.d. increase	N
9	130177513	130177501	130177523	Alzheimers disease (cognitive decline) 303 European ancestry cases 8 52301705 ST18 ST18 ENSG00000147488 rs7009219-? rs7009219 intron_variant 0 0.06 5E-7 6.301029995663981 0.16 unit decrease NAlzheimers disease (cognitive decline)	303 European ancestry cases	NCS1	NCS1			ENSG00000107130	NA	NA	rs4836694-?	rs4836694	intron_variant	0	0.11	7e-07	6.15490195998574	0.21	unit decrease	N
8	22230919	22230914	22230928	Hypertriglyceridemia	1,122 Mexican ancestry cases, 1,118 Mexican ancestry controls	SFTPC, REEP4, POLR3D, PIWIL2, PHYHIP, LGI3, BMP1	PHYHIP			ENSG00000168490	NA	NA	rs12541335-G	rs12541335	intron_variant	0	0.66	7e-06	5.15490195998574	1.23	[1.13-1.33]	N
2	239960704	239960679	239960726	Odorant perception (isobutyraldehyde)	187 European ancestry individuals	NDUFA10, OR6B2	NDUFA10			ENSG00000130414	NA	NA	rs13424612-?	rs13424612	3_prime_UTR_variant	0		6e-10	9.22184874961636	6.62	[NR] unit increase	N
17	17164868	17164861	17164896	Obesity-related traits	815 Hispanic children from 263 families	MPRIP	MPRIP			ENSG00000133030	NA	NA	rs61744862-A	rs61744862	missense_variant	0	0.041	7e-08	7.15490195998574	0.04	[NR] ng/mL increase	N
12	10368790	10368771	10368795	Obesity-related traits	815 Hispanic children from 263 families	KLRK1	KLRK1-AS1			ENSG00000245648	NA	NA	rs10743889-C	rs10743889	intron_variant	0	0.4	6e-06	5.22184874961636	0.04	[NR] mL/min increase	N
16	10569770	10569760	10569781	Eating disorders	543 European ancestry female cases, 1,116 European ancestry female controls	TEKT5, EMP2	EMP2			ENSG00000213853	NA	NA	rs2221433-G	rs2221433	intron_variant	0	0.682	5e-06	5.30102999566398	0.087	[0.05-0.124] unit decrease	N
21	41816125	41816120	41816135	ADAMTS13 levels	3,238 European ancestry individuals	PRDM15	PRDM15			ENSG00000141956	NA	NA	rs4075970-?	rs4075970	intron_variant	0		7e-09	8.15490195998574	2022-04-02	[1.62-3.18] % increase	N
9	133376453	133376444	133376465	ADAMTS13 levels	3,238 European ancestry individuals	ADAMTS13	STKLD1, STKLD1			ENSG00000198870, ENSG00000281245	NA	NA	rs3739893-T	rs3739893	5_prime_UTR_variant	0	0.02	1e-30	30	2022-03-22	[18.77-25.83] % decrease	N
3	8633853	8633845	8633858	Ebbinghaus illusion (overestimation)	1,986 Chinese ancestry individuals	NR	SSUH2			ENSG00000125046	NA	NA	rs2276800-?	rs2276800	missense_variant	0	NR	6e-17	16.2218487496164	0.32	[0.24-0.4] unit decrease	N
19	47065746	47065735	47065749	Fat-free mass	70,700 European ancestry female individuals, 85,261 European ancestry male individuals	NR	ZC3H4			ENSG00000130749	NA	NA	rs3810291-?	rs3810291	3_prime_UTR_variant	0	NR	5e-10	9.30102999566398	0.14536	[0.099-0.191] unit increase	N
16	89748641	89748632	89748654	Red vs. brown/black hair color	15,731 British ancestry red hair individuals, 283,920 British ancestry brown or black hair individuals	FANCA	FANCA			ENSG00000187741	NA	NA	rs1800347-C	rs1800347	intron_variant	0	0.04798	3e-221	220.52287874528	4.521	NR	N
16	89919736	89919731	89919746	Red vs. brown/black hair color	15,731 British ancestry red hair individuals, 283,920 British ancestry brown or black hair individuals	MC1R	MC1R			ENSG00000258839	NA	NA	rs1805008-T	rs1805008	missense_variant	0	0.08918	0	307.698970004336	12.84	NR	N
9	5783498	5783486	5783504	Blond vs. brown/black hair color	39,397 British ancestry blond hair individuals, 283,920 British ancestry brown or black hair individuals	ERMP1	ERMP1			ENSG00000099219	NA	NA	rs2093657-C	rs2093657	intron_variant	0	0.3377	6e-11	10.2218487496164	1.055	NR	N
20	62557664	62557657	62557673	Brain region volumes	19,629 British ancestry individuals	NR	MIR1-1HG			ENSG00000174407	NA	NA	rs6062264-?	rs6062264	intron_variant	0	NR	9e-15	14.0457574905607	NA		N
9	116501818	116501817	116501836	Brain region volumes	19,629 British ancestry individuals	NR	ASTN2			ENSG00000148219	NA	NA	rs11792948-?	rs11792948	intron_variant	0	NR	3e-12	11.5228787452803	NA		N
11	32090986	32090973	32090998	Apolipoprotein B levels	439,214 European ancestry individuals	RCN1	EIF4A2P5 - RCN1	ENSG00000255490	ENSG00000049449		5274	88	rs190104-G	rs190104	intron_variant	1	0.860456	4e-08	7.39794000867204	0.0165017	[0.011-0.022] unit decrease	N
8	41683104	41683033	41683132	Apolipoprotein B levels	439,214 European ancestry individuals	ANK1	ANK1			ENSG00000029534	NA	NA	rs72638977-A	rs72638977	intron_variant	0	0.966089	4e-08	7.39794000867204	0.0316061	[0.02-0.043] unit increase	N
18	48990004	48989995	48990011	Appendicular lean mass	85,750 European ancestry middle-aged adult individuals	NR	SMAD7 - DYM	ENSG00000101665	ENSG00000141627		39039	46383	rs7229351-A	rs7229351	intergenic_variant	1	0.367426	1e-09	9	0.0609675	[0.041-0.081] unit decrease	N
4	754336	754324	754341	Heel bone mineral density	426,824 British ancestry individuals	PCGF3	PCGF3			ENSG00000185619	NA	NA	rs142971131-G	rs142971131	intron_variant	0	0.996749	6e-17	16.2218487496164	0.0869218	[0.067-0.107] unit increase	N
20	64080106	64080085	64080107	Triglyceride levels	441,016 European ancestry individuals	OPRL1	OPRL1			ENSG00000125510	NA	NA	rs8126001-C	rs8126001	5_prime_UTR_variant	0	0.510425	4e-16	15.397940008672	0.0163141	[0.012-0.02] unit increase	N
7	44325950	44325922	44325951	Type 2 diabetes	74,124 European ancestry cases, 824,006 European ancestry controls	GCK	CAMK2B			ENSG00000058404	NA	NA	rs116913033-C	rs116913033	non_coding_transcript_exon_variant	0	0.83	7e-06	5.15490195998574	2022-04-01	[1.02-1.06]	N
8	41651058	41650986	41651067	Type 2 diabetes	74,124 European ancestry cases, 824,006 European ancestry controls	ANK1	NKX6-3 - ANK1	ENSG00000165066	ENSG00000029534		241	2162	rs13262861-C	rs13262861	regulatory_region_variant	1	0.8292	4e-12	11.397940008672	2022-07-01	[1.05-1.09]	N
5	172765347	172765336	172765354	Vertical cup-disc ratio (multi-trait analysis)	90,939 European ancestry individuals	LOC101928093, DUSP1	NEURL1B - DUSP1	ENSG00000214357	ENSG00000120129		73807	2749	rs114503346-C	rs114503346	intron_variant	1	0.95	4e-14	13.397940008672	0.02	NR unit increase	N
11	65655382	65655380	65655394	LDL cholesterol levels	440,546 European ancestry individuals	RELA	RELA			ENSG00000173039	NA	NA	rs11227247-A	rs11227247	3_prime_UTR_variant	0	0.865458	6e-09	8.22184874961636	0.017788	[0.012-0.024] unit decrease	N
19	49476532	49476518	49476535	Mosaic loss of chromosome Y (Y chromosome dosage)	95,380 Japanese men	FLT3LG	FLT3LG			ENSG00000090554	NA	NA	rs79058858-T	rs79058858	missense_variant	0	0.0052	1e-08	8	0.16	NR unit increase	N
3	49684365	49684361	49684379	Blood protein levels	3,301 European ancestry individuals	MST1	MST1			ENSG00000173531	NA	NA	rs13085791-A	rs13085791	synonymous_variant	0	0.295	3e-59	58.5228787452803	0.42	[0.36-0.48] unit decrease	N
10	132441922	132441864	132441937	Heel bone mineral density	approximately 446,000 European ancestry individuals		PWWP2B - LINC02870	ENSG00000171813	ENSG00000180066		24063	2405	rs12243075-?	rs12243075	intergenic_variant	1	NR	7e-08	7.15490195998574	NA		N
10	132645884	132645867	132645887	Heel bone mineral density	approximately 446,000 European ancestry individuals		INPP5A			ENSG00000068383	NA	NA	rs1133400-?	rs1133400	missense_variant	0	NR	4e-40	39.397940008672	NA		N
8	143976190	143976184	143976207	LDL cholesterol levels	440,546 European ancestry individuals	PLEC	PLEC			ENSG00000178209	NA	NA	rs11786083-G	rs11786083	intron_variant	0	0.625589	7e-13	12.1549019599857	0.0155482	[0.011-0.02] unit decrease	N
17	17555039	17555025	17555044	Triglyceride levels	441,016 European ancestry individuals	PEMT	PEMT			ENSG00000133027	NA	NA	rs7215055-A	rs7215055	intron_variant	0	0.937108	2e-21	20.698970004336	0.0391687	[0.031-0.047] unit decrease	N
10	122268626	122268609	122268641	Heel bone mineral density	approximately 446,000 European ancestry individuals		TACC2 - BTBD16	ENSG00000138162	ENSG00000138152		14081	2670	rs10749452-?	rs10749452	regulatory_region_variant	1	NR	6e-17	16.2218487496164	NA		N
11	62433374	62433368	62433387	Triglyceride levels	441,016 European ancestry individuals	AHNAK	SCGB1A1 - AHNAK	ENSG00000149021	ENSG00000124942		10179	168	rs3017106-C	rs3017106	regulatory_region_variant	1	0.309863	3e-08	7.52287874528034	0.0120618	[0.0078-0.0163] unit decrease	N
7	2718524	2718520	2718538	Brain region volumes	19,629 British ancestry individuals	NR	AMZ1			ENSG00000174945	NA	NA	rs1184662-?	rs1184662	3_prime_UTR_variant	0	NR	3e-08	7.52287874528034	NA		N
11	32439327	32439304	32439335	Type 2 diabetes	74,124 European ancestry cases, 824,006 European ancestry controls	QSER1	WT1-AS			ENSG00000183242	NA	NA	rs7943101-T	rs7943101	non_coding_transcript_exon_variant	0	0.1614	9e-06	5.04575749056067	2022-04-01	[1.02-1.06]	N
12	122966218	122966214	122966229	Type 2 diabetes	74,124 European ancestry cases, 824,006 European ancestry controls	MPHOSPH9	ABCB9			ENSG00000150967	NA	NA	rs4148856-C	rs4148856	intron_variant	0	0.7814	2e-10	9.69897000433602	2022-05-01	[1.03-1.07]	N
14	60509819	60509804	60509825	Appendicular lean mass	181,862 European ancestry elderly individuals	NR	C14orf39, SIX6			ENSG00000179008, ENSG00000184302	NA	NA	rs33912345-A	rs33912345	missense_variant	0	0.609323	8e-09	8.09691001300806	0.0395088	[0.026-0.053] unit decrease	N
1	212249225	212249208	212249226	HDL cholesterol levels	403,943 European ancestry individuals	PPP2R5A	LINC02608 - PPP2R5A	ENSG00000226251	ENSG00000066027		10248	36185	rs1663626-C	rs1663626	intergenic_variant	1	0.600726	3e-11	10.5228787452803	0.0129921	[0.0092-0.0168] unit decrease	N
4	145482013	145482012	145482033	HDL cholesterol levels	403,943 European ancestry individuals	SMAD1	SMAD1			ENSG00000170365	NA	NA	rs13144151-A	rs13144151	5_prime_UTR_variant	0	0.149999	4e-11	10.397940008672	0.0178651	[0.013-0.023] unit decrease	N
1	8333811	8333807	8333822	Appendicular lean mass	181,862 European ancestry elderly individuals	NR	SLC45A1			ENSG00000162426	NA	NA	rs35167234-T	rs35167234	intron_variant	0	0.278575	3e-08	7.52287874528034	0.0413432	[0.027-0.056] unit decrease	N
19	44908684	44908660	44908693	Neurofibrillary tangles	909 European ancestry individuals	NR	APOE			ENSG00000130203	NA	NA	rs429358-T	rs429358	missense_variant	0	0.85	4e-20	19.397940008672	0.27	[0.21-0.33] unit decrease	N
6	104940530	104940519	104940542	Appendicular lean mass	181,862 European ancestry elderly individuals	NR	LIN28B-AS1, LIN28B			ENSG00000203809, ENSG00000187772	NA	NA	rs7766336-G	rs7766336	intron_variant	0	0.67998	1e-10	10	0.0477899	[0.033-0.062] unit increase	N
10	52180766	52180756	52180773	Schizophrenia	22,778 East Asian ancestry cases, 35,362 East Asian ancestry controls, 33,640 European ancestry cases, 43,456 European ancestry controls	NR	PRKG1			ENSG00000185532	NA	NA	rs61847303-?	rs61847303	intron_variant	0	NR	2e-08	7.69897000433602	1.0630043	[1.04-1.08]	N
19	36040011	36039995	36040012	Schizophrenia	22,778 East Asian ancestry cases, 35,362 East Asian ancestry controls, 33,640 European ancestry cases, 43,456 European ancestry controls	NR	THAP8			ENSG00000161277	NA	NA	rs3810449-?	rs3810449	missense_variant	0	NR	2e-08	7.69897000433602	1.090572	[1.06-1.12]	N
4	81030757	81030720	81030779	Refractive astigmatism	88,005 European ancestry individuals	BMP3	BMP3			ENSG00000152785	NA	NA	rs6535231-G	rs6535231	5_prime_UTR_variant	0	0.041	3e-06	5.52287874528034	0.034	[0.02-0.048] dioptres increase	N
15	39341703	39341691	39341711	Brain region volumes	19,629 British ancestry individuals	NR	C15orf54		ENSG00000137801		NA	239376	rs2033939-?	rs2033939	intron_variant	0	NR	2e-79	78.698970004336	NA		N
7	157516897	157516896	157516913	Diabetic retinopathy (moderate NPDR and PDR)	644 European ancestry cases, 1,970 European ancestry controls, 768 African American cases, 941 African American controls	NR	DNAJB6 - PTPRN2	ENSG00000105993	ENSG00000155093		99458	22159	rs61741249-?	rs61741249	non_coding_transcript_exon_variant	1	NR	1e-06	6	6.25	[NR]	N
19	41432779	41432775	41432819	Blood protein levels	3,301 European ancestry individuals	ATP5SL	DMAC2			ENSG00000105341	NA	NA	rs67047091-T	rs67047091	non_coding_transcript_exon_variant	0	0.383	2e-78	77.698970004336	0.45	[0.41-0.49] unit increase	N
20	2800117	2800107	2800220	Blood protein levels	3,301 European ancestry individuals	CPXM1	CPXM1			ENSG00000088882	NA	NA	rs67159741-G	rs67159741	intron_variant	0	0.1	1e-57	57	0.64	[0.56-0.72] unit decrease	N
19	48702851	48702845	48702866	Blood protein levels	3,301 European ancestry individuals	FUT2	FUT2			ENSG00000176920	NA	NA	rs679574-G	rs679574	intron_variant	0	0.507	1e-15	15	0.19	[0.15-0.23] unit decrease	N
7	150948446	150948445	150948466	QT interval	83,884 European ancestry individuals, 9,610 African American individuals, 1,382 Hispanic individuals, 750 East Asian ancestry individuals.	KCNH2	KCNH2			ENSG00000055118	NA	NA	rs1805123-G	rs1805123	missense_variant	0	0.214	7e-51	50.1549019599857	1.47	[1.27-1.67] ms decrease	N
6	29976681	29976679	29976696	Apolipoprotein B levels	439,214 European ancestry individuals	HLA-A	HCG9, HCG9, HCG9, HCG9, HCG9, HCG9, HCG9			ENSG00000206504, ENSG00000204625, ENSG00000236579, ENSG00000237812, ENSG00000227647, ENSG00000234313, ENSG00000234599	NA	NA	rs3823379-T	rs3823379	intron_variant	0	0.487762	1e-16	16	0.0171763	[0.013-0.021] unit decrease	N
1	245763940	245763922	245763953	Renal underexcretion gout	654 Japanese ancestry male cases, 4,554 Japanese ancestry male controls	SMYD3	SMYD3			ENSG00000185420	NA	NA	rs12035406-G	rs12035406	intron_variant	0	0.676	6e-07	6.22184874961636	1.42	[1.24-1.64]	N
19	44748549	44748539	44748559	Apolipoprotein B levels	439,214 European ancestry individuals	BCL3	BCL3			ENSG00000069399	NA	NA	rs531660643-G	rs531660643	intron_variant	0	0.977165	0	904.698970004336	0.457107	[0.44-0.47] unit increase	N
2	23673179	23673173	23673186	Appendicular lean mass	85,750 European ancestry middle-aged adult individuals	NR	KLHL29			ENSG00000119771	NA	NA	rs12713004-G	rs12713004	intron_variant	0	0.724043	1e-14	14	0.0836878	[0.062-0.105] unit increase	N
1	61654306	61654300	61654323	Hip bone size	3,267 European ancestry individuals, 1,619 Chinese ancestry individuals, 843 African American individuals, 446 Hispanic individuals	NR	NA - TM2D1		ENSG00000162604		NA	26740	rs10789097-G	rs10789097	non_coding_transcript_exon_variant	1	NR	2e-08	7.69897000433602	0.12	[0.081-0.159] unit increase	N
7	100711557	100711548	100711565	Red blood cell count	172,952 European ancestry individuals	POP7	POP7 - EPO	ENSG00000172336	ENSG00000130427		4071	8911	rs143593369-G	rs143593369	intergenic_variant	1	0.0092	3e-38	37.5228787452803	0.287167	[0.24-0.33] unit decrease	N
9	127866245	127866207	127866254	Red blood cell count	172,952 European ancestry individuals	AK1, MIR4672, RP11-203J24.9	ENG - AK1	ENSG00000106991	ENSG00000106992		11587	241	rs67145503-A	rs67145503	regulatory_region_variant	1	0.1169	1e-10	10	0.03607593	[0.025-0.047] unit increase	N
12	132535809	132535796	132535819	Red blood cell count	172,952 European ancestry individuals	FBRSL1	FBRSL1			ENSG00000112787	NA	NA	rs34390795-C	rs34390795	intron_variant	0	0.2307	6e-14	13.2218487496164	0.03193459	[0.024-0.04] unit increase	N
16	2105818	2105816	2105833	Height	1,249 whole genome sequenced European ancestry individuals, 3,541 whole genome sequenced individuals, 46,910 European ancestry individuals, 471 Carlantino (founder/genetic isolate) individuals, 1,197 Friuli Venezia Giulia (founder/genetic isolate) individuals, 1,043 Mylopotamos (founder/genetic isolate) individuals, 933 Pomak (founder/genetic isolate) individuals, 1,785 Val Borbera (founder/genet…	PKD1	PKD1			ENSG00000008710	NA	NA	rs28610092-A	rs28610092	non_coding_transcript_exon_variant	0	0.8258	1e-06	6	0.044	[0.026-0.062] unit increase	N
2	43124884	43124864	43124903	Monocyte count	170,721 European ancestry individuals	intergenic	LINC02580			ENSG00000230587	NA	NA	rs148550456-G	rs148550456	intron_variant	0	0.2939	2e-11	10.698970004336	0.02722315	[0.019-0.035] unit increase	N
6	34601943	34601933	34601951	Height	1,249 whole genome sequenced European ancestry individuals, 3,541 whole genome sequenced individuals, 46,910 European ancestry individuals, 471 Carlantino (founder/genetic isolate) individuals, 1,197 Friuli Venezia Giulia (founder/genetic isolate) individuals, 1,043 Mylopotamos (founder/genetic isolate) individuals, 933 Pomak (founder/genetic isolate) individuals, 1,785 Val Borbera (founder/genet…	C6orf106	ILRUN			ENSG00000196821	NA	NA	rs2814973-T	rs2814973	intron_variant	0	0.1465	3e-13	12.5228787452803	0.0663	[0.048-0.084] unit increase	N
11	128190250	128190212	128190283	Facial morphology (factor 3, length of philtrum)	2,187 European ancestry individuals	NR	LINC02725 - LINC02098	ENSG00000273415	ENSG00000272575		6579	18499	rs201900072-G	rs201900072	regulatory_region_variant	1	0.142	3e-06	5.52287874528034	0.201	[0.12-0.29] unit decrease	N
2	218135259	218135251	218135267	Sum basophil neutrophil counts	170,143 European ancestry individuals	CXCR2	CXCR2			ENSG00000180871	NA	NA	rs55799208-A	rs55799208	missense_variant	0	0.0029	4e-42	41.397940008672	0.4883838	[0.42-0.56] unit decrease	N
20	57398288	57398245	57398304	Reticulocyte count	170,641 European ancestry individuals	RBM38	RBM38			ENSG00000132819	NA	NA	rs35817974-A	rs35817974	intron_variant	0	0.1904	9e-13	12.0457574905607	0.03262435	[0.024-0.042] unit increase	N
3	52495883	52495881	52495911	High density lipoprotein cholesterol levels	76,627 European ancestry individuals, 7,795 Hispanic individuals, 6,855 East Asian ancestry individuals, 2,958 African American individuals, 439 South Asian ancestry individuals	NR	STAB1			ENSG00000010327	NA	NA	rs9863753-A	rs9863753	intron_variant	0	0.06	6e-14	13.2218487496164	0.064	unit increase	N
6	26199675	26199672	26199690	Intelligence (MTAG)	120,934 British ancestry individuals, 127,548 individuals	HIST1H2BF	H2BC7			ENSG00000277224	NA	NA	rs34961555-T	rs34961555	synonymous_variant	0	NR	4e-10	9.39794000867204	0.03226886	[0.022-0.042] unit increase	N
16	377758	377748	377764	Opioid requirements during laparoscopic-assisted colectomy	117 Japanese ancestry patients	TMEM8A	PGAP6			ENSG00000129925	NA	NA	rs199670311-A	rs199670311	missense_variant	0	NR	3e-08	7.52287874528034	0.1329	unit increase	N
19	5894573	5894563	5894587	Heart rate response to exercise	up to 35,455 European ancestry females, up to 31,802 European ancestry males	NDUFA11	NDUFA11			ENSG00000174886	NA	NA	rs12974991-G	rs12974991	intron_variant	0	0.911635	2e-06	5.69897000433602	0.50801	[0.3-0.72] bpm increase	N
1	6739035	6739029	6739190	Selective IgA deficiency	1,635 European ancestry cases, 4,852 European ancestry controls	LOC100505887	LINC01672 - CAMTA1-DT	ENSG00000228750	ENSG00000237436		9023	44857	rs145920989-G	rs145920989	intergenic_variant	1		8e-06	5.09691001300806	2022-08-01	[NR]	N
17	11324035	11324028	11324042	Sleep duration (short sleep)	106,192 European ancestry cases, 305,742 European ancestry controls	SHISA6	SHISA6			ENSG00000188803	NA	NA	rs205024-C	rs205024	intron_variant	0	NR	3e-08	7.52287874528034	1.031		N
3	47418189	47418173	47418193	Sex hormone-binding globulin levels	370,125 European ancestry individuals	NR	SCAP			ENSG00000114650	NA	NA	rs12487736-C	rs12487736	missense_variant	0	0.423758	2e-20	19.698970004336	0.0083278	[0.0065-0.0102] unit increase	N
7	1938748	1938733	1938782	Sex hormone-binding globulin levels	370,125 European ancestry individuals	NR	MAD1L1			ENSG00000002822	NA	NA	rs62442919-A	rs62442919	intron_variant	0	0.382214	4e-12	11.397940008672	0.00621944	[0.0043-0.0081] unit increase	N
2	3595166	3595154	3595169	Blood protein levels	3,301 European ancestry individuals	NR	COLEC11			ENSG00000118004	NA	NA	rs77246730-T	rs77246730	splice_region_variant	0	0.012	3e-42	41.5228787452803	1.62	[1.38-1.86] unit decrease	N
20	33878413	33878410	33878452	Offspring birth weight	210,267 European ancestry individuals, 19,802 individuals	CHMP4B	CHMP4B - TPM3P2	ENSG00000101421	ENSG00000214200		24047	33910	rs181451002-G	rs181451002	intergenic_variant	1	0.978772	3e-09	8.52287874528034	0.06287	[0.042-0.084] unit increase	N
2	23689531	23689505	23689539	Birth weight	298,142 European ancestry individuals, 6,635 African American individuals, 1,449 Filipino individuals, 420 Turkish individuals, 365 Moroccan individuals, 395 Surinamese individuals, 1,052 Afro-Caribbean individuals, 612 Hispanic individuals, 1,180 Thai individuals, 840 Chinese ancestry individuals, 10,133 individuals	KLHL29	KLHL29			ENSG00000119771	NA	NA	rs2551347-T	rs2551347	non_coding_transcript_exon_variant	0	0.749355	2e-16	15.698970004336	0.02446	[0.019-0.03] unit increase	N
10	93072371	93072357	93072371	Platelet count	145,648 East Asian ancestry individuals	NR	CYP26C1 - CYP26A1	ENSG00000187553	ENSG00000095596		2831	1104	rs11812460-G	rs11812460	intron_variant	1	0.326772	3e-11	10.5228787452803	0.026439	[0.019-0.034] SD units increase	N
10	100866753	100866747	100866761	Hand grip strength	334,825 British ancestry individuals	FAM178A	PAX2 - Y_RNA	ENSG00000075891	ENSG00000200361		36809	40421	rs61873510-T	rs61873510	regulatory_region_variant	1	0.3287	8e-09	8.09691001300806	0.002	[0.0014-0.0026] unit decrease	N
11	13339458	13339431	13339460	Sex hormone-binding globulin levels adjusted for BMI	368,929 European ancestry individuals	NR	ARNTL			ENSG00000133794	NA	NA	rs1037169-T	rs1037169	intron_variant	0	0.312911	1e-41	41	0.0117228	[0.0099-0.0135] unit increase	N
22	29818459	29818406	29818479	Mean corpuscular hemoglobin concentration	408,112 British individuals	ASCC2	ASCC2			ENSG00000100325	NA	NA	rs558908040-T	rs558908040	intron_variant	0	0.413125	8e-11	10.0969100130081	0.0158261	[0.011-0.02] unit increase	N
6	41941784	41941775	41941801	Mean corpuscular volume	408,112 British individuals	CCND3	CCND3			ENSG00000112576	NA	NA	rs66934106-C	rs66934106	5_prime_UTR_variant	0	0.9297301	5e-29	28.301029995664	0.0794939	[0.071-0.088] unit increase	N
18	51443744	51443728	51443763	Platelet count	542,827 European ancestry individuals	NR	LINC01630			ENSG00000227115	NA	NA	rs71173313-I	rs71173313	intron_variant	0	0.220042	2e-12	11.698970004336	0.01768	[0.013-0.023] SD unit decrease	N
3	183936149	183936146	183936161	Mean corpuscular hemoglobin concentration	408,112 British individuals	ABCC5	ABCC5			ENSG00000114770	NA	NA	rs2139559-T	rs2139559	intron_variant	0	0.315214	1e-09	9	0.0149705	[0.01-0.02] unit decrease	N
3	150494796	150494790	150494813	Academic attainment (English)	5,983 European ancestry adolescents	SERP1	TSC22D2 - SERP1	ENSG00000196428	ENSG00000120742		28365	47202	rs35576002-G	rs35576002	regulatory_region_variant	1	NR	5e-06	5.30102999566398	0.083	[0.048-0.118] unit decrease	N
19	32581179	32581173	32581193	Mean corpuscular hemoglobin concentration	408,112 British individuals	PDCD5	DPY19L3 - PDCD5	ENSG00000178904	ENSG00000105185		95284	11	rs10405535-A	rs10405535	regulatory_region_variant	1	0.683783	1e-11	11	0.0163991	[0.012-0.021] unit increase	N
18	23503774	23503762	23503779	Hand grip strength	334,825 British ancestry individuals	C18orf8	RMC1			ENSG00000141452	NA	NA	rs303760-T	rs303760	intron_variant	0	0.346	2e-08	7.69897000433602	0.002	[0.0014-0.0026] unit decrease	N
5	1004197	1004191	1004259	Mean corpuscular volume	408,112 British individuals	AC116351.2	TRIP13 - NKD2	ENSG00000071539	ENSG00000145506		84840	4605	rs72705193-G	rs72705193	TF_binding_site_variant	1	0.243147	1e-09	9	0.0295494	[0.024-0.035] unit decrease	N
19	2163772	2163751	2163802	Red blood cell count	545,203 European ancestry individuals	NR	AP3D1			ENSG00000065000	NA	NA	rs36065733-G	rs36065733	intron_variant	0	0.474605	7e-50	49.1549019599857	0.028857	[0.025-0.033] SD unit increase	N
3	120896668	120896662	120896681	Response to lurasidone in schizophrenia	264 European ancestry cases, 158 African American ancestry cases	STXBP5L	LINC02049 - STXBP5L	ENSG00000243593	ENSG00000145087		60308	11404	rs511841-C	rs511841	intron_variant	1	NR	2e-07	6.69897000433602	5.185	z score decrease	N
2	181065330	181065321	181065346	Mean corpuscular volume	408,112 British individuals	UBE2E3	UBE2E3			ENSG00000170035	NA	NA	rs62178782-A	rs62178782	intron_variant	0	0.279591	2e-10	9.69897000433602	0.0154365	[0.011-0.02] unit increase	N
3	38165548	38165535	38165553	Mean corpuscular volume	408,112 British individuals	OXSR1	OXSR1			ENSG00000172939	NA	NA	rs573682388-TGGGGCTGGGGTGGAGGGCGGGACAGA	rs573682388	5_prime_UTR_variant	0	0.034934	8e-18	17.0969100130081	0.0505949	[0.039-0.062] unit decrease	N
12	57217502	57217497	57217520	Body mass index	457,822 European ancestry individuals	NR	NXPH4			ENSG00000182379	NA	NA	rs113397893-?	rs113397893	intron_variant	0	NR	1e-11	11	NA		N
12	124591114	124591102	124591117	Total testosterone levels	230,454 European ancestry women	NR	NCOR2 - SCARB1	ENSG00000196498	ENSG00000073060		23525	185742	rs837493-G	rs837493	downstream_gene_variant	1	0.451504	1e-08	8	0.0158241	[0.01-0.021] unit increase	N
4	1746473	1746468	1746482	Brain morphology (MOSTest)	26,502 European ancestry individuals	FAM53A, SLBP, TMEM129, TACC3	TACC3 - FGFR3	ENSG00000013810	ENSG00000068078		1302	46820	rs4507432-?	rs4507432	TF_binding_site_variant	1		5e-13	12.301029995664	NA		N
12	2053203	2053191	2053213	Body mass index	457,822 European ancestry individuals	NR	CACNA1C, CACNA1C			ENSG00000151067, ENSG00000285479	NA	NA	rs11062091-?	rs11062091	5_prime_UTR_variant	0	NR	2e-08	7.69897000433602	NA		N
17	7630105	7630093	7630110	Total testosterone levels	194,453 European ancestry men	NR	SHBG			ENSG00000129214	NA	NA	rs1799941-A	rs1799941	5_prime_UTR_variant	0	0.26092099999999996	0	741.045757490561	0.196601	[0.19-0.2] unit increase	N
1	53273513	53273498	53273517	Brain morphology (MOSTest)	26,502 European ancestry individuals	CPT2, C1orf123, MAGOH, LRP8	LRP8			ENSG00000157193	NA	NA	rs11206132-?	rs11206132	non_coding_transcript_exon_variant	0		4e-11	10.397940008672	NA		N
1	156263398	156263389	156263410	Red blood cell count	150,708 East Asian ancestry individuals	NR	SMG5			ENSG00000198952	NA	NA	rs2273833-C	rs2273833	synonymous_variant	0	0.787258	6e-21	20.2218487496164	0.042138	[0.033-0.051] SD units increase	N
17	1737741	1737723	1737743	Total testosterone levels	425,097 European ancestry individuals	NR	WDR81, WDR81			ENSG00000276021, ENSG00000167716	NA	NA	rs2287322-G	rs2287322	3_prime_UTR_variant	0	0.22249399999999997	1e-08	8	0.00870892	[0.0057-0.0117] unit increase	N
7	2743704	2743689	2743709	Subcortical volume (MOSTest)	26,502 European ancestry individuals	TNS1	AMZ1, GNA12			ENSG00000174945, ENSG00000146535	NA	NA	rs798510-?	rs798510	intron_variant	0		1e-13	13	NA		N
12	108895571	108895539	108895579	Nicotine dependence and major depression (severity of comorbidity)	3,724 African American individuals	DAO	DAO			ENSG00000110887	NA	NA	rs111173935-T	rs111173935	intron_variant	0	0.98	8e-06	5.09691001300806	2.0414	[1.15-2.94] unit increase	N
6	125746855	125746836	125746855	Cortical surface area (MOSTest)	26,502 European ancestry individuals	COL3A1, COL5A2, WDR75	LINC02523 - HEY2	ENSG00000224506	ENSG00000135547		26637	809	rs980014-?	rs980014	intron_variant	1		2e-18	17.698970004336	NA		N
11	133952674	133952601	133952677	Schizophrenia	14,023 East Asian ancestry cases, 33,640 European ancestry cases, 31,505 East Asian ancestry controls, 43,456 European ancestry controls	IGSF9B	IGSF9B			ENSG00000080854	NA	NA	rs75059851-A	rs75059851	intron_variant	0	NR	1e-12	12	1.098	[1.07-1.12]	N
19	43205849	43205844	43205873	Blood protein levels	3,301 European ancestry individuals	NR	PSG4			ENSG00000243137	NA	NA	rs35269301-G	rs35269301	intron_variant	0	0.623	1e-119	119	0.62	[0.56-0.68] unit decrease	N
19	15457312	15457310	15457329	Lymphocyte counts	408,112 British individuals	RASAL3	RASAL3			ENSG00000105122	NA	NA	rs142945276-A	rs142945276	missense_variant	0	0.00929999999999998	2e-09	8.69897000433602	0.06871543	[0.046-0.091] unit increase	N
1	223712893	223712880	223712900	Blood protein levels	3,301 European ancestry individuals	CAPN2	CAPN2			ENSG00000162909	NA	NA	rs373214284-T	rs373214284	intron_variant	0	0.007	3e-15	14.5228787452803	1.22	[0.93-1.51] unit decrease	N
8	66297313	66297299	66297326	Adult body size	453,169 European ancestry individuals	CRH	LINC00967 - NA	ENSG00000253138			99998	NA	rs72652703-T	rs72652703	intergenic_variant	1	0.744433	3e-10	9.52287874528034	0.00992488	[0.0068-0.013] unit increase	N
2	240914204	240914196	240914216	Sex hormone-binding globulin levels adjusted for BMI	188,908 European ancestry women	NR	CROCC2			ENSG00000226321	NA	NA	rs62186584-C	rs62186584	intron_variant	0	0.743514	6e-09	8.22184874961636	0.00796135	[0.0052-0.0107] unit increase	N
22	41357599	41357599	41357620	Smoking cessation	450,129 European ancestry individuals	ZC3H7B	ZC3H7B			ENSG00000100403	NA	NA	rs11090045-G	rs11090045	3_prime_UTR_variant	0		1e-08	8	1.029	[NR]	N
8	27479250	27479246	27479291	Smoking status (current vs never)	40,456 European ancestry current smokers, 13,511 African American current smokers, 2,920 Hispanic current smokers, 59,056 European ancestry mostly never smokers, 17,751 African American mostly never smokers, 7,195 Hispanic mostly never smokers	CHRNA2	CHRNA2			ENSG00000120903	NA	NA	rs2565060-A	rs2565060	5_prime_UTR_variant	0		1e-10	10	2022-08-01	[NR]	N
1	163282043	163282033	163282047	Bioavailable testosterone levels	178,782 European ancestry men	NR	RGS5, NUF2			ENSG00000143248, ENSG00000143228	NA	NA	rs71519251-A	rs71519251	intron_variant	0	0.16686500000000004	2e-09	8.69897000433602	0.0240397	[0.016-0.032] unit increase	N
8	10122025	10122018	10122034	Body size at age 10	453,169 European ancestry individuals	MSRA	MSRA			ENSG00000285250	NA	NA	rs13256357-C	rs13256357	intron_variant	0	0.798517	6e-15	14.2218487496164	0.0136671	[0.01-0.017] unit decrease	N
5	180796064	180796059	180796073	Height	approximately 458,000 European ancestry individuals		MGAT1			ENSG00000131446	NA	NA	rs72650616-?	rs72650616	intron_variant	0	NR	5e-10	9.30102999566398	NA		N
6	34269422	34269404	34269425	Sex hormone-binding globulin levels adjusted for BMI	368,929 European ancestry individuals	NR	RPL35P2 - NUDT3	ENSG00000220583	ENSG00000272325		5749	10257	rs9461976-G	rs9461976	intron_variant	1	0.970181	6e-10	9.22184874961636	0.0168728	[0.011-0.022] unit increase	N
20	46052214	46052204	46052217	Neuroticism	523,783 European ancestry individuals	NR	SLC12A5			ENSG00000124140	NA	NA	rs12624433-A	rs12624433	intron_variant	0	0.257043985058978	2e-11	10.698970004336	0.012529465	[0.0089-0.0162] unit increase	N
22	37075168	37075158	37075176	Mean corpuscular hemoglobin	408,112 British individuals	TMPRSS6	TMPRSS6			ENSG00000187045	NA	NA	rs117576908-A	rs117576908	missense_variant	0	0.00654299999999997	4e-30	29.397940008672	0.15569489	[0.13-0.18] unit decrease	N
15	84818413	84818389	84818414	Left ventricle wall thickness	19,260 European ancestry individuals	ALPK3	ALPK3			ENSG00000136383	NA	NA	rs8039472-G	rs8039472	intron_variant	0	0.5175	2e-10	9.69897000433602	0.0314	[0.022-0.041] unit increase	N
7	128848680	128848677	128848695	Dilated cardiomyopathy	5,521 cases, 397,323 controls	FLNC	FLNC			ENSG00000128591	NA	NA	rs2291569-G	rs2291569	missense_variant	0	0.9163	7e-10	9.15490195998574	NA	[NR]	N
6	33957738	33957717	33957765	Serum alkaline phosphatase levels	76,081 European ancestry individuals, 127,395 Japanese ancestry individuals	MIR7159, MIR1275	MIR7159 - MIR1275	ENSG00000276824	ENSG00000221697		58538	42234	rs181464308-?	rs181464308	regulatory_region_variant	1		9e-09	8.04575749056067	0.6655	[0.44-0.89] unit decrease	N
4	186896442	186896431	186896447	Thalamus volume change rate	15,100 European ancestry individuals		FAT1 - MRPS36P2	ENSG00000083857	ENSG00000249539		169720	4098	rs55843504-A	rs55843504	upstream_gene_variant	1	0.0608	5e-06	5.30102999566398	15.9598	[9.1-22.82] mm3/year decrease	N
7	1888523	1888505	1888556	Prostate cancer	85,554 European ancestry cases, 10,368 African ancestry cases, 8,611 East Asian ancestry cases, 2,714 Hispanic cases, 91,972 European ancestry controls, 10,986 African ancestry controls, 18,809 East Asian ancestry controls, 5,239 Hispanic controls	NR	MAD1L1			ENSG00000002822	NA	NA	rs4513875-T	rs4513875	intron_variant	0	NR	1e-08	8	1.041	[1.03-1.06]	N
6	36678992	36678991	36679008	QRS duration	3,274 African American individuals, 13,420 Hispanic/Latino individuals, 126 Asian ancestry individuals, 226 Native American ancestry individuals	CDKN1A	CDKN1A			ENSG00000124762	NA	NA	rs146170154-?	rs146170154	intron_variant	0	NR	1e-18	18	1.202343	[0.94-1.47] unit increase	N
3	13513386	13513374	13513389	Corneal curvature	8,620 individuals (<25 years old)		HDAC11 - FBLN2	ENSG00000163517	ENSG00000163520		6962	35739	rs2630445-T	rs2630445	intergenic_variant	1	NR	3e-06	5.52287874528034	0.0349	[0.021-0.049] mm increase	N
8	23529679	23529676	23529697	Mean corpuscular hemoglobin	408,112 British individuals	SLC25A37	SLC25A37			ENSG00000147454	NA	NA	rs62503282-T	rs62503282	intron_variant	0	0.137424	1e-34	34	0.041182283	[0.035-0.048] unit increase	N
15	85740739	85740723	85740739	Mean corpuscular hemoglobin	408,112 British individuals	AKAP13	AKAP13			ENSG00000170776	NA	NA	rs71141481-AC	rs71141481	intron_variant	0	0.053091	7e-09	8.15490195998574	0.02952064	[0.02-0.039] unit increase	N
9	37034672	37034656	37034675	Total PHF-tau (SNP x SNP interaction)	1,285 individuals	NR x NR	No mapped genes x PAX5 - RPL32P21				NA	NA	rs5763181-? x rs3758180-?	rs5763181 x rs3758180	intron_variant x TF_binding_site_variant	NA	NR	6e-08	7.22184874961636	NA		N
3	159760965	159760952	159760970	Mouth ulcers	47,079 British or unknown ancestry cases, 414,027 British or unknown ancestry controls		IQCJ-SCHIP1			ENSG00000283154	NA	NA	rs7617394-T	rs7617394	intron_variant	0	0.633641	4e-42	41.397940008672	1.0663178	[1.06-1.08]	N
21	31723646	31723625	31723653	Sex hormone-binding globulin levels adjusted for BMI	368,929 European ancestry individuals	NR	SCAF4			ENSG00000156304	NA	NA	rs112078975-G	rs112078975	intron_variant	0	0.951208	8e-11	10.0969100130081	0.0119701	[0.0081-0.0159] unit increase	N
17	20082114	20082111	20082129	Total PHF-tau (SNP x SNP interaction)	1,285 individuals	NR x NR	No mapped genes x SPECC1				NA	NA	rs2478555-? x rs888424-?	rs2478555 x rs888424	intergenic_variant x intron_variant	NA	NR	7e-08	7.15490195998574	NA		N
7	74028915	74028911	74028952	Diverticular disease	27,444 British ancestry cases, 382,284 British ancestry controls	ELN	ELN			ENSG00000049540	NA	NA	rs3823878-A	rs3823878	intron_variant	0	0.0616917130999832	3e-09	8.52287874528034	0.0066196	[NR] unit increase	N
16	49858053	49858048	49858066	Smoking initiation (ever regular vs never regular)	up to 1,232,091 European ancestry individuals	NR	ZNF423 - RPL34P29	ENSG00000102935	ENSG00000244551		134	76975	rs8050598-T	rs8050598	regulatory_region_variant	1	0.254117	2e-10	9.69897000433602	0.018669754	[0.013-0.024] unit increase	N
7	135972206	135972203	135972258	Mean platelet volume	408,112 British individuals	MTPN	MTPN			ENSG00000105887	NA	NA	rs142786982-A	rs142786982	intron_variant	0	0.076525	3e-10	9.52287874528034	0.026683701	[0.018-0.035] unit decrease	N
10	16877053	16877050	16877063	Albuminuria	217,634 European ancestry individuals	NR	CUBN			ENSG00000107611	NA	NA	rs1801239-C	rs1801239	missense_variant	0	0.1038	4e-27	26.397940008672	0.2418	[0.2-0.29] unit increase	N
9	134067584	134067573	134067592	Mean platelet volume	408,112 British individuals	BRD3	BRD3			ENSG00000169925	NA	NA	rs13287061-T	rs13287061	intron_variant	0	0.330312	1e-41	41	0.035508174	[0.03-0.041] unit decrease	N
16	89637333	89637327	89637349	Chronic kidney disease	606 Japanese ancestry cases, 1,040 Japanese ancestry controls	DPEP1	DPEP1			ENSG00000015413	NA	NA	rs148240484-?	rs148240484	missense_variant	0	9.65997E-5	2e-16	15.698970004336	NA		N
16	89637345	89637327	89637349	Serum uric acid levels	5,847 Japanese ancestry individuals	DPEP1	DPEP1			ENSG00000015413	NA	NA	rs150320659-?	rs150320659	missense_variant	0	9.97606E-5	2e-16	15.698970004336	NA		N
3	53732185	53732174	53732191	Smoking initiation (ever regular vs never regular)	up to 1,232,091 European ancestry individuals	NR	CACNA1D			ENSG00000157388	NA	NA	rs2306866-T	rs2306866	intron_variant	0	0.614	2e-10	9.69897000433602	0.016675496	[0.012-0.022] unit decrease	N
5	132656189	132656187	132656209	Asthma (adult onset)	33,418 European ancestry cases, 393,186 European ancestry controls	NR	TH2LCRR			ENSG00000223442	NA	NA	rs115008099-?	rs115008099	intron_variant	0	NR	2e-15	14.698970004336	NA		N
19	3825842	3825829	3825853	Diffusing capacity of carbon monoxide	2,584 European ancestry individuals with chronic obstructive pulmonary disease, 3,002 European ancestry healthy individuals, 343 African American individuals with chronic obstructive pulmonary disease, 1,006 African American healthy individuals	ZFR2, MRPL54	ZFR2			ENSG00000105278	NA	NA	rs13382169-A	rs13382169	intron_variant	0	0.04	6e-06	5.22184874961636	0.52	0.3-0.75 unit decrease	N
1	31699492	31699467	31699522	Adult onset asthma and/or BMI	33,418 European ancestry cases, 393,186 European ancestry controls, 31,218 European ancestry individuals	NR	COL16A1			ENSG00000084636	NA	NA	rs6681149-G	rs6681149	intron_variant	0	NR	3e-13	12.5228787452803	NA		N
1	205750404	205750395	205750411	Alcohol consumption (drinks per week)	up to 941,280 European ancestry individuals	NR	NUCKS1 - RAB29	ENSG00000069275	ENSG00000117280		222	17582	rs823114-A	rs823114	TF_binding_site_variant	1	0.553	2e-09	8.69897000433602	0.00876774	[0.0059-0.0116] unit increase	N
4	3444364	3444360	3444378	Alcohol consumption (drinks per week)	up to 941,280 European ancestry individuals	NR	HGFAC			ENSG00000109758	NA	NA	rs3748034-T	rs3748034	missense_variant	0	0.143	2e-08	7.69897000433602	0.011740341	[0.0077-0.0158] unit decrease	N
20	50568735	50568721	50568737	White blood cell count	746,667 African American or Afro-Caribbean, African ancestry, European ancestry, East Asian ancestry, Hispanic or Latin American and South Asian ancestry individuals	NR	PTPN1			ENSG00000196396	NA	NA	rs2904270-A	rs2904270	intron_variant	0	0.542493	2e-14	13.698970004336	NA		N
1	18653380	18653380	18653396	Orofacial clefts	Up to 666 European ancestry trios, 399 European ancestry cases, 1,318 European ancestry controls	PAX7	PAX7			ENSG00000009709	NA	NA	rs742071-T	rs742071	intron_variant	0	NR	7e-09	8.15490195998574	1.316	[1.126-1.537]	N
12	5872187	5872185	5872198	Obesity-related traits	815 Hispanic children from 263 families	ANO2	ANO2			ENSG00000047617	NA	NA	rs7307889-A	rs7307889	intron_variant	0	0.026	3e-06	5.52287874528034	0.04	[NR] counts/d increase	N
1	167439433	167439432	167439453	Rheumatoid arthritis	5,539 European ancestry cases, 20,169 European ancestry controls	CD247	CD247			ENSG00000198821	NA	NA	rs840016-C	rs840016	non_coding_transcript_exon_variant	0	0.58	2e-06	5.69897000433602	2022-11-01	[NR]	N
13	113004794	113004784	113004803	Bladder cancer	6,911 European ancestry cases, 11,818 European ancestry controls	NR	MCF2L			ENSG00000126217	NA	NA	rs4907479-?	rs4907479	intron_variant	0	NR	3e-06	5.52287874528034	1.13	[1.07-1.18]	N
1	46881755	46881753	46881771	Blood metabolite levels	7,824 European ancestry individuals	CYP4A11	CYP4Z2P			ENSG00000154198	NA	NA	rs6663731-A	rs6663731	intron_variant	0	0.89	1e-14	14	0.062	[0.046-0.078] unit increase	N
3	133864120	133864116	133864169	Iron status biomarkers (total iron binding capacity)	12,586 Hispanic/Latino individuals	RAB6B	RAB6B			ENSG00000154917	NA	NA	rs7637997-G	rs7637997	intron_variant	0	NR	3e-20	19.5228787452803	0.165	[0.13-0.2] unit decrease	N
1	200817156	200817156	200817174	Hepatocyte growth factor levels	8,292 Finnish ancestry individuals	NR	CAMSAP2			ENSG00000118200	NA	NA	rs149694488-C	rs149694488	intron_variant	0		5e-06	5.30102999566398	0.1383	[0.079-0.198] SD units increase	N
14	68793871	68793865	68793889	Juvenile idiopathic arthritis (oligoarticular or rheumatoid factor-negative polyarticular)	2,816 European ancestry cases, 13,056 European ancestry controls	ZFP36L1	ZFP36L1			ENSG00000185650	NA	NA	rs3825568-?	rs3825568	5_prime_UTR_variant	0	0.56	1e-08	8	1.2987013	[1.19-1.43]	N
19	29618626	29618621	29618642	Heart rate increase in response to exercise	5,4137 European ancestry individuals, 1,744 Asian ancestry individuals, 1,445 African ancestry individuals, 468 admixed individuals, 1,024 individuals	POP4, C19orf12	POP4 - PLEKHF1	ENSG00000105171	ENSG00000166289		1389	46833	rs12986417-G	rs12986417	intergenic_variant	1	0.652614	1e-09	9	0.0372839	[0.025-0.049] unit increase	N
19	33263765	33263738	33263767	White blood cell count (basophil)	171,846 European ancestry individuals	intergenic	SLC7A10 - CEBPA	ENSG00000130876	ENSG00000245848		37915	36169	rs34610286-T	rs34610286	TF_binding_site_variant	1	0.099	3e-10	9.52287874528034	0.03761852	[0.026-0.049] unit increase	N
20	32585560	32585552	32585571	White blood cell count (basophil)	171,846 European ancestry individuals	RP11-410N8.1	NOL4L-DT			ENSG00000204393	NA	NA	rs67696533-A	rs67696533	intron_variant	0	0.3119	5e-11	10.301029995664	0.02494351	[0.018-0.032] unit decrease	N
10	79182128	79182110	79182157	Type 2 diabetes	19,693 European ancestry cases, 107,308 European ancestry controls, 6,952 East Asian ancestry cases, 11,865 East Asian ancestry controls, 5,561 South Asian ancestry cases, 14,458 South Asian ancestry controls, 1,804 Mexican ancestry cases, 779 Mexican ancestry controls	ZMIZ1	ZMIZ1			ENSG00000108175	NA	NA	rs703983-A	rs703983	intron_variant	0	NR	5e-06	5.30102999566398	1.1341687		N
10	69706172	69706161	69706175	Type 2 diabetes	up to 12,931 European ancestry cases, up to 57,196 European ancestry controls	NEUROG3	LINC02651 - RPL5P26	ENSG00000235645	ENSG00000230469		13720	72790	rs2642587-G	rs2642587	intergenic_variant	1	NR	8e-09	8.09691001300806	2022-12-01	[1.08-1.16]	N
5	76426906	76426904	76426927	Platelet distribution width	164,433 European ancestry individuals	IQGAP2	IQGAP2			ENSG00000145703	NA	NA	rs763102039-GGTGTGTGTGTGT	rs763102039	intron_variant	0	0.482	2e-13	12.698970004336	0.0270446	[0.02-0.034] unit increase	N
5	111090753	111090736	111090765	Eosinophil percentage of granulocytes	170,536 European ancestry individuals	CTC-551A13.2	TSLP - WDR36	ENSG00000145777	ENSG00000134987		12727	963	rs10045577-T	rs10045577	intron_variant	1	0.139	3e-19	18.5228787452803	0.04669612	[0.037-0.057] unit decrease	N
19	10230236	10230236	10230256	Reticulocyte fraction of red cells	170,690 European ancestry individuals	DNMT1, S1PR2	DNMT1, S1PR2			ENSG00000130816, ENSG00000267534	NA	NA	rs2288937-G	rs2288937	intron_variant	0	0.1724	3e-23	22.5228787452803	0.04712367	[0.038-0.056] unit decrease	N
17	82188213	82188204	82188219	Peripheral arterial disease (traffic-related air pollution interaction)	104 European ancestry cases, 1,519 European ancestry controls, 34 African American cases, 520 African American controls	NR	CCDC57			ENSG00000176155	NA	NA	rs4789729-?	rs4789729	splice_region_variant	0	NR	6e-06	5.22184874961636	4.31	[3.53-5.09]	N
2	101560771	101560731	101560775	Facial morphology (factor 17, height of vermillion upper lip)	2,187 European ancestry individuals	NR	PRCPP1 - NA	ENSG00000232556			38795	NA	rs1605857-C	rs1605857	intron_variant	1	0.395	4e-06	5.39794000867204	0.1423	[0.082-0.203] unit decrease	N
14	92253412	92253407	92253423	Weight	1,249 whole genome sequenced European ancestry individuals, 3,559 whole genome sequenced individuals, 46,819 European ancestry individuals, 472 Carlantino (founder/genetic isolate) individuals, 1,172 Friuli Venezia Giulia (founder/genetic isolate) individuals, 1,051 Mylopotamos (founder/genetic isolate) individuals, 942 Pomak (founder/genetic isolate) individuals, 1,779 Val Borbera (founder/genet…	RP11-472N19.3	CPSF2 - RNU6-366P	ENSG00000165934	ENSG00000201097		81267	12290	rs74529144-A	rs74529144	TF_binding_site_variant	1	0.0025	3e-06	5.52287874528034	0.4389	[0.25-0.62] unit increase	N
12	131949846	131949843	131949859	Red cell distribution width	171,529 European ancestry individuals	EP400	PUS1 - EP400	ENSG00000177192	ENSG00000183495		3950	96	rs57565032-T	rs57565032	TF_binding_site_variant	1	0.0272	4e-13	12.397940008672	0.08111113	[0.059-0.103] unit decrease	N
8	144414712	144414708	144414723	Height	1,249 whole genome sequenced European ancestry individuals, 3,541 whole genome sequenced individuals, 46,910 European ancestry individuals, 471 Carlantino (founder/genetic isolate) individuals, 1,197 Friuli Venezia Giulia (founder/genetic isolate) individuals, 1,043 Mylopotamos (founder/genetic isolate) individuals, 933 Pomak (founder/genetic isolate) individuals, 1,785 Val Borbera (founder/genet…	SLC39A4	SLC39A4			ENSG00000147804	NA	NA	rs199802032-T	rs199802032	intron_variant	0	0.0015	4e-06	5.39794000867204	0.8823	[0.51-1.26] unit increase	N
16	88482856	88482844	88482861	Testicular germ cell tumor	3,558 European ancestry cases, 13,970 European ancestry controls	ZFPM1	ZFPM1			ENSG00000179588	NA	NA	rs55637647-G	rs55637647	intron_variant	0	0.34	1e-07	7	1.18	1.11т1.26	N
14	23119848	23119842	23119861	Acute lymphoblastic leukemia (childhood)	1,949 Latino cases, 8,584 Latino controls, 1,184 European ancestry cases, 3551 European ancestry controls, 130 African American cases, 3,842 African American controls	CEBPE	CEBPE - SLC7A8	ENSG00000092067	ENSG00000092068		593	5447	rs2239633-T	rs2239633	regulatory_region_variant	1	NR	7e-13	12.1549019599857	1.2658228	[NR]	N
7	96933599	96933590	96933610	Lobe attachment (rater-scored or self-reported)	66,741 European ancestry individuals, 5,062 Hispanic individuals, 2,857 Han Chinese ancestry individuals	NR	MARK2P10 - RN7SL252P	ENSG00000227284	ENSG00000244318		73981	6469	rs11771984-?	rs11771984	intergenic_variant	1	NR	2e-08	7.69897000433602	NA		N
19	44820881	44820870	44820891	Family history of Alzheimers disease up to 42,034 British ancestry individuals with parental history of Alzheimers disease, at least 272,244 European ancestry individuals with no parental history of Alzheimers disease 19 44807827 NR CBLC - BCAM ENSG00000142273 ENSG00000187244 7175 1244 rs140824606-? rs140824606 TF_binding_site_variant 1 NR 4E-26 25.397940008672037 NFamily history of Alzheimers di…	up to 42,034 British ancestry individuals with parental history of Alzheimers disease, at least 272,244 European ancestry individuals with no parental history of Alzheimers disease	NR	BCAM			ENSG00000187244	NA	NA	rs28399637-?	rs28399637	intron_variant	0	NR	8e-72	71.0969100130081	NA		N
11	47260473	47260469	47260485	Creatinine levels	142,097 Japanese ancestry individuals	NR1H3	NR1H3			ENSG00000025434	NA	NA	rs2279238-?	rs2279238	missense_variant	0	NR	2e-08	7.69897000433602	0.02137	[0.014-0.029] unit decrease novel	N
14	53953930	53953903	53953950	Heel bone mineral density	76,067 European ancestry women, 66,420 European ancestry men	BMP4	BMP4			ENSG00000125378	NA	NA	rs71446481-A	rs71446481	intron_variant	0	0.555345	3e-35	34.5228787452803	0.0576564	[0.048-0.067] unit increase	N
2	26693976	26693952	26693982	Diastolic blood pressure	136,615 Japanese ancestry individuals	KCNK3	KCNK3			ENSG00000171303	NA	NA	rs35021474-?	rs35021474	intron_variant	0	NR	6e-13	12.2218487496164	0.03652	[0.027-0.046] unit decrease	N
7	74511613	74511606	74511623	Neuroticism	329,821 European ancestry individuals	GTF2IRD1	GTF2IRD1			ENSG00000006704	NA	NA	rs60668206-T	rs60668206	intron_variant	0	0.19744	3e-08	7.52287874528034	5.52	unit increase	N
22	41238084	41238060	41238101	Osteoarthritis (hip)	17,151 European ancestry cases, 596,639 European ancestry controls	NR	CHADL			ENSG00000100399	NA	NA	rs532464664-CGCGCGCC	rs532464664	frameshift_variant	0	NR	2e-25	24.698970004336	5.89	[NR]	N
20	24584010	24584005	24584018	Sucrose liking	686 European ancestry twins	SYNDIG1	SYNDIG1			ENSG00000101463	NA	NA	rs62215296-G	rs62215296	intron_variant	0	0.74	7e-06	5.15490195998574	0.49	[0.27-0.71] unit increase	N
1	39529402	39529394	39529407	Red cell distribution width	116,666 British ancestry individuals	BMP8A	BMP8A, PPIEL			ENSG00000183682, ENSG00000243970	NA	NA	rs755249-T	rs755249	3_prime_UTR_variant	0	NR	4e-14	13.397940008672	0.0354519	[0.026-0.045] unit increase	N
1	42973611	42973603	42973617	Red cell distribution width	116,666 British ancestry individuals	SLC2A1-AS1	SLC2A1-AS1			ENSG00000227533	NA	NA	rs710214-T	rs710214	intron_variant	0	NR	2e-18	17.698970004336	0.0413256	[0.032-0.051] unit increase	N
8	142878062	142878044	142878089	Androstenedione levels	1,358 European ancestry men, 712 European ancestry women	NR	CYP11B1, GML			ENSG00000160882, ENSG00000104499	NA	NA	rs5895733-C	rs5895733	intron_variant	0	0.655	4e-08	7.39794000867204	0.0846384	[0.055-0.115] unit decrease	N
17	7440221	7440212	7440228	Testosterone levels	4,291 European ancestry men, 3,352 European ancestry women	NR	FGF11			ENSG00000161958	NA	NA	rs35695070-G	rs35695070	5_prime_UTR_variant	0	0.508	2e-11	10.698970004336	0.0734806	[0.052-0.095] unit increase	N
5	91383446	91383407	91383446	Progesterone levels	1,358 European ancestry men, 1,261 European ancestry women	NR	ARRDC3-AS1			ENSG00000281357	NA	NA	rs139441768-C	rs139441768	intron_variant	0	0.011	1e-08	8	0.45207	[0.3-0.61] unit increase	N
9	115073620	115073613	115073633	Blood protein levels	3,301 European ancestry individuals	TNC	TNC, DELEC1			ENSG00000041982, ENSG00000173077	NA	NA	rs1138545-T	rs1138545	missense_variant	0	0.153	3e-167	166.52287874528	0.85	[0.79-0.91] unit increase	N
13	99896075	99896067	99896101	Smoking initiation (ever regular vs never regular)	up to 433,216 European ancestry individuals	CLYBL	CLYBL			ENSG00000125246	NA	NA	rs7322872-T	rs7322872	3_prime_UTR_variant	0	0.791	6e-09	8.22184874961636	0.0164	[0.011-0.022] unit decrease	N
17	35773322	35773308	35773330	Cerebrospinal AB1-42 levels in normal cognition	305 European ancestry cognitively normal individuals	MMP28, AP2B1, RPL17P42, RASL10B, GAS2L2, C17orf50	TAF15, TAF15, MMP28, MMP28			ENSG00000276833, ENSG00000270647, ENSG00000271447, ENSG00000278843	NA	NA	rs118098940-A	rs118098940	synonymous_variant	0	0.03	4e-07	6.39794000867204	2.32	[1.42-3.22] unit decrease	N
16	89075082	89075078	89075096	Estimated glomerular filtration rate	567,460 European ancestry individuals	ACSF3	CBFA2T3 - ACSF3	ENSG00000129993	ENSG00000176715		97875	13293	rs72817412-T	rs72817412	intergenic_variant	1	0.0526	3e-07	6.52287874528034	0.0049	[0.0031-0.0067] unit increase	N
5	676847	676787	676870	Estimated glomerular filtration rate	13,359 South Asian ancestry individuals	TPPP	TPPP			ENSG00000171368	NA	NA	rs13159523-A	rs13159523	intron_variant	0	0.4838	1e-06	6	0.0113	[0.0068-0.0158] unit decrease	N
21	44851537	44851533	44851547	HDL cholesterol levels x alcohol consumption (drinkers vs non-drinkers) interaction (2df)	56,505 European ancestry current drinkers, 9,870 African American current drinkers, 2,491 Asian ancestry current drinkers, 2,528 Hispanic current drinkers, 33,388 European ancestry non-drinkers, 11,119 African American non-drinkers, 9,959 Asian ancestry non-drinkers, 1,466 Hispanic non-drinkers	PTTG1IP	PTTG1IP			ENSG00000183255	NA	NA	rs235314-T	rs235314	missense_variant	0	NR	1e-09	9	NA		N
17	21375977	21375967	21375992	Waist-hip ratio	381,152 European female individuals	NR	MAP2K3 - KCNJ12	ENSG00000034152	ENSG00000184185		60745	380	rs7213608-T	rs7213608	TF_binding_site_variant	1	0.6826	7e-19	18.1549019599857	0.0171	[0.013-0.021] unit decrease	N
9	3526656	3526656	3526669	Uveal melanoma with chromosome 3 loss	253 European ancestry cases, 5,199 European ancestry controls		RFX3 - RFX3-AS1	ENSG00000080298	ENSG00000232104		652	67	rs10758299-C	rs10758299	TF_binding_site_variant	1	0.05	5e-07	6.30102999566398	2.16		N
19	38226503	38226501	38226542	Suicide attempts in bipolar disorder or schizophrenia	3,264 European ancestry attempters with bipolar disorder, 5,500 European ancestry nonattempters with bipolar disorder, 1,683 European ancestry attempters with schizophrenia, 2,946 European ancestry nonattempters with schizophrenia	NR	DPF1			ENSG00000011332	NA	NA	rs66666015-T	rs66666015	intron_variant	0	0.74	9e-06	5.04575749056067	1.16	1.09-1.24	N
21	44515313	44515301	44515320	Balding type 1	approximately 208,000 European ancestry individuals		TSPEAR-AS1, TSPEAR			ENSG00000235890, ENSG00000175894	NA	NA	rs79628306-?	rs79628306	intron_variant	0	NR	3e-11	10.5228787452803	NA		N
11	13278705	13278684	13278707	Mean arterial pressure	130,777 Japanese ancestry individuals	ARNTL	ARNTL			ENSG00000133794	NA	NA	rs7928655-C	rs7928655	intron_variant	0	0.5005	8e-07	6.09691001300806	0.2941	[0.18-0.41] unit decrease	N
2	240373796	240373790	240373809	Body mass index	approximately 458,000 European ancestry individuals		U3 - GPC1	ENSG00000212182	ENSG00000063660		84353	61867	rs34352794-?	rs34352794	intergenic_variant	1	NR	2e-08	7.69897000433602	NA		N
17	79145226	79145214	79145232	Sleep latency	1983 European ancestry individuals, 747 Erasmus Rucphen (founder/genetic isolate) individuals, 610 Korculan (founder/genetic isolate) individuals, 696 Tyrolean (founder/genetic isolate) individuals, 206 Orcadian (founder/genetic isolate) individuals	RBFOX3	RBFOX3			ENSG00000167281	NA	NA	rs7211029-?	rs7211029	intron_variant	0		1e-07	7	0.03	[0.011-0.049] unit decrease	N
18	49569492	49569487	49569506	Mean diameter of HDL particles	8,372 Finnish ancestry males	LIPG	LIPG			ENSG00000101670	NA	NA	rs201922257-?	rs201922257	missense_variant	0	NR	2e-09	8.69897000433602	0.72	unit increase	N
2	28435029	28434977	28435033	Triglyceride levels in current drinkers	56,505 European ancestry individuals, 9,870 African American individuals, 2,491 Asian ancestry individuals, 2,528 Hispanic individuals	FOSL2, PLB1	FOSL2 - PLB1	ENSG00000075426	ENSG00000163803		17712	22116	rs1111336-C	rs1111336	intergenic_variant	1	NR	3e-09	8.52287874528034	0.02	NR unit decrease	N
11	64143801	64143747	64143803	Triglyceride levels x alcohol consumption (drinkers vs non-drinkers) interaction (2df)	56,505 European ancestry current drinkers, 9,870 African American current drinkers, 2,491 Asian ancestry current drinkers, 2,528 Hispanic current drinkers, 33,388 European ancestry non-drinkers, 11,119 African American non-drinkers, 9,959 Asian ancestry non-drinkers, 1,466 Hispanic non-drinkers	MACROD1	MACROD1			ENSG00000133315	NA	NA	rs190528931-A	rs190528931	intron_variant	0	NR	6e-09	8.22184874961636	NA		N
3	128470548	128470534	128470554	Body mass index	806,834 European ancestry individuals	NA	DNAJB8-AS1			ENSG00000242049	NA	NA	rs76594121-T	rs76594121	intron_variant	0	0.9547	2e-09	8.69897000433602	0.0284	[0.019-0.038] unit increase	N
5	64780688	64780683	64780717	Body mass index	approximately 458,000 European ancestry individuals		CWC27			ENSG00000153015	NA	NA	rs9291822-?	rs9291822	intron_variant	0	NR	2e-13	12.698970004336	NA		N
19	32405940	32405922	32405945	Feeling fed-up	374,971 European ancestry individuals	ZNF507	DPY19L3			ENSG00000178904	NA	NA	rs10409264-A	rs10409264	intron_variant	0	0.171851	4e-11	10.397940008672	6.61	z score decrease	N
22	42165931	42165921	42165942	Antisaccade task score	523 European ancestry schizophrenia cases, 100 Latino schizophrenia cases, 827 European ancestry controls, 83 Latino controls	TCF20	TCF20, TCF20, TCF20, TCF20, TCF20, TCF20, TCF20, TCF20			ENSG00000283681, ENSG00000100207, ENSG00000276461, ENSG00000280467, ENSG00000281897, ENSG00000282892, ENSG00000262024, ENSG00000283026	NA	NA	rs11703217-G	rs11703217	intron_variant	0	NR	3e-06	5.52287874528034	0.11590858	[0.066-0.166] unit decrease	N
2	240786220	240786217	240786231	Response to placebo treatment in childhood asthma (FVC change)	250 European ancestry children	KIF1A	KIF1A			ENSG00000130294	NA	NA	rs74002922-A	rs74002922	intron_variant	0	0.3	6e-06	5.22184874961636	2022-07-04	NR unit decrease	N
12	54047714	54047705	54047722	Systolic blood pressure	130,777 Japanese ancestry individuals	NR	HOXC4			ENSG00000198353	NA	NA	rs7134677-T	rs7134677	intron_variant	0	0.4209	2e-08	7.69897000433602	0.372	[0.24-0.5] unit decrease	N
15	73930646	73930628	73930652	Systolic blood pressure	130,777 Japanese ancestry individuals	NR	LOXL1			ENSG00000129038	NA	NA	rs1078967-T	rs1078967	intron_variant	0	0.1518	6e-09	8.22184874961636	0.4169	[0.28-0.56] unit increase	N
7	1101834	1101820	1101843	Systolic blood pressure	130,777 Japanese ancestry individuals	NR	C7orf50			ENSG00000146540	NA	NA	rs78399431-A	rs78399431	intron_variant	0	0.2398	1e-06	6	0.3649	[0.22-0.51] unit increase	N
11	823586	823585	823605	Waist-hip ratio	697,734 European ancestry individuals	NA	PNPLA2			ENSG00000177666	NA	NA	rs140201358-C	rs140201358	missense_variant	0	0.9868	8e-11	10.0969100130081	0.0557	[0.039-0.073] unit decrease	N
4	1632779	1632761	1632779	Gout vs. Hyperuricemia	945 Japanese ancestry cases, 1,003 Japanese ancestry controls	FAM53A	FAM53A			ENSG00000174137	NA	NA	rs11942233-C	rs11942233	intron_variant	0		9e-07	6.04575749056067	1.45	[1.25-1.69]	N
12	33075690	33075681	33075697	Parkinsons disease 20,184 European ancestry cases, 397,324 European ancestry controls 12 32089513 BICD1 RESF1 - BICD1 ENSG00000174718 ENSG00000151746 96406 17322 rs77669894-A rs77669894 regulatory_region_variant 1 4E-8 7.3979400086720375 0.3283 [0.21-0.45] unit increase NParkinsons disease	20,184 European ancestry cases, 397,324 European ancestry controls	PKP2	ASS1P14 - NA	ENSG00000257316			88620	NA	rs138895122-T	rs138895122	intergenic_variant	1		6e-12	11.2218487496164	0.6116	[0.44-0.79] unit increase	N
17	45051538	45051530	45051546	White matter hyperintensities	39,011 European ancestry individuals, 2,099 African ancestry individuals, 795 Hispanic individuals, 3,299 Asian ancestry individuals	DCAKD, NMT1	DCAKD, NMT1			ENSG00000172992, ENSG00000136448	NA	NA	rs8071429-A	rs8071429	5_prime_UTR_variant	0		3e-16	15.5228787452803	8.106	[NR] Zscore increase	N
3	128146716	128146609	128146723	Post bronchodilator FEV1	10,094 European ancestry current and former smoker individuals, 3,260 African American current and former smoker individuals, 178 current and former smoker individuals	RUVBL1	RUVBL1			ENSG00000175792	NA	NA	rs2687723-C	rs2687723	intron_variant	0	0.844	5e-07	6.30102999566398	0.061	NR unit decrease	N
2	241734689	241734689	241734721	Atopic asthma	23,982 European ancestry cases, 393,169 European ancestry controls	NR	D2HGDH			ENSG00000180902	NA	NA	rs7370843-?	rs7370843	5_prime_UTR_variant	0	NR	1e-08	8	NA		N
9	133256074	133256063	133256081	Blood protein levels in cardiovascular risk	3,394 European ancestry individuals	RALGDS	ABO, ABO			ENSG00000175164, ENSG00000281879	NA	NA	rs8176741-G	rs8176741	synonymous_variant	0	0.91	2e-78	77.698970004336	0.61	unit decrease	N
20	64106159	64106149	64106167	Cervical cancer (MTAG)	538 Japanese ancestry cases, 39,556 Japanese ancestry controls	Intergenic	NPBWR2, MYT1			ENSG00000125522, ENSG00000196132	NA	NA	rs75874947-?	rs75874947	missense_variant	0		2e-07	6.69897000433602	2022-12-01	[1.07-1.17]	N
10	116742544	116742507	116742550	Systolic blood pressure	365,998 European ancestry individuals, 63,490 African ancestry individuals, 22,802 Hispanic individuals, 4,792 Asian ancestry individuals, 2,695 Native American ancestry individuals	HSPA12A	HSPA12A			ENSG00000165868	NA	NA	rs11592166-C	rs11592166	5_prime_UTR_variant	0	0.1955	2e-10	9.69897000433602	0.2318	[0.16-0.3] mmHg increase	N
12	102577841	102577831	102577898	Intraocular pressure	139,555 European ancestry individuals	IGF1	IGF1 - NA	ENSG00000017427			96097	NA	rs10860882-C	rs10860882	intergenic_variant	1	0.378	2e-08	7.69897000433602	0.084	[0.055-0.113] unit decrease	N
15	101015194	101015184	101015203	Central corneal thickness	17,803 European ancestry individuals	LRRK1	LRRK1			ENSG00000154237	NA	NA	rs2034809-G	rs2034809	intron_variant	0	0.51	4e-06	5.39794000867204	1.844	[1.06-2.63] unit increase	N
20	53838666	53838657	53838678	Prostate cancer (early onset)	6,988 European ancestry cases, 44,256 European ancestry controls	BCAS1	NA - SUMO1P1		ENSG00000241721		NA	36586	rs6091758-G	rs6091758	intergenic_variant	1	NR	6e-06	5.22184874961636	2022-01-01	[NR]	N
10	808752	808722	808785	Prostate cancer (advanced)	15,167 European ancestry cases, 58,308 European ancestry controls	LARP4B	LARP4B			ENSG00000107929	NA	NA	rs141536087-GCGCA	rs141536087	intron_variant	0	NR	5e-06	5.30102999566398	2022-09-01	[NR]	N
11	47356845	47356837	47356858	Worry	348,219 European ancestry individuals	NR	SPI1			ENSG00000066336	NA	NA	rs10769256-T	rs10769256	intron_variant	0	NR	7e-09	8.15490195998574	0.01416	[0.0094-0.0189] unit increase	N
19	10289434	10289423	10289440	Blood protein levels	3,200 European ancestry individuals	ICAM5	ICAM4 - ICAM5	ENSG00000105371	ENSG00000105376		912	518	rs281439-C	rs281439	TF_binding_site_variant	1	0.7934375	2e-111	110.698970004336	0.6575437	[0.6-0.71] unit increase	N
14	53953591	53953583	53953598	Optic disc size	67,040 British ancestry individuals	BMP4	BMP4			ENSG00000125378	NA	NA	rs2761882-T	rs2761882	intron_variant	0	0.5	6e-10	9.22184874961636	0.01	unit decrease	N
9	135798543	135798536	135798553	Colorectal cancer	23,572 East Asian ancestry cases, 48,700 East Asian ancestry controls		KCNT1 - CAMSAP1	ENSG00000107147	ENSG00000130559		3035	9944	rs74995296-C	rs74995296	regulatory_region_variant	1	0.6759	8e-06	5.09691001300806	2022-08-01	[1.04-1.12]	N
10	48722715	48722643	48722740	Blood protein levels in cardiovascular risk	3,394 European ancestry individuals	MAPK8	WDFY4			ENSG00000128815	NA	NA	rs76519098-C	rs76519098	intron_variant	0	0.98	3e-06	5.52287874528034	0.83	unit decrease	N
2	20676976	20676966	20676985	OTU99_157 (Barnesiella) prevalence	8,956 German ancestry individuals		GDF7			ENSG00000143869	NA	NA	rs10856801-?	rs10856801	3_prime_UTR_variant	0	NR	5e-07	6.30102999566398	0.24143934	[0.15-0.34] unit decrease	N
8	41290059	41290049	41290068	OTU99_157 (Barnesiella) prevalence	8,956 German ancestry individuals		SFRP1			ENSG00000104332	NA	NA	rs10098898-?	rs10098898	intron_variant	0	NR	2e-06	5.69897000433602	0.29575804	[0.17-0.42] unit increase	N
19	45569743	45569728	45569747	C-reactive protein levels	418,642 British ancestry individuals	NR	OPA3			ENSG00000125741	NA	NA	rs6509222-T	rs6509222	intron_variant	0	0.431191	4e-11	10.397940008672	0.0134774	[0.0095-0.0175] unit decrease	N
1	25015765	25015756	25015771	Maternal nondisjunction of chromosome 21 (MI error vs fathers)	535 mothers, 645 fathers	NR	RUNX3 - MIR4425	ENSG00000020633	ENSG00000264371		50644	7738	rs4649043-?	rs4649043	regulatory_region_variant	1		3e-06	5.52287874528034	2.173913	[NR]	N
16	1315340	1315334	1315349	Systolic blood pressure	365,998 European ancestry individuals, 63,490 African ancestry individuals, 22,802 Hispanic individuals, 4,792 Asian ancestry individuals, 2,695 Native American ancestry individuals	UBE2I	UBE2I			ENSG00000103275	NA	NA	rs11248866-A	rs11248866	non_coding_transcript_exon_variant	0	0.5811	5e-10	9.30102999566398	0.1726	[0.12-0.23] mmHg decrease	N
6	107610779	107610763	107610832	Heel bone mineral density	approximately 446,000 European ancestry individuals		SOBP			ENSG00000112320	NA	NA	rs72945659-?	rs72945659	intron_variant	0	NR	9e-14	13.0457574905607	NA		N
18	49621154	49621150	49621167	Apolipoprotein A1 levels	393,193 European ancestry individuals	LIPG	LIPG - SMUG1P1	ENSG00000101670	ENSG00000267444		21969	29196	rs117687565-C	rs117687565	intergenic_variant	1	0.988207	7e-25	24.1549019599857	0.0967707	[0.078-0.115] unit decrease	N
19	8056305	8056299	8056314	Blood protein levels	3,200 European ancestry individuals	CCL25	CCL25			ENSG00000131142	NA	NA	rs77625270-C	rs77625270	intron_variant	0	0.9240625	1e-160	160	1.2130121	[1.13-1.3] unit increase	N
12	120204097	120204066	120204099	C-reactive protein levels	418,642 British ancestry individuals	NR	PXN-AS1			ENSG00000255857	NA	NA	rs11065050-A	rs11065050	intron_variant	0	0.930613	1e-11	11	0.0349867	[0.025-0.045] unit decrease	N
12	120649417	120649407	120649425	C-reactive protein levels	418,642 British ancestry individuals	NR	CABP1			ENSG00000157782	NA	NA	rs149523036-G	rs149523036	intron_variant	0	0.988377	8e-15	14.0969100130081	0.0700766	[0.052-0.088] unit increase	N
12	57610139	57610135	57610154	Systolic blood pressure	365,998 European ancestry individuals, 63,490 African ancestry individuals, 22,802 Hispanic individuals, 4,792 Asian ancestry individuals, 2,695 Native American ancestry individuals	ARHGEF25	DTX3 - ARHGEF25	ENSG00000178498	ENSG00000240771		335	41	rs10437954-A	rs10437954	regulatory_region_variant	1	0.8329	4e-13	12.397940008672	0.3025	[0.22-0.38] mmHg decrease	N
22	18927834	18927828	18927841	Plasma free amino acid levels (adjusted for one other PFAA)	1,338 Japanese ancestry individuals	PRODH	PRODH			ENSG00000100033	NA	NA	rs2238732-?	rs2238732	intron_variant	0		1e-08	8	NA		N
7	635944	635930	635946	Plasma free amino acid levels	1,338 Japanese ancestry individuals	PRKAR1B	PRKAR1B			ENSG00000188191	NA	NA	rs75444260-A	rs75444260	intron_variant	0	0.11	3e-08	7.52287874528034	0.39	[0.25-0.53] unit increase	N
12	12725049	12725011	12725050	Heel bone mineral density	426,824 British ancestry individuals	APOLD1	CDKN1B - APOLD1	ENSG00000111276	ENSG00000178878		2680	868	rs77216612-A	rs77216612	TF_binding_site_variant	1	0.712095	7e-14	13.1549019599857	0.0153133	[0.011-0.019] unit decrease	N
12	48979627	48979625	48979646	Heel bone mineral density	426,824 British ancestry individuals	WNT1	WNT1			ENSG00000125084	NA	NA	rs61758378-T	rs61758378	missense_variant	0	0.99421	1e-19	19	0.112609	[0.088-0.137] unit increase	N
7	104782957	104782933	104782969	Reaction time	330,069 European ancestry individuals	NR	LHFPL3-AS1, LHFPL3			ENSG00000226869, ENSG00000187416	NA	NA	rs140513734-?	rs140513734	intron_variant	0	NR	2e-06	5.69897000433602	0.0081053	[0.0048-0.0114] unit decrease	N
1	118973782	118973776	118973799	Waist-to-hip ratio adjusted for BMI	457,690 European ancestry individuals	NR	TBX15			ENSG00000092607	NA	NA	rs61806235-?	rs61806235	intron_variant	0	NR	6e-31	30.2218487496164	NA		N
9	134057578	134057567	134057589	Eosinophil counts	408,112 British individuals	RP11-374P20.4	BRD3			ENSG00000169925	NA	NA	rs2810489-A	rs2810489	non_coding_transcript_exon_variant	0	0.257914	1e-16	16	0.020841885	[0.016-0.026] unit decrease	N
16	304353	304344	304362	Heel bone mineral density	426,824 British ancestry individuals	AXIN1	AXIN1			ENSG00000103126	NA	NA	rs142097791-G	rs142097791	missense_variant	0	0.999	2e-09	8.69897000433602	0.172273	[0.12-0.23] unit increase	N
1	52870725	52870722	52870743	Hematocrit	737,823 African American or Afro-Caribbean, African ancestry, European ancestry, East Asian ancestry, Hispanic or Latin American and South Asian ancestry individuals	NR	ZYG11A			ENSG00000203995	NA	NA	rs12718421-G	rs12718421	intron_variant	0	0.561841	9e-27	26.0457574905607	NA		N
1	9651702	9651695	9651713	Eosinophil counts	408,112 British individuals	PIK3CD	TMEM201 - PIK3CD	ENSG00000188807	ENSG00000171608		36825	29	rs11806839-C	rs11806839	regulatory_region_variant	1	0.384008	3e-27	26.5228787452803	0.024747888	[0.02-0.029] unit decrease	N
1	3258807	3258788	3258807	Hay fever and/or eczema	84,034 European ancestry cases, 239,773 European ancestry controls	NR	PRDM16			ENSG00000142611	NA	NA	rs10909912-T	rs10909912	intron_variant	0	0.8102	2e-08	7.69897000433602	1.0440594	[1.03-1.06]	N
20	25301972	25301950	25301977	Lung function (FVC)	321,047 European ancestry individuals	ABHD12	ABHD12			ENSG00000100997	NA	NA	rs2236180-T	rs2236180	missense_variant	0	0.815	2e-06	5.69897000433602	0.0144	[0.0085-0.0203] unit increase	N
7	128152150	128152145	128152164	Intelligence	269,867 European ancestry individuals	NR	SND1 - MIR129-1	ENSG00000197157	ENSG00000207705		59541	55722	rs111528598-A	rs111528598	regulatory_region_variant	1	NR	2e-10	9.69897000433602	6.338	z-score increase	N
2	24912569	24912542	24912640	Obesity (extreme)	1,456 British ancestry obese children, 6,460 European ancestry control adults	ADCY3, DNAJC27	ADCY3			ENSG00000138031	NA	NA	rs2384060-G	rs2384060	intron_variant	0	0.389048	9e-23	22.0457574905607	1.14	[1.11-1.17]	N
20	63732160	63732144	63732170	Hematocrit	737,823 African American or Afro-Caribbean, African ancestry, European ancestry, East Asian ancestry, Hispanic or Latin American and South Asian ancestry individuals	NR	ZGPAT			ENSG00000197114	NA	NA	rs56057703-T	rs56057703	intron_variant	0	0.134534	8e-11	10.0969100130081	NA		N
19	51081659	51081643	51081662	Blood protein levels	3,200 European ancestry individuals	NR	KLK14			ENSG00000129437	NA	NA	rs2569491-G	rs2569491	missense_variant	0	0.65390625	3e-86	85.5228787452803	0.501618	[0.45-0.55] unit decrease	N
11	62671347	62671341	62671358	Blood protein levels	3,200 European ancestry individuals	NR	UQCC3, LBHD1			ENSG00000204922, ENSG00000162194	NA	NA	rs693698-T	rs693698	5_prime_UTR_variant	0	0.66375	2e-86	85.698970004336	0.499049	[0.45-0.55] unit increase	N
7	2434112	2434110	2434137	Blood protein levels	3,200 European ancestry individuals	CHST12	CHST12			ENSG00000136213	NA	NA	rs2969076-A	rs2969076	3_prime_UTR_variant	0	0.8715625	7e-11	10.1549019599857	0.23497052	[0.16-0.31] unit decrease	N
1	43975097	43975085	43975103	Blood protein levels	3,301 European ancestry individuals	B4GALT2	ATP6V0B			ENSG00000117410	NA	NA	rs2286241-C	rs2286241	synonymous_variant	0	0.056	3e-38	37.5228787452803	0.67	[0.57-0.77] unit decrease	N
4	6598285	6598278	6598294	Blood protein levels	3,301 European ancestry individuals	MAN2B2	MAN2B2			ENSG00000013288	NA	NA	rs2301790-G	rs2301790	missense_variant	0	0.484	1e-44	44	0.33	[0.29-0.37] unit increase	N
19	12793586	12793567	12793611	Cortical surface area	33,992 European ancestry individuals	NR	HOOK2			ENSG00000095066	NA	NA	rs17884482-T	rs17884482	intron_variant	0	0.0704	4e-06	5.39794000867204	29.71707	[17.07-42.36] unit decrease	N
17	45961419	45961414	45961432	Osteoarthrosis (time to event)	29,071 British ancestry cases, 253,800 British ancestry controls	MAPT	MAPT, MAPT, MAPT			ENSG00000277956, ENSG00000276155, ENSG00000186868	NA	NA	rs62063281-?	rs62063281	intron_variant	0	NR	3e-08	7.52287874528034	NA		N
6	160136611	160136601	160136619	Essential hypertension (time to event)	76,566 British ancestry cases, 206,305 British ancestry controls	SLC22A1	SLC22A1			ENSG00000175003	NA	NA	rs2282143-?	rs2282143	missense_variant	0	NR	3e-08	7.52287874528034	NA		N
12	122046388	122046382	122046398	Hemoglobin concentration	563,946 European ancestry individuals	NR	BCL7A, BCL7A			ENSG00000110987, ENSG00000282873	NA	NA	rs1916334-A	rs1916334	intron_variant	0	0.195667	3e-10	9.52287874528034	0.014835	[0.01-0.019] SD unit increase	N
12	94164662	94164658	94164731	Asthma	64,538 European ancestry cases, 239,321 European ancestry controls	PLXNC1	PLXNC1			ENSG00000136040	NA	NA	rs377150901-G	rs377150901	intron_variant	0	0.861957	4e-10	9.39794000867204	1.0561837	[1.03827414919458-1.07440206223301]	N
8	46948725	46948725	46948764	Hemoglobin concentration	563,946 European ancestry individuals	NR	LINC00293 - MAPK6P4	ENSG00000253314	ENSG00000215179		41416	23751	rs55848380-T	rs55848380	intron_variant	1	0.642478	2e-10	9.69897000433602	0.014464	[0.01-0.019] SD unit decrease	N
16	88443442	88443415	88443468	High light scatter reticulocyte count	408,112 British individuals	ZNF469	ZNF469 - ZFPM1	ENSG00000225614	ENSG00000179588		2685	9838	rs34363155-TGCAC	rs34363155	TF_binding_site_variant	1	0.077601	2e-14	13.698970004336	0.0332479	[0.025-0.042] unit increase	N
20	63517559	63517559	63517579	Serum metabolite levels	3,926 Hispanic/Latino individuals	EEF1A2, PPDPF	EEF1A2 - PPDPF	ENSG00000101210	ENSG00000125534		18320	3206	rs2314639-T	rs2314639	regulatory_region_variant	1	0.199269	5e-14	13.301029995664	0.219	[0.16-0.28] unit increase	N
2	499068	499053	499092	Periventricular white matter hyperintensities	16,832 European ancestry individuals, 736 African American individuals, 658 Hispanic individuals	intergenic	LINC01874			ENSG00000223985	NA	NA	rs2020092-A	rs2020092	intron_variant	0	0.0523	8e-06	5.09691001300806	0.1585	[0.089-0.228] unit decrease	N
22	42751115	42751108	42751128	High light scatter reticulocyte count	408,112 British individuals		A4GALT - Y_RNA	ENSG00000128274	ENSG00000200361		29817	11745	rs7292939-T	rs7292939	intergenic_variant	1	0.477506	1e-10	10	0.014756828	[0.01-0.019] unit increase	N
19	18522627	18522622	18522643	Mean corpuscular volume	544,127 European ancestry individuals	NR	ELL - FKBP8	ENSG00000105656	ENSG00000105701		511	9124	rs271620-C	rs271620	TF_binding_site_variant	1	0.212057	1e-44	44	0.032549	[0.028-0.037] SD unit increase	N
17	45915577	45915567	45915597	White matter microstructure (mean diusivities)	17,706 European ancestry individuals	NR	MAPT, MAPT, MAPT			ENSG00000277956, ENSG00000276155, ENSG00000186868	NA	NA	rs9899833-?	rs9899833	intron_variant	0		2e-08	7.69897000433602	NA		N
17	21376174	21376138	21376177	Mean corpuscular hemoglobin	630,125 African American or Afro-Caribbean, African ancestry, European ancestry, East Asian ancestry, Hispanic or Latin American and South Asian ancestry individuals	NR	MAP2K3 - KCNJ12	ENSG00000034152	ENSG00000184185		60942	183	rs71373621-A	rs71373621	TF_binding_site_variant	1	0.637978	7e-16	15.1549019599857	NA		N
8	666484	666479	666498	Statin-induced myopathy (severe)	32 European ancestry cases, 2,501 controls	ERICH1	ERICH1			ENSG00000104714	NA	NA	rs2247256-?	rs2247256	3_prime_UTR_variant	0	NR	2e-06	5.69897000433602	6.25	[0.023-16.667]	N
6	125790654	125790654	125790673	Brugada syndrome	154 Thai cases, 432 Thai controls	HEY2	NCOA7			ENSG00000111912	NA	NA	rs3734634-A	rs3734634	intron_variant	0	0.68	8e-09	8.09691001300806	2022-05-02	[1.80-3.40]	N
3	50292395	50292388	50292408	High light scatter reticulocyte count	408,112 British individuals	IFRD2	IFRD2			ENSG00000214706	NA	NA	rs1076872-G	rs1076872	5_prime_UTR_variant	0	0.684043	3e-228	227.52287874528	0.08826602	[0.083-0.094] unit decrease	N
22	18918386	18918379	18918392	Serum metabolite levels	3,926 Hispanic/Latino individuals	PRODH	PRODH			ENSG00000100033	NA	NA	rs3970559-G	rs3970559	missense_variant	0	0.979986	2e-11	10.698970004336	0.743	[0.53-0.96] unit decrease	N
22	24604494	24604481	24604516	Serum metabolite levels	3,926 Hispanic/Latino individuals	GGT1	GGT1			ENSG00000100031	NA	NA	rs5760495-C	rs5760495	intron_variant	0	0.463034	9e-37	36.0457574905607	0.281	[0.24-0.32] unit increase	N
14	103326505	103326505	103326521	Immature fraction of reticulocytes	408,112 British individuals		RAP2CP1 - EIF5	ENSG00000270938	ENSG00000100664		46550	7039	rs73354327-C	rs73354327	intergenic_variant	1	0.114873	1e-13	13	0.026166612	[0.019-0.033] unit increase	N
6	44727756	44727755	44727771	White matter microstructure (radial diusivities)	17,706 European ancestry individuals	NR	NA - SUPT3H		ENSG00000196284		NA	81561	rs227847-?	rs227847	intergenic_variant	1		6e-10	9.22184874961636	NA		N
12	556656	556643	556657	Thyroid stimulating hormone levels	119,715 European ancestry individuals	B4GALNT3	B4GALNT3			ENSG00000139044	NA	NA	rs145153320-T	rs145153320	missense_variant	0	0.00250271055847395	2e-11	10.698970004336	0.4887	[0.35-0.63] SD increase	N
11	69638276	69638266	69638288	Type 2 diabetes	148,726 European ancestry cases, 965,732 European ancestry controls	NR	NA - CCND1		ENSG00000110092		NA	2880	rs144245804-G	rs144245804	regulatory_region_variant	1	0.9731	1e-17	17	0.1304	[0.1-0.16] unit increase	N
1	42950843	42950837	42950854	Immature fraction of reticulocytes	408,112 British individuals	SLC2A1	SLC2A1			ENSG00000117394	NA	NA	rs10890232-T	rs10890232	intron_variant	0	0.223643	5e-09	8.30102999566398	0.015677728	[0.01-0.021] unit increase	N
15	40038428	40038423	40038440	Alanine aminotransferase levels	390,812 European ancestry individuals	SRP14	SRP14			ENSG00000140319	NA	NA	rs8041057-C	rs8041057	non_coding_transcript_exon_variant	0	0.29	1e-17	17	8.58	z-score increase	N
15	40106553	40106518	40106557	Type 2 diabetes	148,726 European ancestry cases, 965,732 European ancestry controls	NR	BMF			ENSG00000104081	NA	NA	rs484943-C	rs484943	intron_variant	0	0.6824	8e-11	10.0969100130081	0.0332	[0.023-0.043] unit decrease	N
2	233204776	233204748	233204787	Monocyte count	521,594 European ancestry individuals	NR	INPP5D, INPP5D			ENSG00000281614, ENSG00000168918	NA	NA	rs70958391-I	rs70958391	3_prime_UTR_variant	0	0.192681	8e-12	11.0969100130081	0.017442	[0.012-0.022] SD unit increase	N
6	36680587	36680584	36680598	Alanine aminotransferase levels	390,812 European ancestry individuals	CDKN1A	CDKN1A			ENSG00000124762	NA	NA	rs3176334-T	rs3176334	non_coding_transcript_exon_variant	0	0.68	1e-08	8	5.69	z-score increase	N
1	205271785	205271777	205271796	Immature fraction of reticulocytes	408,112 British individuals	TMCC2	TMCC2			ENSG00000133069	NA	NA	rs9659978-G	rs9659978	intron_variant	0	0.9090335	2e-16	15.698970004336	0.033025865	[0.025-0.041] unit decrease	N
15	26911391	26911364	26911409	Crohns disease 713 Japanese ancestry cases, 2,063 Japanese ancestry controls 1 20111141 PLA2G2D PLA2G5 - PLA2G2D ENSG00000127472 ENSG00000117215 19230 798 rs7515774-? rs7515774 regulatory_region_variant 1 NR 1E-6 6.0 1.1 [1.06-1.15] NCrohns disease	713 Japanese ancestry cases, 2,063 Japanese ancestry controls	GABRA5	GABRB3, GABRA5			ENSG00000166206, ENSG00000186297	NA	NA	rs781387485-?	rs781387485	intron_variant	0	NR	3e-06	5.52287874528034	2022-11-01	[1.06-1.16]	N
1	23534779	23534765	23534813	Lymphocyte counts	524,923 European ancestry individuals	NR	E2F2 - ID3	ENSG00000007968	ENSG00000117318		3546	23147	rs34000926-C	rs34000926	intergenic_variant	1	0.3272	4e-18	17.397940008672	0.018202	[0.014-0.022] SD unit decrease	N
19	51628768	51628727	51628780	Eosinophil percentage of white cells	408,112 British individuals	SIGLEC5	SIGLEC5, SIGLEC5			ENSG00000105501, ENSG00000268500	NA	NA	rs34312547-C	rs34312547	intron_variant	0	0.317131	7e-13	12.1549019599857	0.017543321	[0.013-0.022] unit decrease	N
1	164589275	164589263	164589278	Lymphocyte counts	524,923 European ancestry individuals	NR	PBX1			ENSG00000185630	NA	NA	rs10918048-T	rs10918048	intron_variant	0	0.123732	2e-10	9.69897000433602	0.019033	[0.013-0.025] SD unit decrease	N
5	157575687	157575674	157575691	Chronic obstructive pulmonary disease	35,735 cases, 222,076 controls	ADAM19	ADAM19			ENSG00000135074	NA	NA	rs11465228-T	rs11465228	missense_variant	0	0.07	6e-11	10.2218487496164	1.14	[NR]	N
15	89387917	89387909	89387928	Smoking status (ever vs never smokers)	336,066 British ancestry individuals	NR	MIR9-3HG			ENSG00000255571	NA	NA	rs150294-A	rs150294	non_coding_transcript_exon_variant	0	0.6004	4e-09	8.39794000867204	1.0308216	NR	N
19	33391316	33391312	33391326	Waist circumference adjusted for body mass index	457,690 European ancestry individuals	NR	PEPD			ENSG00000124299	NA	NA	rs17569-?	rs17569	missense_variant	0	NR	4e-22	21.397940008672	NA		N
11	14381384	14381376	14381392	Multiple sclerosis	14,802 European and unknown ancestry cases, 26,703 European and unknown ancestry controls	RRAS2	RRAS2 - COPB1	ENSG00000133818	ENSG00000129083		16878	62056	rs61884005-C	rs61884005	intergenic_variant	1	NR	6e-09	8.22184874961636	1.0953	NR	N
20	41317131	41317128	41317153	Multiple sclerosis	14,802 European and unknown ancestry cases, 26,703 European and unknown ancestry controls	ZHX3	ZHX3			ENSG00000174306	NA	NA	rs62208470-G	rs62208470	5_prime_UTR_variant	0	NR	5e-06	5.30102999566398	1.1088	NR	N
6	170276994	170276978	170276997	Lymphocyte counts	524,923 European ancestry individuals	NR	LINC01624			ENSG00000227508	NA	NA	rs2273215-A	rs2273215	non_coding_transcript_exon_variant	0	0.458202	5e-14	13.301029995664	0.014956	[0.011-0.019] SD unit decrease	N
17	61411469	61411467	61411487	Waist circumference adjusted for body mass index	457,690 European ancestry individuals	NR	TBX2-AS1			ENSG00000267280	NA	NA	rs138987744-?	rs138987744	intron_variant	0	NR	3e-09	8.52287874528034	NA		N
8	3771048	3771031	3771048	Homeostasis model assessment of insulin resistance	543 Chilean individuals	CSMD1	CSMD1			ENSG00000183117	NA	NA	rs77465890-C	rs77465890	intron_variant	0	0.1	2e-08	7.69897000433602	0.322	[0.21-0.43] unit decrease	N
10	6075359	6075354	6075368	Multiple sclerosis	14,802 European and unknown ancestry cases, 26,703 European and unknown ancestry controls	IL2RA	RPL32P23 - RBM17	ENSG00000214015	ENSG00000134453		3441	13675	rs11256593-T	rs11256593	regulatory_region_variant	1	NR	3e-65	64.5228787452803	2062-01-01	NR	N
22	41413899	41413885	41413901	Caffeine consumption from tea	395,866 European ancestry individuals	TEF, ZC3H7B, SREBF2	TEF - TOB2	ENSG00000167074	ENSG00000183864		14573	19595	rs132919-G	rs132919	intergenic_variant	1	0.22639	2e-10	9.69897000433602	0.01708	[0.012-0.022] unit decrease	N
3	123358195	123358151	123358196	Chronic obstructive pulmonary disease	35,735 cases, 222,076 controls	ADCY5	ADCY5			ENSG00000173175	NA	NA	rs4093840-A	rs4093840	intron_variant	0	0.47	4e-10	9.39794000867204	2022-06-01	[1.04-1.08]	N
2	111480870	111480858	111480881	Lymphocyte counts	524,923 European ancestry individuals	NR	MIR4435-2HG			ENSG00000172965	NA	NA	rs144942718-A	rs144942718	intron_variant	0	0.075265	3e-73	72.5228787452803	0.071743	[0.064-0.08] SD unit decrease	N
14	76916160	76916148	76916168	Type 2 diabetes	77,418 East Asian cases, 356,122 East Asian controls	LRRC74A	RN7SKP17 - LINC01629	ENSG00000223174	ENSG00000258602		25547	43478	rs58524310-G	rs58524310	intergenic_variant	1	0.327	8e-11	10.0969100130081	2022-05-01	[1.03-1.06]	N
1	230978849	230978838	230978857	Hematocrit	408,112 British individuals	TTC13	TTC13			ENSG00000143643	NA	NA	rs11122174-T	rs11122174	5_prime_UTR_variant	0	0.39828	5e-14	13.301029995664	0.016978072	[0.013-0.021] unit decrease	N
5	150166863	150166846	150166864	Distal/Left-sided colorectal cancer	30,588 European ancestry cases, 64,159 European ancestry controls	CDX1	CDX1			ENSG00000113722	NA	NA	rs2302274-G	rs2302274	5_prime_UTR_variant	0	0.478	5e-09	8.30102999566398	2022-07-01	[1.04-1.09]	N
11	72822491	72822481	72822500	Coronary artery disease	29,319 Japanese ancestry cases, 183,134 Japanese ancestry controls		ATG16L2			ENSG00000168010	NA	NA	rs11235604-?	rs11235604	missense_variant	0	NR	6e-10	9.22184874961636	0.9054824	[0.87749806987345-0.934359181277434]	N
17	49789170	49789154	49789177	Mean corpuscular volume	121,047 East Asian ancestry individuals	NR	FAM117A, KAT7			ENSG00000121104, ENSG00000136504	NA	NA	rs1123339-G	rs1123339	non_coding_transcript_exon_variant	0	0.845155	8e-13	12.0969100130081	0.040233	[0.029-0.051] SD units decrease	N
14	99657718	99657707	99657727	Myocardial infarction	14,825 European ancestry cases, 44,000 European and unknown ancestry cases, 2,680 cases, 380,970 European ancestry controls, 123,504 European and unknown ancestry controls, 73,242 controls	HHIPL1	HHIPL1			ENSG00000182218	NA	NA	rs12897285-T	rs12897285	intron_variant	0	0.830532	3e-09	8.52287874528034	2022-06-01	[1.04-1.08]	N
19	4492942	4492937	4492951	Low density lipoprotein cholesterol levels	431,167 European ancestry individuals	NR	HDGFL2			ENSG00000167674	NA	NA	rs111174163-T	rs111174163	intron_variant	0	0.888589	9e-10	9.04575749056067	0.0190674	[0.013-0.025] unit decrease	N
15	101305277	101305268	101305285	Low density lipoprotein cholesterol levels	431,167 European ancestry individuals	NR	PCSK6			ENSG00000140479	NA	NA	rs34631529-G	rs34631529	missense_variant	0	0.99483	6e-09	8.22184874961636	0.0777648	[0.052-0.104] unit increase	N
17	83051228	83051225	83051243	Low density lipoprotein cholesterol levels	431,167 European ancestry individuals	NR	B3GNTL1, B3GNTL1			ENSG00000175711, ENSG00000277033	NA	NA	rs111571253-C	rs111571253	intron_variant	0	0.853646	1e-08	8	0.0154801	[0.01-0.021] unit decrease	N
22	41197577	41197565	41197588	Type 2 diabetes	148,726 European ancestry cases, 24,646 African American cases, 8,616 Hispanic cases, 46,511 Asian ancestry cases, 965,732 European ancestry controls, 31,446 African American controls, 11,829 Hispanic controls, 169,776 Asian ancestry controls	NR	EP300-AS1 - L3MBTL2	ENSG00000231993	ENSG00000100395		121	7705	rs11913442-C	rs11913442	TF_binding_site_variant	1	0.3799	8e-10	9.09691001300806	0.0245	[0.017-0.032] unit decrease	N
5	3052178	3052170	3052185	White matter microstructure (axial diusivities)	17,706 European ancestry individuals	NR					NA	NA	rs60132896-?	rs60132896	intergenic_variant	1		3e-08	7.52287874528034	NA		N
10	70888579	70888575	70888594	Type 2 diabetes	148,726 European ancestry cases, 965,732 European ancestry controls	NR	PCBD1 - LINC02622	ENSG00000166228	ENSG00000259267		14	50457	rs827237-C	rs827237	TF_binding_site_variant	1	0.795	4e-10	9.39794000867204	0.0365	[0.025-0.048] unit decrease	N
1	55039931	55039907	55039934	Coronary artery disease	25,892 Japanese ancestry cases, 142,336 Japanese ancestry controls	PCSK9	PCSK9			ENSG00000169174	NA	NA	rs564427867-?	rs564427867	missense_variant	0	NR	3e-08	7.52287874528034	0.268411	[0.17-0.36] unit increase	N
2	231925781	231925781	231925808	Waist circumference adjusted for body mass index	457,690 European ancestry individuals	NR	NPPC			ENSG00000163273	NA	NA	rs11900720-?	rs11900720	intron_variant	0	NR	9e-09	8.04575749056067	NA		N
20	57391848	57391830	57391848	High light scatter reticulocyte percentage of red cells	408,112 British individuals	RP4-800J21.3, RBM38	RBM38, RBM38-AS1			ENSG00000132819, ENSG00000218018	NA	NA	rs117963839-T	rs117963839	intron_variant	0	0.189638	1e-38	38	0.03870231	[0.033-0.045] unit increase	N
12	111171923	111171911	111172024	Coffee consumption	6,080 Korean ancestry cases, 1,788 Korean ancestry controls	NR	CUX2			ENSG00000111249	NA	NA	rs3809297-T	rs3809297	intron_variant	0	NR	5e-07	6.30102999566398	1.326	NR	N
16	571612	571603	571637	High light scatter reticulocyte percentage of red cells	408,112 British individuals	PIGQ	PIGQ			ENSG00000007541	NA	NA	rs2105943-A	rs2105943	intron_variant	0	0.203916	2e-11	10.698970004336	0.019180467	[0.014-0.025] unit increase	N
18	48927678	48927669	48927682	Mean corpuscular volume	696,882 African American or Afro-Caribbean, African ancestry, European ancestry, East Asian ancestry, Hispanic or Latin American and South Asian ancestry individuals	NR	SMAD7			ENSG00000101665	NA	NA	rs7226855-G	rs7226855	intron_variant	0	0.528471	1e-12	12	NA		N
19	926450	926436	926458	High light scatter reticulocyte percentage of red cells	408,112 British individuals	ARID3A	ARID3A			ENSG00000116017	NA	NA	rs530418693-G	rs530418693	intron_variant	0	0.013893	2e-11	10.698970004336	0.07148701	[0.051-0.092] unit increase	N
7	128152042	128152037	128152056	General cognitive ability	up to 300,486 European ancestry individuals	MIR129-1	SND1 - MIR129-1	ENSG00000197157	ENSG00000207705		59433	55830	rs62484026-A	rs62484026	regulatory_region_variant	1	NR	3e-08	7.52287874528034	5.54	z-score increase	N
18	23135692	23135685	23135698	Monocyte count	521,594 European ancestry individuals	NR	CABLES1			ENSG00000134508	NA	NA	rs113232639-A	rs113232639	5_prime_UTR_variant	0	0.488643	6e-19	18.2218487496164	0.017678	[0.014-0.022] SD unit decrease	N
5	113488469	113488463	113488481	Emphysema annual change measurement in smokers (adjusted lung density)	4,427 European ancestry individuals, 1,158 African American individuals	MCC	MCC			ENSG00000171444	NA	NA	rs348941-C	rs348941	non_coding_transcript_exon_variant	0	NR	9e-06	5.04575749056067	0.085	[0.048-0.122] unit decrease	N
4	1804792	1804781	1804796	Waist circumference adjusted for body mass index	457,690 European ancestry individuals	NR	FGFR3			ENSG00000068078	NA	NA	rs3135890-?	rs3135890	non_coding_transcript_exon_variant	0	NR	1e-08	8	NA		N
15	75186085	75186060	75186104	Percentage of invited food questionnaires completed	300,639 European ancestry individuals	NR	Metazoa_SRP - RPL36AP45	ENSG00000237261	ENSG00000240366		65523	566	rs74470095-G	rs74470095	regulatory_region_variant	1	0.98	1e-08	8	2022-01-02	[1.37-2.83] unit decrease	N
16	89925134	89925117	89925134	White matter microstructure (radial diusivities)	17,706 European ancestry individuals	NR	TUBB3			ENSG00000258947	NA	NA	rs4625719-?	rs4625719	intron_variant	0		1e-09	9	NA		N
15	89400959	89400943	89400966	White matter microstructure (mode of anisotropy)	17,706 European ancestry individuals	NR	MIR9-3HG - RHCG	ENSG00000255571	ENSG00000140519		2472	70439	rs150300-?	rs150300	intergenic_variant	1		4e-08	7.39794000867204	NA		N
7	2485163	2485140	2485189	Immature fraction of reticulocytes	408,112 British individuals		GRIFIN - LFNG	ENSG00000275572	ENSG00000106003		8269	27366	rs113322719-G	rs113322719	intergenic_variant	1	0.417409	4e-11	10.397940008672	0.015765842	[0.011-0.02] unit decrease	N
11	484689	484673	484711	Immature fraction of reticulocytes	408,112 British individuals	PTDSS2	PTDSS2, PTDSS2			ENSG00000174915, ENSG00000282367	NA	NA	rs35275997-G	rs35275997	intron_variant	0	0.126665	5e-14	13.301029995664	0.026173813	[0.019-0.033] unit decrease	N
6	20030374	20030356	20030384	Post bronchodilator FEV1/FVC ratio in COPD	5,439 European ancestry current and former smoker cases, 821 African American current and former smoker cases	Intergenic	NA - MBOAT1		ENSG00000172197		NA	69310	rs181783266-T	rs181783266	intergenic_variant	1	0.988	9e-07	6.04575749056067	0.207	NR unit increase	N
4	121696338	121696334	121696353	Waist circumference adjusted for body mass index	457,690 European ancestry individuals	NR	ANXA5			ENSG00000164111	NA	NA	rs2306413-?	rs2306413	intron_variant	0	NR	5e-08	7.30102999566398	NA		N
17	39676451	39676427	39676452	Serum alkaline phosphatase levels	390,964 European ancestry individuals	PGAP3	PGAP3			ENSG00000161395	NA	NA	rs2941505-A	rs2941505	intron_variant	0	0.32	7e-31	30.1549019599857	2022-06-11	z-score increase	N
6	6901349	6901341	6901374	Lymphocyte counts	408,112 British individuals	RP3-429O6.1	BTF3P7 - RN7SL554P	ENSG00000219986	ENSG00000240936		105947	37257	rs9392840-T	rs9392840	non_coding_transcript_exon_variant	1	0.272405	8e-11	10.0969100130081	0.018236239	[0.013-0.024] unit increase	N
7	129944764	129944718	129944777	Monocyte count	639,696 African American or Afro-Caribbean, African ancestry, European ancestry, East Asian ancestry, Hispanic or Latin American and South Asian ancestry individuals	NR	UBE2H			ENSG00000186591	NA	NA	rs80115810-A	rs80115810	intron_variant	0	0.173517	4e-11	10.397940008672	NA		N
6	7215308	7215300	7215313	Serum alkaline phosphatase levels	390,964 European ancestry individuals	RREB1	RREB1			ENSG00000124782	NA	NA	rs6919004-C	rs6919004	non_coding_transcript_exon_variant	0	0.55	6e-09	8.22184874961636	5.81	z-score increase	N
1	7498192	7498191	7498206	Toxicity response to radiotherapy in prostate cancer (decreased urine stream) (time to event)	3,470 European ancestry individuals	NR	CAMTA1			ENSG00000171735	NA	NA	rs112193369-?	rs112193369	intron_variant	0	0.02	1e-07	7	2022-09-04	[2.43-6.90]	N
13	113062261	113062256	113062271	Total PHF-tau (SNP x SNP interaction)	1,285 individuals	NR x NR	No mapped genes x MCF2L				NA	NA	rs2820082-? x rs9577453-?	rs2820082 x rs9577453	intergenic_variant x intron_variant	NA	NR	6e-09	8.22184874961636	NA		N
11	113553320	113553314	113553329	Walking pace	450,967 European ancestry individuals	DRD2	DRD2 - NA	ENSG00000149295			77629	NA	rs10750025-C	rs10750025	intergenic_variant	1	NR	2e-10	9.69897000433602	0.00864861	[0.006-0.0113] unit increase	N
12	122275644	122275632	122275645	Walking pace	450,967 European ancestry individuals	CLIP1	CLIP1			ENSG00000130779	NA	NA	rs7968420-G	rs7968420	non_coding_transcript_exon_variant	0	NR	4e-08	7.39794000867204	0.00760467	[0.0048-0.0104] unit increase	N
14	24103286	24103282	24103302	General cognitive ability	up to 300,486 European ancestry individuals	NR	NRL, NRL, PCK2, PCK2			ENSG00000285493, ENSG00000129535, ENSG00000100889, ENSG00000285241	NA	NA	rs2071586-?	rs2071586	intron_variant	0	NR	2e-07	6.69897000433602	5.228	z-score increase	N
21	44709771	44709761	44709782	Corticobasal degeneration	152 cases, 1,986 controls	TSPEAR	TSPEAR			ENSG00000175894	NA	NA	rs875125-?	rs875125	intron_variant	0	NR	4e-06	5.39794000867204	2022-06-02	[1.51 - 2.83]	N
2	169920011	169919998	169920017	Longitudinal change in brain amyloid plaque burden	41 European ancestry Alzheimers disease cases, 294 European ancestry Mild Cognitive Impairment cases, 160 European ancestry cognitively normal individuals 3 190582215 IL1RAP IL1RAP ENSG00000196083 rs12053868-G rs12053868 intron_variant 0 0.12 1E-9 9.0 0.84 [0.57-1.11] unit increase NSchizophrenia 592 Ashkenazi Jewish ancestry cases, 505 Ashkenazi Jewish ancestry controls, 36,989 cases, 113,075 co…	UBR3	UBR3			ENSG00000144357	NA	NA	rs13012722-?	rs13012722	intron_variant	0	0.49	2e-07	6.69897000433602	0.45	[0.27-0.63] unit decrease	N
2	225744525	225744510	225744527	Educational attainment (years of education)	405,072 European ancestry individuals	NR	NYAP2 - MIR5702	ENSG00000144460	ENSG00000263363		90507	914185	rs12694681-T	rs12694681	intergenic_variant	1	0.6877	2e-08	7.69897000433602	0.0135667315	NR unit increase	N
20	34131991	34131982	34132000	Cancer	5,020 European ancestry lung cancer cases, 3,718 European ancestry lung adenocarcinoma cases, 3,422 European ancestry lung squamous cell carcinoma cases, 15,414 European ancestry colorectal cancer cases, 10,809 European ancestry breast cancer cases, 4,939 European ancestry estrogen receptor negative breast cancer cases, 1,098 European ancestry ovarian cancer cases, 2,556 European ancestry serous …	Intergenic	RPS2P1 - ASIP	ENSG00000225246	ENSG00000101440		8701	62578	rs11907546-C	rs11907546	intergenic_variant	1	NR	3e-09	8.52287874528034	1.1111112	[NR]	N
1	92485653	92485642	92485661	Multiple sclerosis	4,888 German ancestry cases, 10,395 German ancestry controls	EVI5	GFI1			ENSG00000162676	NA	NA	rs6689470-A	rs6689470	intron_variant	0		4e-10	9.39794000867204	1.24	[1.16т1.33]	N
3	41841413	41841405	41841420	Diastolic blood pressure	295,529 European ancestry individuals, 8,231 Latino individuals, 3,058 African American individuals, 2,029 African British individuals, 7,701 East Asian ancestry individuals, 2,735 South Asian ancestry individuals, 1,979 mixed and unknown ancestry individuals	NR	ULK4			ENSG00000168038	NA	NA	rs114714860-G	rs114714860	intron_variant	0		2e-30	29.698970004336	0.352	unit decrease	N
11	128695139	128695119	128695149	Platelet count	166,066 European ancestry individuals	SENCR, FLI1	SENCR, FLI1			ENSG00000254703, ENSG00000151702	NA	NA	rs10893909-T	rs10893909	intron_variant	0	0.2522	5e-14	13.301029995664	0.03171019	[0.023-0.04] unit decrease	N
2	20682080	20682070	20682085	Pulse pressure	140,886 European ancestry individuals	C2orf43	GDF7 - LDAH	ENSG00000143869	ENSG00000118961		2837	1934	rs2289081-C	rs2289081	regulatory_region_variant	1	0.36	6e-12	11.2218487496164	0.223	[0.16-0.28] unit decrease	N
2	65056838	65056836	65056858	Pulse pressure	140,886 European ancestry individuals	CEP68	CEP68			ENSG00000011523	NA	NA	rs74181299-T	rs74181299	intron_variant	0	0.62	1e-12	12	0.23	[0.17-0.29] unit increase	N
17	45851264	45851254	45851284	Systolic blood pressure	140,882 European ancestry individuals	GOSR2	MAPT-AS1, MAPT-AS1, MAPT-AS1			ENSG00000264589, ENSG00000281578, ENSG00000282067	NA	NA	rs551011992-G	rs551011992	intron_variant	0	0.244995102	3e-08	7.52287874528034	0.3281	[0.21-0.44] unit decrease	N
9	10098043	10098031	10098050	Post bronchodilator FEV1 in COPD	5,439 European ancestry current and former smoker cases, 821 African American current and former smoker cases	PTPRD	PTPRD			ENSG00000153707	NA	NA	rs186991869-C	rs186991869	intron_variant	0	0.994	2e-06	5.69897000433602	0.408	NR unit decrease	N
7	64946786	64946752	64946790	Alzheimer disease and age of onset	2,478 European ancestry cases, 979 ancestry controls both from the same 1,070 families	ZNF273	MTDHP1 - ZNF117	ENSG00000270948	ENSG00000152926		3860	24986	rs11773349-A	rs11773349	regulatory_region_variant	1	NR	6e-07	6.22184874961636	4.991	unit decrease	N
16	284580	284565	284584	Morning vs. evening chronotype	38,937 European ancestry morning chronotype individuals, 50,346 European ancestry evening chronotype individuals	NR	PDIA2			ENSG00000185615	NA	NA	rs432925-?	rs432925	synonymous_variant	0	NR	6e-06	5.22184874961636	NA		N
2	197734509	197734499	197734516	Morning vs. evening chronotype	38,937 European ancestry morning chronotype individuals, 50,346 European ancestry evening chronotype individuals	NR	BOLL			ENSG00000152430	NA	NA	rs700641-?	rs700641	intron_variant	0	NR	5e-10	9.30102999566398	NA		N
2	240624322	240624316	240624330	Pediatric autoimmune diseases	97 European ancestry thyroiditis cases, 107 European ancestry ankylosing spondylitis cases, 100 European ancestry psoriasis cases, 173 European ancestry celiac disease cases, 254 European ancestry systemic lupus erythematosus cases, 308 European ancestry common variable inmunodeficiency cases, 865 European ancestry ulcerative colitis cases, 1,086 European ancestry Type 1 diabetes cases, 1,123 Eur…	GPR35	GPR35			ENSG00000178623	NA	NA	rs4676410-A	rs4676410	intron_variant	0	0.19	2e-07	6.69897000433602	NA		N
7	157078371	157078369	157078384	Metabolite levels	2,076 European ancestry individuals	MNX1	MNX1-AS1 - UBE3C	ENSG00000243479	ENSG00000009335		61945	60545	rs13236413-?	rs13236413	intergenic_variant	1	NR	2e-06	5.69897000433602	0.4082232	[0.24-0.58] unit increase	N
10	129467281	129467272	129467287	MGMT methylation in smokers	296 European ancestry individuals with MGMT methylation, 867 European ancestry individuals without MGMT methylation	MGMT	MGMT			ENSG00000170430	NA	NA	rs16906252-?	rs16906252	synonymous_variant	0	NR	4e-31	30.397940008672	NA		N
7	128227402	128227398	128227411	Schizophrenia	592 Ashkenazi Jewish ancestry cases, 505 Ashkenazi Jewish ancestry controls, 36,989 cases, 113,075 controls	NR	MIR129-1 - LEP	ENSG00000207705	ENSG00000174697		19459	13876	rs79947808-G	rs79947808	regulatory_region_variant	1	NR	8e-06	5.09691001300806	1.1363636	[NR]	N
20	61333207	61333204	61333303	Cognitive decline rate in late mild cognitive impairment	472 European ancestry cases, 47 cases	CDH4	CDH4, CDH4			ENSG00000280641, ENSG00000179242	NA	NA	rs150734585-G	rs150734585	intron_variant	0	0.01	7e-07	6.15490195998574	0.679	[0.41-0.94] unit increase	N
12	7114209	7114204	7114217	Neuritic plaque	up to 4,232 individuals	intergenic	C1RL-AS1			ENSG00000205885	NA	NA	rs7294478-G	rs7294478	intron_variant	0	0.5808	2e-06	5.69897000433602	0.2385	[0.14-0.34] unit increase	N
11	2299865	2299804	2299885	Chronic lymphocytic leukemia	3,100 European ancestry cases, 7,667 European ancestry controls	C11orf21	C11orf21			ENSG00000110665	NA	NA	rs2521269-C	rs2521269	intron_variant	0	0.45799999999999996	4e-08	7.39794000867204	1.1904762	[1.12-1.27]	N
16	1923515	1923508	1923534	Glomerular filtration rate in chronic kidney disease	up to 744 Central European ancestry child cases, up to 397 Turkish ancestry child cases	HS3ST6, MSRB1	HS3ST6 - MSRB1	ENSG00000162040	ENSG00000198736		5100	14714	rs344364-A	rs344364	regulatory_region_variant	1	0.22	5e-06	5.30102999566398	0.08	[0.041-0.119] unit increase	N
7	5493688	5493660	5493694	Glomerular filtration rate in chronic kidney disease	up to 744 Central European ancestry child cases, up to 397 Turkish ancestry child cases	FBXL18	FBXL18			ENSG00000155034	NA	NA	rs62441014-C	rs62441014	intron_variant	0	0.41	4e-06	5.39794000867204	0.07	[0.031-0.109] unit increase	N
10	116058040	116057991	116058042	Response to anti-TNF therapy in rheumatoid arthritis	31 Japanese ancestry mild cases, 282 Japanese ancestry moderate cases, 131 Japanese ancestry severe cases	GFRA1	GFRA1			ENSG00000151892	NA	NA	rs1679568-?	rs1679568	3_prime_UTR_variant	0	0.15	8e-07	6.09691001300806	0.35	[0.21-0.49] unit increase	N
8	19470448	19470438	19470455	Educational attainment	106,736 European ancestry individuals	intergenic	CSGALNACT1			ENSG00000147408	NA	NA	rs6984449-A	rs6984449	intron_variant	0	0.601	1e-06	6	0.022	[NR] unit increase	N
2	129559358	129559352	129559371	Metabolite levels	2,076 European ancestry individuals	LOC728378	PPIAP65 - NA	ENSG00000233428			62570	NA	rs4662959-?	rs4662959	intergenic_variant	1	NR	1e-06	6	0.22697169	[0.14-0.32] unit decrease	N
1	12554818	12554807	12554824	Optic cup area	15,087 European ancestry individuals, 2,131 Erasmus Rucphen Family individuals	DHRS3	LINC02766 - DHRS3	ENSG00000229484	ENSG00000162496		26398	13092	rs3924048-G	rs3924048	intergenic_variant	1	0.4	1e-10	10	0.016	[0.010-0.022] unit decrease	N
12	112694636	112694620	112694685	Thrombomodulin levels in ischemic stroke	up to 1,725 European ancestry cases, up to 258 African ancestry cases, up to 117 cases	NR	RPH3A			ENSG00000089169	NA	NA	rs7964004-?	rs7964004	intron_variant	0	NR	3e-06	5.52287874528034	NA		N
13	52949817	52949812	52949826	Nasopharyngeal carcinoma (SNP x SNP interaction)	277 Han Chinese ancestry cases, 285 Han Chinese ancestry controls	CRTAC1 x OLFM4	No mapped genes x N/A - OLFM4				NA	NA	rs1413615-G x rs2018259-A	rs1413615 x rs2018259	intergenic_variant x regulatory_region_variant	NA	NR	1e-08	8	NA		N
14	24366294	24366290	24366313	Diastolic blood pressure	295,529 European ancestry individuals, 8,231 Latino individuals, 3,058 African American individuals, 2,029 African British individuals, 7,701 East Asian ancestry individuals, 2,735 South Asian ancestry individuals, 1,979 mixed and unknown ancestry individuals	RIPK3, NFATC4	NFATC4			ENSG00000100968	NA	NA	rs36226649-T	rs36226649	intron_variant	0		3e-09	8.52287874528034	0.297	unit decrease	N
19	40848553	40848541	40848561	Caffeine metabolism (plasma 1,7-dimethylxanthine (paraxanthine) to 1,3,7-trimethylxanthine (caffeine) ratio)	5,323 European ancestry individuals	CYP2A6, NUMBL, ADCK4, ITPKC, SNRPA, MIA	CYP2A6			ENSG00000255974	NA	NA	rs28399442-A	rs28399442	intron_variant	0	0.02	9e-11	10.0457574905607	6.48	Z-score increase	N
16	84175474	84175473	84175486	Systolic blood pressure response to hydrochlorothiazide in hypertension	1,739 European ancestry individuals	DNAAF1	DNAAF1			ENSG00000154099	NA	NA	rs16962897-A	rs16962897	non_coding_transcript_exon_variant	0	0.12	3e-07	6.52287874528034	2022-07-01	[NR] mmHg decrease	N
14	103105359	103105356	103105385	Plateletcrit	164,339 European ancestry individuals	EXOC3L4	EXOC3L4			ENSG00000205436	NA	NA	rs765807623-CTG	rs765807623	intron_variant	0	0.2495	7e-09	8.15490195998574	0.02500223	[0.017-0.033] unit increase	N
16	88714277	88714229	88714296	Plateletcrit	164,339 European ancestry individuals	CTU2	CTU2			ENSG00000174177	NA	NA	rs7191439-T	rs7191439	intron_variant	0	0.8805	3e-10	9.52287874528034	0.03665218	[0.025-0.048] unit increase	N
10	42860192	42860175	42860196	Pediatric bone mineral content (radius)	488 European ancestry female children, 445 European ancestry male children	NR	BMS1 - LINC02623	ENSG00000165733	ENSG00000234944		25255	11329	rs58804349-A	rs58804349	intergenic_variant	1	0.128	5e-06	5.30102999566398	0.234778	[0.13-0.34] unit decrease	N
2	23673737	23673737	23673761	Granulocyte percentage of myeloid white cells	169,545 European ancestry individuals	KLHL29	KLHL29			ENSG00000119771	NA	NA	rs35082559-C	rs35082559	intron_variant	0	0.2501	2e-10	9.69897000433602	0.02650809	[0.018-0.035] unit increase	N
5	67164015	67164009	67164033	Bullous pemphigoid	438 German cases, 417 German controls	MAST4	MAST4			ENSG00000069020	NA	NA	rs200132752-?	rs200132752	missense_variant	0	NR	4e-38	37.397940008672	2.82487	[2.4-3.25] unit decrease	N
3	10142089	10142083	10142099	Bullous pemphigoid	438 German cases, 417 German controls	VHL	VHL			ENSG00000134086	NA	NA	rs193922608-?	rs193922608	missense_variant	0	NR	9e-38	37.0457574905607	2.81864	[2.39-3.25] unit decrease	N
11	65860863	65860860	65860878	Cortical thickness	35,657 White British ancestry individuals	NR	CFL1, MUS81			ENSG00000172757, ENSG00000172732	NA	NA	rs13817-G	rs13817	missense_variant	0	0.3349	1e-10	10	NA		N
19	3179023	3179010	3179023	Lymphocyte-to-monocyte ratio	334,468 European ancestry, NR ancestry individuals		S1PR4			ENSG00000125910	NA	NA	rs34728133-?	rs34728133	synonymous_variant	0	NR	5e-08	7.30102999566398	NA		N
20	44210980	44210962	44210981	Lymphocyte-to-monocyte ratio	334,468 European ancestry, NR ancestry individuals		OSER1-DT			ENSG00000223891	NA	NA	rs4142441-?	rs4142441	non_coding_transcript_exon_variant	0	NR	5e-08	7.30102999566398	NA		N
9	136910716	136910712	136910729	Lymphocyte-to-monocyte ratio	334,468 European ancestry, NR ancestry individuals		TRAF2			ENSG00000127191	NA	NA	rs4880159-?	rs4880159	intron_variant	0	NR	5e-08	7.30102999566398	NA		N
2	58264635	58264623	58264641	Waist-to-hip ratio adjusted for BMI	186,825 British ancestry men	AC007250.4	EIF3FP3 - LINC01795	ENSG00000233426	ENSG00000225226		12110	10897	rs138378949-T	rs138378949	intergenic_variant	1	NR	2e-09	8.69897000433602	0.0204924	[0.014-0.027] unit decrease	N
11	133955960	133955957	133955982	Educational attainment (MTAG)	1,311,438 European ancestry individuals	Intergenic	IGSF9B			ENSG00000080854	NA	NA	rs12273435-A	rs12273435	intron_variant	0	0.207	6e-17	16.2218487496164	0.0136	[0.01-0.017] unit decrease	N
4	115200194	115200179	115200199	Parkinsons disease motor subtype (tremor to postural instability/gait difficulty score ratio) 3,212 European ancestry individuals 16 15878774 FOPNL CEP20, CEP20 ENSG00000133393, ENSG00000276914 rs11644635-T rs11644635 intron_variant 0 0.39 3E-6 5.522878745280337 0.13 [0.071-0.189] unit decrease NParkinsons disease motor subtype (tremor to postural instability/gait difficulty score ratio)	3,212 European ancestry individuals	NDST4	MRPS33P3 - NR3C2	ENSG00000251308	ENSG00000151623		56891	32878568	rs2892663-T	rs2892663	intergenic_variant	1	0.5	6e-06	5.22184874961636	0.1	[0.061-0.139] unit increase	N
19	54171874	54171869	54171883	Serum alkaline phosphatase levels	342,535 European ancestry individuals, 6,019 African ancestry individuals, 7,337 South Asian ancestry individuals	NR	TMC4, TMC4, TMC4, TMC4			ENSG00000277789, ENSG00000274384, ENSG00000167608, ENSG00000273722	NA	NA	rs77215230-A	rs77215230	missense_variant	0	NR	1e-47	47	0.0542	[0.047-0.061] unit increase	N
19	48703469	48703467	48703485	Serum alkaline phosphatase levels	342,535 European ancestry individuals, 6,019 African ancestry individuals, 7,337 South Asian ancestry individuals	NR	FUT2			ENSG00000176920	NA	NA	rs1800027-T	rs1800027	missense_variant	0	NR	7e-26	25.1549019599857	0.0502	[0.041-0.06] unit increase	N
14	102916867	102916859	102916875	Age at first birth	542,901 European ancestry individuals	TRAF3	TRAF3 - AMN	ENSG00000131323	ENSG00000166126		5367	5796	rs111476533-G	rs111476533	regulatory_region_variant	1	0.7967	7e-12	11.1549019599857	0.0851	[0.061-0.109] unit increase	N
9	127866221	127866207	127866254	Red blood cell count	408,112 British individuals	AK1, RP11-203J24.9, MIR4672	ENG - AK1	ENSG00000106991	ENSG00000106992		11563	265	rs72752884-T	rs72752884	regulatory_region_variant	1	0.114382	4e-22	21.397940008672	0.033764888	[0.027-0.041] unit increase	N
11	73234296	73234282	73234302	Alanine aminotransferase levels	387,859 British ancestry individuals, 10,635 Asian or Asian British individuals, 7,468 Black or Black British individuals, 2,338 Chinese ancestry individuals	P2RY2	P2RY2			ENSG00000175591	NA	NA	rs2511241-?	rs2511241	missense_variant	0	NR	1e-08	8	0.006	[0.0044-0.0076] unit increase	N
17	75875386	75875378	75875396	aseg global volume WM-hypointensities	21,282 British ancestry individuals		TRIM47			ENSG00000132481	NA	NA	rs3744017-A	rs3744017	intron_variant	0	0.188	1e-26	26	0.132	[0.11-0.16] unit increase	N
6	20862662	20862656	20862691	Neutrophil count	408,112 British individuals	CDKAL1	CDKAL1			ENSG00000145996	NA	NA	rs75153093-C	rs75153093	intron_variant	0	0.081874	4e-13	12.397940008672	0.030836541	[0.023-0.039] unit decrease	N
7	6716093	6716083	6716099	Neutrophil count	408,112 British individuals	PMS2CL	SPDYE20P, PMS2CL			ENSG00000277327, ENSG00000187953	NA	NA	rs6954012-C	rs6954012	intron_variant	0	0.111909	4e-13	12.397940008672	0.02539673	[0.019-0.032] unit increase	N
14	100709875	100709861	100709881	Serum 25-Hydroxyvitamin D levels	417,580 European ancestry individuals		LINC00523 - DLK1	ENSG00000196273	ENSG00000185559		33806	15830	rs12881545-G	rs12881545	TF_binding_site_variant	1	0.326561	3e-07	6.52287874528034	0.011	[0.0071-0.0149] unit decrease	N
9	136435706	136435695	136435713	Neutrophil count	408,112 British individuals	INPP5E	INPP5E			ENSG00000148384	NA	NA	rs4413892-A	rs4413892	non_coding_transcript_exon_variant	0	0.285927	8e-41	40.0969100130081	0.03273019	[0.028-0.038] unit increase	N
11	26994813	26994806	26994820	Height	approximately 458,000 European ancestry individuals		FIBIN			ENSG00000176971	NA	NA	rs138273386-?	rs138273386	missense_variant	0	NR	5e-11	10.301029995664	NA		N
11	1926345	1926343	1926362	Renin levels	21,758 European ancestry individuals		TNNT3			ENSG00000130595	NA	NA	rs540710-A	rs540710	intron_variant	0	0.38	2e-07	6.69897000433602	0.0461	unit decrease	N
8	10653611	10653594	10653620	Neutrophil count	408,112 British individuals	RP1L1	RP1L1			ENSG00000183638	NA	NA	rs11781592-A	rs11781592	intron_variant	0	0.571676	1e-19	19	0.021133456	[0.017-0.026] unit increase	N
22	50549676	50549669	50549687	Age-related hearing impairment (MTAG)	330,759 European ancestry individuals		KLHDC7B			ENSG00000130487	NA	NA	rs36062310-?	rs36062310	missense_variant	0	NR	8e-16	15.0969100130081	8.0551195	z score increase	N
8	129286698	129286678	129286707	IDP dMRI TBSS OD Cerebral peduncle R	20,859 British ancestry individuals		CCDC26			ENSG00000229140	NA	NA	rs10087572-T	rs10087572	intron_variant	0	0.237	5e-12	11.301029995664	0.08	[0.056-0.104] unit increase	N
11	71260103	71260096	71260114	Serum 25-Hydroxyvitamin D levels	417,580 European ancestry individuals		SHANK2 - NA	ENSG00000162105			7526	NA	rs78168201-C	rs78168201	intergenic_variant	1	0.986234	1e-26	26	0.091	[0.073-0.109] unit increase	N
11	128819737	128819734	128819769	Heel bone mineral density	394,929 European ancestry individuals		FLI1 - KCNJ1	ENSG00000151702	ENSG00000151704		6470	16578	rs34839878-?	rs34839878	regulatory_region_variant	1	NR	5e-13	12.301029995664	0.0161546	[0.012-0.02] unit decrease	N
5	66388602	66388595	66388624	Sepsis (28-day mortality)	210 European ancestry cases, 1,827 European ancestry controls	AC010376.1					NA	NA	rs577432066-G	rs577432066	intron_variant	1	0.99	5e-09	8.30102999566398	0.26	[0.17-0.35] unit decrease	N
20	63732192	63732175	63732210	Lipoprotein (a) levels	348,591 European ancestry individuals, 6,000 African ancestry individuals, 9,116 Asian ancestry individuals, 7,505 individuals	ZGPAT, LIME1, SLC2A4RG	ZGPAT			ENSG00000197114	NA	NA	rs531017143-TTGGG	rs531017143	intron_variant	0	NR	4e-11	10.397940008672	0.01132	[0.0061-0.0165] nmol/l decrease	N
11	69642779	69642762	69642784	Height	approximately 458,000 European ancestry individuals		CCND1			ENSG00000110092	NA	NA	rs3918292-?	rs3918292	intron_variant	0	NR	3e-15	14.5228787452803	NA		N
16	15157749	15157730	15157823	Height	approximately 458,000 European ancestry individuals		MIR3180-4 - NA	ENSG00000264115			2747	NA	rs2175238-?	rs2175238	intergenic_variant	1	NR	8e-09	8.09691001300806	NA		N
22	48754404	48754319	48754524	Externalizing behaviour (multivariate analysis)	up to 53,293 European ancestry Attention-deficit/hyperactivity disorder individuals, up to 164,684 European ancestry problematic alcohol use individuals, up to 186,875 European ancestry lifetime cannabis use individuals, up to 357,187 European ancestry individuals measuring reverse-coded age at first sexual intercourse, up to 336,121 European ancestry individuals measuring number of sexual partne…		TAFA5			ENSG00000219438	NA	NA	rs117023465-G	rs117023465	intron_variant	0	0.668	1e-08	8	0.008	[0.006-0.01] unit increase	N
1	204984358	204984355	204984373	Platelet count	408,112 British individuals	NFASC	NFASC			ENSG00000163531	NA	NA	rs10657459-ATG	rs10657459	intron_variant	0	0.430541	4e-14	13.397940008672	0.017711788	[0.013-0.022] unit decrease	N
7	155886805	155886794	155886813	Progression-free survival in non-muscle-invasive bladder cancer	3,400 European ancestry individuals		SHH - Y_RNA	ENSG00000164690	ENSG00000200361		74342	299317	rs28677138-T	rs28677138	intergenic_variant	1	NR	3e-06	5.52287874528034	1.61	[1.32-1.97]	N
9	4827763	4827747	4827779	Platelet count	235,256 European ancestry individuals		RCL1			ENSG00000120158	NA	NA	rs199997829-T	rs199997829	intron_variant	0	0.976	3e-09	8.52287874528034	NA		N
19	5066319	5066313	5066331	Externalizing behaviour (multivariate analysis)	up to 53,293 European ancestry Attention-deficit/hyperactivity disorder individuals, up to 164,684 European ancestry problematic alcohol use individuals, up to 186,875 European ancestry lifetime cannabis use individuals, up to 357,187 European ancestry individuals measuring reverse-coded age at first sexual intercourse, up to 336,121 European ancestry individuals measuring number of sexual partne…		KDM4B			ENSG00000127663	NA	NA	rs2613765-G	rs2613765	intron_variant	0	0.536	6e-11	10.2218487496164	0.008	[0.006-0.01] unit increase	N
21	45068117	45068111	45068128	Externalizing behaviour (multivariate analysis)	up to 53,293 European ancestry Attention-deficit/hyperactivity disorder individuals, up to 164,684 European ancestry problematic alcohol use individuals, up to 186,875 European ancestry lifetime cannabis use individuals, up to 357,187 European ancestry individuals measuring reverse-coded age at first sexual intercourse, up to 336,121 European ancestry individuals measuring number of sexual partne…		PICSAR - SSR4P1	ENSG00000275874	ENSG00000235374		63390	2835	rs62216572-C	rs62216572	regulatory_region_variant	1	0.327	2e-10	9.69897000433602	0.008	[0.006-0.01] unit increase	N
20	35286385	35286354	35286392	Cancer	56,634 White British ancestry cases, 218,196 White British ancestry controls		FAM83C			ENSG00000125998	NA	NA	rs74849579-?	rs74849579	3_prime_UTR_variant	0	NR	2e-17	16.698970004336	1.09187	[1.07-1.11]	N
17	41460175	41460172	41460190	Chronic lymphocytic leukemia	764 White British ancestry cases, 272,079 White British ancestry controls		KRT32			ENSG00000108759	NA	NA	rs9893787-?	rs9893787	missense_variant	0	NR	2e-06	5.69897000433602	38.7814	[37.28-40.28]	N
5	180638455	180638438	180638455	Serum albumin levels	313,032 European ancestry individuals, 5,573 African ancestry individuals, 6,687 South Asian ancestry individuals	NR	FLT4			ENSG00000037280	NA	NA	rs4700745-G	rs4700745	intron_variant	0	NR	1e-10	10	0.0163	[0.011-0.021] unit increase	N
1	1551523	1551512	1551531	Serum albumin levels	313,032 European ancestry individuals, 5,573 African ancestry individuals, 6,687 South Asian ancestry individuals	NR	SSU72			ENSG00000160075	NA	NA	rs3766176-C	rs3766176	intron_variant	0	NR	2e-09	8.69897000433602	0.0175	[0.012-0.023] unit increase	N
10	92690476	92690472	92690509	Calcium levels	305,349 European ancestry individuals	NR	HHEX			ENSG00000152804	NA	NA	rs9420589-T	rs9420589	intron_variant	0	0.4345	4e-13	12.397940008672	0.001641	[0.0012-0.0021] mmol/L increase	N
6	34238268	34238253	34238273	Height	2,603 Korean ancestry males, 2,869 Korean ancestry females	HMGA1	HMGA1			ENSG00000137309	NA	NA	rs117741261-G	rs117741261	intron_variant	0	0.1285	8e-21	20.0969100130081	0.49	[0.39-0.59] unit increase	N
2	232879084	232879078	232879095	Educational attainment (years of education)	up to 1,131,881 European ancestry individuals		NGEF			ENSG00000066248	NA	NA	rs35811586-T	rs35811586	3_prime_UTR_variant	0	0.0547	5e-12	11.301029995664	0.0217	[0.016-0.028] unit increase	N
15	75126769	75126756	75126778	Cortical surface area	35,657 White British ancestry individuals	NR	Metazoa_SRP - RPL36AP45	ENSG00000237261	ENSG00000240366		6207	59882	rs11072525-G	rs11072525	downstream_gene_variant	1	0.2748	6e-12	11.2218487496164	NA		N
15	89400370	89400355	89400374	Cortical surface area	35,657 White British ancestry individuals	NR	MIR9-3HG - RHCG	ENSG00000255571	ENSG00000140519		1883	71028	rs182317-T	rs182317	intergenic_variant	1	0.366	1e-10	10	NA		N
9	129353563	129353559	129353611	Protein quantitative trait loci (liver)	172 European ancestry individuals, 29 Black individuals, 86 individuals	NR	LINC01503			ENSG00000233901	NA	NA	rs7021731-T	rs7021731	intron_variant	0	0.01568	3e-09	8.52287874528034	0.01571	NR unit increase	N
7	99397842	99397834	99397853	Red blood cell count	approximately 445,000 European ancestry individuals		PDAP1			ENSG00000106244	NA	NA	rs140429100-?	rs140429100	intron_variant	0	NR	1e-12	12	NA		N
11	47349891	47349890	47349904	High density lipoprotein cholesterol levels	313,372 European ancestry individuals, 5,573 African ancestry individuals, 6,689 South Asian ancestry individuals	NR	MYBPC3			ENSG00000134571	NA	NA	rs11570051-A	rs11570051	synonymous_variant	0	NR	4e-22	21.397940008672	0.0565	[0.045-0.068] unit increase	N
19	8108449	8108423	8108470	Vertex-wise cortical surface area	33,748 European ancestry individuals		FBN3			ENSG00000142449	NA	NA	rs77846381-T	rs77846381	intron_variant	0	0.11	1e-08	8	5.69	z score increase	N
11	46744541	46744538	46744555	High density lipoprotein cholesterol levels	313,372 European ancestry individuals, 5,573 African ancestry individuals, 6,689 South Asian ancestry individuals	NR	CKAP5			ENSG00000175216	NA	NA	rs138130331-A	rs138130331	missense_variant	0	NR	1e-14	14	0.3265	[0.24-0.41] unit increase	N
9	3734162	3734144	3734166	Red blood cell count	approximately 445,000 European ancestry individuals		RFX3-AS1 - GLIS3	ENSG00000232104	ENSG00000107249		42348	89965	rs10973267-?	rs10973267	intergenic_variant	1	NR	1e-08	8	NA		N
10	102813260	102813252	102813270	Estimated glomerular filtration rate (creatinine)	1,004,040 European ancestry individuals		WBP1L			ENSG00000166272	NA	NA	rs284859-G	rs284859	missense_variant	0	0.818	1e-11	11	0.00272288	[0.0019-0.0035] unit decrease	N
11	46119871	46119864	46119883	Educational attainment (MTAG)	1,311,438 European ancestry individuals	Intergenic	PHF21A			ENSG00000135365	NA	NA	rs148683230-A	rs148683230	intron_variant	0	0.1416	9e-13	12.0457574905607	0.0134	[0.0097-0.0171] unit increase	N
6	33427745	33427734	33427749	Educational attainment	3,037,499 European ancestry individuals		SYNGAP1			ENSG00000197283	NA	NA	rs79926713-T	rs79926713	intron_variant	0	0.1713	2e-07	6.69897000433602	0.00730949	[0.0046-0.01] unit decrease	N
10	69384500	69384499	69384523	Glycated hemoglobin levels	327,177 European ancestry individuals, 4,847 African ancestry individuals, 6,895 South Asian ancestry individuals	NR	HK1			ENSG00000156515	NA	NA	rs5030915-G	rs5030915	non_coding_transcript_exon_variant	0	NR	5e-16	15.301029995664	0.067	[0.051-0.083] unit decrease	N
16	1947003	1946996	1947014	Estimated glomerular filtration rate (creatinine)	1,004,040 European ancestry individuals		RPL3L			ENSG00000140986	NA	NA	rs113956264-C	rs113956264	missense_variant	0	0.967	2e-16	15.698970004336	0.0074235	[0.0057-0.0092] unit decrease	N
16	2111795	2111790	2111815	Estimated glomerular filtration rate (creatinine)	1,004,040 European ancestry individuals		PKD1			ENSG00000008710	NA	NA	rs75510884-A	rs75510884	synonymous_variant	0	0.0957	1e-08	8	0.00283894	[0.0019-0.0038] unit decrease	N
7	27152078	27152078	27152118	A body shape index	219,872 British ancestry women	HOXA3, RP1-170O19.22, HOXA-AS3, RP1-170O19.23	HOXA3, HOXA-AS3			ENSG00000105997, ENSG00000254369	NA	NA	rs368928402-GGT	rs368928402	intron_variant	0	NR	1e-12	12	0.0356068	[0.026-0.045] unit decrease	N
7	28180193	28180190	28180214	A body shape index	219,872 British ancestry women	JAZF1	JAZF1			ENSG00000153814	NA	NA	rs849333-A	rs849333	intron_variant	0	NR	5e-10	9.30102999566398	0.0186474	[0.013-0.025] unit increase	N
11	119030904	119030896	119030913	Serum albumin levels	315,268 European ancestry individuals, 120,539 East Asian ancestry individuals		SLC37A4			ENSG00000137700	NA	NA	rs1784559-T	rs1784559	5_prime_UTR_variant	0	NR	2e-25	24.698970004336	0.0231	[0.019-0.027] unit decrease	N
1	109717947	109717946	109717965	Protein quantitative trait loci (liver)	172 European ancestry individuals, 29 Black individuals, 86 individuals	NR	GSTM5			ENSG00000134201	NA	NA	rs780766383-GGT	rs780766383	3_prime_UTR_variant	0	0.06098	1e-08	8	0.06486	NR unit increase	N
16	1079586	1079556	1079592	Insulin-like growth factor 1 levels	340,567 European ancestry individuals, 5,974 African ancestry individuals, 7,283 South Asian ancestry individuals	NR	SSTR5			ENSG00000162009	NA	NA	rs121917877-T	rs121917877	missense_variant	0	NR	1e-13	13	0.343	[0.25-0.43] unit increase	N
13	75636606	75636587	75636606	Red blood cell count	approximately 445,000 European ancestry individuals		LMO7			ENSG00000136153	NA	NA	rs2224797-?	rs2224797	5_prime_UTR_variant	0	NR	5e-08	7.30102999566398	NA		N
13	113634834	113634780	113634835	Red blood cell count	approximately 445,000 European ancestry individuals		TFDP1			ENSG00000198176	NA	NA	rs4150794-?	rs4150794	intron_variant	0	NR	4e-10	9.39794000867204	NA		N
11	69399390	69399363	69399409	A body shape index	219,872 British ancestry women	RP11-211G23.1	MYEOV - LINC02747	ENSG00000172927	ENSG00000255774		31664	76177	rs56335903-T	rs56335903	regulatory_region_variant	1	NR	2e-10	9.69897000433602	0.0227636	[0.016-0.03] unit decrease	N
19	43769364	43769359	43769379	Red blood cell count	approximately 445,000 European ancestry individuals		KCNN4			ENSG00000104783	NA	NA	rs347519-?	rs347519	synonymous_variant	0	NR	2e-21	20.698970004336	NA		N
16	1764439	1764428	1764445	Insulin-like growth factor 1 levels	340,567 European ancestry individuals, 5,974 African ancestry individuals, 7,283 South Asian ancestry individuals	NR	MAPK8IP3			ENSG00000138834	NA	NA	rs2294619-G	rs2294619	missense_variant	0	NR	9e-36	35.0457574905607	0.038	[0.032-0.044] unit decrease	N
20	44210821	44210820	44210839	Red blood cell count	approximately 445,000 European ancestry individuals		OSER1 - OSER1-DT	ENSG00000132823	ENSG00000223891		50	86	rs731499-?	rs731499	TF_binding_site_variant	1	NR	3e-11	10.5228787452803	NA		N
16	67940188	67940188	67940209	High density lipoprotein cholesterol levels	313,372 European ancestry individuals, 5,573 African ancestry individuals, 6,689 South Asian ancestry individuals	NR	LCAT			ENSG00000213398	NA	NA	rs202017590-A	rs202017590	missense_variant	0	NR	2e-10	9.69897000433602	0.7406	[0.51-0.97] unit decrease	N
4	82942890	82942836	82942895	Insulin-like growth factor 1 levels	340,567 European ancestry individuals, 5,974 African ancestry individuals, 7,283 South Asian ancestry individuals	NR	LIN54			ENSG00000189308	NA	NA	rs55957664-C	rs55957664	intron_variant	0	NR	1e-09	9	0.015	[0.01-0.02] unit increase	N
8	134644807	134644789	134644822	Serum albumin levels	315,268 European ancestry individuals, 120,539 East Asian ancestry individuals		ZFAT			ENSG00000066827	NA	NA	rs11166650-A	rs11166650	intron_variant	0	NR	2e-08	7.69897000433602	0.0149	[0.0096-0.0202] unit increase	N
9	72315459	72315458	72315493	Serum albumin levels	315,268 European ancestry individuals, 120,539 East Asian ancestry individuals		LINC01504			ENSG00000225434	NA	NA	rs368838820-C	rs368838820	non_coding_transcript_exon_variant	0	NR	5e-09	8.30102999566398	0.0149	[0.01-0.02] unit decrease	N
19	18419351	18419330	18419351	Basophil count	349,856 European ancestry individuals, 91,908 East Asian ancestry individuals		SSBP4			ENSG00000130511	NA	NA	rs28375303-G	rs28375303	5_prime_UTR_variant	0	NR	3e-08	7.52287874528034	0.0109	[0.007-0.0148] unit increase	N
11	8625544	8625542	8625584	Insulin-like growth factor 1 levels	340,567 European ancestry individuals, 5,974 African ancestry individuals, 7,283 South Asian ancestry individuals	NR	TRIM66			ENSG00000166436	NA	NA	rs147425225-C	rs147425225	intron_variant	0	NR	8e-11	10.0969100130081	0.0194	[0.014-0.025] unit increase	N
19	5057076	5057022	5057085	Cognitive performance (MTAG)	402,382 European ancestry individuals	Intergenic	KDM4B			ENSG00000127663	NA	NA	rs76998132-A	rs76998132	intron_variant	0	0.1433	6e-10	9.22184874961636	0.0204	[0.014-0.027] unit decrease	N
19	10987033	10987024	10987040	Concentration of LDL particles	115,082 European ancestry individuals		SMARCA4			ENSG00000127616	NA	NA	rs73013139-C	rs73013139	intron_variant	0	0.988828	5e-08	7.30102999566398	0.107906	[0.069-0.147] unit increase	N
6	112920237	112920234	112920251	Vertex-wise cortical thickness	33,748 European ancestry individuals		PA2G4P5 - RNU6-1163P	ENSG00000225580	ENSG00000201386		302357	51256	rs9374367-G	rs9374367	intergenic_variant	1	0.2	1e-13	13	7.39	z score increase	N
13	114041726	114041683	114041728	Serum albumin levels	315,268 European ancestry individuals, 120,539 East Asian ancestry individuals		RASA3, RASA3			ENSG00000280477, ENSG00000185989	NA	NA	rs9562209-T	rs9562209	intron_variant	0	NR	7e-09	8.15490195998574	0.0156	[0.01-0.021] unit increase	N
1	43609834	43609827	43609843	Vertex-wise cortical thickness	33,748 European ancestry individuals		PTPRF			ENSG00000142949	NA	NA	rs519669-G	rs519669	intron_variant	0	0.26	9e-09	8.04575749056067	5.74	z score increase	N
19	11120527	11120525	11120538	Low density lipoprotein cholesterol levels	341,875 European ancestry individuals, 6,003 African ancestry individuals, 7,319 South Asian ancestry individuals	NR	LDLR			ENSG00000130164	NA	NA	rs72658867-A	rs72658867	splice_region_variant	0	NR	7e-239	238.154901959986	0.3599	[0.34-0.38] unit decrease	N
8	66297312	66297299	66297326	Body mass index	359,983 European ancestry individuals, 163,835 East Asian ancestry individuals		RRS1-AS1	ENSG00000253138			99997	NA	rs199640972-C	rs199640972	intergenic_variant	0	NR	5e-11	10.301029995664	0.0176	[0.012-0.023] unit decrease	N
12	81476760	81476748	81476765	Self-reported math ability	564,698 European ancestry individuals	Intergenic	PPFIA2			ENSG00000139220	NA	NA	rs6539569-A	rs6539569	intron_variant	0	0.2502	3e-08	7.52287874528034	0.0124	[0.0079-0.0169] unit increase	N
X	134647411	134647402	134647453	Blood urea nitrogen levels	344,052 European ancestry individuals, 148,767 East Asian ancestry individuals		PLAC1			ENSG00000170965	NA	NA	rs777366020-C	rs777366020	intron_variant	0	NR	9e-11	10.0457574905607	0.0143	[0.01-0.0186] unit decrease	N
1	31200045	31199988	31200120	Blood urea nitrogen levels	344,052 European ancestry individuals, 148,767 East Asian ancestry individuals		NKAIN1			ENSG00000084628	NA	NA	rs2377722-G	rs2377722	intron_variant	0	NR	2e-08	7.69897000433602	0.0158	[0.01-0.021] unit increase	N
19	11201995	11201983	11202004	Low density lipoprotein cholesterol levels	341,875 European ancestry individuals, 6,003 African ancestry individuals, 7,319 South Asian ancestry individuals	NR	DOCK6			ENSG00000130158	NA	NA	rs115035890-T	rs115035890	missense_variant	0	NR	1e-10	10	0.1729	[0.12-0.23] unit decrease	N
4	86904280	86904272	86904290	Cholesteryl esters to total lipids ratio in medium LDL	115,082 European ancestry individuals		C4orf36 - AFF1	ENSG00000163633	ENSG00000172493		11858	30722	rs13115795-C	rs13115795	intron_variant	1	0.642662	4e-11	10.397940008672	0.0285759	[0.02-0.037] unit decrease	N
17	78971014	78971002	78971070	Protein quantitative trait loci (liver)	172 European ancestry individuals, 29 Black individuals, 86 individuals	NR	TIMP2 - LGALS3BP	ENSG00000035862	ENSG00000108679		45627	224	rs58996443-G	rs58996443	regulatory_region_variant	1	0.01045	2e-08	7.69897000433602	0.5105	NR unit increase	N
16	664177	664176	664195	Blood urea nitrogen levels	344,052 European ancestry individuals, 148,767 East Asian ancestry individuals		WDR90			ENSG00000161996	NA	NA	rs58553346-A	rs58553346	intron_variant	0	NR	7e-09	8.15490195998574	0.014	[0.0093-0.0187] unit increase	N
9	128253000	128252994	128253037	Body mass index	359,983 European ancestry individuals, 163,835 East Asian ancestry individuals		DNM1			ENSG00000106976	NA	NA	rs2267958-A	rs2267958	non_coding_transcript_exon_variant	0	NR	3e-12	11.5228787452803	0.0134	[0.0097-0.0171] unit decrease	N
15	23687320	23687308	23687326	Body mass index	359,983 European ancestry individuals, 163,835 East Asian ancestry individuals		NDN - RNU6-741P	ENSG00000182636	ENSG00000206616		15	90117	rs3743340-A	rs3743340	TF_binding_site_variant	1	NR	2e-10	9.69897000433602	0.0122	[0.0085-0.0159] unit decrease	N
17	77865189	77865172	77865274	Self-reported math ability	564,698 European ancestry individuals	Intergenic	NA - LINC01973		ENSG00000204283		NA	12141	rs62078489-A	rs62078489	intergenic_variant	1	0.7574	6e-13	12.2218487496164	0.0164	[0.012-0.021] unit increase	N
8	48324155	48324155	48324207	Weight	360,116 European ancestry individuals, 165,419 East Asian ancestry individuals		RNA5SP531 - RPL29P19	ENSG00000277418	ENSG00000224594		7385	60435	rs35148015-C	rs35148015	regulatory_region_variant	1	NR	2e-10	9.69897000433602	0.0138	[0.0095-0.0181] unit decrease	N
18	13222598	13222597	13222614	Body mass index	359,983 European ancestry individuals, 163,835 East Asian ancestry individuals		LDLRAD4			ENSG00000168675	NA	NA	rs34107757-A	rs34107757	intron_variant	0	NR	1e-11	11	0.0178	[0.013-0.023] unit increase	N
14	105199141	105199132	105199148	Non-albumin protein levels	313,032 European ancestry individuals, 5,573 African ancestry individuals, 6,687 South Asian ancestry individuals	NR	NUDT14 - BRF1	ENSG00000183828	ENSG00000185024		17818	10145	rs61996162-T	rs61996162	regulatory_region_variant	1	NR	3e-21	20.5228787452803	0.0473	[0.037-0.057] unit decrease	N
7	50325030	50325025	50325049	Non-albumin protein levels	313,032 European ancestry individuals, 5,573 African ancestry individuals, 6,687 South Asian ancestry individuals	NR	IKZF1			ENSG00000185811	NA	NA	rs10230193-A	rs10230193	intron_variant	0	NR	3e-09	8.52287874528034	0.0161	[0.011-0.021] unit decrease	N
16	85289910	85289893	85289910	Weight	360,116 European ancestry individuals, 165,419 East Asian ancestry individuals		GSE1			ENSG00000131149	NA	NA	rs139929928-T	rs139929928	intron_variant	0	NR	1e-09	9	0.0449	[0.031-0.059] unit increase	N
4	900125	900120	900137	Waist-to-hip ratio adjusted for BMI	219,872 British ancestry women	GAK	GAK			ENSG00000178950	NA	NA	rs3822024-A	rs3822024	intron_variant	0	NR	8e-10	9.09691001300806	0.0186778	[0.013-0.025] unit decrease	N
7	44561096	44561088	44561102	Cholesterol to total lipids ratio in small LDL	115,082 European ancestry individuals		NPC1L1 - DDX56	ENSG00000015520	ENSG00000136271		19766	4708	rs217386-G	rs217386	intergenic_variant	1	0.573873	2e-10	9.69897000433602	0.0266844	[0.018-0.035] unit increase	N
1	21616190	21616137	21616195	Serum phosphate levels	312,888 European ancestry individuals, 5,568 African ancestry individuals, 6,685 South Asian ancestry individuals	NR	RAP1GAP			ENSG00000076864	NA	NA	rs829416-T	rs829416	intron_variant	0	NR	1e-23	23	0.039	[0.031-0.047] unit increase	N
14	64798967	64798959	64798981	Red cell distribution width	approximately 445,000 European ancestry individuals		SPTB			ENSG00000070182	NA	NA	rs1271040-?	rs1271040	intron_variant	0	NR	2e-73	72.698970004336	NA		N
2	36355677	36355659	36355687	Self-reported math ability	564,698 European ancestry individuals	Intergenic	CRIM1-DT - CRIM1	ENSG00000260025	ENSG00000150938		563	101	rs181698387-T	rs181698387	TF_binding_site_variant	1	0.3247	5e-09	8.30102999566398	0.0121	[0.008-0.0162] unit increase	N
10	8046691	8046647	8046694	Serum phosphate levels	312,888 European ancestry individuals, 5,568 African ancestry individuals, 6,685 South Asian ancestry individuals	NR	GATA3			ENSG00000107485	NA	NA	rs263424-C	rs263424	intron_variant	0	NR	1e-13	13	0.0233	[0.017-0.029] unit increase	N
17	34579354	34579333	34579355	Educational attainment	3,037,499 European ancestry individuals		TMEM132E-DT			ENSG00000197322	NA	NA	rs56322375-T	rs56322375	non_coding_transcript_exon_variant	0	0.2327	1e-09	9	0.00756285	[0.0051-0.01] unit decrease	N
17	40363293	40363285	40363302	Sex hormone-binding globulin levels	310,323 European ancestry individuals, 5,523 African ancestry individuals, 6,638 South Asian ancestry individuals	NR	GJD3			ENSG00000183153	NA	NA	rs202055764-A	rs202055764	missense_variant	0	NR	3e-10	9.52287874528034	0.0513	[0.035-0.067] unit decrease	N
16	1983940	1983929	1983948	Red cell distribution width	approximately 445,000 European ancestry individuals		NOXO1			ENSG00000196408	NA	NA	rs4305019-?	rs4305019	intron_variant	0	NR	1e-13	13	NA		N
6	43793908	43793895	43793921	A body shape index	219,872 British ancestry women	VEGFA	VEGFA - LINC02537	ENSG00000112715	ENSG00000283215		7421	50970	rs68016381-T	rs68016381	regulatory_region_variant	1	NR	4e-08	7.39794000867204	0.0347765	[0.022-0.047] unit decrease	N
11	12814777	12814777	12814846	Weight	360,116 European ancestry individuals, 165,419 East Asian ancestry individuals		TEAD1			ENSG00000187079	NA	NA	rs371148512-G	rs371148512	intron_variant	0	NR	4e-09	8.39794000867204	0.0124	[0.0083-0.0165] unit increase	N
3	196317155	196317154	196317199	C-reactive protein	353,466 European ancestry individuals, 83,025 East Asian ancestry individuals		TM4SF19-DYNLT2B, DYNLT2B			ENSG00000273331, ENSG00000213123	NA	NA	rs199908321-A	rs199908321	intron_variant	0	NR	2e-08	7.69897000433602	0.0139	[0.009-0.0188] unit increase	N
20	59153214	59153213	59153231	Diastolic blood pressure	340,162 European ancestry individuals, 145,515 East Asian ancestry individuals		ZNF831			ENSG00000124203	NA	NA	rs6026729-T	rs6026729	intron_variant	0	NR	6e-20	19.2218487496164	0.0352	[0.028-0.043] unit increase	N
11	61866298	61866294	61866308	Phosphatidylcholine (18:0_20:4) levels	4,492 European ancestry individuals		FADS2			ENSG00000134824	NA	NA	rs11539526-T	rs11539526	3_prime_UTR_variant	0	NR	3e-26	25.5228787452803	0.366	[0.3-0.43] unit decrease	N
5	1280013	1280009	1280026	Interstitial lung disease	2,267 European ancestry cases, 467,560 European ancestry controls, 1,046 East Asian ancestry cases, 176,974 East Asian ancestry controls		TERT			ENSG00000164362	NA	NA	rs7734992-C	rs7734992	intron_variant	0	NR	4e-20	19.397940008672	0.2409	[0.19-0.29] unit decrease	N
6	1377366	1377365	1377378	Ischemic stroke	11,929 European ancestry cases, 472,192 European ancestry controls, 22,664 East Asian ancestry cases, 152,022 East Asian ancestry controls		LINC01394 - FOXF2-DT	ENSG00000281809	ENSG00000261730		53344	6424	rs7451833-G	rs7451833	intergenic_variant	1	NR	6e-09	8.22184874961636	0.128	[0.085-0.171] unit increase	N
4	114469978	114469938	114469979	Sulfatide (d18:1/16:0) levels	6,057 European ancestry individuals		ARSJ - UGT8	ENSG00000180801	ENSG00000174607		490251	128792	rs1599315-A	rs1599315	intergenic_variant	1	NR	6e-13	12.2218487496164	NA		N
4	1794627	1794621	1794635	Triacylglycerol (52:3) [NL-16:1] levels	6,057 European ancestry individuals		FGFR3			ENSG00000068078	NA	NA	rs561462825-C	rs561462825	intron_variant	0	NR	3e-08	7.52287874528034	NA		N
7	44184259	44184237	44184272	Glycated hemoglobin levels	327,177 European ancestry individuals, 4,847 African ancestry individuals, 6,895 South Asian ancestry individuals	NR	GCK			ENSG00000106633	NA	NA	rs78412508-A	rs78412508	intron_variant	0	NR	2e-09	8.69897000433602	0.0783	[0.053-0.104] unit increase	N
14	103386270	103386260	103386278	Estimated glomerular filtration rate (creatinine)	1,004,040 European ancestry individuals, 165,726 East Asian ancestry individuals, 13,842 African American individuals, 13,359 South Asian ancestry individuals, 4,961 Hispanic individuals, 2 individuals		MARK3			ENSG00000075413	NA	NA	rs12436956-T	rs12436956	non_coding_transcript_exon_variant	0	0.31612123820471	4e-06	5.39794000867204	0.00124	[0.00071-0.00177] unit decrease	N
6	31356809	31356808	31356823	Phospholipids to total lipids ratio in large HDL	115,082 European ancestry individuals		HLA-B, HLA-B, HLA-B, HLA-B			ENSG00000228964, ENSG00000223532, ENSG00000232126, ENSG00000206450	NA	NA	rs1050556-C	rs1050556	synonymous_variant	0	0.496516	1e-12	12	0.0288659	[0.021-0.037] unit decrease	N
10	103668394	103668376	103668397	Educational attainment (MTAG)	1,311,438 European ancestry individuals	Intergenic	SH3PXD2A			ENSG00000107957	NA	NA	rs3781339-T	rs3781339	intron_variant	0	0.1962	5e-09	8.30102999566398	0.0098	[0.0065-0.0131] unit decrease	N
2	235763061	235763038	235763084	Vertex-wise cortical surface area	33,748 European ancestry individuals		AGAP1			ENSG00000157985	NA	NA	rs566592993-T	rs566592993	intron_variant	0	0.22	2e-14	13.698970004336	7.63	z score increase	N
20	62317116	62317104	62317127	Estimated glomerular filtration rate (creatinine)	1,004,040 European ancestry individuals, 165,726 East Asian ancestry individuals, 13,842 African American individuals, 13,359 South Asian ancestry individuals, 4,961 Hispanic individuals, 2 individuals		LAMA5			ENSG00000130702	NA	NA	rs2236520-T	rs2236520	intron_variant	0	0.699462115989011	9e-14	13.0457574905607	0.002	[0.0015-0.0025] unit decrease	N
17	39237279	39237262	39237309	Cholesteryl esters to total lipids ratio in large LDL	115,082 European ancestry individuals		STAC2 - FBXL20	ENSG00000141750	ENSG00000108306		11334	15384	rs56213746-A	rs56213746	regulatory_region_variant	1	0.30218	2e-08	7.69897000433602	0.0279641	[0.018-0.038] unit decrease	N
16	88448784	88448766	88448786	Mean reticulocyte volume	408,112 British individuals	ZFPM1	ZNF469 - ZFPM1	ENSG00000225614	ENSG00000179588		8027	4496	rs71394099-A	rs71394099	intergenic_variant	1	0.019887	2e-09	8.69897000433602	0.050524384	[0.034-0.067] unit increase	N
11	2185703	2185692	2185710	Type 2 diabetes	2,633 African ancestry cases, 1,714 African ancestry controls	INS	MIR4686 - ASCL2	ENSG00000265258	ENSG00000183734		12565	82795	rs12277475-T	rs12277475	intergenic_variant	1	0.219	2e-07	6.69897000433602	1.28	[1.17-1.40]	N
19	13154456	13154443	13154462	Height	approximately 458,000 European ancestry individuals		IER2			ENSG00000160888	NA	NA	rs3745992-?	rs3745992	3_prime_UTR_variant	0	NR	2e-19	18.698970004336	NA		N
10	106280012	106280007	106280025	Benign prostatic hyperplasia	2,258 European ancestry cases, 398 African and unknown ancestry cases, 6,599 European ancestry controls, 1,164 African and unknown ancestry controls	SORCS1	LINC02624 - NA	ENSG00000229775			91290	NA	rs10786938-T	rs10786938	intergenic_variant	1	0.71	4e-07	6.39794000867204	1.23	[1.15-1.31]	N
19	58025281	58025280	58025297	Height	approximately 458,000 European ancestry individuals		VN2R19P			ENSG00000235974	NA	NA	rs159868-?	rs159868	non_coding_transcript_exon_variant	0	NR	2e-11	10.698970004336	NA		N
3	128723178	128723177	128723221	Smoking initiation (ever regular vs never regular) (MTAG)	up to 1,359,002 European ancestry individuals	NR	RAB7A			ENSG00000075785	NA	NA	rs9847178-C	rs9847178	intron_variant	0	0.168	2e-08	7.69897000433602	0.00813015	[0.0053-0.011] unit decrease	N
6	32484825	32484810	32484830	Blood protein levels	3,301 European ancestry individuals	NR	HLA-DRB9 - HLA-DRB5	ENSG00000226035	ENSG00000198502		11325	32528	rs561623787-T	rs561623787	intergenic_variant	1	0.499	3e-17	16.5228787452803	0.22	[0.16-0.28] unit increase	N
17	61398705	61398658	61398708	Creatinine levels	69,591 European ancestry individuals	TBX2, RP11-332H18.4, RP11-332H18.5	TBX2-AS1			ENSG00000267280	NA	NA	rs62071306-C	rs62071306	intron_variant	0	0.73843	2e-10	9.69897000433602	0.04454	[0.032-0.057] unit decrease	N
22	20425532	20425523	20425545	Height	approximately 458,000 European ancestry individuals		SCARF2			ENSG00000244486	NA	NA	rs874100-?	rs874100	missense_variant	0	NR	3e-25	24.5228787452803	NA		N
11	115690178	115690170	115690185	Serum levels of protein ARL11	5,362 Icelandic ancestry individuals		LINC02698			ENSG00000256717	NA	NA	rs187301407-T	rs187301407	intron_variant	0	0.01167	3e-15	14.5228787452803	0.690692	[0.52-0.86] unit increase	N
19	12945743	12945731	12945749	Serum levels of protein ATF6B	5,359 Icelandic ancestry individuals		CALR - RAD23A	ENSG00000179218	ENSG00000179262		1254	112	rs2974752-G	rs2974752	upstream_gene_variant	1	0.4439	3e-23	22.5228787452803	0.183057	[0.15-0.22] unit increase	N
2	42054172	42054162	42054180	Serum levels of protein PKDCC	5,343 Icelandic ancestry individuals		PKDCC			ENSG00000162878	NA	NA	rs34372645-A	rs34372645	missense_variant	0	0.02714	1e-37	37	0.654624	[0.55-0.75] unit increase	N
9	126976314	126976314	126976332	Appendicular lean mass	450,243 European ancestry individuals	RALGPS1	RALGPS1			ENSG00000136828	NA	NA	rs112367251-T	rs112367251	intron_variant	0	0.643	1e-17	17	0.0179	[0.014-0.022] unit decrease	N
21	42655167	42655148	42655199	Ischemic stroke in hypertension	398 Korean ancestry cases, 15,909 Korean ancestry controls		PDE9A			ENSG00000160191	NA	NA	rs115711179-T	rs115711179	intron_variant	0	0.03116	2e-06	5.69897000433602	2.059	[1.53199999999999-2.76899999999999]	N
2	232409799	232409781	232409799	Serum levels of protein ALPPL2	5,366 Icelandic ancestry individuals		ALPG			ENSG00000163286	NA	NA	rs1048995-G	rs1048995	missense_variant	0	0.05711	2e-06	5.69897000433602	0.194027	[0.11-0.27] unit decrease	N
7	150860577	150860575	150860590	Serum levels of protein AOC1	5,367 Icelandic ancestry individuals		AOC1			ENSG00000002726	NA	NA	rs1049793-G	rs1049793	missense_variant	0	0.2831	1e-17	17	0.176864	[0.14-0.22] unit decrease	N
14	103095216	103095202	103095224	Mean platelet volume	408,112 British individuals	RP11-736N17.8	LBHD2 - EXOC3L4	ENSG00000283071	ENSG00000205436		5189	4928	rs150110852-A	rs150110852	intron_variant	1	0.00222900000000004	4e-09	8.39794000867204	0.14254853	[0.095-0.19] unit decrease	N
9	128908863	128908854	128908873	Height	approximately 458,000 European ancestry individuals		LRRC8A			ENSG00000136802	NA	NA	rs143836544-?	rs143836544	missense_variant	0	NR	5e-09	8.30102999566398	NA		N
9	137183187	137183178	137183197	Height	approximately 458,000 European ancestry individuals		ANAPC2			ENSG00000176248	NA	NA	rs11549105-?	rs11549105	synonymous_variant	0	NR	1e-08	8	NA		N
8	91727664	91727662	91727675	Age of smoking initiation (MTAG)	up to 931,815 European ancestry individuals	NR					NA	NA	rs10808638-G	rs10808638	intron_variant	1	0.509	3e-08	7.52287874528034	0.00808147	[0.0052-0.0109] unit increase	N
14	103718400	103718393	103718416	Cigarettes smoked per day (MTAG)	up to 403,928 European ancestry individuals	NR	ZFYVE21			ENSG00000100711	NA	NA	rs11846838-A	rs11846838	intron_variant	0	0.327	3e-12	11.5228787452803	0.0163456	[0.012-0.021] unit increase	N
16	81937798	81937795	81937813	Mean platelet volume	408,112 British individuals	PLCG2	PLCG2			ENSG00000197943	NA	NA	rs1071644-C	rs1071644	synonymous_variant	0	0.524057	1e-15	15	0.018133298	[0.014-0.023] unit increase	N
15	90000811	90000794	90000811	Mean platelet volume	408,112 British individuals	ZNF710	ARPIN - ZNF710	ENSG00000242498	ENSG00000140548		87859	513	rs7162815-C	rs7162815	regulatory_region_variant	1	0.040068	1e-16	16	0.04812689	[0.037-0.06] unit increase	N
6	35090340	35090332	35090350	Smoking cessation (MTAG)	up to 820,192 European ancestry individuals	NR	ANKS1A			ENSG00000064999	NA	NA	rs707968-G	rs707968	3_prime_UTR_variant	0	0.681	2e-08	7.69897000433602	0.00924491	[0.006-0.0125] unit increase	N
19	1171214	1171206	1171235	Mean reticulocyte volume	408,112 British individuals	SBNO2	SBNO2			ENSG00000064932	NA	NA	rs4807633-T	rs4807633	intron_variant	0	0.281637	1e-09	9	0.015411511	[0.01-0.02] unit decrease	N
2	232697487	232697481	232697499	Schizophrenia vs autism spectrum disorder (ordinary least squares (OLS))	40,675 schizophrenia cases, 18,381 autism spectrum disorder cases		GIGYF2			ENSG00000204120	NA	NA	rs4144797-?	rs4144797	intron_variant	0	NR	5e-15	14.301029995664	0.0235	NR unit decrease	N
4	102869029	102869016	102869032	Schizophrenia vs autism spectrum disorder (ordinary least squares (OLS))	40,675 schizophrenia cases, 18,381 autism spectrum disorder cases		CISD2			ENSG00000145354	NA	NA	rs223332-?	rs223332	5_prime_UTR_variant	0	NR	3e-08	7.52287874528034	0.0167	NR unit increase	N
9	34370022	34370022	34370044	Noncognitive aspects of educational attainment	510,795 European ancestry individuals	NR	MYORG			ENSG00000164976	NA	NA	rs10758255-T	rs10758255	3_prime_UTR_variant	0	0.429423	4e-08	7.39794000867204	0.038910925	[0.025-0.053] unit increase	N
12	3302809	3302778	3302824	Appendicular lean mass	450,243 European ancestry individuals	AC005865.2	TSPAN9 - LINC02827	ENSG00000011105	ENSG00000236908		16245	15909	rs372224065-C	rs372224065	non_coding_transcript_exon_variant	1	0.9375	2e-09	8.69897000433602	0.0292	[0.02-0.039] unit decrease	N
19	18795739	18795739	18795757	Serum levels of protein COMP	5,348 Icelandic ancestry individuals		COMP - UPF1	ENSG00000105664	ENSG00000005007		4434	36220	rs12974746-G	rs12974746	upstream_gene_variant	1	0.03527	3e-16	15.5228787452803	0.386282	[0.29-0.48] unit decrease	N
8	144099379	144099361	144099379	Hippocampal volume	2,643 Korean ancestry individuals		SHARPIN			ENSG00000179526	NA	NA	rs77359862-A	rs77359862	missense_variant	0	0.02	5e-11	10.301029995664	0.6	[0.42-0.78] unit decrease	N
9	137232928	137232924	137232941	Serum phosphate levels	400,159 European ancestry individuals		SLC34A3			ENSG00000198569	NA	NA	rs150841256-?	rs150841256	splice_donor_variant	0	NR	9e-14	13.0457574905607	0.389098	[0.29-0.49] unit decrease	N
3	126351893	126351880	126351905	Serum alkaline phosphatase levels	437,896 European ancestry individuals		KLF15			ENSG00000163884	NA	NA	rs144702822-?	rs144702822	missense_variant	0	NR	3e-09	8.52287874528034	0.384075	[0.26-0.51] unit increase	N
16	161106	161104	161119	Serum levels of protein HBZ	5,350 Icelandic ancestry individuals		HBM			ENSG00000206177	NA	NA	rs2541645-T	rs2541645	intron_variant	0	0.2799	4e-17	16.397940008672	0.166457	[0.13-0.21] unit increase	N
19	3382178	3382163	3382180	Sex hormone-binding globulin levels	397,043 European ancestry individuals		NFIC			ENSG00000141905	NA	NA	rs138699938-?	rs138699938	missense_variant	0	NR	5e-11	10.301029995664	0.154484	[0.1-0.21] unit decrease	N
4	3445027	3445017	3445030	Serum levels of protein HGFAC	5,362 Icelandic ancestry individuals		HGFAC			ENSG00000109758	NA	NA	rs3752440-A	rs3752440	intron_variant	0	0.06135	7e-97	96.1549019599858	0.776247	[0.7-0.85] unit decrease	N
2	108659723	108659712	108659729	Mean platelet volume	445,364 European ancestry individuals		LIMS1			ENSG00000169756	NA	NA	rs145559017-?	rs145559017	missense_variant	0	NR	9e-15	14.0457574905607	0.264065	[0.19-0.33] unit decrease	N
9	132989098	132989085	132989101	Mean platelet volume	445,364 European ancestry individuals		GFI1B			ENSG00000165702	NA	NA	rs148728985-?	rs148728985	missense_variant	0	NR	5e-43	42.301029995664	1.61495	[1.37-1.86] unit increase	N
9	132989101	132989085	132989101	Mean platelet volume	445,364 European ancestry individuals		GFI1B			ENSG00000165702	NA	NA	rs570058270-?	rs570058270	missense_variant	0	NR	1e-45	45	1.43327	[1.22-1.65] unit increase	N
17	7549660	7549642	7549665	Sib-shared facial trait 422; Facial segment 12; 3D morphology of the cheeks	8,246 European ancestry individuals		TNFSF12, TNFSF12-TNFSF13			ENSG00000239697, ENSG00000248871	NA	NA	rs9899183-?	rs9899183	intron_variant	0	NR	4e-09	8.39794000867204	0.019258952	[0.013-0.026] unit increase	N
19	15457471	15457439	15457484	Lymphocyte counts	443,762 European ancestry individuals		RASAL3			ENSG00000105122	NA	NA	rs751462297-?	rs751462297	frameshift_variant	0	NR	8e-17	16.0969100130081	0.120826	[0.091-0.15] unit decrease	N
17	40019209	40019173	40019212	Asthma and cardiovascular disease	19,954 European ancestry cases, 107,715 European ancestry controls		MED24			ENSG00000008838	NA	NA	rs12309-?	rs12309	synonymous_variant	0	NR	5e-18	17.301029995664	NA		N
17	65560284	65560275	65560290	Appendicular lean mass	450,243 European ancestry individuals	AC004805.1	AXIN2			ENSG00000168646	NA	NA	rs12452505-C	rs12452505	5_prime_UTR_variant	0	0.8578	7e-23	22.1549019599857	0.0268	[0.022-0.032] unit increase	N
21	46129496	46129494	46129508	Serum levels of protein FTCD	5,368 Icelandic ancestry individuals		COL6A2			ENSG00000142173	NA	NA	rs76978157-T	rs76978157	3_prime_UTR_variant	0	0.03236	3e-14	13.5228787452803	0.406025	[0.3-0.51] unit increase	N
3	48547380	48547376	48547399	Cognitive aspects of educational attainment	257,700 European ancestry individuals	NR	PFKFB4			ENSG00000114268	NA	NA	rs73078305-C	rs73078305	intron_variant	0	0.117296	4e-09	8.39794000867204	0.057363678	[0.038-0.076] unit decrease	N
1	55039926	55039907	55039934	Direct low density lipoprotein cholesterol levels	437,068 European ancestry individuals		PCSK9			ENSG00000169174	NA	NA	rs1344705474-?	rs1344705474	frameshift_variant	0	NR	7e-18	17.1549019599857	1.07444	[0.83-1.31] unit decrease	N
17	63477303	63477296	63477311	Hodgkins lymphoma 56 Greater Middle Eastern ancestry cases, 5 unknown ancestry cases, 36 Greater Middle Eastern ancestry controls 3 193314086 ATP13A5Т andТ ATP13A5-AS1 ATP13A5-AS1, ATP13A5 ENSG00000236508, ENSG00000187527 rs78188075-T rs78188075 missense_variant 0 0.38 6E-11 10.221848749616356 0.04762 NHodgkins lymphoma	56 Greater Middle Eastern ancestry cases, 5 unknown ancestry cases, 36 Greater Middle Eastern ancestry controls	ACE	ACE			ENSG00000159640	NA	NA	rs372565955-T	rs372565955	missense_variant	0	0.425	7e-11	10.1549019599857	0.05208		N
17	18264083	18264067	18264084	Mitochondrial DNA copy number	395,718 British, Irish, Other White, South Asian, African ancestry individuals	NR	MIEF2			ENSG00000177427	NA	NA	rs3889402-T	rs3889402	missense_variant	0	0.139776	3e-14	13.5228787452803	0.026	[0.019-0.033] unit increase	N
3	13535302	13535294	13535311	Corneal resistance factor (MTAG)	123,734 European ancestry individuals		HDAC11 - FBLN2	ENSG00000163517	ENSG00000163520		28878	13823	rs78036526-T	rs78036526	regulatory_region_variant	1	0.1008	6e-12	11.2218487496164	0.04516	[0.032-0.058] unit decrease	N
5	90668481	90668473	90668493	Facial morphology (segment 43)	2,595 Tanzanian ancestry individuals		ADGRV1			ENSG00000164199	NA	NA	rs11959408-?	rs11959408	intron_variant	0	NR	1e-08	8	NA		N
7	151062133	151062128	151062146	Mean corpuscular volume	362,595 British ancestry individuals		SLC4A2			ENSG00000164889	NA	NA	rs759544745-CGTGTGTGAGT	rs759544745	intron_variant	0	0.424	2e-10	9.69897000433602	0.07	[-0.09--0.05] % decrease	N
16	86242366	86242364	86242377	Response to vinblastine	680 lymphoblastoid cell lines from Han Chinese ancestry, Japanese ancestry, Kenyan ancestry, Mexican ancestry, Tuscan ancestry, Yoruban ancestry, British ancestry, Columbian ancestry individuals		LINC01081			ENSG00000268754	NA	NA	rs1693956-?	rs1693956	intron_variant	0	NR	8e-07	6.09691001300806	NA		N
4	184805394	184805394	184805425	Fasting glucose	200,622 European ancestry individuals	ACSL1	ACSL1			ENSG00000151726	NA	NA	rs4862423-T	rs4862423	intron_variant	0	0.3964	4e-10	9.39794000867204	0.0123	[0.0086-0.016] unit increase	N
11	2835428	2835397	2835441	Fasting glucose	200,622 European ancestry individuals	KCNQ1	KCNQ1, KCNQ1			ENSG00000282076, ENSG00000053918	NA	NA	rs4930011-C	rs4930011	intron_variant	0	0.591	3e-08	7.52287874528034	0.0092	[0.0057-0.0127] unit decrease	N
7	101564819	101564812	101564828	Corneal resistance factor (MTAG)	123,734 European ancestry individuals		LINC01007			ENSG00000233123	NA	NA	rs6949728-T	rs6949728	intron_variant	0	0.4981	2e-09	8.69897000433602	0.023232	[0.016-0.031] unit increase	N
19	49796608	49796570	49796621	Self-reported math ability (MTAG)	670,471 European ancestry individuals	Intergenic	AP2A1			ENSG00000196961	NA	NA	rs76403112-T	rs76403112	non_coding_transcript_exon_variant	0	0.1536	5e-08	7.30102999566398	0.0136	[0.0087-0.0185] unit increase	N
1	227739541	227739530	227739547	Height	360,388 European ancestry individuals, 165,056 East Asian ancestry individuals		SNAP47			ENSG00000143740	NA	NA	rs11588850-G	rs11588850	intron_variant	0	NR	3e-51	50.5228787452803	0.0325	[0.028-0.037] unit decrease	N
10	110210161	110210152	110210179	White blood cell count	approximately 444,000 European ancestry individuals		MXI1			ENSG00000119950	NA	NA	rs113511609-?	rs113511609	intron_variant	0	NR	9e-11	10.0457574905607	NA		N
12	85280443	85280441	85280458	Protein quantitative trait loci (liver)	172 European ancestry individuals, 29 Black individuals, 86 individuals	NR	ALX1			ENSG00000180318	NA	NA	rs115440539-G	rs115440539	missense_variant	0	0.01045	2e-09	8.69897000433602	0.04319	NR unit decrease	N
19	7197869	7197860	7197889	Free cholesterol to total lipids ratio in very large VLDL	114,160 European ancestry individuals		INSR			ENSG00000171105	NA	NA	rs66921136-T	rs66921136	intron_variant	0	0.288156	5e-09	8.30102999566398	0.0258846	[0.017-0.035] unit decrease	N
14	100706864	100706831	100706874	Hemoglobin A1c levels	344,182 European ancestry individuals, 71,221 East Asian ancestry individuals		LINC00523 - DLK1	ENSG00000196273	ENSG00000185559		30795	18841	rs72698716-T	rs72698716	regulatory_region_variant	1	NR	1e-16	16	0.0236	[0.018-0.029] unit increase	N
12	8980660	8980644	8980660	Cholesteryl ester levels in very small VLDL	115,082 European ancestry individuals		KLRG1			ENSG00000139187	NA	NA	rs80017394-A	rs80017394	intron_variant	0	0.775028	4e-08	7.39794000867204	0.0263687	[0.017-0.036] unit decrease	N
5	132269979	132269977	132269995	Height	360,388 European ancestry individuals, 165,056 East Asian ancestry individuals		P4HA2, PDLIM4			ENSG00000072682, ENSG00000131435	NA	NA	rs146077748-ATG	rs146077748	intron_variant	0	NR	6e-61	60.2218487496164	0.0277	[0.024-0.031] unit increase	N
18	59514356	59514352	59514365	Albumin levels	115,064 European ancestry individuals		CCBE1			ENSG00000183287	NA	NA	rs7241148-G	rs7241148	intron_variant	0	0.743998	2e-08	7.69897000433602	0.026355	[0.017-0.036] unit decrease	N
19	7197920	7197917	7197951	Glycine levels	114,978 European ancestry individuals		INSR			ENSG00000171105	NA	NA	rs553564605-T	rs553564605	intron_variant	0	0.718148	3e-08	7.52287874528034	0.0250408	[0.016-0.034] unit decrease	N
20	41157205	41157204	41157245	Glycoprotein acetyls levels	115,082 European ancestry individuals		PLCG1			ENSG00000124181	NA	NA	rs370692925-CTG	rs370692925	intron_variant	0	0.478265	3e-08	7.52287874528034	0.0228458	[0.015-0.031] unit increase	N
16	66428024	66428021	66428038	Cholesteryl ester levels in very large HDL	115,082 European ancestry individuals		BEAN1			ENSG00000166546	NA	NA	rs117365265-G	rs117365265	non_coding_transcript_exon_variant	0	0.97736	2e-08	7.69897000433602	0.0692802	[0.045-0.094] unit increase	N
17	75272720	75272709	75272725	Hemoglobin	350,474 European ancestry individuals, 152,447 East Asian ancestry individuals		MIF4GD-DT			ENSG00000263843	NA	NA	rs3744231-T	rs3744231	non_coding_transcript_exon_variant	0	NR	9e-09	8.04575749056067	0.0111	[0.0074-0.0148] unit increase	N
6	34269424	34269404	34269425	Phospholipids to total lipids ratio in very large HDL	115,056 European ancestry individuals		RPL35P2 - NUDT3	ENSG00000220583	ENSG00000272325		5751	10255	rs190927521-C	rs190927521	intron_variant	1	0.97485	5e-09	8.30102999566398	0.0821863	[0.055-0.11] unit increase	N
12	57232799	57232788	57232806	Urate levels	342,087 European ancestry individuals, 6,011 African ancestry individuals, 7,328 South Asian ancestry individuals	NR	SHMT2			ENSG00000182199	NA	NA	rs2229716-A	rs2229716	synonymous_variant	0	NR	2e-13	12.698970004336	0.0447	[0.033-0.057] unit decrease	N
7	44771624	44771612	44771637	White blood cell count	approximately 444,000 European ancestry individuals		ZMIZ2 - PPIA	ENSG00000122515	ENSG00000196262		1743	25056	rs10252662-?	rs10252662	regulatory_region_variant	1	NR	4e-17	16.397940008672	NA		N
20	40642366	40642359	40642388	Lymphocyte counts	349,856 European ancestry individuals, 95,717 East Asian ancestry individuals		LINC01370 - MAFB	ENSG00000237767	ENSG00000204103		631043	43482	rs11698548-G	rs11698548	regulatory_region_variant	1	NR	1e-19	19	0.022	[0.017-0.027] unit increase	N
22	19996688	19996678	19996694	Lymphocyte counts	349,856 European ancestry individuals, 95,717 East Asian ancestry individuals		ARVCF			ENSG00000099889	NA	NA	rs1034565-T	rs1034565	intron_variant	0	NR	4e-15	14.397940008672	0.0194	[0.015-0.024] unit increase	N
18	37524657	37524654	37524669	Educational attainment	3,037,499 European ancestry individuals		CELF4			ENSG00000101489	NA	NA	rs3888345-T	rs3888345	intron_variant	0	0.5801	2e-10	9.69897000433602	0.00679346	[0.0047-0.0089] unit decrease	N
22	21866877	21866857	21866878	Height	360,388 European ancestry individuals, 165,056 East Asian ancestry individuals		MAPK1			ENSG00000100030	NA	NA	rs9610500-G	rs9610500	intron_variant	0	NR	1e-09	9	0.008	[0.0055-0.0105] unit increase	N
11	32091022	32091017	32091036	Height	360,388 European ancestry individuals, 165,056 East Asian ancestry individuals		EIF4A2P5 - RCN1	ENSG00000255490	ENSG00000049449		5310	52	rs223046-C	rs223046	intron_variant	1	NR	1e-08	8	0.0078	[0.0051-0.0105] unit decrease	N
20	25067807	25067789	25067835	Mean corpuscular volume	350,473 European ancestry individuals, 129,832 East Asian ancestry individuals		ACSS1 - VSX1	ENSG00000154930	ENSG00000100987		8827	3078	rs149591338-G	rs149591338	regulatory_region_variant	1	NR	3e-08	7.52287874528034	0.0139	[0.009-0.0188] unit increase	N
21	43632140	43632123	43632143	Mean corpuscular volume	350,473 European ancestry individuals, 129,832 East Asian ancestry individuals		HSF2BP			ENSG00000160207	NA	NA	rs59177757-A	rs59177757	intron_variant	0	NR	4e-12	11.397940008672	0.0166	[0.012-0.021] unit decrease	N
8	10653479	10653458	10653504	Neutrophil count	349,856 European ancestry individuals, 82,810 East Asian ancestry individuals		RP1L1			ENSG00000183638	NA	NA	rs73198802-C	rs73198802	intron_variant	0	NR	5e-14	13.301029995664	0.0184	[0.014-0.023] unit increase	N
15	77020881	77020877	77020890	Neutrophil count	349,856 European ancestry individuals, 82,810 East Asian ancestry individuals		PSTPIP1			ENSG00000140368	NA	NA	rs114778900-G	rs114778900	intron_variant	0	NR	2e-11	10.698970004336	0.0145	[0.01-0.019] unit increase	N
10	32380191	32380172	32380193	Lung function (FEV1/FVC)	approximately 370,000 European ancestry individuals		EPC1 - RNU6-1244P	ENSG00000120616	ENSG00000200484		1393	14367	rs58095595-?	rs58095595	regulatory_region_variant	1	NR	1e-10	10	NA		N
16	53470031	53470022	53470040	Waist-to-hip ratio adjusted for BMI	219,872 British ancestry women	RBL2	RBL2			ENSG00000103479	NA	NA	rs11540358-G	rs11540358	synonymous_variant	0	NR	2e-14	13.698970004336	0.0234029	[0.017-0.029] unit decrease	N
16	58031555	58031545	58031561	Lung function (FEV1/FVC)	approximately 370,000 European ancestry individuals		MMP15			ENSG00000102996	NA	NA	rs4784886-?	rs4784886	intron_variant	0	NR	3e-56	55.5228787452803	NA		N
8	142452378	142452372	142452387	Highest math class taken (MTAG)	811,539 European ancestry individuals	Intergenic	ADGRB1			ENSG00000181790	NA	NA	rs13256888-A	rs13256888	intron_variant	0	0.7096	7e-14	13.1549019599857	0.0136	[0.01-0.017] unit decrease	N
18	10726609	10726596	10726619	Pulse pressure	360,863 European ancestry individuals, 145,445 East Asian ancestry individuals		KIAA0895LP1, PIEZO2			ENSG00000264714, ENSG00000154864	NA	NA	rs112976898-G	rs112976898	non_coding_transcript_exon_variant	0	NR	3e-08	7.52287874528034	0.011	[0.0071-0.0149] unit increase	N
1	226987545	226987544	226987563	Neutrophil count	349,856 European ancestry individuals, 82,810 East Asian ancestry individuals		COQ8A - CDC42BPA	ENSG00000163050	ENSG00000143776		1	2320	rs3215920-CT	rs3215920	3_prime_UTR_variant	1	NR	4e-19	18.397940008672	0.0207	[0.016-0.025] unit decrease	N
14	91920035	91920031	91920047	Pulse pressure	360,863 European ancestry individuals, 145,445 East Asian ancestry individuals		FBLN5			ENSG00000140092	NA	NA	rs17732513-T	rs17732513	intron_variant	0	NR	2e-14	13.698970004336	0.0145	[0.011-0.018] unit decrease	N
12	52074082	52074070	52074101	Mean corpuscular hemoglobin	350,472 European ancestry individuals, 128,028 East Asian ancestry individuals		ATG101			ENSG00000123395	NA	NA	rs11280603-GCGGGC	rs11280603	intron_variant	0	NR	6e-23	22.2218487496164	0.0229	[0.018-0.027] unit decrease	N
6	7146117	7146101	7146129	Lung function (FEV1/FVC)	approximately 370,000 European ancestry individuals		RREB1			ENSG00000124782	NA	NA	rs4960289-?	rs4960289	intron_variant	0	NR	5e-41	40.301029995664	NA		N
15	41810087	41810086	41810113	Waist-to-hip ratio adjusted for BMI	219,872 British ancestry women	MAPKBP1	MAPKBP1			ENSG00000137802	NA	NA	rs12440605-G	rs12440605	intron_variant	0	NR	6e-11	10.2218487496164	0.0185009	[0.013-0.024] unit decrease	N
7	139778376	139778372	139778390	Pulse pressure	360,863 European ancestry individuals, 145,445 East Asian ancestry individuals		TBXAS1			ENSG00000059377	NA	NA	rs1860509-G	rs1860509	5_prime_UTR_variant	0	NR	2e-09	8.69897000433602	0.0133	[0.009-0.0176] unit decrease	N
1	9292725	9292723	9292755	Waist-to-hip ratio adjusted for BMI	219,872 British ancestry women	SPSB1	H6PD - SPSB1	ENSG00000049239	ENSG00000171621		21388	169	rs564101206-A	rs564101206	TF_binding_site_variant	1	NR	1e-11	11	0.0238087	[0.017-0.031] unit decrease	N
9	124493169	124493159	124493176	Menarche (age at onset)	approximately 242,000 European ancestry individuals		NR5A1			ENSG00000136931	NA	NA	rs2297605-?	rs2297605	intron_variant	0	NR	2e-18	17.698970004336	NA		N
17	47695515	47695507	47695523	Mean corpuscular hemoglobin	350,472 European ancestry individuals, 128,028 East Asian ancestry individuals		TBKBP1			ENSG00000198933	NA	NA	rs141891247-G	rs141891247	5_prime_UTR_variant	0	NR	2e-11	10.698970004336	0.0663	[0.047-0.086] unit increase	N
11	69438487	69438477	69438497	Waist-to-hip ratio adjusted for BMI	219,872 British ancestry women	AP000439.2	MYEOV - LINC02747	ENSG00000172927	ENSG00000255774		70761	37080	rs11263443-T	rs11263443	non_coding_transcript_exon_variant	1	NR	2e-09	8.69897000433602	0.0209926	[0.014-0.028] unit decrease	N
19	13139526	13139491	13139537	Educational attainment	3,037,499 European ancestry individuals		NACC1			ENSG00000160877	NA	NA	rs8105087-A	rs8105087	3_prime_UTR_variant	0	0.7211	2e-10	9.69897000433602	0.00748195	[0.0052-0.0098] unit decrease	N
18	76659175	76659160	76659181	Lung function (FEV1/FVC)	approximately 370,000 European ancestry individuals		LINC00683			ENSG00000266256	NA	NA	rs2055727-?	rs2055727	intron_variant	0	NR	4e-09	8.39794000867204	NA		N
15	31373889	31373835	31373890	Reticulocyte fraction of red cells	408,112 British individuals	KLF13	KLF13			ENSG00000169926	NA	NA	rs141999530-T	rs141999530	3_prime_UTR_variant	0	0.061988	1e-12	12	0.033370994	[0.024-0.043] unit decrease	N
16	161107	161104	161119	Reticulocyte fraction of red cells	408,112 British individuals	HBM	HBM			ENSG00000206177	NA	NA	rs2858931-T	rs2858931	intron_variant	0	0.64095	1e-17	17	0.024088137	[0.019-0.03] unit increase	N
16	731292	731278	731297	Waist circumference adjusted for body mass index	186,825 British ancestry men	HAGHL, NARFL	HAGHL, CIAO3			ENSG00000103253, ENSG00000103245	NA	NA	rs13338700-T	rs13338700	non_coding_transcript_exon_variant	0	NR	7e-15	14.1549019599857	0.0300218	[0.022-0.038] unit increase	N
10	79380497	79380488	79380510	Height	165,056 East Asian ancestry individuals		PPIF - ZCCHC24	ENSG00000108179	ENSG00000165424		25163	1828	rs1013495-T	rs1013495	TF_binding_site_variant	1	0.650081	2e-18	17.698970004336	0.0186499	[0.014-0.023] unit decrease	N
1	3612124	3612109	3612130	Vertex-wise sulcal depth	33,748 European ancestry individuals		MEGF6 - TPRG1L	ENSG00000162591	ENSG00000158109		616	12891	rs12403243-T	rs12403243	upstream_gene_variant	1	0.22	7e-22	21.1549019599857	9.62	z score increase	N
9	134376331	134376312	134376335	Sex hormone-binding globulin levels	4,522 African ancestry individuals, 196,901 European ancestry individuals		RXRA			ENSG00000186350	NA	NA	rs35233014-?	rs35233014	intron_variant	0	NR	5e-21	20.301029995664	9.404	z score decrease	N
6	10723216	10723197	10723216	Mean corpuscular hemoglobin	approximately 443,000 European ancestry individuals		TMEM14C, TMEM14C			ENSG00000111843, ENSG00000284936	NA	NA	rs1045911-?	rs1045911	5_prime_UTR_variant	0	NR	9e-10	9.04575749056067	NA		N
6	32642572	32642551	32642572	White blood cell count	408,112 British individuals	HLA-DQA1	HLA-DQA1, HLA-DQA1, HLA-DQA1, HLA-DQA1, HLA-DQA1, HLA-DQA1			ENSG00000232062, ENSG00000206305, ENSG00000236418, ENSG00000228284, ENSG00000225890, ENSG00000196735	NA	NA	rs9272780-A	rs9272780	non_coding_transcript_exon_variant	0	0.400343	1e-21	21	0.02813841	[0.022-0.034] unit increase	N
11	61897285	61897275	61897294	Mean corpuscular hemoglobin	approximately 443,000 European ancestry individuals		FADS3 - RAB3IL1	ENSG00000221968	ENSG00000167994		5234	16	rs17764935-?	rs17764935	regulatory_region_variant	1	NR	4e-08	7.39794000867204	NA		N
11	320394	320387	320405	Creatinine levels	342,376 European ancestry individuals, 6,016 African ancestry individuals, 7,339 South Asian ancestry individuals	NR	IFITM3			ENSG00000142089	NA	NA	rs6421983-T	rs6421983	non_coding_transcript_exon_variant	0	NR	4e-09	8.39794000867204	0.0143	[0.0096-0.019] unit increase	N
18	79396103	79396099	79396114	Creatinine levels	84,794 Caucasian ancestry individuals		NFATC1			ENSG00000131196	NA	NA	rs71359461-C	rs71359461	5_prime_UTR_variant	0	0.4869	2e-11	10.698970004336	6.736	(zscore) increase	N
14	93109317	93109314	93109335	Cystatin C levels	342,399 European ancestry individuals, 6,015 African ancestry individuals, 7,338 South Asian ancestry individuals	NR	ITPK1, ITPK1			ENSG00000100605, ENSG00000274958	NA	NA	rs34162105-C	rs34162105	intron_variant	0	NR	3e-10	9.52287874528034	0.0187	[0.013-0.025] unit decrease	N
17	47733988	47733974	47733990	Mean corpuscular hemoglobin	approximately 443,000 European ancestry individuals		TBX21			ENSG00000073861	NA	NA	rs41444548-?	rs41444548	intron_variant	0	NR	4e-13	12.397940008672	NA		N
15	101440398	101440382	101440405	Vertex-wise sulcal depth	33,748 European ancestry individuals		PCSK6			ENSG00000140479	NA	NA	rs6598473-A	rs6598473	intron_variant	0	0.14	3e-13	12.5228787452803	7.28	z score increase	N
19	3180371	3180356	3180380	Mean corpuscular hemoglobin	approximately 443,000 European ancestry individuals		S1PR4 - NCLN	ENSG00000125910	ENSG00000125912		39	5192	rs311632-?	rs311632	TF_binding_site_variant	1	NR	5e-08	7.30102999566398	NA		N
16	86462256	86462248	86462263	Facial morphology (segment 19)	4,680 European ancestry individuals		LINC00917 - FENDRR	ENSG00000168367	ENSG00000268388		112568	12273	rs62051935-A	rs62051935	regulatory_region_variant	1	0.180815877	2e-13	12.698970004336	NA		N
2	60406328	60406297	60406332	Facial morphology (segment 27)	3,566 European ancestry individuals		MIR4432HG			ENSG00000228590	NA	NA	rs13035645-A	rs13035645	intron_variant	0	0.258168693	2e-08	7.69897000433602	NA		N
10	114297222	114297211	114297230	Mean spheric corpuscular volume	408,112 British individuals	AFAP1L2	AFAP1L2			ENSG00000169129	NA	NA	rs45528437-A	rs45528437	missense_variant	0	0.018393	7e-09	8.15490195998574	0.048302155	[0.032-0.065] unit increase	N
19	16310006	16309997	16310024	Colorectal cancer	31,197 European ancestry cases, 61,770 European ancestry controls	NR	KLF2-DT			ENSG00000267275	NA	NA	rs285245-T	rs285245	intron_variant	0	0.11	4e-08	7.39794000867204	2022-11-01	[1.07-1.15]	N
16	10652766	10652766	10652797	Velopharyngeal dysfunction	54 Hispanic or Latin American and unknown ancestry cases, 922 Hispanic or Latin American and unknown ancestry controls	NR	TEKT5			ENSG00000153060	NA	NA	rs145942932-?	rs145942932	intron_variant	0	NR	1e-06	6	0.10076511	[NR] unit decrease	N
8	142238758	142238731	142238777	Schizophrenia	40,675 European ancestry cases, 64,643 European ancestry controls	LINC00051, MIR4472-1, TSNARE1	TSNARE1			ENSG00000171045	NA	NA	rs58033671-?	rs58033671	intron_variant	0	NR	9e-18	17.0457574905607	1.087	[1.07-1.11]	N
12	49537947	49537918	49537947	Sensitivity to environmental stress and adversity	351,827 European ancestry individuals	NR	SPATS2 - KCNH3	ENSG00000123352	ENSG00000135519		10522	1083	rs11613183-C	rs11613183	intron_variant	1	NR	2e-08	7.69897000433602	0.02542	NR unit increase	N
5	177460105	177460099	177460117	Educational attainment (years of education)	up to 1,131,881 European ancestry individuals		DBN1			ENSG00000113758	NA	NA	rs2545795-A	rs2545795	intron_variant	0	0.4437	1e-18	18	0.0125	[0.0098-0.0152] unit increase	N
9	133440154	133440139	133440156	Photic sneeze reflex	360 Japanese ancestry cases, 11,049 Japanese ancestry controls		ADAMTS13, ADAMTS13			ENSG00000281244, ENSG00000160323	NA	NA	rs2073933-C	rs2073933	intron_variant	0	NR	1e-06	6	1.713	[1.379-2.218]	N
20	50377599	50377590	50377608	Cognitive empathy	45,465 European ancestry females, 44,088 European ancestry males	NR	LINC01271 - RN7SL636P	ENSG00000233077	ENSG00000244376		56257	51591	rs139138393-T	rs139138393	intergenic_variant	1	NR	6e-06	5.22184874961636	0.3977	[0.23-0.57] unit decrease	N
8	41827648	41827630	41827648	Mean reticulocyte volume	408,112 British individuals	ANK1	ANK1			ENSG00000029534	NA	NA	rs2111807-T	rs2111807	intron_variant	0	0.738073	3e-23	22.5228787452803	0.031919498	[0.026-0.038] unit increase	N
17	44212647	44212633	44212672	Sex hormone-binding globulin levels	389,354 European ancestry individuals		ATXN7L3-AS1, UBTF			ENSG00000267394, ENSG00000108312	NA	NA	rs2855818-A	rs2855818	intron_variant	0	0.24	9e-06	5.04575749056067	0.01	nmol/L decrease	N
4	3467565	3467545	3467580	Total protein levels x insomnia interaction	93,452 cases with insomnia, 78,122 controls without insomnia		DOK7			ENSG00000175920	NA	NA	rs10937925-?	rs10937925	intron_variant	0	NR	2e-09	8.69897000433602	NA		N
15	38596572	38596560	38596577	Systolic blood pressure	137 Chinese ancestry twins		RASGRP1 - LINC02694	ENSG00000172575	ENSG00000175779		30997	31433	rs1355870272-?	rs1355870272	intergenic_variant	1	NR	7e-06	5.15490195998574	NA		N
11	62612555	62612545	62612560	High density lipoprotein cholesterol levels	392,965 European ancestry individuals		ROM1, EML3			ENSG00000149489, ENSG00000149499	NA	NA	rs113222038-C	rs113222038	5_prime_UTR_variant	0	0.72	1e-07	7	0.011	mmol/L increase	N
4	117961493	117961483	117961501	Depression severity x hours spent watching television interaction	488,377 British ancestry individuals		LINC02264 - NDST3	ENSG00000229565	ENSG00000164100		91533	72125	rs116713287-?	rs116713287	intergenic_variant	1	NR	3e-08	7.52287874528034	0.422219	[0.27-0.57] unit increase	N
9	134054294	134054285	134054299	Reticulocyte count	408,112 British individuals	RP11-374P20.4	BRD3			ENSG00000169925	NA	NA	rs2520096-G	rs2520096	non_coding_transcript_exon_variant	0	0.269492	5e-24	23.301029995664	0.025577899	[0.021-0.031] unit increase	N
14	103696657	103696642	103696657	Educational attainment	451,800 European or unknown ancestry individuals		KLC1			ENSG00000126214	NA	NA	rs3212136-?	rs3212136	non_coding_transcript_exon_variant	0	NR	4e-08	7.39794000867204	NA		N
11	125349877	125349836	125349879	Protein quantitative trait loci (liver)	172 European ancestry individuals, 29 Black individuals, 86 individuals	NR	PKNOX2			ENSG00000165495	NA	NA	rs111615748-G	rs111615748	intron_variant	0	0.01045	3e-08	7.52287874528034	0.4955	NR unit decrease	N
2	96874916	96874904	96874927	Calcium levels	313,387 European ancestry individuals, 5,576 African ancestry individuals, 6,696 South Asian ancestry individuals	NR	SEMA4C - FAM178B	ENSG00000168758	ENSG00000168754		4159	966	rs72811637-A	rs72811637	intergenic_variant	1	NR	4e-09	8.39794000867204	0.0535	[0.036-0.071] unit decrease	N
19	8340293	8340293	8340320	Reticulocyte count	408,112 British individuals	KANK3	KANK3			ENSG00000186994	NA	NA	rs2913962-T	rs2913962	intron_variant	0	0.337489	1e-09	9	0.014473543	[0.0098-0.0192] unit increase	N
8	9286901	9286890	9286903	Waist circumference adjusted for body mass index	186,825 British ancestry men	RP11-115J16.1	NA - RNU6-1151P		ENSG00000284864		NA	571	rs329989-T	rs329989	intron_variant	1	NR	2e-11	10.698970004336	0.0208938	[0.015-0.027] unit increase	N
10	58513395	58513392	58513418	Serum uric acid levels	60,585 Korean ancestry individuals		BICC1			ENSG00000122870	NA	NA	rs7079648-A	rs7079648	intron_variant	0	0.47	9e-16	15.0457574905607	NA		N
2	134063569	134063547	134063569	Uveal melanoma	1,142 European ancestry cases, 882 European ancestry controls		RN7SKP93 - MGAT5	ENSG00000200708	ENSG00000152127		467170	56414	rs6733440-G	rs6733440	intergenic_variant	1	NR	6e-06	5.22184874961636	1.51	[1.26-1.81]	N
6	33080761	33080757	33080773	Hypothyroidism	1,114 East Asian ancestry cases, 172,656 East Asian ancestry controls		HLA-DPA1, HLA-DPA1, HLA-DPA1, HLA-DPA1, HLA-DPA1, HLA-DPA1, HLA-DPB1, HLA-DPB1, HLA-DPB1, HLA-DPB1, HLA-DPB1, HLA-DPB1			ENSG00000206291, ENSG00000231389, ENSG00000228163, ENSG00000229685, ENSG00000224103, ENSG00000236177, ENSG00000215048, ENSG00000237710, ENSG00000223865, ENSG00000229295, ENSG00000226826, ENSG00000230708	NA	NA	rs9277348-C	rs9277348	missense_variant	0	0.428105722	8e-16	15.0969100130081	0.3692923	[0.28-0.46] unit increase	N
1	57621274	57621269	57621288	Psychosis in Alzheimers disease 4,551 European ancestry cases, 5,796 European ancestry controls, 894 African American or unknown ancestry cases, 1,076 African American or unknown ancestry controls 2 33458726 RASGRP3 ENSG00000152689 rs6728868-C rs6728868 intron_variant 0 NR 8E-6 5.096910013008056 1.17 [1.09-1.25] NPsychosis in Alzheimers disease	4,551 European ancestry cases, 5,796 European ancestry controls, 894 African American or unknown ancestry cases, 1,076 African American or unknown ancestry controls		DAB1			ENSG00000173406	NA	NA	rs57872771-T	rs57872771	intron_variant	0	NR	9e-06	5.04575749056067	1.21	[1.11-1.31]	N
16	89227015	89227007	89227024	Hair colour (natural, before greying): Dark brown (UKB data field 1747_4)	171,614 European ancestry cases, 283,550 European ancestry controls		ZNF778			ENSG00000170100	NA	NA	rs149080634-T	rs149080634	missense_variant	0	0.003856	2e-09	8.69897000433602	0.2	[0.13-0.27] unit increase	N
16	88824332	88824324	88824341	Hair colour (natural, before greying): Red (UKB data field 1747_2)	20,692 European ancestry cases, 434,472 European ancestry controls		GALNS			ENSG00000141012	NA	NA	rs117776466-T	rs117776466	intron_variant	0	0.004735	5e-13	12.301029995664	0.59	[0.43-0.75] unit decrease	N
16	89103267	89103258	89103275	Hair colour (natural, before greying): Red (UKB data field 1747_2)	20,692 European ancestry cases, 434,472 European ancestry controls		ACSF3			ENSG00000176715	NA	NA	rs535452231-A	rs535452231	intron_variant	0	0.002259	3e-12	11.5228787452803	0.81	[0.58-1.04] unit decrease	N
11	69052538	69052526	69052543	Hair colour (natural, before greying): Blonde (UKB data field 1747_1)	51,424 European ancestry cases, 403,740 European ancestry controls		TPCN2			ENSG00000162341	NA	NA	rs117197680-A	rs117197680	intron_variant	0	0.008551	2e-10	9.69897000433602	0.23	[0.16-0.3] unit increase	N
10	102433069	102433064	102433077	Educational attainment	3,037,499 European ancestry individuals		CUEDC2 - MIR146B	ENSG00000107874	ENSG00000202569		485	3443	rs7921010-T	rs7921010	upstream_gene_variant	1	0.1991	2e-11	10.698970004336	0.00882398	[0.0063-0.0114] unit decrease	N
16	679825	679803	679825	Hip circumference adjusted for BMI	219,872 British ancestry women	LA16c-313D11.9	LINC02867		ENSG00000103266		NA	399	rs12600184-G	rs12600184	TF_binding_site_variant	0	NR	2e-08	7.69897000433602	0.0164744	[0.011-0.022] unit increase	N
7	23398382	23398369	23398387	Hip circumference adjusted for BMI	186,825 British ancestry men	IGF2BP3	IGF2BP3			ENSG00000136231	NA	NA	rs75425234-C	rs75425234	intron_variant	0	NR	2e-09	8.69897000433602	0.0271874	[0.018-0.036] unit increase	N
9	96450096	96450072	96450097	Hip circumference adjusted for BMI	186,825 British ancestry men	HABP4	ZNF367 - HABP4	ENSG00000165244	ENSG00000130956		31726	73	rs1885426-T	rs1885426	regulatory_region_variant	1	NR	5e-10	9.30102999566398	0.0195161	[0.013-0.026] unit increase	N
9	116502142	116502141	116502157	Hip circumference adjusted for BMI	186,825 British ancestry men	ASTN2	ASTN2			ENSG00000148219	NA	NA	rs35212715-ATGTG	rs35212715	intron_variant	0	NR	2e-08	7.69897000433602	0.0178029	[0.012-0.024] unit decrease	N
9	95517088	95517083	95517106	Hip circumference adjusted for BMI	186,825 British ancestry men	PTCH1	PTCH1 - NA	ENSG00000185920			31	NA	rs28704635-A	rs28704635	regulatory_region_variant	1	NR	7e-15	14.1549019599857	0.0282702	[0.021-0.035] unit increase	N
3	46907546	46907543	46907561	Hip circumference adjusted for BMI	186,825 British ancestry men	PTH1R	PTH1R - CCDC12	ENSG00000160801	ENSG00000160799		3747	14180	rs751048898-TTGTA	rs751048898	intergenic_variant	1	NR	2e-08	7.69897000433602	0.0175164	[0.011-0.024] unit increase	N
5	177352856	177352836	177352857	Waist circumference adjusted for body mass index	219,872 British ancestry women	LMAN2	LMAN2 - RGS14	ENSG00000169223	ENSG00000169220		1188	5068	rs10064229-A	rs10064229	regulatory_region_variant	1	NR	3e-08	7.52287874528034	0.0303176	[0.02-0.041] unit decrease	N
13	91319940	91319883	91319945	Educational attainment	3,037,499 European ancestry individuals		PPIAP23 - MIR17HG	ENSG00000214178	ENSG00000215417		47363	27880	rs539805303-T	rs539805303	intergenic_variant	1	0.9095	7e-11	10.1549019599857	0.0137705	[0.0096-0.0179] unit decrease	N
4	151749613	151749604	151749618	Hip circumference adjusted for BMI	186,825 British ancestry men	PET112	GATB			ENSG00000059691	NA	NA	rs12506000-T	rs12506000	intron_variant	0	NR	3e-08	7.52287874528034	0.0178116	[0.012-0.024] unit decrease	N
12	123115539	123115530	123115595	Hip circumference adjusted for BMI	219,872 British ancestry women	PITPNM2	PITPNM2			ENSG00000090975	NA	NA	rs1727326-C	rs1727326	intron_variant	0	NR	8e-11	10.0969100130081	0.0266734	[0.019-0.035] unit increase	N
6	31354367	31354363	31354379	Hip circumference adjusted for BMI	219,872 British ancestry women	HLA-B	HLA-B, HLA-B, HLA-B, HLA-B			ENSG00000228964, ENSG00000223532, ENSG00000232126, ENSG00000206450	NA	NA	rs3819305-G	rs3819305	intron_variant	0	NR	2e-10	9.69897000433602	0.0235724	[0.016-0.031] unit decrease	N
15	40108922	40108922	40108937	Hip circumference adjusted for BMI	219,872 British ancestry women	BMF	BMF - BUB1B	ENSG00000104081	ENSG00000156970		30	52101	rs5812152-GC	rs5812152	TF_binding_site_variant	1	NR	9e-09	8.04575749056067	0.017698	[0.012-0.024] unit decrease	N

## Sheet: GWAS+ZDNABERT-500
chr	pos	ZDNABERT start	ZDNABERT end	DISEASE.TRAIT	INITIAL.SAMPLE.SIZE	REPORTED.GENE.S.	MAPPED_GENE	UPSTREAM_GENE_ID	DOWNSTREAM_GENE_ID	SNP_GENE_IDS	UPSTREAM_GENE_DISTANCE	DOWNSTREAM_GENE_DISTANCE	STRONGEST.SNP.RISK.ALLELE	SNPS	CONTEXT	INTERGENIC	RISK.ALLELE.FREQUENCY	P.VALUE	PVALUE_MLOG	OR.or.BETA	X95..CI..TEXT.	CNV
11	69078931	69077958	69078973	Blond vs. brown hair color	5,130 European ancestry individuals	TPCN2	TPCN2			ENSG00000162341	NA	NA	rs35264875-T	rs35264875	missense_variant	0	0.22	4e-30	29.397940008672	2.49	[1.96-3.15]	N
11	2818521	2817650	2818669	Type 2 diabetes	519 Japanese ancestry cases, 503 Japanese ancestry controls	KCNQ1	KCNQ1, KCNQ1			ENSG00000282076, ENSG00000053918	NA	NA	rs2237892-C	rs2237892	intron_variant	0	0.59	1e-26	26	1.33	[1.27-1.41]	N
8	117172544	117171983	117173001	Type 2 diabetes	519 Japanese ancestry cases, 503 Japanese ancestry controls	SLC30A8	SLC30A8			ENSG00000164756	NA	NA	rs13266634-C	rs13266634	missense_variant	0	0.57	2e-14	13.698970004336	1.22	[1.16-1.28]	N
6	31652743	31651819	31652865	Lung cancer	1,952 European ancestry cases, 1,438 European ancestry controls	BAT3	APOM, APOM, APOM, APOM, APOM, APOM, APOM			ENSG00000227567, ENSG00000226215, ENSG00000204444, ENSG00000235754, ENSG00000231974, ENSG00000224290, ENSG00000206409	NA	NA	rs3117582-?	rs3117582	intron_variant	0	NR	4e-10	9.39794000867204	1.24	[1.16-1.33]	N
2	33246125	33245963	33246996	Height	19,633 Japanese ancestry individuals	LTBP1	LTBP1			ENSG00000049323	NA	NA	rs3769528-G	rs3769528	intron_variant	0	0.15	8e-08	7.09691001300806	0.08	[0.05-0.11] cm decrease	N
12	102405820	102405585	102406604	Height	19,633 Japanese ancestry individuals	IGF1	IGF1, LINC02456			ENSG00000017427, ENSG00000283052	NA	NA	rs5742692-G	rs5742692	intron_variant	0	0.27	4e-08	7.39794000867204	0.07	[0.05-0.09] cm decrease	N
7	157087704	157087321	157088337	Response to citalopram treatment	Up to 659 European ancestry responders, up to 121 African American responders, up to 103 Hispanic responders, 408 European ancestry non-responders, 120 African American non-responders, 80 Hispanic non-responders	UBE3C	MNX1-AS1 - UBE3C	ENSG00000243479	ENSG00000009335		71278	51212	rs6966038-?	rs6966038	intergenic_variant	1	0.19	5e-07	6.30102999566398	1.64	[1.35-1.99]	N
2	43846517	43846474	43847520	Phytosterol levels	1,495 European ancestry individuals	ABCG8	ABCG8			ENSG00000143921	NA	NA	rs41360247-C	rs41360247	non_coding_transcript_exon_variant	0	0.064	6e-25	24.2218487496164	14	[NR] % decrease	N
2	43847292	43846474	43847520	Phytosterol levels	1,495 European ancestry individuals	ABCG8	ABCG8			ENSG00000143921	NA	NA	rs4245791-C	rs4245791	non_coding_transcript_exon_variant	0	0.322	2e-50	49.698970004336	12	[NR] % increase	N
6	116765215	116764485	116765503	Telomere length	459 individuals	KPNA5	FAM162B			ENSG00000183807	NA	NA	rs654128-?	rs654128	missense_variant	0	NR	3e-06	5.52287874528034	0.12	[NR] unit increase	N
1	200038304	200038149	200039178	Pancreatic cancer	3,851 European, Chinese and other ancestry cases, 3,934 European, Chinese and other ancestry controls	NR5A2	NR5A2			ENSG00000116833	NA	NA	rs3790844-T	rs3790844	intron_variant	0	0.76	2e-10	9.69897000433602	2022-03-01	[1.19-1.41]	N
5	1321972	1321915	1322936	Pancreatic cancer	3,851 European, Chinese and other ancestry cases, 3,934 European, Chinese and other ancestry controls	CLPTM1L	CLPTM1L			ENSG00000049656	NA	NA	rs401681-T	rs401681	intron_variant	0	0.45	7e-07	6.15490195998574	1.19	[1.11-1.27]	N
19	48703374	48702967	48703985	Vitamin B12 levels	1,999 Han Chinese ancestry individuals	FUT2	FUT2			ENSG00000176920	NA	NA	rs1047781-?	rs1047781	missense_variant	0	NR	4e-36	35.397940008672	70.21	[59.37-81.05] pg/ml increase	N
12	6333477	6332615	6333630	Multiple sclerosis	2,624 European ancestry cases, 7,220 European ancestry controls	TNFRSF1A	TNFRSF1A			ENSG00000067182	NA	NA	rs4149584-T	rs4149584	missense_variant	0	0.022	5e-06	5.30102999566398	1.58	[1.15-2.17]	N
18	23141009	23140956	23141973	Smoking behavior	2,617 European ancestry smokers, 1,725 European ancestry controls	CABLES1	CABLES1			ENSG00000134508	NA	NA	rs11082304-?	rs11082304	intron_variant	0	0.49	6e-06	5.22184874961636	0.03	[NR] years decrease	N
6	43838872	43838444	43839461	Chronic kidney disease	Up to 67,093 European ancestry individuals	VEGFA	VEGFA - LINC02537	ENSG00000112715	ENSG00000283215		52385	6006	rs881858-G	rs881858	intron_variant	1	0.28	9e-14	13.0457574905607	2022-08-01	[0.007-0.015] unit increase	N
11	116733008	116732013	116733028	Cholesterol, total	21,848 European ancestry individuals, 714 Orcadian individuals	APOA1, APOC3, APOA4, APOA5	LINC02702 - BUD13	ENSG00000237937	ENSG00000137656		74713	15162	rs12272004-C	rs12272004	TF_binding_site_variant	1	0.93	7e-07	6.15490195998574	0.11	[NR] s.d. decrease	N
19	44892009	44891267	44892284	LDL cholesterol	17,083 European ancestry individuals, 714 Orcadian individuals	APOE, TOMM40	TOMM40			ENSG00000130204	NA	NA	rs157580-G	rs157580	intron_variant	0	0.33	2e-19	18.698970004336	0.11	[NR] s.d. decrease	N
19	10286727	10285852	10286875	Soluble levels of adhesion molecules	Up to 9,813 European ancestry individuals	ICAM-1	ICAM1 - ICAM4	ENSG00000090339	ENSG00000105371		112	228	rs3093030-T	rs3093030	non_coding_transcript_exon_variant	1	NR	4e-23	22.397940008672	4.15	[3.33-4.97] % increase	N
6	475489	474983	476001	Tanning	2,287 European ancestry female individuals	EXOC2	IRF4 - EXOC2	ENSG00000137265	ENSG00000112685		64046	9665	rs12210050-T	rs12210050	non_coding_transcript_exon_variant	1	NR	5e-14	13.301029995664	0.22	[0.16-0.28] tanning ability score increase	N
16	89600929	89600003	89601024	Tanning	2,287 European ancestry female individuals	MC1R	CPNE7 - DPEP1	ENSG00000178773	ENSG00000015413		3683	12379	rs154659-C	rs154659	regulatory_region_variant	1	NR	7e-08	7.15490195998574	0.14	[0.08-0.20] tanning ability score increase	N
17	49486650	49486224	49487242	Bipolar disorder	3,683 European ancestry cases, 14,507 European ancestry controls	NR	LINC02075 - NGFR	ENSG00000249497	ENSG00000064300		24901	8643	rs1035050-T	rs1035050	regulatory_region_variant	1	0.40	9e-06	5.04575749056067	1.17	[1.09-1.25]	N
19	1811604	1811570	1812584	Bipolar disorder	3,683 European ancestry cases, 14,507 European ancestry controls	NR	ATP8B3			ENSG00000130270	NA	NA	rs7250872-T	rs7250872	missense_variant	0	0.69	2e-06	5.69897000433602	1.21	[1.12-1.31]	N
11	66567837	66567636	66568653	Bipolar disorder	3,683 European ancestry cases, 14,507 European ancestry controls	NR	CTSF			ENSG00000174080	NA	NA	rs2242663-T	rs2242663	non_coding_transcript_exon_variant	0	0.25	1e-06	6	2022-02-01	[1.11-1.29]	N
4	80263187	80263048	80264065	Diastolic blood pressure	34,433 European ancestry individuals	FGF5, PRDM8, c4orf22	PRDM8 - FGF5	ENSG00000152784	ENSG00000138675		58858	3452	rs16998073-T	rs16998073	upstream_gene_variant	1	0.21	1e-21	21	0.5	[0.40-0.60] mm Hg increase	N
15	74785026	74784846	74785860	Diastolic blood pressure	34,433 European ancestry individuals	CYP1A1, CYP1A2, LMAN1L, CPLX3, CSK, ARID3B	CSK			ENSG00000103653	NA	NA	rs1378942-C	rs1378942	intron_variant	0	0.36	1e-23	23	0.43	[0.35-0.51] mm Hg increase	N
22	49997051	49996070	49997088	Ulcerative colitis	1,043 European ancestry cases, 1,703 European ancestry controls	IL17REL	IL17REL			ENSG00000188263	NA	NA	rs5771069-G	rs5771069	missense_variant	0	0.49	4e-08	7.39794000867204	1.17	[1.11-1.25]	N
10	99530544	99530028	99531044	Ulcerative colitis	1,043 European ancestry cases, 1,703 European ancestry controls	NKX2-3	LINC01475			ENSG00000257582	NA	NA	rs6584283-T	rs6584283	intron_variant	0	0.46	2e-06	5.69897000433602	1.22	[1.12-1.32]	N
11	2463573	2463358	2464376	QT interval	13,685 European ancestry individuals	KCNQ1	KCNQ1, KCNQ1			ENSG00000282076, ENSG00000053918	NA	NA	rs2074238-T	rs2074238	intron_variant	0	0.06	3e-17	16.5228787452803	7.88	[6.16-9.59] msec decrease	N
11	2481089	2480847	2481881	QT interval	13,685 European ancestry individuals	KCNQ1	KCNQ1, KCNQ1			ENSG00000282076, ENSG00000053918	NA	NA	rs12576239-T	rs12576239	intron_variant	0	0.13	1e-15	15	1.75	[1.41-2.09] msec increase	N
10	99528007	99527085	99528116	Alzheimers disease 3,941 European ancestry cases, 7,848 European ancestry controls 19 44892362 APOE, TOMM40 TOMM40 ENSG00000130204 rs2075650-? rs2075650 intron_variant 0 0.15 2E-157 156.69897000433602 2.53 [2.37-2.71] NRestless legs syndrome 401 European ancestry cases, 1,644 European ancestry controls 2 66554321 MEIS1 MEIS1 ENSG00000143995 rs2300478-G rs2300478 intron_variant 0 0.24 3E-28 27.522…	1,748 cases, 2,938 controls	NKX2-3	LINC01475			ENSG00000257582	NA	NA	rs10883365-?	rs10883365	non_coding_transcript_exon_variant	0	0.48	4e-10	9.39794000867204	1.18	[1.05-1.32]	N
5	40437846	40437688	40438714	Crohns disease 1,748 cases, 2,938 controls 18 12779948 PTPN2 LINC01882 - PTPN2 ENSG00000260302 ENSG00000175354 3808 5530 rs2542151-? rs2542151 intergenic_variant 1 0.18 3E-8 7.522878745280337 1.15 [1.00-1.32] NCrohns disease	1,748 cases, 2,938 controls	intergenic	NA - TTC33		ENSG00000113638		NA	74487	rs9292777-?	rs9292777	regulatory_region_variant	1	0.40	3e-18	17.5228787452803	1.34	[1.20-1.50]	N
2	629244	628642	629661	Obesity (early onset extreme)	1,509 European ancestry cases, 5,380 European ancestry controls	TMEM18	LINC01875 - TMEM18	ENSG00000225942	ENSG00000151353		82577	34633	rs12463617-C	rs12463617	intergenic_variant	1	0.85	2e-13	12.698970004336	1.42	[1.29-1.56]	N
1	91745463	91744505	91745536	Bone mineral density	1,000 European ancestry individuals	TGFBR3	TGFBR3			ENSG00000069702	NA	NA	rs17131547-?	rs17131547	intron_variant	0		1e-06	6	0.4974	unit decrease	N
7	73556901	73556682	73557702	C-reactive protein levels	63,678 European ancestry individuals 1,792 Erasmus Rucphen individuals, 715 Orcadian individuals	BCL7B	BCL7B			ENSG00000106635	NA	NA	rs13233571-C	rs13233571	intron_variant	0	NR	4e-09	8.39794000867204	0.054	[0.03-0.07] unit increase	N
21	39093608	39093211	39094229	C-reactive protein levels	63,678 European ancestry individuals 1,792 Erasmus Rucphen individuals, 715 Orcadian individuals	PSMG1	NA - RPL23AP12		ENSG00000228861		NA	33960	rs2836878-G	rs2836878	intergenic_variant	1	NR	2e-07	6.69897000433602	0.032	[0.02-0.04] unit increase	N
12	120983004	120982920	120983936	C-reactive protein levels	63,678 European ancestry individuals 1,792 Erasmus Rucphen individuals, 715 Orcadian individuals	HNF1A	HNF1A			ENSG00000135100	NA	NA	rs1183910-G	rs1183910	intron_variant	0	NR	2e-124	123.698970004336	0.149	[0.14-0.16] unit increase	N
20	44413724	44412945	44413962	C-reactive protein levels	63,678 European ancestry individuals 1,792 Erasmus Rucphen individuals, 715 Orcadian individuals	HNF4A	HNF4A			ENSG00000101076	NA	NA	rs1800961-C	rs1800961	missense_variant	0	NR	2e-09	8.69897000433602	0.088	[0.06-0.12] unit increase	N
11	30738788	30738028	30739047	Magnesium levels	15,366 European ancestry individuals	DCDC5	MPPED2-AS1 - DCDC1	ENSG00000254489	ENSG00000170959		106205	91581	rs3925584-C	rs3925584	intergenic_variant	1	0.45	5e-16	15.301029995664	0.01	[0.004-0.008] mmol/L decrease	N
11	17387083	17386376	17387402	Type 2 diabetes	1,924 European ancestry cases, 2,938 European ancestry controls	KCNJ11	KCNJ11			ENSG00000187486	NA	NA	rs5215-C	rs5215	missense_variant	0	NR	5e-11	10.301029995664	1.14	[1.10-1.19]	N
18	78649597	78648982	78650010	Rheumatoid arthritis	400 European ancestry cases, 400 European ancestry controls	SALL3					NA	NA	rs2002842-A	rs2002842	intergenic_variant	1	0.49	6e-06	5.22184874961636	1.61	[NR]	N
20	3846662	3845882	3846899	Asthma	607 European ancestry cases, 3,294 European ancestry controls	KIAA1271	AP5S1 - MAVS	ENSG00000125843	ENSG00000088888		17824	137	rs4815617-?	rs4815617	regulatory_region_variant	1	NR	8e-06	5.09691001300806	NA		N
16	87957445	87957208	87958226	Menopause (age at onset)	2,979 European ancestry female individuals	NR	BANP			ENSG00000172530	NA	NA	rs4843747-?	rs4843747	intron_variant	0	NR	2e-07	6.69897000433602	0.39	[0.24-0.54] years increase	N
19	39248147	39247380	39248394	Response to hepatitis C treatment	871 European ancestry cases, 191 African American cases, 75 Hispanic cases	IL28B	IFNL4			ENSG00000272395	NA	NA	rs12979860-C	rs12979860	intron_variant	0	0.72	1e-28	28	2	[1.8-2.3]	N
11	68433827	68432956	68433972	Bone mineral density	2,094 European ancestry female individuals	LRP5	LRP5			ENSG00000162337	NA	NA	rs3736228-T	rs3736228	missense_variant	0	0.14	6e-12	11.2218487496164	0.13	[NR] SD decrease	N
6	31635190	31634552	31635568	Schizophrenia	11,185 European ancestry cases, 10,768 European ancestry controls	PRRC2A, BAG6	PRRC2A, PRRC2A, PRRC2A, PRRC2A, PRRC2A, PRRC2A, PRRC2A			ENSG00000231825, ENSG00000204469, ENSG00000231370, ENSG00000206427, ENSG00000226618, ENSG00000225748, ENSG00000225164	NA	NA	rs1046089-G	rs1046089	missense_variant	0	0.34	4e-06	5.39794000867204	2022-03-01	[NR]	N
22	49824963	49824449	49825465	Schizophrenia	11,185 European ancestry cases, 10,768 European ancestry controls	BRD1	BRD1			ENSG00000100425	NA	NA	rs138880-C	rs138880	intron_variant	0	0.78	2e-07	6.69897000433602	2022-01-01	[NR]	N
16	85910833	85910564	85911585	Chronic lymphocytic leukemia	407 European ancestry cases, 296 European ancestry controls	IRF8	IRF8			ENSG00000140968	NA	NA	rs391525-?	rs391525	intron_variant	0	0.66	3e-09	8.52287874528034	1.56	[1.35-1.82]	N
11	2837316	2836617	2837633	Type 2 diabetes	194 Japanese ancestry cases, 1,558 Japanese ancestry controls	KCNQ1	KCNQ1, KCNQ1			ENSG00000282076, ENSG00000053918	NA	NA	rs2237897-C	rs2237897	intron_variant	0	0.34	1e-16	16	1.33	[1.24-1.41]	N
8	98117279	98116484	98117501	Prion diseases	1,281 European ancestry cases, 6,015 European ancestry controls, 290 Papua New Guinean ancestry cases, 286 Papua New Guinean ancestry controls	NR	RIDA - POP1	ENSG00000132541	ENSG00000104356		108	14	rs2071598-?	rs2071598	regulatory_region_variant	1	NR	9e-06	5.04575749056067	2646-01-01	[NR]	N
14	23392602	23392516	23393530	Electrocardiographic traits	Up to 12,670 European ancestry individuals	MYH6	MYH6			ENSG00000197616	NA	NA	rs365990-G	rs365990	missense_variant	0	0.34	9e-11	10.0457574905607	5.25	[3.66-6.83] % s.d. increase	N
11	2468112	2467206	2468219	Electrocardiographic traits	Up to 12,670 European ancestry individuals	KCNQ1	KCNQ1, KCNQ1			ENSG00000282076, ENSG00000053918	NA	NA	rs12296050-T	rs12296050	intron_variant	0	0.15	8e-11	10.0969100130081	13.16	[9.19-17.12] % s.d. increase	N
10	79300560	79300382	79301399	Inflammatory bowel disease (early onset)	2,413 European ancestry cases, 6,158 European ancestry controls	ZMIZ1	ZMIZ1			ENSG00000108175	NA	NA	rs1250550-?	rs1250550	intron_variant	0	0.68	6e-09	8.22184874961636	1.16	[1.09-1.25]	N
3	38606571	38606151	38607173	PR interval	6,247 African American individuals	SCN5A	SCN5A			ENSG00000183873	NA	NA	rs6599222-C	rs6599222	intron_variant	0	0.23	2e-08	7.69897000433602	2022-04-03	[2.20-4.60] unit increase	N
6	43791136	43790204	43791218	Waist-hip ratio	Up to 77,167 European ancestry individuals	VEGFA	VEGFA - LINC02537	ENSG00000112715	ENSG00000283215		4649	53742	rs6905288-A	rs6905288	regulatory_region_variant	1	0.56	6e-25	24.2218487496164	0.04	[NR] unit increase	N
3	52472410	52471396	52472416	Waist-hip ratio	Up to 77,167 European ancestry individuals	NISCH, STAB1	NISCH			ENSG00000010322	NA	NA	rs6784615-T	rs6784615	intron_variant	0	0.94	4e-10	9.39794000867204	0.04	[NR] unit increase	N
22	29055683	29055100	29056113	Waist-hip ratio	Up to 77,167 European ancestry individuals	ZNRF3, KREMEN1	ZNRF3			ENSG00000183579	NA	NA	rs4823006-A	rs4823006	3_prime_UTR_variant	0	0.57	1e-11	11	0.02	[NR] unit increase	N
2	176177905	176177607	176178638	Ovarian cancer	1,768 European ancestry cases, 2,354 European ancestry controls	HOXD1, HOXD3	HAGLROS, HAGLR			ENSG00000226363, ENSG00000224189	NA	NA	rs2072590-T	rs2072590	non_coding_transcript_exon_variant	0	NR	5e-14	13.301029995664	1.16	[1.12-1.21]	N
6	32107027	32106475	32107508	Age-related macular degeneration	893 European ancestry cases, 2,199 European ancestry controls	TNXB	TNXB, TNXB, TNXB, TNXB, TNXB, TNXB			ENSG00000168477, ENSG00000236236, ENSG00000206258, ENSG00000229353, ENSG00000233323, ENSG00000231608	NA	NA	rs12153855-C	rs12153855	intron_variant	0	0.011	1e-09	9	1.44	[1.28-1.63]	N
6	31973120	31972119	31973141	Idiopathic membranous nephropathy	556 European ancestry cases, 2,338 European ancestry controls	intergenic	STK19, STK19, STK19, STK19, STK19, STK19			ENSG00000234947, ENSG00000226257, ENSG00000204344, ENSG00000206342, ENSG00000236250, ENSG00000226033	NA	NA	rs389884-C	rs389884	non_coding_transcript_exon_variant	0	0.1148	8e-66	65.0969100130081	3.65	[NR]	N
6	31883457	31882678	31883696	Idiopathic membranous nephropathy	556 European ancestry cases, 2,338 European ancestry controls	EHMT2	EHMT2, EHMT2, EHMT2, EHMT2, EHMT2, EHMT2, EHMT2-AS1			ENSG00000236759, ENSG00000206376, ENSG00000227333, ENSG00000224143, ENSG00000204371, ENSG00000238134, ENSG00000237080	NA	NA	rs652888-C	rs652888	non_coding_transcript_exon_variant	0	0.2021	3e-46	45.5228787452803	2.71	[NR]	N
6	31133897	31132897	31133917	Idiopathic membranous nephropathy	556 European ancestry cases, 2,338 European ancestry controls	PSORS1C1	PSORS1C1, PSORS1C1, PSORS1C1, PSORS1C1, PSORS1C1, PSORS1C1			ENSG00000231094, ENSG00000233439, ENSG00000206458, ENSG00000233734, ENSG00000204540, ENSG00000235487	NA	NA	rs3130564-T	rs3130564	intron_variant	0	0.1934	1e-42	42	2.62	[NR]	N
6	32166733	32166461	32167481	Idiopathic membranous nephropathy	556 European ancestry cases, 2,338 European ancestry controls	EGFL8	EGFL8, EGFL8, EGFL8, EGFL8, EGFL8, PPT2-EGFL8			ENSG00000241404, ENSG00000239974, ENSG00000242038, ENSG00000243897, ENSG00000244444, ENSG00000258388	NA	NA	rs3096697-T	rs3096697	missense_variant	0	0.2054	1e-41	41	2.58	[NR]	N
6	32178715	32177950	32178970	Idiopathic membranous nephropathy	556 European ancestry cases, 2,338 European ancestry controls	RNF5	RNF5, RNF5, RNF5, RNF5, RNF5			ENSG00000228405, ENSG00000228907, ENSG00000183574, ENSG00000227277, ENSG00000204308	NA	NA	rs3134945-T	rs3134945	intron_variant	0	0.2049	2e-40	39.698970004336	2.54	[NR]	N
9	133256028	133255563	133256581	End-stage coagulation	2,100 European ancestry individuals	ABO	ABO, ABO			ENSG00000175164, ENSG00000281879	NA	NA	rs8176743-C	rs8176743	missense_variant	0	0.939	2e-17	16.698970004336	0.582	[0.45-0.72] unit decrease	N
13	113102226	113102102	113103121	End-stage coagulation	2,100 European ancestry individuals	F7/F10	MCF2L - F7	ENSG00000126217	ENSG00000057593		2484	3562	rs555212-G	rs555212	intergenic_variant	1	0.768	1e-15	15	0.367	[0.28-0.46] unit decrease	N
13	113098517	113097858	113098874	End-stage coagulation	2,100 European ancestry individuals	F7/F10	MCF2L			ENSG00000126217	NA	NA	rs10665-A	rs10665	3_prime_UTR_variant	0	0.878	2e-47	46.698970004336	0.847	[0.73-0.96] unit increase	N
13	113098850	113097858	113098874	End-stage coagulation	2,100 European ancestry individuals	F7/F10	MCF2L			ENSG00000126217	NA	NA	rs2181540-T	rs2181540	3_prime_UTR_variant	0	0.876	1e-46	46	0.834	[0.72-0.95] unit increase	N
13	113118393	113117979	113118994	End-stage coagulation	2,100 European ancestry individuals	F7/F10	F7			ENSG00000057593	NA	NA	rs6041-G	rs6041	intron_variant	0	0.892	2e-45	44.698970004336	0.877	[0.76-1] unit increase	N
21	36461009	36460873	36461890	Kidney stones	1,507 European ancestry cases, 34,033 European ancestry controls	CLDN14	CLDN14			ENSG00000159261	NA	NA	rs219780-C	rs219780	synonymous_variant	0	0.79	4e-12	11.397940008672	1.25	[1.17-1.33]	N
12	131091646	131091536	131092552	Height	929 Sorbian (founder/genetic isolate) individuals	GPR133	ADGRD1			ENSG00000111452	NA	NA	rs1569019-?	rs1569019	intron_variant	0	NR	5e-08	7.30102999566398	0.95	[0.61-1.29] cm increase	N
4	99792608	99792607	99793626	Response to antipsychotic treatment	421 European ancestry, 214 African American, and 103 cases	intergenic	NA - DAPP1		ENSG00000070190		NA	24219	rs11735070-?	rs11735070	intergenic_variant	1	0.338	1e-06	6	NA		N
16	83453866	83453455	83454476	Response to antipsychotic treatment	421 European ancestry, 214 African American, and 103 cases	CDH13	CDH13			ENSG00000140945	NA	NA	rs17216786-?	rs17216786	intron_variant	0	0.054	1e-06	6	NA		N
2	7007842	7006938	7007955	Response to antipsychotic treatment	421 European ancestry, 214 African American, and 103 cases	RNF144A	RNF144A			ENSG00000151692	NA	NA	rs6741819-?	rs6741819	intron_variant	0	0.305	2e-07	6.69897000433602	NA		N
1	147611315	147611114	147612130	Schizophrenia (negative symptoms)	1,774 European ancestry cases, 2,726 European ancestry controls	BCL9	BCL9			ENSG00000116128	NA	NA	rs583583-A	rs583583	intron_variant	0	0.28	6e-07	6.22184874961636	2022-03-01	[NR]	N
12	2620466	2620241	2621258	Warfarin maintenance dose	181 European ancestry individuals	CACNA1C	CACNA1C, CACNA1C			ENSG00000151067, ENSG00000285479	NA	NA	rs216013-?	rs216013	intron_variant	0	NR	9e-07	6.04575749056067	NA		N
21	39008323	39007990	39009007	Nicotine dependence	482 European ancestry cases, 466 European ancestry controls	NR	LINC01700 - NA	ENSG00000232837			30549	NA	rs2836823-T	rs2836823	intron_variant	1	0.40	2e-06	5.69897000433602	1.46	[1.23-1.73]	N
15	74727108	74726125	74727147	Coffee consumption	18,176 European ancestry individuals	CYP1A1, CYP1A2	CYP1A1 - CYP1A2	ENSG00000140465	ENSG00000140505		1572	21737	rs2470893-T	rs2470893	regulatory_region_variant	1	NR	2e-11	10.698970004336	0.0675	[0.05-0.09] unit increase	N
19	46704397	46703460	46704494	Chronic lymphocytic leukemia	505 European ancestry cases, 1,438 European ancestry controls	PRKD2, STRN4	PRKD2			ENSG00000105287	NA	NA	rs11083846-A	rs11083846	splice_region_variant	0	0.22	4e-09	8.39794000867204	1.35	[1.22-1.49]	N
6	411064	410165	411183	Chronic lymphocytic leukemia	505 European ancestry cases, 1,438 European ancestry controls	IRF4	IRF4			ENSG00000137265	NA	NA	rs872071-G	rs872071	3_prime_UTR_variant	0	0.54	2e-20	19.698970004336	1.54	[1.41- 1.69]	N
22	46025962	46025872	46026889	Dupuytrens disease 856 European ancestry cases, 2,836 European ancestry controls 20 40399796 AL049691.1, MAFB rs8124695-A rs8124695 intergenic_variant 1 0.1 8E-10 9.096910013008056 1.48 [1.30-1.68] NDupuytrens disease	856 European ancestry cases, 2,836 European ancestry controls	RP11-398F12.1, WNT7B	WNT7B - LINC00899	ENSG00000188064	ENSG00000231711		48800	13945	rs6519955-A	rs6519955	regulatory_region_variant	1	0.47	3e-33	32.5228787452803	1.54	[1.44-1.65]	N
12	2240418	2240241	2241260	Schizophrenia	2,111 European ancestry cases, 2,535 European ancestry controls	TCF4	CACNA1C, CACNA1C			ENSG00000151067, ENSG00000285479	NA	NA	rs17597926-?	rs4765905	intron_variant	0	NR	1e-07	7	1.36	[NR]	N
7	1964786	1963839	1964860	Schizophrenia	2,111 European ancestry cases, 2,535 European ancestry controls	SNX8, NUDT1, FTSJ2, MAD1L1	MAD1L1			ENSG00000002822	NA	NA	rs12666575-?	rs12666575	intron_variant	0	NR	2e-09	8.69897000433602	2022-12-01	[NR]	N
8	4356657	4355833	4356849	Schizophrenia	2,111 European ancestry cases, 2,535 European ancestry controls	CSMD1	CSMD1			ENSG00000183117	NA	NA	rs10503256-?	rs10503256	intron_variant	0	NR	9e-07	6.04575749056067	2022-01-01	[NR]	N
13	20635373	20634743	20635761	Schizophrenia, bipolar disorder and depression (combined)	402 European ancestry schizophrenia cases, 1,021 European ancestry bipolar I cases, 493 European ancestry bipolar II cases, 1,210 European ancestry MDD cases, 1,060 European ancestry controls	IFT88	IFT88			ENSG00000032742	NA	NA	rs7326068-A	rs7326068	intron_variant	0	0.19	3e-06	5.52287874528034	NA		N
6	29931900	29931699	29932724	Bipolar disorder and schizophrenia	2,111 European ancestry schizophrenia cases, 836 European ancestry bipolar disorder cases, 2,535 European ancestry controls	other genes, MHC	HLA-K - HLA-U	ENSG00000232708	ENSG00000228078		2668	2201	rs2524005-?	rs2524005	intron_variant	1	NR	5e-07	6.30102999566398	1.32	[NR]	N
17	40614034	40613979	40614997	Type 1 diabetes	7,514 European ancestry cases, 9,045 European ancestry controls	intergenic	CCR7 - SMARCE1	ENSG00000126353	ENSG00000073584		48562	10928	rs7221109-?	rs7221109	intergenic_variant	1	0.65	1e-09	9	2022-05-01	[0.99-1.12]	N
10	5630056	5629896	5630916	Breast cancer	3,016 African American cases, 2,745 African American controls		LASTR; No mapped genes; No mapped genes				NA	NA	rs4414128-?; rs2386661-?; rs17141741-?	rs4414128; rs2386661; rs17141741	intron_variant; intron_variant; intron_variant	NA	NR	5e-06	5.30102999566398	1.27	[1.14-1.39]	N
10	6430929	6430821	6431843	Type 1 diabetes	7,514 European ancestry cases, 9,045 European ancestry controls	PRKCQ	PRKCQ			ENSG00000065675	NA	NA	rs11258747-?	rs11258747	missense_variant	0	NR	1e-07	7	NA		N
21	42416077	42415632	42416649	Type 1 diabetes	7,514 European ancestry cases, 9,045 European ancestry controls	UBASH3A	UBASH3A			ENSG00000160185	NA	NA	rs11203203-?	rs11203203	intron_variant	0	NR	2e-09	8.69897000433602	NA		N
16	75213347	75212961	75213978	Type 1 diabetes	7,514 European ancestry cases, 9,045 European ancestry controls	intergenic	CTRB2 - CTRB1	ENSG00000168928	ENSG00000168925		6186	5641	rs7202877-G	rs7202877	intergenic_variant	1	0.10	3e-15	14.5228787452803	1.28	[1.17-1.41]	N
6	28354519	28353804	28354819	Pulmonary function	48,201 European ancestry individuals	ZKSCAN3, ZNF323	ZKSCAN3, ZSCAN31			ENSG00000189298, ENSG00000235109	NA	NA	rs6903823-G	rs6903823	intron_variant	0	0.21	2e-10	9.69897000433602	0.037	[0.025-0.049] unit decrease	N
1	16980180	16979429	16980445	Pulmonary function	48,201 European ancestry individuals	MFAP2	MFAP2			ENSG00000117122	NA	NA	rs2284746-G	rs2284746	intron_variant	0	0.52	8e-16	15.0969100130081	0.04	[0.030-0.050] unit decrease	N
16	58041378	58041025	58042043	Pulmonary function	48,201 European ancestry individuals	MMP15	MMP15			ENSG00000102996	NA	NA	rs12447804-T	rs12447804	intron_variant	0	0.21	4e-08	7.39794000867204	0.038	[0.024-0.052] unit decrease	N
2	238440721	238440419	238441434	Pulmonary function	48,201 European ancestry individuals	ASB1	ASB1			ENSG00000065802	NA	NA	rs3769124-G	rs3769124	intron_variant	0	NR	7e-08	7.15490195998574	0.047	[0.029-0.065] unit decrease	N
6	44097574	44096622	44097635	Major depressive disorder	Up to 2,256 European ancestry cases	MRPL14	SCIRT - MRPL14	ENSG00000237686	ENSG00000180992		22922	15877	rs7742824-A	rs7742824	intergenic_variant	1	0.224	9e-06	5.04575749056067	1.185	[1.11-1.26]	N
3	159926508	159925964	159926978	Major depressive disorder	Up to 2,256 European ancestry cases	IL12A, SCHIP1	IL12A-AS1			ENSG00000244040	NA	NA	rs6799788-G	rs6799788	intron_variant	0	0.2476976	1e-06	6	6268-01-01	[1.43-1.82]	N
9	133257522	133257089	133258103	Malaria	1,325 African ancestry, 828 African ancestry controls	ABO	ABO, ABO			ENSG00000175164, ENSG00000281879	NA	NA	rs8176719-G	rs8176719	frameshift_variant	0	0.37	4e-21	20.397940008672	1.48	[NR]	N
7	1234209	1233241	1234259	Renal function-related traits (BUN)	39,717 East Asian ancestry individuals	UNCX	UNCX			ENSG00000164853	NA	NA	rs10275044-T	rs10275044	intron_variant	0	0.34	4e-09	8.39794000867204	0.0069	[0.0046-0.0093] mg/dl increase	N
6	50818295	50817540	50818558	Renal function-related traits (BUN)	39,717 East Asian ancestry individuals	TFAP2B	TFAP2D - TFAP2B	ENSG00000008197	ENSG00000008196		45262	428	rs2206271-A	rs2206271	regulatory_region_variant	1	0.32	2e-07	6.69897000433602	0.0055	[0.0035-0.0075] mg/dl increase	N
6	31472892	31472443	31473461	Renal function-related traits (sCR)	42,257 East Asian, South Asian, and South East Asian ancestry individuals	MHC	HCP5, HCP5, HCP5			ENSG00000237105, ENSG00000206337, ENSG00000230389	NA	NA	rs3828890-G	rs3828890	intron_variant	0	0.11	3e-09	8.52287874528034	0.0069	[0.0046-0.0092] mg/dl increase	N
7	1245559	1245306	1246323	Renal function-related traits (sCR)	42,257 East Asian, South Asian, and South East Asian ancestry individuals	UNCX	UNCX - MICALL2	ENSG00000164853	ENSG00000164877		8233	182906	rs10277115-T	rs10277115	regulatory_region_variant	1	0.35	5e-11	10.301029995664	0.0052	[0.0036-0.0068] mg/dl increase	N
5	177367190	177367159	177368174	Renal function-related traits (sCR)	42,257 East Asian, South Asian, and South East Asian ancestry individuals	RGS14	RGS14			ENSG00000169220	NA	NA	rs12654812-A	rs12654812	intron_variant	0	0.36	5e-07	6.30102999566398	0.0036	[0.0022-0.0050] mg/dl increase	N
11	64696613	64695758	64696774	Renal function-related traits (urea)	21,417 East Asian ancestry individuals	SLC22A12	NRXN2			ENSG00000110076	NA	NA	rs504915-T	rs504915	intron_variant	0	0.82	3e-63	62.5228787452803	0.2251	[0.20-0.25] mg/dl increase	N
9	134548682	134548181	134549196	Central corneal thickness	1,644 Latino individuals	COL5A1, RXRA	NA - COL5A1		ENSG00000130635		NA	93121	rs1536482-G	rs1536482	intergenic_variant	1	0.73	6e-08	7.22184874961636	0.22	unit decrease	N
10	79274913	79274108	79275121	Multiple sclerosis	5,545 European ancestry cases, 12,153 European ancestry controls	ZMIZ1	ZMIZ1			ENSG00000108175	NA	NA	rs1250542-A	rs1250542	intron_variant	0	0.37	4e-07	6.39794000867204	1.15	[NR]	N
16	11312946	11312293	11313307	Multiple sclerosis	5,545 European ancestry cases, 12,153 European ancestry controls	TNP2, PRM3, PRM2, PRM1, C16orf75	RMI2			ENSG00000175643	NA	NA	rs7191700-C	rs7191700	intron_variant	0	0.67	6e-07	6.22184874961636	1.15	[NR]	N
7	100889133	100888804	100889823	Resting heart rate	38,991 European ancestry individuals	UFSP1	UFSP1			ENSG00000176125	NA	NA	rs12666989-C	rs12666989	missense_variant	0	0.18	2e-08	7.69897000433602	7	[4.63-9.37] ms decrease	N
1	207955377	207955303	207956317	Resting heart rate	38,991 European ancestry individuals	CD34	CD34 - LINC02767	ENSG00000174059	ENSG00000284237		43975	3915	rs2745967-G	rs2745967	intergenic_variant	1	0.37	7e-08	7.15490195998574	2022-04-05	[3.48-7.32] ms increase	N
14	23396676	23395836	23396856	Resting heart rate	38,991 European ancestry individuals	MYH6	MYH6			ENSG00000197616	NA	NA	rs452036-A	rs452036	intron_variant	0	0.36	4e-14	13.397940008672	2022-08-07	[5.84-9.76] ms decrease	N
19	48703160	48702345	48703366	Vitamin B12 levels	1,658 European ancestry female individuals	FUT2	FUT2			ENSG00000176920	NA	NA	rs492602-A	rs492602	synonymous_variant	0	0.51	5e-17	16.301029995664	0.09	[0.070-0.110] unit decrease	N
1	207955720	207955303	207956317	Heart rate	85,787 European ancestry individuals, 6,568 Indian Asian ancestry indiviudals	CD34	CD34 - LINC02767	ENSG00000174059	ENSG00000284237		44318	3572	rs11578508-A	rs11578508	intergenic_variant	1	0.665	4e-10	9.39794000867204	0.51	[0.39-0.63] unit increase	N
19	38697472	38696851	38697887	Heart rate	85,787 European ancestry individuals, 6,568 Indian Asian ancestry indiviudals	ACTN4	ACTN4, ACTN4			ENSG00000130402, ENSG00000282844	NA	NA	rs11083475-G	rs11083475	intron_variant	0	0.537	2e-06	5.69897000433602	NA		N
17	78308429	78307629	78308645	Blood trace element (Se levels)	5477 European ancestry individuals	BIRC5, SOCS3	LINC01993 - SOCS3	ENSG00000204277	ENSG00000184557		29937	48349	rs8081523-?	rs8081523	regulatory_region_variant	1	NR	5e-06	5.30102999566398	0.13	[0.075-0.185] unit increase	N
19	49834979	49834520	49835541	Blood trace element (Se levels)	5477 European ancestry individuals	MED25	MED25			ENSG00000104973	NA	NA	rs2017698-?	rs2017698	splice_region_variant	0	NR	1e-07	7	0.492	[0.31-0.67] unit increase	N
21	43058387	43057416	43058435	Blood trace element (Se levels)	5477 European ancestry individuals	CBS	CBS			ENSG00000160200	NA	NA	rs6586282-?	rs6586282	intron_variant	0	NR	5e-06	5.30102999566398	0.117	[0.068-0.166] unit increase	N
4	5928306	5927847	5928902	Blood trace element (Zn levels)	2,603 European ancestry individuals	CRMP1, FLJ46481	C4orf50			ENSG00000181215	NA	NA	rs4333127-?	rs4333127	intron_variant	0	NR	3e-06	5.52287874528034	0.218	[0.13-0.31] unit increase	N
22	27982484	27981790	27982809	Obesity	520 European ancestry cases, 540 European ancestry controls	PITPNB	TTC28-AS1, TTC28			ENSG00000235954, ENSG00000100154	NA	NA	rs5762430-?	rs5762430	missense_variant	0	NR	7e-07	6.15490195998574	NA		N
5	173237160	173236258	173237279	Heart rate	85,787 European ancestry individuals, 6,568 Indian Asian ancestry indiviudals	NKX2-5	NKX2-5 - Y_RNA	ENSG00000183072	ENSG00000200361		1849	17030	rs6882776-G	rs6882776	regulatory_region_variant	1	0.68	2e-12	11.698970004336	0.301	[0.20-0.40] unit increase	N
2	223053265	223052654	223053670	Acute lymphoblastic leukemia (childhood)	317 European ancestry cases, 17,958 European ancestry controls	KCNE4	KCNE4			ENSG00000152049	NA	NA	rs12621643-T	rs12621643	missense_variant	0	0.28	3e-06	5.52287874528034	1.48	[1.20-1.70]	N
12	99423064	99423023	99424041	Response to antipsychotic treatment	494 European ancestry cases, 244 African American and other ancestry cases	ANKS1B	ANKS1B			ENSG00000185046	NA	NA	rs7968606-?	rs7968606	intron_variant	0	NR	3e-07	6.52287874528034	10	[NR] % variance	N
11	64589600	64589308	64590335	Uric acid levels	12,328 European ancestry males, 15,813 European ancestry females	SLC22A12	SLC22A11 - SLC22A12	ENSG00000168065	ENSG00000197891		16725	1041	rs505802-T	rs505802	intergenic_variant	1	0.70	2e-09	8.69897000433602	0.06	[0.038-0.074] mg/dl decrease	N
2	31241963	31241800	31242813	Mean platelet volume	4,627 European ancestry individuals	EHD3	EHD3			ENSG00000013016	NA	NA	rs647316-A	rs647316	intron_variant	0	NR	3e-11	10.5228787452803	0.01	[0.006-0.014] fl increase	N
12	114942588	114942381	114943395	Alzheimers disease 513 African American cases, 496 African American controls 7 147200311 CNTNAP2 CNTNAP2 ENSG00000174469 rs10273775-G rs10273775 intron_variant 0 0.42 9E-6 5.045757490560675 1.52 [1.27-1.84] NAlzheimers disease	513 African American cases, 496 African American controls	intergenic					NA	NA	rs10850408-?	rs10850408	intergenic_variant	1	NR	9e-07	6.04575749056067	1.59	[1.32-1.92]	N
11	112180446	112180117	112181133	Interleukin-18 levels	1,523 European ancestry female individuals	BCO2	BCO2			ENSG00000197580	NA	NA	rs2115763-T	rs2115763	intron_variant	0	0.33	4e-09	8.39794000867204	NA		N
13	40535292	40534949	40535969	Central corneal thickness	1,445 European ancestry individuals	FOXO1	LINC00598			ENSG00000215483	NA	NA	rs2755237-A	rs2755237	intron_variant	0	NR	1e-08	8	0.17	[0.11-0.23] unit increase	N
16	88264518	88264440	88265455	Central corneal thickness	1,445 European ancestry individuals	BANP, ZNF469	LINC02182 - NA	ENSG00000260420			69301	NA	rs12447690-G	rs12447690	intron_variant	1	0.38	6e-22	21.2218487496164	0.16	[0.13-0.19] unit decrease	N
10	33005847	33005254	33006270	Depression (quantitative trait)	3,972 Sardinian individuals, 839 European ancestry individuals	ITGB1	ITGB1-DT			ENSG00000229656	NA	NA	rs11009175-A	rs11009175	intron_variant	0	0.17	5e-06	5.30102999566398	0.16	[NR] unit increase	N
19	4717660	4716765	4717781	Interstitial lung disease	1,161 European ancestry cases, 4,683 European ancestry controls	DPP9	DPP9			ENSG00000142002	NA	NA	rs12610495-G	rs12610495	missense_variant	0	0.29	2e-12	11.698970004336	1.29	[1.18-1.41]	N
20	3204477	3203904	3204959	Response to hepatitis C treatment	303 Japanese ancestry cases	DDRGK1	DDRGK1			ENSG00000198171	NA	NA	rs11697186-T	rs11697186	intron_variant	0	0.15	5e-17	16.301029995664	2022-05-04	[3.10-6.50]	N
11	8640969	8640200	8641215	Obesity	93,015 European ancestry overweight individuals, 32,858 European ancestry class I obese individuals, 9,889 European ancestry class II obese individuals, 2,896 European ancestry class III obese individuals, up to 65,840 European ancestry controls	RPL27A	TRIM66			ENSG00000166436	NA	NA	rs11042023-C	rs11042023	missense_variant	0	0.65	1e-11	11	2022-07-01	[NR]	N
2	624034	623897	624915	Obesity	93,015 European ancestry overweight individuals, 32,858 European ancestry class I obese individuals, 9,889 European ancestry class II obese individuals, 2,896 European ancestry class III obese individuals, up to 65,840 European ancestry controls	TMEM18	LINC01875 - TMEM18	ENSG00000225942	ENSG00000151353		77367	39843	rs6711012-C	rs6711012	intergenic_variant	1	0.82	3e-40	39.5228787452803	1.18	[NR]	N
17	80617311	80617308	80618324	Obesity	93,015 European ancestry overweight individuals, 32,858 European ancestry class I obese individuals, 9,889 European ancestry class II obese individuals, 2,896 European ancestry class III obese individuals, up to 65,840 European ancestry controls	RPTOR	RPTOR			ENSG00000141564	NA	NA	rs7503807-A	rs7503807	intron_variant	0	0.57	2e-08	7.69897000433602	2022-04-01	[NR]	N
2	24927427	24926537	24927555	Obesity	93,015 European ancestry overweight individuals, 32,858 European ancestry class I obese individuals, 9,889 European ancestry class II obese individuals, 2,896 European ancestry class III obese individuals, up to 65,840 European ancestry controls	ADCY3, POMC	ADCY3 - DNAJC27	ENSG00000138031	ENSG00000115137		7190	16209	rs10182181-G	rs10182181	intergenic_variant	1	0.46	1e-17	17	2022-08-01	[NR]	N
2	624678	623897	624915	Body mass index	7,962 European ancestry high body mass index individuals, 8,106 European ancestry low body mass index individuals	TMEM18	LINC01875 - TMEM18	ENSG00000225942	ENSG00000151353		78011	39199	rs2903492-A	rs2903492	intergenic_variant	1	0.83	6e-15	14.2218487496164	1.26	[NR]	N
17	48643203	48642248	48643266	Cognitive performance	Up to 1,295 individuals	AC103702.3	HOXB-AS4 - LINC02086	ENSG00000242207	ENSG00000244649		8271	3720	rs2326017-?	rs2326017	intron_variant	1	0.2985	3e-07	6.52287874528034	NA		N
11	77112438	77112006	77113023	Cognitive performance	Up to 1,295 individuals	CAPN5	CAPN5			ENSG00000149260	NA	NA	rs3781684-?	rs3781684	intron_variant	0	0.1135	7e-06	5.15490195998574	NA		N
15	68600650	68600548	68601564	Cognitive performance	Up to 1,295 individuals	CORO2B	CORO2B			ENSG00000103647	NA	NA	rs11856323-?	rs11856323	intron_variant	0	0.07883	1e-07	7	NA		N
1	16066862	16065901	16066921	Cognitive performance	Up to 1,295 individuals	FAM131C	FAM131C			ENSG00000185519	NA	NA	rs9442235-?	rs9442235	intron_variant	0	0.4154	6e-06	5.22184874961636	NA		N
17	77215126	77214555	77215605	Cognitive performance	Up to 1,295 individuals	SEC14L1	SEC14L1			ENSG00000129657	NA	NA	rs3744064-?	rs3744064	3_prime_UTR_variant	0	0.03053	7e-07	6.15490195998574	NA		N
7	2720161	2719709	2720730	Height	8,097 European ancestry tall individuals, 8,099 European ancestry short individuals	AMZ1	AMZ1			ENSG00000174945	NA	NA	rs798554-C	rs798554	intron_variant	0	0.68	4e-23	22.397940008672	1.24	[NR]	N
1	5647756	5647023	5648038	Metabolite levels (MHPG)	up to 398 European ancestry individuals	AK125078					NA	NA	rs4845812-T	rs4845812	intron_variant	1		5e-06	5.30102999566398	0.2917	unit decrease	N
9	129587318	129586518	129587535	Metabolite levels (HVA/5-HIAA ratio)	up to 398 European ancestry individuals	BC037833	LINC00963 - NTMT1	ENSG00000204054	ENSG00000148335		73631	21566	rs73628692-T	rs73628692	regulatory_region_variant	1		7e-06	5.15490195998574	0.2144	unit increase	N
20	40810843	40810570	40811587	Metabolite levels (HVA-5-HIAA Factor score)	up to 398 European ancestry individuals	intergenic	NA - RNA5SP484		ENSG00000238908		NA	43276	rs4812466-T	rs4812466	intergenic_variant	1		6e-06	5.22184874961636	0.2258	unit increase	N
12	110912851	110912678	110913691	Coronary heart disease	2,123 Korean ancestry cases, 3,591 Korean ancestry controls	MYL2	MYL2			ENSG00000111245	NA	NA	rs3782889-C	rs3782889	intron_variant	0	0.21	4e-14	13.397940008672	1.26	[1.19-1.34]	N
18	76389985	76389012	76390032	Longevity	1,173 individuals	ZNF516	ZNF516			ENSG00000101493	NA	NA	rs4891159-?	rs4891159	intron_variant	0	NR	1e-06	6	NA		N
20	61637438	61636735	61637756	Longevity	1,173 individuals	CDH4	CDH4, CDH4			ENSG00000280641, ENSG00000179242	NA	NA	rs2024714-?	rs2024714	intron_variant	0	NR	1e-06	6	NA		N
13	98474049	98473986	98475004	Longevity	1,173 individuals	STK24	STK24			ENSG00000102572	NA	NA	rs9517320-?	rs9517320	intron_variant	0	NR	1e-06	6	NA		N
7	999367	999224	1000244	Longevity	1,173 individuals	C7orf50	C7orf50			ENSG00000146540	NA	NA	rs10256972-?	rs10256972	intron_variant	0	NR	1e-06	6	NA		N
4	1371339	1370653	1371678	Longevity	1,173 individuals	RP11-1244E8.1	UVSSA			ENSG00000163945	NA	NA	rs13118159-?	rs13118159	intron_variant	0	NR	1e-06	6	NA		N
16	2047157	2047067	2048082	Longevity	1,173 individuals	NTHL1	NTHL1			ENSG00000065057	NA	NA	rs2516739-?	rs2516739	non_coding_transcript_exon_variant	0	NR	1e-06	6	NA		N
9	134812936	134812257	134813349	Longevity	1,173 individuals	COL5A1	COL5A1			ENSG00000130635	NA	NA	rs7874142-?	rs7874142	intron_variant	0	NR	1e-06	6	NA		N
17	81288009	81287715	81288728	Longevity	1,173 individuals	SLC38A10	SLC38A10			ENSG00000157637	NA	NA	rs10445407-?	rs10445407	intron_variant	0	NR	1e-06	6	NA		N
11	17774564	17773771	17774784	Opioid sensitivity	1,383 European ancestry cases, 996 European ancestry controls, 683 African American cases, 2,635 African American controls	KCNC1	KCNC1			ENSG00000129159	NA	NA	rs60349741-?	rs60349741	3_prime_UTR_variant	0	0.06	5e-07	6.30102999566398	NA		N
18	79864479	79863560	79864578	Opioid sensitivity	1,383 European ancestry cases, 996 European ancestry controls, 683 African American cases, 2,635 African American controls	KCNG2	KCNG2			ENSG00000178342	NA	NA	rs62103177-?	rs62103177	intron_variant	0	0.06	4e-10	9.39794000867204	NA		N
5	177357511	177357041	177358065	Multiple sclerosis	9,772 European ancestry cases, 16,849 European ancestry controls	RGS14	LMAN2 - RGS14	ENSG00000169223	ENSG00000169220		5843	413	rs4075958-A	rs4075958	TF_binding_site_variant	1	NR	5e-07	6.30102999566398	2022-09-01	[1.08-1.11]	N
5	134110884	134109968	134111000	Multiple sclerosis	9,772 European ancestry cases, 16,849 European ancestry controls	TCF7	NA - TCF7		ENSG00000081059		NA	3797	rs756699-A	rs756699	intergenic_variant	1	NR	6e-07	6.22184874961636	2022-12-01	[1.1-1.14]	N
20	63778360	63778024	63779040	Multiple sclerosis	9,772 European ancestry cases, 16,849 European ancestry controls	ZBTB46	ZBTB46			ENSG00000130584	NA	NA	rs6062314-A	rs6062314	intron_variant	0	NR	1e-07	7	1.16	[1.14-1.19]	N
6	396321	395641	396656	Progressive supranuclear palsy	1,069 European ancestry cases, 2,958 European ancestry controls, 45 cases, 329 controls	IRF4	IRF4			ENSG00000137265	NA	NA	rs12203592-?	rs12203592	intron_variant	0	0.19	6e-15	14.2218487496164	1.48	[1.34-1.63]	N
19	18021731	18020765	18021805	Pulmonary function in asthmatics	1,544 European ancestry individuals	IL12RB1	ARRDC2 - RPS18P13	ENSG00000105643	ENSG00000243455		7629	26906	rs12984174-T	rs12984174	regulatory_region_variant	1	0.87	9e-06	5.04575749056067	0.26	[NR] unit decrease	N
19	5834201	5834162	5835181	Tumor biomarkers	3,451 Han Chinese ancestry individuals	FUT6	FUT6			ENSG00000156413	NA	NA	rs17271883-G	rs17271883	intron_variant	0	0.38	5e-132	131.301029995664	0.282	[0.20-0.37] U/ml increase	N
9	133255801	133255563	133256581	Tumor biomarkers	3,451 Han Chinese ancestry individuals	ABO	ABO, ABO			ENSG00000175164, ENSG00000281879	NA	NA	rs8176749-T	rs8176749	synonymous_variant	0	0.18	7e-105	104.154901959986	0.205	[0.18-0.23] ng/ml increase	N
21	41326980	41326002	41327021	Tumor biomarkers	3,451 Han Chinese ancestry individuals	FAM3B	FAM3B			ENSG00000183844	NA	NA	rs441810-G	rs441810	intron_variant	0	0.24	3e-22	21.5228787452803	0.069	[0.040-0.098] ng/ml increase	N
11	3007859	3007043	3008062	Calcium levels	39,400 European ancestry individuals	CARS	CARS1, CARS1			ENSG00000278191, ENSG00000110619	NA	NA	rs7481584-A	rs7481584	non_coding_transcript_exon_variant	0	0.3	1e-10	10	0.018	[0.012-0.024] unit decrease	N
6	49414480	49413470	49414490	Homocysteine levels	44,147 European ancestry individuals	MUT	EEF1A1P42 - MMUT	ENSG00000277043	ENSG00000146085		54060	15880	rs9369898-A	rs9369898	intergenic_variant	1	0.62	2e-10	9.69897000433602	0.0449	[0.031-0.059] unit increase	N
16	89641688	89640780	89641794	Homocysteine levels	44,147 European ancestry individuals	DPEP1	CHMP1A			ENSG00000131165	NA	NA	rs154657-A	rs154657	intron_variant	0	0.47	2e-43	42.698970004336	0.0963	[0.083-0.11] unit increase	N
21	43066854	43065843	43066858	Homocysteine levels	44,147 European ancestry individuals	CBS	CBS			ENSG00000160200	NA	NA	rs234709-T	rs234709	intron_variant	0	0.45	4e-24	23.397940008672	0.0718	[0.058-0.086] unit decrease	N
10	17114152	17113625	17114638	Homocysteine levels	44,147 European ancestry individuals	CUBN	CUBN			ENSG00000107611	NA	NA	rs1801222-A	rs1801222	missense_variant	0	0.34	8e-10	9.09691001300806	0.0453	[0.032-0.059] unit increase	N
21	43067294	43066881	43067903	Homocysteine levels	44,147 European ancestry individuals	CBS	CBS			ENSG00000160200	NA	NA	rs2851391-T	rs2851391	intron_variant	0	0.47	2e-12	11.698970004336	0.056	[0.04-0.072] unit increase	N
7	140002794	140002114	140003129	Acute lymphoblastic leukemia (childhood)	1,268 European, South Asian, East Asian, African American/Afro-Caribbean, Hispanic and other ancestry cases	TBXAS1	TBXAS1			ENSG00000059377	NA	NA	rs17837497-A	rs17837497	intron_variant	0	0.016	2e-06	5.69897000433602	2.34	[1.65-3.31]	N
9	90801254	90801086	90802104	Multiple sclerosis	9,772 European ancestry cases, 16,849 European ancestry controls	SYK	OR7E108P - SYK	ENSG00000270432	ENSG00000165025		49024	533	rs290986-A	rs290986	regulatory_region_variant	1	NR	9e-07	6.04575749056067	2022-01-01	[1.08-1.12]	N
19	6668961	6668452	6669477	Multiple sclerosis	9,772 European ancestry cases, 16,849 European ancestry controls	TNFSF14	TNFSF14			ENSG00000125735	NA	NA	rs1077667-G	rs1077667	intron_variant	0	NR	9e-14	13.0457574905607	1.16	[1.14-1.18]	N
19	18193890	18192902	18193918	Multiple sclerosis	9,772 European ancestry cases, 16,849 European ancestry controls	MPV17L2	MPV17L2			ENSG00000254858	NA	NA	rs874628-A	rs874628	missense_variant	0	NR	1e-08	8	2022-11-01	[1.09-1.12]	N
9	136371144	136370328	136371343	Monocyte chemoattractant protein-1 levels	815 Hispanic children	CARD9	CARD9			ENSG00000187796	NA	NA	rs34971035-?	rs34971035	splice_region_variant	0	NR	5e-08	7.30102999566398	NA		N
1	155957961	155957205	155958226	Amyotrophic lateral sclerosis (age of onset)	4,243 European ancestry cases	ARHGEF2	ARHGEF2			ENSG00000116584	NA	NA	rs2364403-A	rs2364403	intron_variant	0	0.2	1e-06	6	NA		N
8	20130192	20129532	20130546	Amyotrophic lateral sclerosis (age of onset)	4,243 European ancestry cases	intergenic	RPL30P9 - SLC18A1	ENSG00000242709	ENSG00000036565		16520	14663	rs10503672-T	rs10503672	regulatory_region_variant	1	0.26	3e-06	5.52287874528034	NA		N
4	189202164	189201919	189202938	Amyotrophic lateral sclerosis	4,243 European ancestry cases, 5,112 European ancestry controls	intergenic					NA	NA	rs7665939-?	rs7665939	intron_variant	1	0.11	9e-06	5.04575749056067	2346-01-01	[1.11-1.39]	N
10	131940830	131939868	131940882	Amyotrophic lateral sclerosis in C9orf72 mutation positive individuals	up to 4,243 European ancestry cases, up to 5,112 European ancestry controls	PPP2R2D	PPP2R2D			ENSG00000175470	NA	NA	rs10870270-?	rs10870270	non_coding_transcript_exon_variant	0	0.24	9e-06	5.04575749056067	2022-02-01	[1.11-1.31]	N
19	50217817	50217222	50218240	Disc degeneration (lumbar)	4,683 European ancestry individuals	MYH14	MYH14			ENSG00000105357	NA	NA	rs4802666-A	rs4802666	intron_variant	0	0.27	5e-06	5.30102999566398	0.13	[0.073-0.187] unit decrease	N
10	3112981	3112354	3113369	Disc degeneration (lumbar)	4,683 European ancestry individuals	PFKP	PFKP			ENSG00000067057	NA	NA	rs7896691-C	rs7896691	intron_variant	0	0.10	2e-06	5.69897000433602	0.17	[0.10-0.24] unit increase	N
16	580665	580585	581608	Disc degeneration (lumbar)	4,683 European ancestry individuals	PIGQ	PIGQ			ENSG00000007541	NA	NA	rs1981483-A	rs1981483	non_coding_transcript_exon_variant	0	0.42	4e-06	5.39794000867204	0.11	[0.065-0.155] unit increase	N
16	611335	610552	611567	Disc degeneration (lumbar)	4,683 European ancestry individuals	RAB40C	RAB40C			ENSG00000197562	NA	NA	rs7204439-C	rs7204439	intron_variant	0	0.42	4e-06	5.39794000867204	0.11	[0.065-0.155] unit increase	N
16	587212	586800	587818	Disc degeneration (lumbar)	4,683 European ancestry individuals	intergenic	PIGQ - RAB40C	ENSG00000007541	ENSG00000197562		3103	2145	rs2017567-C	rs2017567	intergenic_variant	1	0.42	9e-06	5.04575749056067	0.1	[0.059-0.141] unit increase	N
6	32894830	32894234	32895250	Disc degeneration (lumbar)	4,683 European ancestry individuals	intergenic	PPP1R2P1 - HLA-Z	ENSG00000223939	ENSG00000237871		14982	1586	rs3749982-A	rs3749982	TF_binding_site_variant	1	0.10	1e-07	7	0.19	[0.12-0.26] unit increase	N
10	6530263	6529869	6530888	Body mass index in asthmatics	1,881 European ancestry children, 810 children, 2,643 European ancestry adult individuals, 817 adult individuals	PRKCQ	PRKCQ			ENSG00000065675	NA	NA	rs11259403-C	rs11259403	intron_variant	0	0.33	7e-06	5.15490195998574	NA		N
6	33579060	33578710	33579724	Chronic lymphocytic leukemia	1,121 European ancestry cases, 3,745 European ancestry controls	BAK1	BAK1, GGNBP1			ENSG00000030110, ENSG00000204188	NA	NA	rs210142-C	rs210142	intron_variant	0	0.70	9e-16	15.0457574905607	2022-04-01	[1.25-1.57]	N
20	63678486	63678069	63679085	Glioma	1,856 European ancestry cases, 4,955 European ancestry controls	TNFRSF6B, RTEL1	RTEL1-TNFRSF6B, RTEL1			ENSG00000026036, ENSG00000258366	NA	NA	rs6010620-G	rs6010620	intron_variant	0	.771	1e-10	10	1.43	[1.28-1.59]	N
12	6829708	6828767	6829798	Response to Vitamin E supplementation	2,112 European ancestry individuals	CD4, LEPREL2, GNB3	P3H3, GPR162			ENSG00000110811, ENSG00000250510	NA	NA	rs3741920-T	rs3741920	non_coding_transcript_exon_variant	0	0.16	4e-06	5.39794000867204	0.04	[0.020-0.060] mg/L decrease	N
15	28111713	28111071	28112093	Vitiligo	418 European ancestry cases, 2,810 European ancestry controls	HERC2, OCA2	HERC2, HERC2			ENSG00000276802, ENSG00000128731	NA	NA	rs1129038-C	rs1129038	3_prime_UTR_variant	0	0.27	4e-08	7.39794000867204	1.22	[NR]	N
22	41361643	41361381	41362394	Vitiligo	418 European ancestry cases, 2,810 European ancestry controls	TOB2	ZC3H7B - TEF	ENSG00000100403	ENSG00000167074		1496	5690	rs4822024-G	rs4822024	intergenic_variant	1	0.79	7e-10	9.15490195998574	1.28	[NR]	N
10	113721259	113721084	113722100	Vitiligo	418 European ancestry cases, 2,810 European ancestry controls	CASP7	CASP7			ENSG00000165806	NA	NA	rs3814231-G	rs3814231	intron_variant	0	0.75	4e-08	7.39794000867204	1.23	[NR]	N
4	10725229	10724967	10725981	Vitiligo	418 European ancestry cases, 2,810 European ancestry controls	CLNK	CLNK - LINC02498	ENSG00000109684	ENSG00000283083		40461	12329	rs16872571-C	rs16872571	intergenic_variant	1	0.56	2e-08	7.69897000433602	1.21	[NR]	N
8	132917672	132916886	132917914	Vitiligo	418 European ancestry cases, 2,810 European ancestry controls	SLA	TG			ENSG00000042832	NA	NA	rs853308-G	rs853308	intron_variant	0	0.48	2e-08	7.69897000433602	2022-02-01	[NR]	N
18	12779948	12779400	12780416	Crohns disease 1,748 European ancestry cases, 2,938 European ancestry controls 5 150860514 IRGM IRGM ENSG00000237693 rs1000113-T rs1000113 intron_variant 0 0.07 3E-7 6.522878745280337 1.54 [1.31-1.82] NCrohns disease	1,748 European ancestry cases, 2,938 European ancestry controls	PTPN2	LINC01882 - PTPN2	ENSG00000260302	ENSG00000175354		3808	5530	rs2542151-G	rs2542151	intergenic_variant	1	0.16	2e-07	6.69897000433602	2022-03-01	[1.14-1.48]	N
14	104042739	104041878	104042895	Bipolar disorder	1,868 European ancestry cases, 2,938 European ancestry controls	NR	TDRD9			ENSG00000156414	NA	NA	rs11622475-C	rs11622475	intron_variant	0	0.70	8e-06	5.09691001300806	1.13	[0.89-1.44]	N
21	41139991	41138995	41140027	Rheumatoid arthritis	1,860 European ancestry cases, 2,938 European ancestry controls	NR	NA - LINC00323		ENSG00000226496		NA	1502	rs2837960-G	rs2837960	regulatory_region_variant	1	0.17	2e-06	5.69897000433602	2022-05-01	[0.93-1.20]	N
3	55279372	55279243	55280256	Type 2 diabetes	1,924 European ancestry cases, 2,938 European ancestry controls	NR	LINC02030			ENSG00000240708	NA	NA	rs358806-?	rs358806	intron_variant	0	0.80	3e-06	5.52287874528034	1.16	[1.03-1.33]	N
12	56076841	56076088	56077108	Type 1 diabetes	1,963 European ancestry cases, 2,938 European ancestry controls	ERBB3	ERBB3			ENSG00000065361	NA	NA	rs11171739-C	rs11171739	5_prime_UTR_variant	0	0.42	1e-11	11	1.34	[1.17-1.54]	N
10	68232096	68231083	68232149	Optic disc area	2,132 Indian ancestry individuals, 2,313 Malay ancestry individuals	ATOH7	ATOH7			ENSG00000179774	NA	NA	rs7916697-A	rs7916697	5_prime_UTR_variant	0	NR	2e-15	14.698970004336	0.0938	[NR] mm2 decrease	N
16	30624338	30623886	30624905	Systemic lupus erythematosus	1,047 Han Chinese ancestry cases, 1,205 Han Chinese ancestry controls	NR	ZNF689 - PRR14	ENSG00000156853	ENSG00000156858		326	26379	rs7186852-A	rs7186852	non_coding_transcript_exon_variant	1	0.08	3e-07	6.52287874528034	1.29	[1.17-1.42]	N
2	33476823	33475837	33476864	Systemic lupus erythematosus	1,047 Han Chinese ancestry cases, 1,205 Han Chinese ancestry controls	RASGRP3	RASGRP3			ENSG00000152689	NA	NA	rs13385731-A	rs13385731	intron_variant	0	0.85	1e-15	15	1.43	[1.32-1.56]	N
6	106120159	106119251	106120264	Systemic lupus erythematosus	1,047 Han Chinese ancestry cases, 1,205 Han Chinese ancestry controls	PRDM1, ATG5	ATG5			ENSG00000057663	NA	NA	rs548234-G	rs548234	intron_variant	0	0.26	5e-12	11.301029995664	1.25	[1.17-1.33]	N
3	128319530	128319422	128320436	Prostate cancer	Up to 1,968 European ancestry cases, 35,382 European ancestry controls	intergenic	EEFSEC			ENSG00000132394	NA	NA	rs10934853-A	rs10934853	intron_variant	0	0.28	3e-10	9.52287874528034	2022-12-01	[1.08-1.16]	N
6	31605179	31604995	31606010	IgG glycosylation	2,247 European ancestry individuals	NR	NCR3 - UQCRHP1	ENSG00000237808	ENSG00000229189		12173	5904	rs2844479-C	rs2844479	intergenic_variant	1	0.393054780607685	7e-06	5.15490195998574	0.1476	[0.083-0.212] unit increase	N
4	37649533	37648899	37649914	IgG glycosylation	2,247 European ancestry individuals	NR	RELL1			ENSG00000181826	NA	NA	rs2292298-G	rs2292298	intron_variant	0	0.360936488423865	4e-06	5.39794000867204	0.1504	[0.086-0.215] unit decrease	N
20	17848636	17848232	17849247	IgG glycosylation	2,247 European ancestry individuals	NR	NA - RNU6-192P		ENSG00000212555		NA	55126	rs2745851-G	rs2745851	regulatory_region_variant	1	0.639234834372217	6e-07	6.22184874961636	0.1618	[0.098-0.225] unit increase	N
1	24970252	24969345	24970362	IgG glycosylation	2,247 European ancestry individuals	NR	RUNX3 - MIR4425	ENSG00000020633	ENSG00000264371		5131	53251	rs10751776-C	rs10751776	non_coding_transcript_exon_variant	1	0.54112898484173	7e-06	5.15490195998574	0.1484	[0.084-0.213] unit increase	N
22	23828809	23828331	23829347	IgG glycosylation	2,247 European ancestry individuals	SMARCB1, DERL3	SMARCB1, SMARCB1			ENSG00000099956, ENSG00000275837	NA	NA	rs2186369-G	rs2186369	intron_variant	0	0.189823636647347	2e-08	7.69897000433602	0.2336	[0.15-0.32] unit decrease	N
22	39463164	39462435	39463452	IgG glycosylation	2,247 European ancestry individuals	MGAT3, TAB1, CACNA1I, SYNGR1	MGAT3			ENSG00000128268	NA	NA	rs909674-C	rs909674	intron_variant	0	0.299323467231387	9e-06	5.04575749056067	0.151	[0.084-0.218] unit increase	N
1	2274142	2273508	2274534	IgG glycosylation	2,247 European ancestry individuals	NR	SKI			ENSG00000157933	NA	NA	rs12045693-C	rs12045693	intron_variant	0	0.573032700580098	3e-06	5.52287874528034	0.1539	[0.089-0.219] unit decrease	N
17	39175092	39175017	39176032	IgG glycosylation	2,247 European ancestry individuals	NR	CACNB1			ENSG00000067191	NA	NA	rs523516-T	rs523516	3_prime_UTR_variant	0	0.176237627398483	4e-06	5.39794000867204	0.1916	[0.11-0.27] unit decrease	N
16	29874126	29873550	29874569	Anthropometric traits	898 Korculan (founder/genetic isolate) individuals	SEZ6L2	SEZ6L2			ENSG00000174938	NA	NA	rs4787483-?	rs4787483	intron_variant	0	0.34	2e-06	5.69897000433602	0.16	[0.09-0.23] mm increase	N
10	121185572	121184847	121185866	Adiponectin levels	7,827 East Asian ancestry individuals	WDR11, FGFR2	LINC01153			ENSG00000227143	NA	NA	rs3943077-A	rs3943077	non_coding_transcript_exon_variant	0	0.567	3e-14	13.5228787452803	0.07	[0.050-0.090] unit increase	N
19	19250926	19250470	19251483	Bipolar disorder	682 European ancestry cases, 1,300 European ancestry controls	NCAN	NCAN			ENSG00000130287	NA	NA	rs1064395-A	rs1064395	3_prime_UTR_variant	0	0.16	2e-09	8.69897000433602	1.17	[NR]	N
2	127137039	127136090	127137108	Alzheimers disease (late onset) 1,831 European ancestry cases, 1,764 European ancestry controls 2 127130409 BIN1 BIN1 - NIFKP9 ENSG00000136717 ENSG00000237630 23121 39602 rs12989701-? rs12989701 regulatory_region_variant 1 NR 3E-10 9.522878745280337 1.23 [NR] NAlzheimers disease (late onset)	1,831 European ancestry cases, 1,764 European ancestry controls	BIN1	BIN1 - NIFKP9	ENSG00000136717	ENSG00000237630		29751	32972	rs744373-?	rs744373	regulatory_region_variant	1	NR	1e-10	10	1.19	[NR]	N
6	105987394	105986468	105987498	Crohns disease 3,230 European ancestry cases, 4,829 European ancestry controls 13 43883789 Unknown LACC1 ENSG00000179630 rs3764147-G rs3764147 missense_variant 0 0.22 2E-13 12.698970004336019 1.25 [NR] NCrohns disease	3,230 European ancestry cases, 4,829 European ancestry controls	Unknown	RN7SKP211 - PRDM1	ENSG00000200198	ENSG00000057657		82707	6069	rs7746082-C	rs7746082	regulatory_region_variant	1	0.29	2e-10	9.69897000433602	1.17	[NR]	N
11	76590272	76589526	76590544	Crohns disease 3,230 European ancestry cases, 4,829 European ancestry controls 10 34998722 intergenic LINC02635 - CUL2 ENSG00000283000 ENSG00000108094 23144 9829 rs17582416-G rs17582416 regulatory_region_variant 1 0.35 2E-9 8.698970004336019 1.16 [NR] NCrohns disease	3,230 European ancestry cases, 4,829 European ancestry controls	C11orf30	EMSY - LINC02757	ENSG00000158636	ENSG00000255363		37247	17581	rs7927894-T	rs7927894	intergenic_variant	1	0.39	1e-09	9	1.16	[NR]	N
1	189754493	189754459	189755473	Systemic lupus erythematosus	811 anti-dsDNA positive European ancestry cases, 906 anti-dsDNA negative European ancestry cases, 4,813 European ancestry controls	intergenic	RNA5SP73 - LINC01701	ENSG00000252553	ENSG00000232212		88237	20972	rs10737562-?	rs10737562	intergenic_variant	1	0.50	7e-06	5.15490195998574	2022-03-01	[1.16-1.45]	N
11	589564	589121	590136	Systemic lupus erythematosus	811 anti-dsDNA positive European ancestry cases, 906 anti-dsDNA negative European ancestry cases, 4,813 European ancestry controls	KIAA1542	PHRF1, PHRF1			ENSG00000070047, ENSG00000274780	NA	NA	rs4963128-?	rs4963128	intron_variant	0	0.66	4e-06	5.39794000867204	1.33	[1.18-1.49]	N
3	175243598	175242833	175243863	Systemic lupus erythematosus	811 anti-dsDNA positive European ancestry cases, 906 anti-dsDNA negative European ancestry cases, 4,813 European ancestry controls	NAALADL2	NAALADL2-AS2, NAALADL2			ENSG00000226779, ENSG00000177694	NA	NA	rs1463525-?	rs1463525	intron_variant	0	0.43	8e-06	5.09691001300806	1.37	[1.19-1.59]	N
11	2212344	2211386	2212408	Prostate cancer (SNP x SNP interaction)	4,723 European ancestry cases, 4,792 European ancestry controls	TNRC6B x IGF2, IGF2AS, INS, TH	No mapped genes x MIR4686 - ASCL2				NA	NA	rs12628051-? x rs7127900-?	rs12628051 x rs7127900	intron_variant x intergenic_variant	NA	NR	3e-06	5.52287874528034	2022-03-01	[1.17-1.46]	N
11	69167951	69167519	69168535	Prostate cancer (SNP x SNP interaction)	4,723 European ancestry cases, 4,792 European ancestry controls	CEP152 x MYEOV	No mapped genes x SMIM38 - MYEOV				NA	NA	rs784411-? x rs12418451-?	rs784411 x rs12418451	intron_variant x intron_variant	NA	NR	1e-07	7	1.42	[1.25-1.61]	N
X	51498820	51497988	51499007	Prostate cancer (SNP x SNP interaction)	4,723 European ancestry cases, 4,792 European ancestry controls	C18orf34 x NUDT10	No mapped genes x LINC01496				NA	NA	rs6507016-? x rs5945619-?	rs6507016 x rs5945619	intron_variant x non_coding_transcript_exon_variant	NA	NR	4e-06	5.39794000867204	2821-01-01	[1.15-1.41]	N
12	122929802	122929583	122930602	IgG glycosylation	2,247 European ancestry individuals	NR	ABCB9			ENSG00000150967	NA	NA	rs2270788-C	rs2270788	3_prime_UTR_variant	0	0.0991554951230425	7e-06	5.15490195998574	0.2364	[0.13-0.34] unit increase	N
22	36862461	36861734	36862752	Atopic dermatitis	5,606 European ancestry cases, 20,565 European ancestry controls	NCF4	NCF4, NCF4, NCF4-AS1, NCF4-AS1			ENSG00000100365, ENSG00000275990, ENSG00000281093, ENSG00000183822	NA	NA	rs4821544-C	rs4821544	intron_variant	0	0.29	6e-06	5.22184874961636	2022-09-01	[1.05-1.13]	N
15	73927241	73926332	73927361	Glaucoma (exfoliation)	75 European ancestry cases, 14,474 European ancestry controls	LOXL1	LOXL1, LOXL1-AS1			ENSG00000129038, ENSG00000261801	NA	NA	rs3825942-G	rs3825942	missense_variant	0	0.85	3e-21	20.5228787452803	2022-01-20	[10.80-37.41]	N
12	5022387	5022141	5023155	Intelligence (childhood)	12,441 European ancestry children	NR	NA - KCNA5		ENSG00000130037		NA	21492	rs16932667-T	rs16932667	non_coding_transcript_exon_variant	1	0.66	8e-06	5.09691001300806	0.052	[0.028-0.076] unit increase	N
8	141939370	141938968	141939986	IgG glycosylation	2,247 European ancestry individuals	NR					NA	NA	rs7845056-C	rs7845056	intergenic_variant	1	0.409235014686248	9e-06	5.04575749056067	0.1776	[0.099-0.256] unit increase	N
17	78315910	78315441	78316464	IgG glycosylation	2,247 European ancestry individuals	NR	LINC01993 - SOCS3	ENSG00000204277	ENSG00000184557		37418	40868	rs4789580-G	rs4789580	intron_variant	1	0.203878510467706	9e-06	5.04575749056067	0.2275	[0.13-0.33] unit increase	N
20	4406487	4405556	4406574	IgG glycosylation	2,247 European ancestry individuals	NR					NA	NA	rs586446-C	rs586446	regulatory_region_variant	1	0.118307047833935	5e-06	5.30102999566398	0.2226	[0.13-0.32] unit decrease	N
17	81261988	81261353	81262372	IgG glycosylation	2,247 European ancestry individuals	SLC38A10	SLC38A10			ENSG00000157637	NA	NA	rs7224668-C	rs7224668	intron_variant	0	0.524575415405165	3e-08	7.52287874528034	0.1729	[0.11-0.23] unit increase	N
19	44873027	44872724	44873741	Alzheimers disease (late onset) 891 Japanese ancestry cases, 844 Japanese ancestry controls 11 121564878 SORL1 SORL1 ENSG00000137642 rs11218343-? rs11218343 intron_variant 0 0.96 2E-9 8.698970004336019 1.23 [1.15-1.33] NAlzheimers disease (late onset)	891 Japanese ancestry cases, 844 Japanese ancestry controls	APOE, CEACAM16, BCL3, PVRL2, TOMM40, PPP1R37	NECTIN2			ENSG00000130202	NA	NA	rs519113-G	rs519113	intron_variant	0	0.29	5e-39	38.301029995664	2022-09-02	[1.87-2.34]	N
18	77275676	77275382	77276397	RR interval (heart rate)	2,325 European ancestry individuals	intergenic	GALR1			ENSG00000166573	NA	NA	rs2717128-G	rs2717128	3_prime_UTR_variant	0	0.14	1e-06	6	0.19	[0.11-0.27] unit decrease	N
15	78981704	78980763	78981777	RR interval (heart rate)	2,325 European ancestry individuals	RASGRF1	RASGRF1			ENSG00000058335	NA	NA	rs3743200-A	rs3743200	intron_variant	0	0.27	2e-06	5.69897000433602	0.16	[0.10-0.22] unit increase	N
16	56951227	56950496	56951527	HDL cholesterol	8,656 European ancestry individuals	CETP	HERPUD1 - CETP	ENSG00000051108	ENSG00000087237		6363	10696	rs9989419-G	rs9989419	regulatory_region_variant	1	0.65	3e-31	30.5228787452803	1.72	[NR] mg/dl increase	N
16	67991092	67990528	67991547	HDL cholesterol	8,656 European ancestry individuals	LCAT	DPEP2, DUS2			ENSG00000167261, ENSG00000167264	NA	NA	rs255052-A	rs255052	intron_variant	0	0.17	1e-07	7	0.74	[NR] mg/dl increase	N
19	19547663	19547023	19548042	LDL cholesterol	8,589 European ancestry individuals	NCAN, CILP2	CILP2 - PBX4	ENSG00000160161	ENSG00000105717		1004	14044	rs16996148-G	rs16996148	downstream_gene_variant	1	0.89	3e-09	8.52287874528034	3.32	[NR] mg/dl increase	N
11	131450176	131449191	131450208	Asperger disorder	848 individuals from 232 families	NTM	NTM			ENSG00000182667	NA	NA	rs1550976-?	rs1550976	intron_variant	0	0.33	2e-06	5.69897000433602	NA		N
6	134817852	134817015	134818033	Non-alcoholic fatty liver disease histology (AST)	236 European ancestry cases	intergenic	NA - MEMO1P2		ENSG00000213117		NA	80022	rs2049953-C	rs2049953	intergenic_variant	1	0.30	4e-06	5.39794000867204	0.26	[NR] unit increase	N
10	102831636	102831355	102832369	Parkinsons disease 1,713 European ancestry cases, 3,978 European ancestry controls 1 205744250 PARK16, NUCKS1 NUCKS1 ENSG00000069275 rs823128-A rs823128 intron_variant 0 0.97 7E-8 7.154901959985743 1.52 [NR] NParkinsons disease	1,713 European ancestry cases, 3,978 European ancestry controls	SFXN2, C10orf32, CNNM2, CYP17A1	CYP17A1, WBP1L			ENSG00000148795, ENSG00000166272	NA	NA	rs17115100-G	rs17115100	3_prime_UTR_variant	0	0.91	7e-08	7.15490195998574	1.25	[NR]	N
19	17283315	17282406	17283426	Ovarian cancer	1,768 European ancestry cases, 2,353 European ancestry controls	ANKLE1	ANKLE1			ENSG00000160117	NA	NA	rs2363956-T	rs2363956	missense_variant	0	NR	1e-07	7	2022-01-01	[1.06-1.15]	N
12	3648382	3647836	3648854	Non-alcoholic fatty liver disease histology (lobular)	236 European ancestry cases	EFCAB4B	CRACR2A			ENSG00000130038	NA	NA	rs887304-A	rs887304	3_prime_UTR_variant	0	0.31	8e-07	6.09691001300806	0.36	[NR] unit increase	N
21	43348682	43348350	43349373	Non-alcoholic fatty liver disease histology (other)	236 European ancestry cases	intergenic	LINC00322 - LINC01679	ENSG00000237864	ENSG00000237989		16643	9465	rs643608-G	rs643608	intergenic_variant	1	0.38	1e-06	6	0.74	[NR] unit increase	N
1	115191470	115191450	115192466	Alcoholism (heaviness of drinking)	2,062 European ancestry alcohol dependence cases, 6,692 European ancestry controls	intergenic	LINC01765 - NGF-AS1	ENSG00000233730	ENSG00000228035		88812	91564	rs195204-T	rs195204	regulatory_region_variant	1	0.24	9e-06	5.04575749056067	0.1	[NR] unit increase	N
6	104952962	104952499	104953515	Menarche (age at onset)	15,297 European ancestry female individuals	BVES, LIN28B, POPDC3, HACE1, E3 ubiquitin protein ligase 1	LIN28B			ENSG00000187772	NA	NA	rs314280-T	rs314280	intron_variant	0	0.48	2e-14	13.698970004336	2022-02-01	[0.9-1.5] months increase	N
12	123091195	123090426	123091440	Platelet count	115 African ancestry HIV-negative individuals	PITPNM2	PITPNM2			ENSG00000090975	NA	NA	rs1727307-?	rs1727307	non_coding_transcript_exon_variant	0	NR	3e-06	5.52287874528034	NA		N
12	102119753	102118882	102119899	Height	8,842 Korean ancestry individuals	NUP37, C12orf48, PMCH	NUP37			ENSG00000075188	NA	NA	rs2292303-C	rs2292303	intron_variant	0	0.30	8e-06	5.09691001300806	0.51	[NR] cm decrease	N
22	43228759	43228520	43229538	IgG glycosylation	2,247 European ancestry individuals	NR	SCUBE1			ENSG00000159307	NA	NA	rs139014-C	rs139014	intron_variant	0	0.167018170449488	5e-06	5.30102999566398	0.1994	[0.11-0.28] unit decrease	N
22	50463961	50463621	50464638	IgG glycosylation	2,247 European ancestry individuals	NR	SBF1			ENSG00000100241	NA	NA	rs5771040-G	rs5771040	intron_variant	0	0.660043690698709	2e-06	5.69897000433602	0.1595	[0.093-0.226] unit decrease	N
14	102910984	102910185	102911202	Brain imaging in schizophrenia (dorsolateral prefrontal cortex interaction)	46 European ancestry cases, 60 European ancestry controls, 18 cases, 14 controls	TRAF3	TRAF3			ENSG00000131323	NA	NA	rs10133111-?	rs10133111	3_prime_UTR_variant	0	0.20	5e-06	5.30102999566398	NA		N
4	864544	864021	865037	Parkinsons disease 2,000 European ancestry cases, 1,986 European ancestry controls 4 89720189 SNCA SNCA ENSG00000145335 rs356220-T rs356220 intron_variant 0 0.36 3E-11 10.522878745280337 1.38 [1.25-1.52] NParkinsons disease	2,000 European ancestry cases, 1,986 European ancestry controls	GAK	GAK			ENSG00000178950	NA	NA	rs11248051-T	rs11248051	intron_variant	0	0.09	3e-09	8.52287874528034	1.46	[1.29-1.65]	N
1	21495264	21494543	21495560	Liver enzyme levels	7,751 European ancestry individuals	ALPL, RAP1GAP, NBPF3	NBPF3 - ALPL	ENSG00000142794	ENSG00000162551		10259	14133	rs1780324-T	rs1780324	intergenic_variant	1	0.43	7e-15	14.1549019599857	0.03	[0.023-0.039] U/L increase	N
22	24594246	24593879	24594931	Liver enzyme levels	7,751 European ancestry individuals	GGT1, C22orf36	LRRC75B - GGT1	ENSG00000178026	ENSG00000100031		1038	565	rs4820599-G	rs4820599	intron_variant	1	0.31	4e-11	10.397940008672	0.01	[0.005-0.009] U/L increase	N
2	127419801	127419705	127420720	Protein C levels	8,048 European ancestry individuals	PROC	PROC			ENSG00000115718	NA	NA	rs1158867-C	rs1158867	splice_region_variant	0	0.42	4e-36	35.397940008672	0.12	[0.10-0.14] ug/ml decrease	N
10	33116159	33115739	33116753	IgG glycosylation	2,247 European ancestry individuals	NR	IATPR			ENSG00000233387	NA	NA	rs7902627-C	rs7902627	intron_variant	0	0.135378764285714	8e-06	5.09691001300806	0.1989	[0.11-0.29] unit decrease	N
9	36969208	36968403	36969453	Obesity-related traits	598 French Canadian founder adolescent individuals	PAX5	PAX5			ENSG00000196092	NA	NA	rs16933812-?	rs16933812	intron_variant	0		9e-09	8.04575749056067	NA		N
18	73391387	73390627	73391642	Cerebrospinal P-tau181p levels	172 European ancestry Alzheimers disease cases, 109 European ancestry mild cognitive impairment cases, 109 European ancestry controls 3 37193098 intergenic LRRFIP2 - GOLGA4-AS1 ENSG00000093167 ENSG00000270194 9409 48691 rs7631605-T rs7631605 intergenic_variant 1 NR 1E-6 6.0 NCerebrospinal P-tau181p levels 172 European ancestry Alzheimers disease cases, 109 European ancestry mild cognitive impairm…	intergenic	LINC02582 - NA	ENSG00000261780			41508	NA	rs1943816-C	rs1943816	intergenic_variant	1	NR	1e-07	7	NA		N
2	233759924	233759196	233760215	Bilirubin levels	4,300 Sardinian individuals	UGT1A1	UGT1A4, UGT1A5, UGT1A9, UGT1A6, UGT1A3, UGT1A7, UGT1A8, UGT1A10			ENSG00000244474, ENSG00000288705, ENSG00000241119, ENSG00000167165, ENSG00000288702, ENSG00000244122, ENSG00000242366, ENSG00000242515	NA	NA	rs887829-T	rs887829	intron_variant	0	0.30	1e-69	69	0.57	[0.50-0.63] s.d. decrease	N
2	21041028	21040397	21041423	Cholesterol, total	100,184 European ancestry individuals	APOB	APOB			ENSG00000084674	NA	NA	rs1367117-A	rs1367117	missense_variant	0	0.3	4e-96	95.397940008672	4.16	[3.73-4.59] mg/dL increase	N
1	234722850	234722703	234723724	Cholesterol, total	100,184 European ancestry individuals	IRF2BP2, TOMM20	LINC00184 - LINC01132	ENSG00000224939	ENSG00000227630		88070	1192	rs514230-A	rs514230	regulatory_region_variant	1	0.48	5e-14	13.301029995664	1.36	[0.97-1.75] mg/dL decrease	N
19	19296909	19296646	19297666	Cholesterol, total	100,184 European ancestry individuals	CSPG3, CILP2, PBX4	SUGP1			ENSG00000105705	NA	NA	rs10401969-C	rs10401969	intron_variant	0	0.07	3e-38	37.5228787452803	4.74	[3.92-5.56] mg/dL decrease	N
9	96054202	96053677	96054692	IgG glycosylation	2,247 European ancestry individuals	NR	ERCC6L2			ENSG00000182150	NA	NA	rs1547201-C	rs1547201	intron_variant	0	0.530022081441923	7e-06	5.15490195998574	0.1416	[0.08-0.203] unit decrease	N
22	26645319	26645008	26646025	IgG glycosylation	2,247 European ancestry individuals	NR	ISCA2P1			ENSG00000226912	NA	NA	rs16982515-C	rs16982515	non_coding_transcript_exon_variant	0	0.919024750334374	3e-06	5.52287874528034	0.3117	[0.18-0.44] unit decrease	N
11	126374057	126373322	126374337	LDL cholesterol	95,454 European ancestry individuals	ST3GAL4	ST3GAL4			ENSG00000110080	NA	NA	rs11220462-A	rs11220462	intron_variant	0	0.14	1e-15	15	1.95	[1.44-2.46] mg/dL increase	N
16	72074194	72073277	72074318	Cholesterol, total	100,184 European ancestry individuals	HPR, HP, DHX38	TXNL4B, HPR			ENSG00000140830, ENSG00000261701	NA	NA	rs2000999-A	rs2000999	intron_variant	0	0.2	3e-24	23.5228787452803	2.34	[1.87-2.81] mg/dL increase	N
7	44539581	44539360	44540384	Cholesterol, total	100,184 European ancestry individuals	NPC1L1	NPC1L1			ENSG00000015520	NA	NA	rs2072183-C	rs2072183	synonymous_variant	0	0.25	3e-11	10.5228787452803	2022-01-02	[1.44-2.58] mg/dL increase	N
16	31357553	31357029	31358045	Systemic lupus erythematosus	1,311 European ancestry cases, 3,340 European ancestry controls	ITGAM, ITGAX	ITGAX			ENSG00000140678	NA	NA	rs11574637-C	rs11574637	missense_variant	0	0.19	3e-11	10.5228787452803	1.33	[1.22-1.46]	N
11	27658369	27657413	27658429	Smoking behavior	Up to 74,035 European ancestry individuals	BDNF	BDNF, BDNF-AS			ENSG00000176697, ENSG00000245573	NA	NA	rs6265-C	rs6265	missense_variant	0	0.79	2e-08	7.69897000433602	2022-06-01	[1.04-1.08]	N
9	133613233	133613100	133614123	Smoking behavior	Up to 74,035 European ancestry individuals	DBH	FAM163B - DBH	ENSG00000196990	ENSG00000123454		3844	23130	rs3025343-G	rs3025343	non_coding_transcript_exon_variant	1	0.84	4e-08	7.39794000867204	2022-12-01	[1.08-1.18]	N
19	40804666	40804561	40805578	Smoking behavior	Up to 74,035 European ancestry individuals	EGLN2, CYP2A6	RAB4B-EGLN2, EGLN2			ENSG00000171570, ENSG00000269858	NA	NA	rs3733829-G	rs3733829	non_coding_transcript_exon_variant	0	0.36	1e-08	8	0.33	[0.22-0.44] CPD increase	N
4	858525	857961	858978		1,119 European ancestry cases, 1,127 European ancestry controls	GAK, DGKQ	GAK			ENSG00000178950	NA	NA	rs1564282-T	rs1564282	intron_variant	0	0.09	7e-07	6.15490195998574	2022-07-01	[NR]	N
22	21628603	21628043	21629059	Celiac disease or Rheumatoid arthritis	4,533 European ancestry celiac disease cases, 5,539 European ancestry rheumatoid arthritis cases, 27,981 European ancestry controls	UBE2L3	YDJC			ENSG00000161179	NA	NA	rs2298428-T	rs2298428	missense_variant	0	NR	3e-10	9.52287874528034	NA		N
7	37397251	37397189	37398205	Celiac disease or Rheumatoid arthritis	4,533 European ancestry celiac disease cases, 5,539 European ancestry rheumatoid arthritis cases, 27,981 European ancestry controls	ELMO1	ELMO1			ENSG00000155849	NA	NA	rs11984075-G	rs11984075	intron_variant	0	NR	5e-08	7.30102999566398	NA		N
4	970571	970512	971528	Parkinsons disease 1,752 European ancestry cases, 1,745 European ancestry controls 9 119297431 DBC1 BRINP1 ENSG00000078725 rs4837628-A rs4837628 intron_variant 0 NR 1E-6 6.0 1.27 [1.15-1.39] NParkinsons disease	1,752 European ancestry cases, 1,745 European ancestry controls	DGKQ	DGKQ			ENSG00000145214	NA	NA	rs11248060-?	rs11248060	intron_variant	0	NR	2e-06	5.69897000433602	NA		N
19	44908822	44908112	44909129	Cardiovascular risk factors	525 European ancestry individuals	APOE	APOE			ENSG00000130203	NA	NA	rs7412-?	rs7412	missense_variant	0	NR	9e-19	18.0457574905607	11.96	[9.33-14.59] unit increase	N
5	133224458	133224273	133225294	Gout	20 Han Chinese ancestry male gout cases, 42 Han Chinese ancestry male controls	FSTL4	FSTL4			ENSG00000053108	NA	NA	rs2303670-?	rs2303670	intron_variant	0		1e-07	7	NA		N
10	43117161	43116664	43117678	Hirschsprung disease	181 Chinese ancestry cases, 346 Chinese ancestry controls	RET, GALNACT-2, RASGEF1A	RET			ENSG00000165731	NA	NA	rs2742234-T	rs2742234	intron_variant	0	NR	4e-18	17.397940008672	NA		N
13	95222702	95222057	95223076	Breast cancer	58 cases, 665 controls	ABCC4	ABCC4			ENSG00000125257	NA	NA	rs1926657-?	rs1926657	intron_variant	0	NR	2e-06	5.69897000433602	NA		N
15	77977130	77976797	77977815	Breast cancer	477 Ashkenazi Jewish cases, 524 Ashkenazi Jewish controls	intergenic	ADAMTS7P3			ENSG00000261143	NA	NA	rs12906542-?	rs12906542	intron_variant	0	0.93	7e-07	6.15490195998574	2	[NR]	N
16	67191598	67191598	67192612	HDL cholesterol	7,813 African American individuals	LCAT	EXOC3L1 - E2F4	ENSG00000179044	ENSG00000205250		1413	557	rs3729639-T	rs3729639	regulatory_region_variant	1	0.44	2e-11	10.698970004336	0.09	[0.064-0.116] unit increase	N
16	72897186	72896464	72897488	LDL cholesterol	7,565 African American individuals	ZFHX3	ZFHX3			ENSG00000140836	NA	NA	rs16971384-A	rs16971384	intron_variant	0	0.55	5e-06	5.30102999566398	0.0715	[0.041-0.102] unit decrease	N
1	109274968	109274295	109275313	LDL cholesterol	7,565 African American individuals	CELSR2, PSRC1, SORT1	CELSR2			ENSG00000143126	NA	NA	rs12740374-T	rs12740374	3_prime_UTR_variant	0	0.25	9e-29	28.0457574905607	0.1815	[0.15-0.21] unit decrease	N
1	55277164	55277060	55278111	HDL cholesterol	7,813 African American individuals	intergenic	MIR4422HG			ENSG00000231090	NA	NA	rs12239436-A	rs12239436	intron_variant	0	0.14	5e-06	5.30102999566398	0.0928	[0.053-0.133] unit increase	N
7	100860471	100859829	100860844	Hypertension	4,069 African American cases, 3,848 African American controls	SLC12A9	SLC12A9			ENSG00000146828	NA	NA	rs7801190-C	rs7801190	non_coding_transcript_exon_variant	0	0.72	3e-08	7.52287874528034	1.31	[1.19-1.44]	N
15	73936724	73936644	73937659	Aortic root size	12,612 European ancestry individuals	LOXL1	LOXL1			ENSG00000129038	NA	NA	rs893817-G	rs893817	intron_variant	0	0.34	3e-06	5.52287874528034	0.02	[0.01-0.03] cm increase	N
5	110672513	110672492	110673510	Cardiac structure and function	12,612 European ancestry individuals	SLC25A46	TMEM232			ENSG00000186952	NA	NA	rs17132261-T	rs17132261	intron_variant	0	0.02	9e-07	6.04575749056067	0.06	[0.04-0.08] cm increase	N
10	86087202	86086842	86087868	Cardiac structure and function	12,612 European ancestry individuals	GRID1	GRID1			ENSG00000182771	NA	NA	rs7910620-G	rs7910620	intron_variant	0	0.01	7e-07	6.15490195998574	0.17	[0.11-0.23] cm increase	N
1	240682824	240682571	240683587	Ankle-brachial index	38,376 European ancestry individuals, 2,133 Erasmus Rucphen individuals, 1,183 Old Order Amish individuals	GREM2	RNU5F-8P - Y_RNA	ENSG00000251750	ENSG00000200361		29347	15496	rs4659996-A	rs4659996	intergenic_variant	1	0.48	7e-06	5.15490195998574	0.004	[0.0022-0.0058] unit decrease	N
10	70723254	70723160	70724174	Weight	Up to 3,925 European individuals	NR	ADAMTS14			ENSG00000138316	NA	NA	rs1816002-G	rs1816002	intron_variant	0	0.46	8e-06	5.09691001300806	2022-08-02	[NR] kg increase	N
9	132742896	132742714	132743730	Attention deficit hyperactivity disorder	343 European ancestry cases, 250 European ancestry controls, 54 controls	C9orf98	AK8			ENSG00000165695	NA	NA	rs11243897-?	rs11243897	intron_variant	0	NR	6e-08	7.22184874961636	NA		N
15	90907211	90906625	90907638	Attention deficit hyperactivity disorder	343 European ancestry cases, 250 European ancestry controls, 54 controls	MAN2A2	MAN2A2			ENSG00000196547	NA	NA	rs2677744-?	rs2677744	non_coding_transcript_exon_variant	0	NR	1e-06	6	NA		N
10	96375748	96374920	96375940	Attention deficit hyperactivity disorder	343 European ancestry cases, 250 European ancestry controls, 54 controls	TLL2	TLL2			ENSG00000095587	NA	NA	rs10786284-?	rs10786284	intron_variant	0	NR	2e-06	5.69897000433602	NA		N
16	84412778	84411777	84412802	Attention deficit hyperactivity disorder	343 European ancestry cases, 250 European ancestry controls, 54 controls	ATP2C2	ATP2C2			ENSG00000064270	NA	NA	rs10514604-?	rs10514604	intron_variant	0	NR	8e-07	6.09691001300806	NA		N
20	35261376	35261187	35262200	Attention deficit hyperactivity disorder	343 European ancestry cases, 250 European ancestry controls, 54 controls	MMP24	MMP24OS, MMP24			ENSG00000126005, ENSG00000125966	NA	NA	rs1555322-?	rs1555322	intron_variant	0	NR	4e-06	5.39794000867204	NA		N
19	6718376	6717450	6718466	Age-related macular degeneration	979 cases, 1,709 controls	C3	C3			ENSG00000125730	NA	NA	rs2230199-?	rs2230199	missense_variant	0	NR	2e-08	7.69897000433602	NA		N
22	21953147	21952381	21953417	Attention deficit hyperactivity disorder	343 European ancestry cases, 250 European ancestry controls, 54 controls	PPM1F	PPM1F-AS1			ENSG00000224086	NA	NA	rs412050-?	rs412050	non_coding_transcript_exon_variant	0	NR	6e-06	5.22184874961636	NA		N
6	34068669	34068663	34069721	Osteosarcoma	694 European ancestry cases, 2,703 European ancestry controls	GRM4	GRM4			ENSG00000124493	NA	NA	rs1906953-A	rs1906953	intron_variant	0	NR	8e-09	8.09691001300806	1.57	[1.35-1.83]	N
7	25568789	25568176	25569191	Carotid atherosclerosis in HIV infection	177 European ancestry individuals	intergenic					NA	NA	rs17151904-A	rs17151904	TF_binding_site_variant	1	0.20	1e-06	6	NA		N
19	8404854	8404207	8405222	HDL cholesterol	19,840 European ancestry individuals	ANGPTL4	RAB11B - MARCHF2	ENSG00000185236	ENSG00000099785		420	8416	rs2967605-T	rs2967605	regulatory_region_variant	1	0.16	1e-08	8	0.12	[0.04-0.20] s.d. decrease	N
2	43846742	43846474	43847520	LDL cholesterol	19,840 European ancestry individuals	ABCG8	ABCG8			ENSG00000143921	NA	NA	rs6544713-T	rs6544713	non_coding_transcript_exon_variant	0	0.32	2e-20	19.698970004336	0.15	[0.11-0.19] s.d. increase	N
19	19551411	19550408	19551443	Triglycerides	19,840 European ancestry individuals	NCAN, CILP2, PBX4	CILP2 - PBX4	ENSG00000160161	ENSG00000105717		4752	10296	rs17216525-T	rs17216525	intergenic_variant	1	0.07	4e-11	10.397940008672	0.11	[0.05-0.17] s.d. decrease	N
5	157505368	157505121	157506135	Pulmonary function (smoking interaction)	50,047 European ancestry individuals	ADAM19	ADAM19			ENSG00000135074	NA	NA	rs2277027-?	rs2277027	intron_variant	0	NR	2e-11	10.698970004336	NA		N
6	32183666	32182757	32183774	Pulmonary function (smoking interaction)	50,047 European ancestry individuals	AGER	AGER, AGER, AGER, AGER, AGER			ENSG00000204305, ENSG00000234729, ENSG00000237405, ENSG00000206320, ENSG00000229058	NA	NA	rs2070600-?	rs2070600	missense_variant	0	NR	1e-21	21	NA		N
9	95468726	95468473	95469496	Pulmonary function (smoking interaction)	50,047 European ancestry individuals	PTCH1	PTCH1			ENSG00000185920	NA	NA	rs16909898-?	rs16909898	intron_variant	0	NR	8e-12	11.0969100130081	NA		N
2	100807869	100807152	100808166	Creutzfeldt-Jakob disease (variant)	93 European ancestry cases, 1,504 European ancestry controls	NPAS2	NA - NPAS2		ENSG00000170485		NA	12270	rs7565981-?	rs7565981	intergenic_variant	1	NR	4e-08	7.39794000867204	2.98	[2.03-4.35]	N
12	108305255	108305242	108306260	Response to platinum-based chemotherapy in non-small-cell lung cancer	327 European ancestry individuals	CMKLR1	CMKLR1			ENSG00000174600	NA	NA	rs1878022-?	rs1878022	intron_variant	0	NR	5e-07	6.30102999566398	1.33	[1.19-1.48]	N
17	2223210	2222827	2223843	Coronary heart disease	22,233 European ancestry cases, 64,762 European ancestry controls	SMG6, SRR	SMG6			ENSG00000070366	NA	NA	rs216172-C	rs216172	intron_variant	0	0.37	1e-09	9	2022-07-01	[1.05-1.09]	N
13	110308365	110307474	110308496	Coronary heart disease	22,233 European ancestry cases, 64,762 European ancestry controls	COL4A1, COL4A2	COL4A2			ENSG00000134871	NA	NA	rs4773144-G	rs4773144	intron_variant	0	0.44	4e-09	8.39794000867204	2022-07-01	[1.05-1.09]	N
14	99667605	99667313	99668327	Coronary heart disease	22,233 European ancestry cases, 64,762 European ancestry controls	HHIPL1	HHIPL1			ENSG00000182218	NA	NA	rs2895811-C	rs2895811	intron_variant	0	0.43	1e-10	10	2022-07-01	[1.05-1.10]	N
11	126412002	126411461	126412479	Coronary heart disease	22,233 European ancestry cases, 64,762 European ancestry controls	intergenic	ST3GAL4			ENSG00000110080	NA	NA	rs4937126-G	rs4937126	intron_variant	0	0.69	5e-06	5.30102999566398	2022-06-01	[1.04-1.09]	N
19	11052925	11052454	11053467	Coronary heart disease	22,233 European ancestry cases, 64,762 European ancestry controls	LDLR	SMARCA4			ENSG00000127616	NA	NA	rs1122608-G	rs1122608	intron_variant	0	0.77	1e-09	9	1.14	[1.09-1.18]	N
2	233133771	233133506	233134523	Coronary heart disease	22,233 European ancestry cases, 64,762 European ancestry controls	intergenic	INPP5D, INPP5D			ENSG00000281614, ENSG00000168918	NA	NA	rs10933436-A	rs10933436	intron_variant	0	0.49	7e-06	5.15490195998574	2022-06-01	[1.04-1.09]	N
7	117427768	117426942	117427957	Coronary heart disease	22,233 European ancestry cases, 64,762 European ancestry controls	intergenic	ASZ1, CFTR			ENSG00000154438, ENSG00000001626	NA	NA	rs7808424-G	rs7808424	intron_variant	0	0.12	1e-06	6	2022-01-01	[1.06-1.14]	N
2	102355405	102355237	102356254	Celiac disease	767 European ancestry cases, 1,422 European ancestry controls	IL18R1, IL1RL1, SLC9A4, IL18RAP	IL18R1			ENSG00000115604	NA	NA	rs13015714-C	rs13015714	intron_variant	0	NR	4e-09	8.39794000867204	1.28	[1.18-1.39]	N
6	26233159	26232647	26233660	Height	15,821 European ancestry individuals	HIST1H1D	H2AC9P			ENSG00000218281	NA	NA	rs10946808-G	rs10946808	non_coding_transcript_exon_variant	0	0.28	4e-17	16.397940008672	0.36	[0.26-0.46] cm decrease	N
16	625680	625472	626495	Height	15,821 European ancestry individuals	RAB40C	RAB40C			ENSG00000197562	NA	NA	rs763014-C	rs763014	non_coding_transcript_exon_variant	0	0.43	5e-06	5.30102999566398	0.24	[0.12-0.29] cm increase	N
7	44184122	44183737	44184772	Glycated hemoglobin levels	14,618 European ancestry females	GCK	GCK			ENSG00000106633	NA	NA	rs730497-A	rs730497	intron_variant	0	0.17	6e-12	11.2218487496164	0.03	[NR] % increase	N
20	62345988	62345610	62346625	Colorectal cancer	3,334 European ancestry cases, 4,628 European ancestry controls	LAMA5	LAMA5			ENSG00000130702	NA	NA	rs4925386-C	rs4925386	intron_variant	0	NR	2e-10	9.69897000433602	2022-08-01	[1.05-1.10]	N
19	48703728	48702967	48703985	Folate pathway vitamin levels	2,934 European ancestry individuals	FUT2	FUT2			ENSG00000176920	NA	NA	rs602662-A	rs602662	missense_variant	0	0.53	3e-20	19.5228787452803	49.77	[37.09-62.45] pg/ml increase	N
20	61668355	61667687	61668707	Sudden cardiac arrest	88 European ancestry cases, 517 European ancestry controls	CDH4	CDH4, CDH4			ENSG00000280641, ENSG00000179242	NA	NA	rs944260-?	rs944260	intron_variant	0	0.24	2e-06	5.69897000433602	2022-01-01	[1.06-1.14]	N
14	100159565	100158641	100159658	Sudden cardiac arrest	88 European ancestry cases, 517 European ancestry controls	DEGS2	DEGS2			ENSG00000168350	NA	NA	rs7157599-?	rs7157599	missense_variant	0	0.31	1e-07	7	1.13	[1.08-1.19]	N
14	23563861	23562985	23564005	Sudden cardiac arrest	88 European ancestry cases, 517 European ancestry controls	AP1G2	AP1G2			ENSG00000213983	NA	NA	rs2281680-?	rs2281680	splice_region_variant	0	0.21	6e-08	7.22184874961636	1.38	[1.23-1.54]	N
5	153677988	153677759	153678774	Sudden cardiac arrest	88 European ancestry cases, 517 European ancestry controls	GRIA1	GRIA1			ENSG00000155511	NA	NA	rs12189362-?	rs12189362	intron_variant	0	0.12	3e-10	9.52287874528034	2022-05-01	[1.32-1.69]	N
14	87039904	87039000	87040017	Sudden cardiac arrest	88 European ancestry cases, 517 European ancestry controls	intergenic					NA	NA	rs11624056-?	rs11624056	intergenic_variant	1	0.11	3e-08	7.52287874528034	1.43	[1.26-1.62]	N
7	157717503	157717464	157718482	Bipolar disorder and schizophrenia	506 European ancestry bipolar 1 disorder cases, 523 European ancestry schizophrenia cases, 505 European ancestry controls	PTPRN2	PTPRN2			ENSG00000155093	NA	NA	rs6459804-?	rs6459804	intron_variant	0	NR	8e-06	5.09691001300806	NA		N
17	30920697	30920345	30921389	Height	30,968 European ancestry individuals	CRLF3, ATAD5, CENTA2, RNF135	ADAP2			ENSG00000184060	NA	NA	rs3760318-C	rs3760318	intron_variant	0	0.63	2e-09	8.69897000433602	6	[4.04-7.96] % s.d. increase	N
1	184051811	184051180	184052204	Height	30,968 European ancestry individuals	GLT25D2, C1orf19	TSEN15			ENSG00000198860	NA	NA	rs2274432-T	rs2274432	missense_variant	0	0.37	8e-09	8.09691001300806	2022-03-05	[3.54-7.06] % s.d. increase	N
19	8607115	8606771	8607785	Height	30,968 European ancestry individuals	MYO1F, PRAM1, OR2Z1, ADAMTS10	ADAMTS10			ENSG00000142303	NA	NA	rs7249094-G	rs7249094	intron_variant	0	0.59	1e-06	6	2022-03-04	[2.54-6.06] % s.d. increase	N
9	114287611	114287102	114288116	Height	30,968 European ancestry individuals	COL27A1	COL27A1			ENSG00000196739	NA	NA	rs946053-T	rs946053	intron_variant	0	0.52	2e-07	6.69897000433602	2022-04-04	[2.83-5.97] % s.d. increase	N
2	96562302	96561704	96562724	Event-related brain oscillations	431 European ancestry alcohol dependence cases, 340 European ancestry controls, 209 African American alcohol dependence cases, 84 African American controls	ARID5A	ARID5A - KANSL3	ENSG00000196843	ENSG00000114982		9668	30868	rs4907240-A	rs4907240	intergenic_variant	1	0.23	4e-06	5.39794000867204	0.254	[0.14-0.36] uV increase	N
20	58900136	58899153	58900183	Event-related brain oscillations	431 European ancestry alcohol dependence cases, 340 European ancestry controls, 209 African American alcohol dependence cases, 84 African American controls	GNAS1	GNAS			ENSG00000087460	NA	NA	rs13831-T	rs13831	3_prime_UTR_variant	0	0.24	6e-06	5.22184874961636	0.21	[0.11-0.31] uV decrease	N
10	60325579	60325317	60326336	Schizophrenia	201 European ancestry cases, 305 European ancestry controls	ANK3	ANK3			ENSG00000151150	NA	NA	rs10761482-?	rs10761482	intron_variant	0	NR	8e-06	5.09691001300806	1.16	[NR]	N
7	2723468	2722724	2723741	Height	30,968 European ancestry individuals	GNA12	AMZ1			ENSG00000174945	NA	NA	rs798544-G	rs798544	intron_variant	0	0.72	7e-15	14.1549019599857	2022-09-05	[6.03-8.77] % s.d. increase	N
5	1288432	1288292	1289307	Glioma	1,878 European ancestry cases, 3,670 European ancestry controls	TERT	TERT			ENSG00000164362	NA	NA	rs2853676-A	rs2853676	intron_variant	0	0.73	4e-14	13.397940008672	1.26	[1.20-1.32]	N
1	63661797	63661794	63662808	Alcohol consumption (transferrin glycosylation)	5,181 European ancestry individuals	PGM1	PGM1 - NA	ENSG00000079739			1552	NA	rs2749097-G	rs2749097	regulatory_region_variant	1	0.19	2e-09	8.69897000433602	0.12	[0.08-0.16] unit decrease	N
21	43028608	43028531	43029550	Information processing speed	Up to 4,039 European ancestry individuals	PKNOX1	PKNOX1			ENSG00000160199	NA	NA	rs2839627-T	rs2839627	splice_region_variant	0	0.11	6e-06	5.22184874961636	0.27	[0.15-0.39] unit increase	N
3	49684099	49683572	49684585	Crohns disease 6,333 European ancestry cases, 15,056 European ancestry controls 22 30196498 MTMR3 HORMAD2 - LIF-AS1 ENSG00000176635 ENSG00000232530 19423 42696 rs713875-C rs713875 intron_variant 1 0.471 7E-12 11.154901959985743 1.08 [1.04-1.13] NCrohns disease	6,333 European ancestry cases, 15,056 European ancestry controls	MST1, GPX1, BSN	MST1			ENSG00000173531	NA	NA	rs3197999-A	rs3197999	missense_variant	0	0.297	6e-17	16.2218487496164	1.22	[1.16-1.27]	N
16	89784625	89784130	89785149	Caffeine consumption	47,431 European ancestry individuals	NR	FANCA			ENSG00000187741	NA	NA	rs16966142-T	rs16966142	intron_variant	0	0.08	6e-06	5.22184874961636	0.118	[0.07-0.17] mg/day increase	N
1	21439960	21439278	21440302	Liver enzyme levels (alkaline phosphatase)	Up to 52,350 European ancestry individuals, up to 8,739 Indian Asian ancestry individuals	ALPL, NBPF3	CROCCP5 - NBPF3	ENSG00000186543	ENSG00000142794		2402	168	rs1976403-C	rs1976403	regulatory_region_variant	1	0.40	2e-50	49.698970004336	2022-06-03	[3.0-4.2] % increase	N
15	60591082	60590616	60591629	Liver enzyme levels (gamma-glutamyl transferase)	Up to 52,350 European ancestry individuals, up to 8,739 Indian Asian ancestry individuals	RORA	RORA, RORA-AS1			ENSG00000069667, ENSG00000245534	NA	NA	rs339969-A	rs339969	intron_variant	0	0.62	7e-20	19.1549019599857	2022-05-04	[3.90-5.10] % increase	N
19	48702915	48702345	48703366	Liver enzyme levels (gamma-glutamyl transferase)	Up to 52,350 European ancestry individuals, up to 8,739 Indian Asian ancestry individuals	FUT2	FUT2			ENSG00000176920	NA	NA	rs516246-T	rs516246	intron_variant	0	0.47	8e-10	9.09691001300806	2022-03-02	[1.80-2.90] % increase	N
19	48703346	48702345	48703366	Liver enzyme levels (alkaline phosphatase)	Up to 52,350 European ancestry individuals, up to 8,739 Indian Asian ancestry individuals	FUT2	FUT2			ENSG00000176920	NA	NA	rs281377-T	rs281377	missense_variant	0	0.43	1e-15	15	2022-08-01	[0.80-2.80] % increase	N
20	25317451	25317109	25318125	Liver enzyme levels (alkaline phosphatase)	Up to 52,350 European ancestry individuals, up to 8,739 Indian Asian ancestry individuals	ABHD12, GINS1, PYGB	ABHD12			ENSG00000100997	NA	NA	rs7267979-G	rs7267979	intron_variant	0	0.57	7e-10	9.15490195998574	2022-05-01	[0.90-2.0] % increase	N
22	24603137	24602993	24604010	Liver enzyme levels (gamma-glutamyl transferase)	Up to 52,350 European ancestry individuals, up to 8,739 Indian Asian ancestry individuals	GGT1, GGTLC2	GGT1			ENSG00000100031	NA	NA	rs2073398-G	rs2073398	intron_variant	0	0.34	1e-109	109	2022-03-12	[10.90-13.70] % increase	N
5	31020414	31019412	31020425	Liver enzyme levels (gamma-glutamyl transferase)	Up to 52,350 European ancestry individuals, up to 8,739 Indian Asian ancestry individuals	CDH6	NA - RPL19P11		ENSG00000241668		NA	33151	rs6888304-A	rs6888304	intergenic_variant	1	0.74	1e-09	9	2022-07-02	[2.00-3.50] % increase	N
15	73685996	73684951	73685998	Liver enzyme levels (gamma-glutamyl transferase)	Up to 52,350 European ancestry individuals, up to 8,739 Indian Asian ancestry individuals	CD276	CD276			ENSG00000103855	NA	NA	rs8038465-T	rs8038465	intron_variant	0	0.39	1e-09	9	2022-04-02	[1.80-3.00] % increase	N
1	16178825	16178771	16179788	Liver enzyme levels (gamma-glutamyl transferase)	Up to 52,350 European ancestry individuals, up to 8,739 Indian Asian ancestry individuals	EPHA2, RSG1	EPHA2 - ARHGEF19-AS1	ENSG00000142627	ENSG00000234166		22756	19029	rs1497406-G	rs1497406	intergenic_variant	1	0.56	3e-19	18.5228787452803	2022-08-03	[2.70-4.80] % increase	N
14	103106478	103105611	103106631	Liver enzyme levels (gamma-glutamyl transferase)	Up to 52,350 European ancestry individuals, up to 8,739 Indian Asian ancestry individuals	C14orf73	EXOC3L4			ENSG00000205436	NA	NA	rs944002-G	rs944002	intron_variant	0	0.21	6e-29	28.2218487496164	2022-03-06	[4.90-7.70] % increase	N
19	18636795	18635827	18636845	Orofacial clefts	1,094 European ancestry triads, 1,277 Asian ancestry triads, 87 triads	intergenic	RN7SL155P - KLHL26	ENSG00000263490	ENSG00000167487		4887	230	rs3764628-?	rs3764628	regulatory_region_variant	1	0.12	4e-06	5.39794000867204	1.89	[2.5-1.43]	N
13	24080089	24080021	24081036	Orofacial clefts	1,094 European ancestry triads, 1,277 Asian ancestry triads, 87 triads	SPATA13	SPATA13			ENSG00000182957	NA	NA	rs17079928-?	rs17079928	intron_variant	0	0.82	6e-06	5.22184874961636	1.33	[1.52-1.18]	N
11	65745636	65744639	65745655	Atopic dermatitis	1,472 Japanese ancestry cases, 7,971 Japanese ancestry controls	OVOL1	KRT8P26 - AP5B1	ENSG00000214659	ENSG00000254470		17422	28262	rs593982-C	rs593982	intergenic_variant	1	0.53	6e-07	6.22184874961636	1.23	[NR]	N
2	111246290	111246124	111247139	Atopic dermatitis	1,472 Japanese ancestry cases, 7,971 Japanese ancestry controls	LOC100505634	MIR4435-2HG			ENSG00000172965	NA	NA	rs2271404-G	rs2271404	non_coding_transcript_exon_variant	0	0.238	3e-07	6.52287874528034	1.17	[1.10-1.25]	N
7	3089155	3088761	3089776	Atopic dermatitis	1,472 Japanese ancestry cases, 7,971 Japanese ancestry controls	CARD11	CARD11 - AOAH	ENSG00000198286	ENSG00000136250		45288	33423786	rs4722404-G	rs4722404	intron_variant	1	0.326	8e-09	8.09691001300806	1.18	[1.12-1.25]	N
2	31251376	31251247	31252265	Estradiol levels	1,583 European ancestry female individuals	EHD3	EHD3			ENSG00000013016	NA	NA	rs597800-C	rs597800	intron_variant	0	0.15	5e-07	6.30102999566398	0.148	[NR] unit decrease	N
6	111592059	111591332	111592347	Psoriasis	472 European ancestry cases, 1,146 European ancestry controls	TRAF3IP2	TRAF3IP2, TRAF3IP2-AS1			ENSG00000056972, ENSG00000231889	NA	NA	rs33980500-T	rs33980500	missense_variant	0	0.08	1e-16	16	NA		N
16	4053870	4052988	4054003	Partial epilepsies	Up to 3,445 European ancestry cases, 6,935 European ancestry controls	ADCY9	ADCY9			ENSG00000162104	NA	NA	rs2601828-A	rs2601828	intron_variant	0	0.222	1e-06	6	2022-12-01	[1.12-1.31]	N
22	48435146	48434276	48435289	Venous thromboembolism (SNP x SNP interaction)	411 European ancestry cases, 1,228 European ancestry controls	NR x NR	No mapped genes x N/A - TAFA5				NA	NA	rs9945428-? x rs4823535-?	rs9945428 x rs4823535	intron_variant x intergenic_variant	NA		7e-09	8.15490195998574	6129-01-01	[NR]	N
15	80618516	80617522	80618564	Venous thromboembolism (SNP x SNP interaction)	411 European ancestry cases, 1,228 European ancestry controls	NR x NR	No mapped genes x ARNT2 - RNU6-380P				NA	NA	rs10516089-? x rs11072930-?	rs10516089 x rs11072930	intergenic_variant x regulatory_region_variant	NA		4e-09	8.39794000867204	5873-01-01	[NR]	N
18	10737781	10736804	10737817	Venous thromboembolism (SNP x SNP interaction)	411 European ancestry cases, 1,228 European ancestry controls	NR x NR	No mapped genes x PIEZO2				NA	NA	rs380904-A x rs8086028-A	rs380904 x rs8086028	intron_variant x 3_prime_UTR_variant	NA		5e-10	9.30102999566398	1.67	[NR]	N
3	50314769	50314614	50315637	Keloid	178 Japanese ancestry cases, 906 Japanese ancestry controls	NR	HYAL1 - HYAL2	ENSG00000114378	ENSG00000068001		2388	3021	rs11130248-?	rs11130248	regulatory_region_variant	1	0.52	5e-07	6.30102999566398	1.34	[1.19-1.49]	N
6	31507709	31507489	31508505	Dengue shock syndrome	2,008 Vietnamese ancestry child cases, 2,018 Vietnamese ancestry child controls	MICB	MICB, MICB, MICB, MICB			ENSG00000204516, ENSG00000234218, ENSG00000227772, ENSG00000238289	NA	NA	rs3132468-?	rs3132468	intron_variant	0	0.13	4e-11	10.397940008672	1.34	[1.23-1.46]	N
3	1700081	1699129	1700146	Response to amphetamines	1 American Indian ancestry individual, 18 African American individuals, 10 Asian ancestry individuals, 325 European ancestry individuals, 17 Hispanic individuals, 10 individuals	intergenic	NA - RPL23AP39		ENSG00000214074		NA	29989	rs73001827-?	rs73001827	intergenic_variant	1	NR	1e-06	6	NA		N
4	91082746	91082604	91083617	Response to amphetamines	1 American Indian ancestry individual, 18 African American individuals, 10 Asian ancestry individuals, 325 European ancestry individuals, 17 Hispanic individuals, 10 individuals	FAM190A	CCSER1			ENSG00000184305	NA	NA	rs6532271-?	rs6532271	intron_variant	0	NR	3e-06	5.52287874528034	NA		N
16	32469603	32468988	32470005	Response to amphetamines	1 American Indian ancestry individual, 18 African American individuals, 10 Asian ancestry individuals, 325 European ancestry individuals, 17 Hispanic individuals, 10 individuals	intergenic	PABPC1P13 - ABCD1P3	ENSG00000260307	ENSG00000261233		28444	5448	rs13380637-?	rs13380637	intergenic_variant	1	NR	5e-06	5.30102999566398	NA		N
10	95092933	95092898	95093911	Response to amphetamines	1 American Indian ancestry individual, 18 African American individuals, 10 Asian ancestry individuals, 325 European ancestry individuals, 17 Hispanic individuals, 10 individuals	intergenic	CYP2C8 - PAWRP1	ENSG00000138115	ENSG00000225533		23436	90720	rs72820627-?	rs72820627	intergenic_variant	1	NR	7e-06	5.15490195998574	NA		N
9	130872696	130871781	130872798	Response to amphetamines	1 American Indian ancestry individual, 18 African American individuals, 10 Asian ancestry individuals, 325 European ancestry individuals, 17 Hispanic individuals, 10 individuals	ABL1	ABL1			ENSG00000097007	NA	NA	rs2070997-?	rs2070997	intron_variant	0	NR	8e-06	5.09691001300806	NA		N
8	60281611	60280722	60281763	Response to amphetamines	1 American Indian ancestry individual, 18 African American individuals, 10 Asian ancestry individuals, 325 European ancestry individuals, 17 Hispanic individuals, 10 individuals	CA8	CA8 - LINC01301	ENSG00000178538	ENSG00000251396		211	8317	rs10957125-?	rs10957125	regulatory_region_variant	1	NR	4e-06	5.39794000867204	NA		N
6	44265183	44264534	44265548	Rheumatoid arthritis	2,303 Japanese ancestry cases, 3,380 Japanese ancestry controls	NFKBIE	NFKBIE			ENSG00000146232	NA	NA	rs2233434-G	rs2233434	missense_variant	0	0.215	1e-15	15	2022-02-01	[1.15-1.26]	N
10	59709780	59708794	59709811	Urate levels	49,825 European ancestry males, 60,522 European ancestry females	SLC16A9	SLC16A9			ENSG00000165449	NA	NA	rs1171614-T	rs1171614	5_prime_UTR_variant	0	0.22	2e-28	27.698970004336	0.079	[0.065-0.093] mg/dl decrease	N
6	43304450	43303742	43304757	Urate levels	49,825 European ancestry males, 60,522 European ancestry females	SLC22A7	SLC22A7, CRIP3			ENSG00000137204, ENSG00000146215	NA	NA	rs4149178-A	rs4149178	3_prime_UTR_variant	0	0.84	1e-06	6	0.034	[0.02-0.048] mg/dl decrease	N
11	119364694	119363804	119364821	Urate levels	49,825 European ancestry males, 60,522 European ancestry females	USP2	USP2-AS1, USP2			ENSG00000245248, ENSG00000036672	NA	NA	rs2195525-T	rs2195525	intron_variant	0	0.52	2e-06	5.69897000433602	0.025	[0.015-0.035] mg/dl decrease	N
12	47779569	47779335	47780352	Urate levels	49,825 European ancestry males, 60,522 European ancestry females	HDAC7	SLC48A1			ENSG00000211584	NA	NA	rs4760636-T	rs4760636	intron_variant	0	0.23	6e-06	5.22184874961636	0.027	[0.015-0.039] mg/dl increase	N
17	76287588	76286542	76287591	Urate levels	49,825 European ancestry males, 60,522 European ancestry females	QRICH2, PRPSAP1	QRICH2			ENSG00000129646	NA	NA	rs164009-A	rs164009	intron_variant	0	0.61	2e-07	6.69897000433602	0.028	[0.018-0.038] mg/dl increase	N
4	9945032	9944445	9945462	Gout	2,115 European ancestry cases, 67,259 European ancestry controls	SLC2A9	SLC2A9			ENSG00000109667	NA	NA	rs4475146-A	rs4475146	intron_variant	0	0.2237	4e-26	25.397940008672	0.4682	[0.38-0.55] unit decrease	N
16	79701090	79700865	79701886	Urate levels	49,825 European ancestry males, 60,522 European ancestry females	MAF	LINC01229			ENSG00000260876	NA	NA	rs7188445-A	rs7188445	intron_variant	0	0.33	2e-09	8.69897000433602	0.032	[0.022-0.042] mg/dl decrease	N
6	43836834	43835915	43836938	Urate levels	49,825 European ancestry males, 60,522 European ancestry females	VEGFA	VEGFA - LINC02537	ENSG00000112715	ENSG00000283215		50347	8044	rs729761-T	rs729761	intron_variant	1	0.3	8e-16	15.0969100130081	0.047	[0.036-0.058] mg/dl decrease	N
1	33708220	33707164	33708245	Response to amphetamines	1 American Indian ancestry individual, 18 African American individuals, 10 Asian ancestry individuals, 325 European ancestry individuals, 17 Hispanic individuals, 10 individuals	CSMD2	CSMD2			ENSG00000121904	NA	NA	rs564148-?	rs564148	intron_variant	0	NR	9e-06	5.04575749056067	NA		N
6	32411712	32411270	32412285	Asthma	1,716 European ancestry cases, 16,888 European ancestry controls	HLA-DRA, BTNL2	TSBP1-AS1 - HLA-DRA	ENSG00000225914	ENSG00000234794		3949	28166	rs9268516-T	rs9268516	intergenic_variant	1	0.24	1e-08	8	1.15	[1.10-1.21]	N
18	78831635	78831190	78832219	Subcutaneous adipose tissue	5,560 European ancestry female individuals, 4,997 European ancestry male individuals	SALL3					NA	NA	rs12967884-A	rs12967884	intergenic_variant	1	0.89	7e-06	5.15490195998574	NA		N
19	45692498	45691486	45692501	Subcutaneous adipose tissue	5,560 European ancestry female individuals, 4,997 European ancestry male individuals	FBXO46, EML2, SNRPD2, GIPR, QPCTL	QPCTL, SNRPD2			ENSG00000011478, ENSG00000125743	NA	NA	rs7245708-C	rs7245708	5_prime_UTR_variant	0	0.04	1e-06	6	NA		N
22	38172999	38172615	38173631	Cutaneous nevi	9,136 European ancestry individuals	PLA2G6	PLA2G6			ENSG00000184381	NA	NA	rs738322-G	rs738322	intron_variant	0	0.46	1e-06	6	0.06	[0.04-0.08] unit decrease	N
20	57454548	57454526	57455540	Type 2 diabetes	842 Punjabi Sikh ancestry cases, 774 Punjabi Sikh ancestry controls	CTCFL, RBM38, HMG1L1, PCK1	RBM38 - HMGB1P1	ENSG00000132819	ENSG00000124097		45215	33844	rs328506-C	rs328506	intron_variant	1	0.8	2e-06	5.69897000433602	2022-11-01	[1.06-1.15]	N
1	226668188	226667336	226668371	Subcutaneous adipose tissue	5,560 European ancestry female individuals, 4,997 European ancestry male individuals	ITPKB	ITPKB, ITPKB-IT1			ENSG00000143772, ENSG00000228382	NA	NA	rs10916025-G	rs10916025	intron_variant	0	0.80	6e-06	5.22184874961636	NA		N
3	167631050	167630732	167631748	Visceral fat	5,560 European ancestry female individuals, 4,997 European ancestry male individuals	WDR49	WDR49			ENSG00000174776	NA	NA	rs7627289-A	rs7627289	intron_variant	0	0.22	2e-06	5.69897000433602	NA		N
1	3734845	3734301	3735322	Visceral fat	5,560 European ancestry female individuals, 4,997 European ancestry male individuals	TP73, CCDC27, KIAA0495, LRRC47	TP73			ENSG00000078900	NA	NA	rs10910018-A	rs10910018	3_prime_UTR_variant	0	0.04	2e-06	5.69897000433602	NA		N
11	12049118	12048445	12049463	Visceral fat	5,560 European ancestry female individuals, 4,997 European ancestry male individuals	DKK3	LINC02547			ENSG00000254486	NA	NA	rs16910421-A	rs16910421	intron_variant	0	0.03	4e-06	5.39794000867204	NA		N
1	7053052	7052076	7053092	Stearic acid (18:0) levels	8,961 European ancestry individuals	CAMTA1	CAMTA1			ENSG00000171735	NA	NA	rs11120822-C	rs11120822	intron_variant	0	NR	1e-06	6	0.0931	unit increase	N
16	3746146	3745858	3746874	QT interval (drug interaction)	33,781 European ancestry individuals	CREBBP	CREBBP			ENSG00000005339	NA	NA	rs129963-T	rs129963	intron_variant	0	0.42	9e-06	5.04575749056067	NA		N
18	11759433	11759384	11760400	QT interval (drug interaction)	33,781 European ancestry individuals	GNAL	GNAL			ENSG00000141404	NA	NA	rs9947295-T	rs9947295	non_coding_transcript_exon_variant	0	0.11	8e-06	5.09691001300806	NA		N
12	4290804	4290707	4291736	QT interval (drug interaction)	33,781 European ancestry individuals	CCND2	CCND2			ENSG00000118971	NA	NA	rs3217869-A	rs3217869	intron_variant	0	0.41	4e-06	5.39794000867204	NA		N
2	206853059	206852871	206853886	QT interval (drug interaction)	33,781 European ancestry individuals	FASTKD2	FASTKD2 - CPO	ENSG00000118246	ENSG00000144410		56870	86459	rs6755560-T	rs6755560	intron_variant	1	0.32	2e-06	5.69897000433602	NA		N
11	132959967	132959643	132960658	Visceral adipose tissue/subcutaneous adipose tissue ratio	5,560 European ancestry female individuals, 4,997 European ancestry male individuals	OPCML	OPCML			ENSG00000183715	NA	NA	rs1567127-G	rs1567127	intron_variant	0	0.20	1e-06	6	NA		N
1	3734467	3734301	3735322	Visceral adipose tissue/subcutaneous adipose tissue ratio	5,560 European ancestry female individuals, 4,997 European ancestry male individuals	TP73, CCDC27, KIAA0495, LRRC47	TP73			ENSG00000078900	NA	NA	rs12562437-T	rs12562437	3_prime_UTR_variant	0	0.04	2e-06	5.69897000433602	NA		N
7	26442184	26441190	26442205	Visceral adipose tissue/subcutaneous adipose tissue ratio	5,560 European ancestry female individuals, 4,997 European ancestry male individuals	SNX10	SNX10 - KIAA0087	ENSG00000086300	ENSG00000122548		67801	90937	rs10951138-A	rs10951138	intron_variant	1	0.18	3e-06	5.52287874528034	NA		N
5	1279675	1278821	1279840	Breast cancer	4,193 European ancestry cases, 35,194 European ancestry controls	TERT	TERT			ENSG00000164362	NA	NA	rs10069690-T	rs10069690	intron_variant	0	0.321	5e-12	11.301029995664	1.15	[1.11-1.20]	N
14	23116124	23115236	23116254	Acute lymphoblastic leukemia (childhood)	972 European ancestry cases, 1,386 European ancestry controls, 89 African American cases, 1,363 African American controls, 305 Hispanic cases, 1,008 Hispanic controls	CEBPE	LMLN2 - CEBPE	ENSG00000283654	ENSG00000092067		11135	1182	rs4982731-C	rs4982731	intergenic_variant	1	0.28	9e-12	11.0457574905607	1.36	[1.24-1.48]	N
21	42023389	42022522	42023535	Preeclampsia	21 Afro-Caribbean cases, 1,010 Afro-Caribbean controls, 50 European ancestry cases, 1,202 European ancestry controls, 62 Hispanic cases, 658 Hispanic controls	C21orf121	ZNF295-AS1			ENSG00000237232	NA	NA	rs2839440-?	rs2839440	non_coding_transcript_exon_variant	0	NR	1e-06	6	5.31	[2.70-10.42]	N
14	49067707	49066957	49067975	Visceral adipose tissue/subcutaneous adipose tissue ratio	5,560 European ancestry female individuals, 4,997 European ancestry male individuals	RPS29					NA	NA	rs8013477-C	rs8013477	intron_variant	1	0.24	4e-06	5.39794000867204	NA		N
6	159650127	159649586	159650602	Age-related macular degeneration (geographic atrophy)	819 European ancestry geographic atrophy cases, 4,134 European ancestry controls	SOD2	PPP1R14C - SOD2	ENSG00000198729	ENSG00000112096		9399735	18942	rs2842992-?	rs2842992	intron_variant	1	0.203	3e-07	6.52287874528034	1.43	[1.25-1.64]	N
6	166763934	166763795	166764808	Dental caries	1,483 European ancestry comparatively younger individuals, 5,960 European ancestry comparatively older individuals	RPS6KA2	RPS6KA2			ENSG00000071242	NA	NA	rs635808-?	rs635808	intron_variant	0	NR	1e-07	7	NA		N
8	20443926	20443901	20444917	Dental caries	1,483 European ancestry comparatively younger individuals, 5,960 European ancestry comparatively older individuals	LZTS1					NA	NA	rs4922199-?	rs4922199	regulatory_region_variant	1	NR	8e-06	5.09691001300806	NA		N
20	63666449	63665835	63666853	Dental caries	1,483 European ancestry comparatively younger individuals, 5,960 European ancestry comparatively older individuals	RTEL1	RTEL1-TNFRSF6B, RTEL1			ENSG00000026036, ENSG00000258366	NA	NA	rs6011002-?	rs6011002	intron_variant	0	NR	3e-06	5.52287874528034	NA		N
1	11676543	11675570	11676584	Visceral adipose tissue adjusted for BMI	5,560 European ancestry female individuals, 4,997 European ancestry male individuals	MAD2L2	MAD2L2			ENSG00000116670	NA	NA	rs2336030-C	rs2336030	intron_variant	0	0.65	1e-06	6	NA		N
1	3732998	3732426	3733447	Visceral adipose tissue adjusted for BMI	5,560 European ancestry female individuals, 4,997 European ancestry male individuals	TP73	TP73			ENSG00000078900	NA	NA	rs9662633-A	rs9662633	synonymous_variant	0	0.05	6e-06	5.22184874961636	NA		N
5	179272310	179271447	179272465	Visceral adipose tissue adjusted for BMI	5,560 European ancestry female individuals, 4,997 European ancestry male individuals	ADAMTS2	ADAMTS2			ENSG00000087116	NA	NA	rs901254-C	rs901254	intron_variant	0	0.96	9e-06	5.04575749056067	NA		N
12	6332835	6332615	6333630	Adverse response to chemotherapy (neutropenia/leucopenia) (all anthracycline-based drugs)	184 Japanese ancestry cases, 459 Japanese ancestry controls	TNFRSF1A	TNFRSF1A			ENSG00000067182	NA	NA	rs4149639-C	rs4149639	intron_variant	0	0.047	7e-06	5.15490195998574	2.763	[1.781-4.287]	N
15	77872364	77871549	77872566	Adverse response to chemotherapy (neutropenia/leucopenia) (doxorubicin)	83 Japanese ancestry cases, 66 Japanese ancestry controls	LOC100302666	LINGO1 - CSPG4P13	ENSG00000169783	ENSG00000260139		51464	22320	rs11857176-A	rs11857176	regulatory_region_variant	1	0.515	8e-07	6.09691001300806	2022-08-01	[1.127-2.874]	N
2	773278	772702	773723	Adverse response to chemotherapy (neutropenia/leucopenia) (doxorubicin)	83 Japanese ancestry cases, 66 Japanese ancestry controls	LOC339822	LINC01115 - LINC01115	ENSG00000272342	ENSG00000272342		33114	6562	rs4380275-G	rs4380275	intergenic_variant	1	0.152	5e-06	5.30102999566398	3.604	[2.041-6.365]	N
5	5407701	5407034	5408051	Adverse response to chemotherapy (neutropenia/leucopenia) (epirubicin)	83 Japanese ancestry cases, 370 Japanese ancestry controls	KIAA0947	MTCO1P31 - ICE1	ENSG00000251476	ENSG00000164151		10733	12963	rs2964475-C	rs2964475	intron_variant	1	0.415	4e-06	5.39794000867204	2.248	[1.592-3.174]	N
22	30757289	30756388	30757407	Adverse response to chemotherapy (neutropenia/leucopenia) (gemcitabine)	80 Japanese ancestry cases, 226 Japanese ancestry controls	OSBP2	OSBP2			ENSG00000184792	NA	NA	rs9609078-T	rs9609078	intron_variant	0	0.009	4e-06	5.39794000867204	10.89	[3.528-33.61]	N
9	134233655	134233628	134234642	Adverse response to chemotherapy (neutropenia/leucopenia) (paclitaxel + carboplatin)	150 Japanese ancestry cases, 166 Japanese ancestry controls	RXRA	RNU6ATAC - LINC02247	ENSG00000221676	ENSG00000223729		69091	60276	rs10785877-T	rs10785877	intergenic_variant	1	0.66	7e-07	6.15490195998574	2.58	[1.766-3.769]	N
18	76776324	76775910	76776929	Adverse response to chemotherapy (neutropenia/leucopenia) (cisplatin)	176 Japanese ancestry cases, 471 Japanese ancestry controls	ZNF236	CCND3P2 - ZNF236-DT	ENSG00000265836	ENSG00000264278		24483	18408	rs2406342-T	rs2406342	intergenic_variant	1	0.475	2e-06	5.69897000433602	1.697	[1.323-2.177]	N
5	158997383	158996615	158997629	Adverse response to chemotherapy (neutropenia/leucopenia) (all anthracycline-based drugs)	184 Japanese ancestry cases, 459 Japanese ancestry controls	EBF1	EBF1			ENSG00000164330	NA	NA	rs10040979-G	rs10040979	intron_variant	0	0.618	5e-07	6.30102999566398	1.452	[1.12-1.883]	N
19	6475602	6475240	6476253	Adverse response to chemotherapy (neutropenia/leucopenia) (cyclophosphamide)	168 Japanese ancestry cases, 335 Japanese ancestry controls	DENND1C	DENND1C			ENSG00000205744	NA	NA	rs3745571-T	rs3745571	3_prime_UTR_variant	0	0.67	8e-06	5.09691001300806	1.73	[1.276-2.345]	N
12	122146362	122146110	122147162	Adverse response to chemotherapy (neutropenia/leucopenia) (all antimicrotubule drugs)	371 Japanese ancestry cases, 825 Japanese ancestry controls	MLXIP	MLXIP, MLXIP			ENSG00000281178, ENSG00000175727	NA	NA	rs1043763-T	rs1043763	3_prime_UTR_variant	0	0.574	7e-06	5.15490195998574	1.496	[1.248-1.795]	N
17	9971888	9971498	9972515	Adverse response to chemotherapy (neutropenia/leucopenia) (paclitaxel)	218 Japanese ancestry cases, 364 Japanese controls	GAS7	GAS7			ENSG00000007237	NA	NA	rs3786094-C	rs3786094	intron_variant	0	0.422	6e-06	5.22184874961636	1.531	[1.206-1.944]	N
13	20476436	20475495	20476512	Adverse response to chemotherapy (neutropenia/leucopenia) (carboplatin)	261 Japanese ancestry cases, 262 Japanese ancestry controls	CRYL1	CRYL1			ENSG00000165475	NA	NA	rs7989332-G	rs7989332	intron_variant	0	0.738	5e-06	5.30102999566398	2.056	[1.507-2.806]	N
22	43852624	43852595	43853615	Type 2 diabetes (dietary heme iron intake interaction)	1,806 European ancestry cases, 2,965 European ancestry controls	SULT4A1	SULT4A1			ENSG00000130540	NA	NA	rs470089-?	rs470089	intron_variant	0	NR	9e-06	5.04575749056067	0.55	[NR] unit decrease	N
11	21599402	21598503	21599519	Cannabis use (initiation)	10,091 individuals from 4,622 families	NELL1	NELL1 - NA	ENSG00000165973			23716	NA	rs1573535-A	rs1573535	intergenic_variant	1	0.56	4e-06	5.39794000867204	0.026	unit increase	N
7	121329715	121328821	121329840	Bone mineral density	5,672 European ancestry individuals	WNT16	WNT16			ENSG00000002745	NA	NA	rs2908004-G	rs2908004	missense_variant	0	0.58	1e-15	15	0.16	[NR] mg/cm3 decrease	N
14	36520214	36520182	36521202	Menarche (age at onset)	15,495 Japanese ancestry females	NKX2-1	SFTA3, SFTA3, NKX2-1-AS1, NKX2-1			ENSG00000229415, ENSG00000257520, ENSG00000253563, ENSG00000136352	NA	NA	rs2076751-A	rs2076751	5_prime_UTR_variant	0	0.23377	7e-06	5.15490195998574	0.087	[0.049-0.125] year decrease	N
12	4296223	4295441	4296458	Colorectal cancer	12,696 European ancestry colorectal tumor cases, 15,113 European ancestry controls	CCND2	CCND2			ENSG00000118971	NA	NA	rs3217901-G	rs3217901	intron_variant	0	0.41	3e-07	6.52287874528034	2022-01-01	[1.06-1.14]	N
10	71767290	71766732	71767746	Pulmonary function decline	1,441 European ancestry asthma cases, 2,677 European ancestry controls	intergenic	CDH23, VSIR			ENSG00000107736, ENSG00000107738	NA	NA	rs1867982-?	rs1867982	intron_variant	0	NR	6e-06	5.22184874961636	0.2018	[0.11-0.29] unit increase	N
17	72367254	72366594	72367613	Pulmonary function decline	1,441 European ancestry asthma cases, 2,677 European ancestry controls	SOX9	LINC00511			ENSG00000227036	NA	NA	rs12941150-?	rs12941150	intron_variant	0	NR	7e-06	5.15490195998574	0.2239	[0.13-0.32] unit increase	N
5	141320922	141320356	141321371	Pulmonary function decline	1,441 European ancestry asthma cases, 2,677 European ancestry controls	intergenic	TAF7 - PCDHGA1	ENSG00000178913	ENSG00000204956		138	9592	rs10875595-?	rs10875595	TF_binding_site_variant	1	NR	1e-06	6	0.2523	[0.15-0.35] unit decrease	N
9	565917	565816	566834	Pulmonary function decline	1,441 European ancestry asthma cases, 2,677 European ancestry controls	intergenic	KANK1			ENSG00000107104	NA	NA	rs7027930-?	rs7027930	intron_variant	0	NR	9e-06	5.04575749056067	0.1993	[0.11-0.29] unit increase	N
22	23423078	23422870	23423884	Pulmonary function decline	1,441 European ancestry asthma cases, 2,677 European ancestry controls	intergenic	ZDHHC8P1 - LINC01659	ENSG00000133519	ENSG00000280986		20352	10486	rs4822410-?	rs4822410	intergenic_variant	1	NR	3e-06	5.52287874528034	0.5411	[0.32-0.77] unit decrease	N
21	42736659	42736588	42737607	Pulmonary function decline	1,441 European ancestry asthma cases, 2,677 European ancestry controls	intergenic	PDE9A, PDE9A-AS1			ENSG00000160191, ENSG00000225731	NA	NA	rs9979235-?	rs9979235	intron_variant	0	NR	6e-06	5.22184874961636	0.6177	[0.35-0.88] unit decrease	N
20	58088218	58087695	58088712	Pulmonary function decline	1,441 European ancestry asthma cases, 2,677 European ancestry controls	intergenic	LINC01742 - C20orf85	ENSG00000275852	ENSG00000124237		83570	62684	rs6070346-?	rs6070346	intergenic_variant	1	NR	4e-06	5.39794000867204	0.1735	[0.1-0.247] unit increase	N
12	124836304	124835757	124836772	Renal cell carcinoma	3,772 European ancestry cases, 8,505 European ancestry controls	SCARB1	SCARB1			ENSG00000073060	NA	NA	rs4765623-?	rs4765623	intron_variant	0	0.34	3e-08	7.52287874528034	1.15	[1.09-1.20]	N
19	1207239	1206911	1207933	Psychosis in Alzheimers disease 1,039 European ancestry cases with psychosis, 610 European ancestry cases without psychosis, 260 European, African American and Native American ancestry cases with psychosis and 125 European, African American and Native American ancestry cases without psychosis from 264 families 19 52880932 ZNF320 ZNF320 ENSG00000182986 rs6509701-? rs6509701 synonymous_variant 0 0.…	1,039 European ancestry cases with psychosis, 610 European ancestry cases without psychosis, 260 European, African American and Native American ancestry cases with psychosis and 125 European, African American and Native American ancestry cases without psychosis from 264 families	STK11	STK11			ENSG00000118046	NA	NA	rs3764640-?	rs3764640	intron_variant	0	0.79	8e-06	5.09691001300806	1.4705882	[NR]	N
2	47658337	47657886	47658904	Psychosis in Alzheimers disease 1,039 European ancestry cases with psychosis, 610 European ancestry cases without psychosis, 260 European, African American and Native American ancestry cases with psychosis and 125 European, African American and Native American ancestry cases without psychosis from 264 families 10 520439 DIP2C DIP2C ENSG00000151240 rs11252926-? rs11252926 intron_variant 0 0.64 8E-…	1,039 European ancestry cases with psychosis, 610 European ancestry cases without psychosis, 260 European, African American and Native American ancestry cases with psychosis and 125 European, African American and Native American ancestry cases without psychosis from 264 families	AC079250.1	MSH2			ENSG00000095002	NA	NA	rs2969775-?	rs2969775	intron_variant	0	0.63	2e-06	5.69897000433602	1.4705882	[NR]	N
10	32346044	32345805	32346823	Sexual dysfunction (female)	1,104 European ancestry twins	EPC1	EPC1			ENSG00000120616	NA	NA	rs2370759-G	rs2370759	intron_variant	0	NR	2e-06	5.69897000433602	0.237	[0.14-0.33] unit increase	N
14	98203821	98203181	98204195	Sexual dysfunction (SSRI/SNRI-related)	201 Japanese ancestry individuals	AL163760.3	LINC02295 - NA	ENSG00000258511			64579	NA	rs857228-T	rs857228	intron_variant	1	0.354	3e-06	5.52287874528034	2.56	[1.60-4.08]	N
11	130403335	130403161	130404178	Blood pressure	74,064 European ancestry individuals	ADAMTS-8	ZBTB44-DT			ENSG00000175773	NA	NA	rs11222084-T	rs11222084	non_coding_transcript_exon_variant	0	0.38	2e-11	10.698970004336	0.337	[0.24-0.44] mmHg increase	N
1	112673921	112673765	112674781	Blood pressure	74,064 European ancestry individuals	MOV10	MOV10			ENSG00000155363	NA	NA	rs2932538-G	rs2932538	intron_variant	0	0.74	8e-06	5.09691001300806	0.252	[0.14-0.36] mmHg increase	N
2	232542288	232541308	232542351	Refractive error	37,382 European ancestry individuals, 3,995 Chinese ancestry individuals, 2,273 Malay ancestry individuals, 2,108 Indian ancestry individuals	PRSS56, CHRNG	CHRNG			ENSG00000196811	NA	NA	rs1881492-T	rs1881492	intron_variant	0	0.22	5e-11	10.301029995664	0.139	[0.098-0.18] unit decrease	N
10	93164567	93163913	93164930	Refractive error	37,382 European ancestry individuals, 3,995 Chinese ancestry individuals, 2,273 Malay ancestry individuals, 2,108 Indian ancestry individuals	CYP26A1	NIP7P1 - XRCC6P1	ENSG00000232805	ENSG00000237417		57184	42290	rs10882165-T	rs10882165	intergenic_variant	1	0.42	1e-11	11	0.107	[0.076-0.138] unit decrease	N
18	74506788	74506369	74507384	Refractive error	37,382 European ancestry individuals, 3,995 Chinese ancestry individuals, 2,273 Malay ancestry individuals, 2,108 Indian ancestry individuals	CNDP2	CNDP2			ENSG00000133313	NA	NA	rs12971120-G	rs12971120	intron_variant	0	0.23	2e-07	6.69897000433602	0.099	[0.062-0.136] unit increase	N
6	33572432	33571595	33572612	Platelet count	16,388 African American individuals	BAK1	GGNBP1			ENSG00000204188	NA	NA	rs210134-G	rs210134	intron_variant	0	0.286	2e-15	14.698970004336	6.16	[4.63-7.69] 10^9 cells/L decrease	N
6	33080884	33080257	33081273	Aspirin exacerbated respiratory disease in asthmatics	117 Korean ancestry cases, 685 Korean ancestry controls	HLA-DPB1	HLA-DPB1, HLA-DPB1, HLA-DPB1, HLA-DPB1, HLA-DPB1, HLA-DPB1			ENSG00000215048, ENSG00000237710, ENSG00000223865, ENSG00000229295, ENSG00000226826, ENSG00000230708	NA	NA	rs1042151-G	rs1042151	missense_variant	0	0.083	5e-07	6.30102999566398	2022-04-02	[1.68-3.42]	N
5	7649747	7649723	7650750	Capecitabine sensitivity	Up to 84 East Asian ancestry lymphoblastoid cell lines, up to 164 European ancestry lymphoblastoid cell lines, up to 173 African ancestry lymphoblastoid cell lines, up to 82 African American lymphoblastoid cell lines	MTRR, ADCY2	ADCY2			ENSG00000078295	NA	NA	rs4702484-?	rs4702484	intron_variant	0	NR	6e-07	6.22184874961636	NA		N
17	40010626	40010453	40011478	C-reactive protein and white blood cell count	8,722 individuals	intergenic	PSMD3 - CSF3	ENSG00000108344	ENSG00000108342		12667	4735	rs8078723-C	rs8078723	regulatory_region_variant	1	0.468	3e-09	8.52287874528034	0.163	[NR] 10^3/ul increase	N
7	37325592	37324815	37325829	Alzheimers disease (cognitive decline) 303 European ancestry cases 7 25121983 CYCS CYCS ENSG00000172115 rs1861525-? rs1861525 3_prime_UTR_variant 0 0.03 2E-7 6.698970004336019 0.25 unit decrease NAlzheimers disease (cognitive decline)	303 European ancestry cases	ELMO1	ELMO1			ENSG00000155849	NA	NA	rs2392492-?	rs2392492	intron_variant	0	0.04	1e-06	6	0.32	unit decrease	N
9	130177513	130177001	130178023	Alzheimers disease (cognitive decline) 303 European ancestry cases 8 52301705 ST18 ST18 ENSG00000147488 rs7009219-? rs7009219 intron_variant 0 0.06 5E-7 6.301029995663981 0.16 unit decrease NAlzheimers disease (cognitive decline)	303 European ancestry cases	NCS1	NCS1			ENSG00000107130	NA	NA	rs4836694-?	rs4836694	intron_variant	0	0.11	7e-07	6.15490195998574	0.21	unit decrease	N
17	47853173	47852228	47853244	Alzheimers disease (cognitive decline) 303 European ancestry cases 16 77842866 VAT1L VAT1L ENSG00000171724 rs9934540-? rs9934540 intron_variant 0 0.03 4E-7 6.3979400086720375 0.25 unit decrease NAlzheimers disease (cognitive decline)	303 European ancestry cases	OSBPL7, SP6, MRPL10	SP6			ENSG00000189120	NA	NA	rs4794202-?	rs4794202	intron_variant	0	0.08	8e-08	7.09691001300806	0.19	unit decrease	N
1	211518364	211517739	211518758	Retinopathy in non-diabetics	19,411 European ancestry individuals	RD3	RD3 - SLC30A1	ENSG00000198570	ENSG00000170385		26202	53204	rs7553035-T	rs7553035	intergenic_variant	1	0.07	4e-06	5.39794000867204	0.37	[0.21-0.53] unit increase	N
17	46779275	46778551	46779607	Parkinsons disease 4,238 European ancestry cases, 4,239 European ancestry controls 16 31083850 POL3S PRSS53, ZNF646 ENSG00000151006, ENSG00000167395 rs11865038-? rs11865038 3_prime_UTR_variant 0 NR 4E-7 6.3979400086720375 1.14 [NR] NParkinsons disease	4,238 European ancestry cases, 4,239 European ancestry controls	WNT3	WNT3, WNT3, WNT3			ENSG00000277626, ENSG00000108379, ENSG00000277641	NA	NA	rs199515-?	rs199515	intron_variant	0	NR	3e-17	16.5228787452803	1.32	[NR]	N
6	170110297	170110086	170111101	Obesity-related traits	815 Hispanic children from 263 families	LOC154449	NA - RPL12P23		ENSG00000218716		NA	89472	rs10946292-G	rs10946292	intergenic_variant	1	0.289	3e-06	5.52287874528034	0.03	[NR] ng/mL increase	N
2	218216574	218215710	218216725	Obesity-related traits	815 Hispanic children from 263 families	ARPC2	HMGB1P9 - ARPC2	ENSG00000224159	ENSG00000163466		15186	567	rs13403276-G	rs13403276	regulatory_region_variant	1	0.027	7e-06	5.15490195998574	0.03	[NR] g/d increase	N
19	2177194	2176766	2177781	Osteoarthritis	6,523 European ancestry individuals	DOT1L	DOT1L			ENSG00000104885	NA	NA	rs12982744-G	rs12982744	intron_variant	0	0.39	1e-11	11	0.09	[NR] mm increase	N
17	45135596	45134604	45135619	Economic and political preferences	9,617 European ancestry individuals	ACBD4	ACBD4			ENSG00000181513	NA	NA	rs2291447-T	rs2291447	splice_region_variant	0	NR	2e-06	5.69897000433602	0.114	[0.067-0.161] unit increase	N
6	31899476	31899410	31900428	Economic and political preferences (environmentalism)	9,617 European ancestry individuals	EHMT2	C2, C2, C2, C2, C2, C2			ENSG00000166278, ENSG00000235696, ENSG00000231543, ENSG00000235017, ENSG00000226560, ENSG00000206372	NA	NA	rs9267663-T	rs9267663	intron_variant	0	NR	6e-06	5.22184874961636	0.29	[0.16-0.42] unit decrease	N
2	76013235	76012242	76013264	Economic and political preferences (fairness)	9,617 European ancestry individuals	intergenic	NA - SUCLA2P2		ENSG00000233107		NA	92781	rs436000-T	rs436000	intron_variant	1	NR	8e-07	6.09691001300806	0.125	[0.076-0.174] unit increase	N
7	28772876	28771992	28773005	Anxiety in major depressive disorder	1,080 European ancestry cases, 442 European ancestry controls	CREB5	CREB5			ENSG00000146592	NA	NA	rs10238623-A	rs10238623	intron_variant	0	0.28	5e-06	5.30102999566398	1.545	[NR]	N
1	170664755	170663966	170665000	Response to angiotensin II receptor blocker therapy	198 European ancestry hypertensive individuals, 193 African American hypertensive individuals	PRRX1	PRRX1			ENSG00000116132	NA	NA	rs659580-T	rs659580	intron_variant	0	NR	1e-06	6	1.28	[0.71-1.85] unit increase	N
4	6056770	6056557	6057574	Response to angiotensin II receptor blocker therapy	198 European ancestry hypertensive individuals, 193 African American hypertensive individuals	JAKMIP1	C4orf50, JAKMIP1			ENSG00000181215, ENSG00000152969	NA	NA	rs16838131-A	rs16838131	intron_variant	0	NR	2e-06	5.69897000433602	2.26	[1.01-3.51] unit decrease	N
6	165715150	165715086	165716152	Economic and political preferences (immigration/crime)	9,617 European ancestry individuals	intergenic	PDE10A			ENSG00000112541	NA	NA	rs9364813-G	rs9364813	intron_variant	0	NR	8e-06	5.09691001300806	0.265	[0.15-0.38] unit increase	N
9	126068818	126068690	126069707	Economic and political preferences (immigration/crime)	9,617 European ancestry individuals	intergenic	KLF9 - NA	ENSG00000119138			55654161	NA	rs4838320-T	rs4838320	intron_variant	1	NR	9e-06	5.04575749056067	0.197	[0.11-0.28] unit increase	N
18	8209271	8208422	8209437	Dialysis-related mortality	610 African American type 2 diabetes cases	PTPRM	PTPRM			ENSG00000173482	NA	NA	rs8098064-?	rs8098064	intron_variant	0	0.26	4e-06	5.39794000867204	1.42	[1.22-1.65]	N
2	234991527	234991359	234992376	Dialysis-related mortality	610 African American type 2 diabetes cases	SH3BP4	SH3BP4			ENSG00000130147	NA	NA	rs11676855-?	rs11676855	intron_variant	0	0.67	9e-06	5.04575749056067	1.43	[1.22-1.67]	N
14	64774231	64773880	64774901	Obesity-related traits	815 Hispanic children from 263 families	SPTB	SPTB			ENSG00000070182	NA	NA	rs11158559-A	rs11158559	intron_variant	0	0.148	1e-06	6	0.03	[NR] ng/mL increase	N
19	33108221	33107593	33108612	Lumbar spine bone mineral density	Up to 32,961 European and East Asian ancestry individuals	GPATCH1	GPATCH1			ENSG00000076650	NA	NA	rs10416218-T	rs10416218	intron_variant	0	0.73	7e-11	10.1549019599857	0.04	[NR] unit decrease	N
12	53334171	53333831	53334877	Lumbar spine bone mineral density	Up to 32,961 European and East Asian ancestry individuals	SP7	SP7			ENSG00000170374	NA	NA	rs2016266-A	rs2016266	intron_variant	0	0.68	3e-20	19.5228787452803	0.05	[NR] unit decrease	N
4	1000626	1000493	1001507	Lumbar spine bone mineral density	Up to 32,961 European and East Asian ancestry individuals	IDUA	IDUA			ENSG00000127415	NA	NA	rs3755955-A	rs3755955	missense_variant	0	0.16	5e-15	14.301029995664	0.06	[NR] unit decrease	N
7	37898820	37898720	37899736	Lumbar spine bone mineral density	Up to 32,961 European and East Asian ancestry individuals	TXNDC3	EPDR1, NME8			ENSG00000086289, ENSG00000086288	NA	NA	rs10226308-A	rs10226308	intron_variant	0	0.84	6e-13	12.2218487496164	0.06	[NR] unit decrease	N
10	43260306	43259682	43260696	Obesity-related traits	815 Hispanic children from 263 families	RASGEF1A	RASGEF1A			ENSG00000198915	NA	NA	rs28461806-G	rs28461806	intron_variant	0	0.049	5e-08	7.30102999566398	0.05	[NR] pg/mL increase	N
2	11618305	11617373	11618386	Obesity-related traits	815 Hispanic children from 263 families	GREB1	GREB1			ENSG00000196208	NA	NA	rs73175262-A	rs73175262	missense_variant	0	0.053	7e-08	7.15490195998574	0.05	[NR] pg/mL increase	N
19	55986594	55985975	55987008	Obesity-related traits	815 Hispanic children from 263 families	NLRP8	NLRP8			ENSG00000179709	NA	NA	rs16986856-A	rs16986856	intron_variant	0	0.454	8e-06	5.09691001300806	0.03	[NR] %awake time increase	N
6	29553100	29552869	29553895	Height	6,534 Han Chinese ancestry individuals	OR2I1P	OR2I1P, OR2I1P, OR2I1P, OR2I1P, OR2I1P, OR2I1P, OR2I1P			ENSG00000226896, ENSG00000223441, ENSG00000237988, ENSG00000231973, ENSG00000237725, ENSG00000232049, ENSG00000229467	NA	NA	rs16895057-T	rs16895057	non_coding_transcript_exon_variant	0	0.95	3e-06	5.52287874528034	0.153	[0.088-0.218] unit increase	N
17	43721456	43720483	43721503	Femoral neck bone mineral density	Up to 32,961 European and East Asian ancestry individuals	SOST	WHSC1L2P - SOST	ENSG00000267253	ENSG00000167941		1020	32282	rs4792909-T	rs4792909	regulatory_region_variant	1	0.37	2e-11	10.698970004336	0.04	[NR] unit increase	N
11	46700671	46700224	46701239	Femoral neck bone mineral density	Up to 32,961 European and East Asian ancestry individuals	ARHGAP1	ARHGAP1 - ZNF408	ENSG00000175220	ENSG00000175213		52	359	rs7932354-T	rs7932354	TF_binding_site_variant	1	0.31	5e-18	17.301029995664	0.05	[NR] unit increase	N
22	49418853	49417843	49418860	Immune reponse to smallpox (secreted IL-1beta)	Up to 512 European ancestry individuals, up to 199 African American individuals	FLJ44385	C22orf34				NA	NA	rs17000918-A	rs17000918	intron_variant	0		4e-09	8.39794000867204	NA		N
10	69180045	69179723	69180737	Immune reponse to smallpox (secreted IL-1beta)	Up to 512 European ancestry individuals, up to 199 African American individuals	SUPV3L1, VPS26A	VPS26A - SUPV3L1	ENSG00000122958	ENSG00000156502		5633	189	rs10998624-A	rs10998624	TF_binding_site_variant	1		1e-09	9	NA		N
11	61726855	61726521	61727537	Immune reponse to smallpox (secreted IL-2)	Up to 512 European ancestry individuals, up to 199 African American individuals	DAGLA	DAGLA			ENSG00000134780	NA	NA	rs4963243-A	rs4963243	intron_variant	0		2e-07	6.69897000433602	NA		N
9	126095572	126095167	126096183	Response to mTOR inhibitor (everolimus)	87 European ancestry individuals, 91 African American individuals, 94 Han Chinese ancestry individuals	PBX3	NA - RALGPS1		ENSG00000136828		NA	819202	rs10987149-?	rs10987149	intron_variant	1	NR	5e-06	5.30102999566398	0.28	[NR] unit increase	N
10	117577235	117577110	117578139	Obesity-related traits	815 Hispanic children from 263 families	EMX2	EMX2 - NA	ENSG00000170370			27689	NA	rs384627-A	rs384627	intergenic_variant	1	0.0060	5e-06	5.30102999566398	0.03	[NR] pg/mL increase	N
5	139471320	139470487	139471518	Immune reponse to smallpox (secreted IFN-alpha)	Up to 512 European ancestry individuals, up to 199 African American individuals	ECSM2, TMEM173	SMIM33			ENSG00000283288	NA	NA	rs13181561-G	rs13181561	intron_variant	0		3e-14	13.5228787452803	NA		N
1	110491187	110490704	110491724	Immune reponse to smallpox (secreted IFN-alpha)	Up to 512 European ancestry individuals, up to 199 African American individuals	CYMP	CYMP			ENSG00000240194	NA	NA	rs4839431-A	rs4839431	non_coding_transcript_exon_variant	0		2e-07	6.69897000433602	NA		N
8	11552483	11552445	11553489	Immune response to smallpox vaccine (IL-6)	Up to 512 European ancestry individuals, 199 African American individuals	BLK	BLK			ENSG00000136573	NA	NA	rs2255327-A	rs2255327	intron_variant	0		3e-07	6.52287874528034	NA		N
21	45745515	45745482	45746497	Immune reponse to smallpox (secreted IFN-alpha)	Up to 512 European ancestry individuals, up to 199 African American individuals	LOC100129027	PCBP3			ENSG00000183570	NA	NA	rs8127571-A	rs8127571	intron_variant	0		2e-07	6.69897000433602	NA		N
8	22230919	22230124	22231169	Hypertriglyceridemia	1,122 Mexican ancestry cases, 1,118 Mexican ancestry controls	SFTPC, REEP4, POLR3D, PIWIL2, PHYHIP, LGI3, BMP1	PHYHIP			ENSG00000168490	NA	NA	rs12541335-G	rs12541335	intron_variant	0	0.66	7e-06	5.15490195998574	1.23	[1.13-1.33]	N
11	116072535	116071856	116072870	Hypertriglyceridemia	1,122 Mexican ancestry cases, 1,118 Mexican ancestry controls	intergenic					NA	NA	rs1426391-?	rs1426391	regulatory_region_variant	1	.7	7e-06	5.15490195998574	1.25	[1.15-1.35]	N
7	73573024	73572362	73573375	Hypertriglyceridemia	1,122 Mexican ancestry cases, 1,118 Mexican ancestry controls	TBL2, VPS37D, MLXIPL, BAZ1B, BCL7B	TBL2			ENSG00000106638	NA	NA	rs2286276-?	rs2286276	non_coding_transcript_exon_variant	0	0.88	2e-06	5.69897000433602	1.39	[1.25-1.53]	N
15	78406417	78405482	78406501	Obesity-related traits	815 Hispanic children from 263 families	IREB2	CRABP1 - IREB2	ENSG00000166426	ENSG00000136381		58192	31014	rs7163013-G	rs7163013	intergenic_variant	1	0.351	9e-06	5.04575749056067	0.04	[NR] nmol/d increase	N
2	237913689	237913406	237914419	Obesity-related traits	815 Hispanic children from 263 families	RAMP1	RAMP1 - UBE2F	ENSG00000132329	ENSG00000184182		1583	53138	rs10185142-A	rs10185142	intergenic_variant	1	0.216	8e-06	5.09691001300806	0.03	[NR] mmHg increase	N
9	841152	841126	842144	Obesity-related traits	815 Hispanic children from 263 families	DMRT1	KANK1 - DMRT1	ENSG00000107104	ENSG00000137090		95046	538	rs912062-C	rs912062	intergenic_variant	1	0.161	3e-06	5.52287874528034	0.03	[NR] g/d increase	N
1	109274570	109274295	109275313	Lipoprotein-associated phospholipase A2 activity and mass	12,126 European ancestry individuals, 1,538 individuals	CELSR2	CELSR2			ENSG00000143126	NA	NA	rs7528419-A	rs7528419	3_prime_UTR_variant	0	0.79	1e-17	17	0.035	[0.027-0.043] unit increase	N
6	12509895	12509718	12510733	Obesity-related traits	815 Hispanic children from 263 families	RPL15P3	NA - RPL15P3		ENSG00000212802		NA	4215	rs12198798-G	rs12198798	intergenic_variant	1	0.114	1e-06	6	0.04	[NR] SD/y increase	N
1	17593322	17592753	17593771	Obesity-related traits	815 Hispanic children from 263 families	ARHGEF10L	ARHGEF10L			ENSG00000074964	NA	NA	rs6693036-G	rs6693036	intron_variant	0	0.048	3e-06	5.52287874528034	0.04	[NR] mg/dL increase	N
17	49007349	49006951	49007965	Primary tooth development (number of teeth)	5,752 European ancestry related individuals	IGF2BP1	IGF2BP1			ENSG00000159217	NA	NA	rs9674544-G	rs9674544	intron_variant	0	0.46	2e-08	7.69897000433602	NA		N
12	131840694	131840113	131841131	Migraine	2,326 European ancestry cases, 4,580 European ancestry controls	MMP17	MMP17			ENSG00000198598	NA	NA	rs6598163-G	rs6598163	missense_variant	0	0.48	5e-07	6.30102999566398	1.15	[1.09-1.21]	N
22	37675036	37674653	37675675	Fat distribution (HIV)	192 European ancestry male cases	PDXP, LGALS1	RN7SL385P - LGALS1	ENSG00000241333	ENSG00000100097		5297	600	rs4820294-A	rs4820294	TF_binding_site_variant	1	0.35	5e-06	5.30102999566398	NA		N
7	1249003	1248520	1249537	Fat distribution (HIV)	192 European ancestry male cases	UNCX	UNCX - NA	ENSG00000164853			11677	NA	rs13241427-C	rs13241427	regulatory_region_variant	1	0.22	4e-07	6.39794000867204	NA		N
5	437987	437224	438237	Fat distribution (HIV)	192 European ancestry male cases	AHRR	AHRR, PDCD6-AHRR			ENSG00000063438, ENSG00000288622	NA	NA	rs10078-C	rs10078	3_prime_UTR_variant	0	0.23	7e-06	5.15490195998574	NA		N
2	242084344	242083532	242084548	Coronary artery calcification	5,823 African American individuals	C2orf85	LINC01880 - LINC01238	ENSG00000280980	ENSG00000237940		111	3007	rs749924-T	rs749924	intergenic_variant	1	0.5	1e-07	7	0.19	[0.11-0.27] unit decrease	N
17	57670055	57669330	57670346	Coronary artery calcification	5,823 African American individuals	MSI2	MSI2			ENSG00000153944	NA	NA	rs11079321-A	rs11079321	intron_variant	0	0.28	8e-06	5.09691001300806	0.16	[0.082-0.238] unit decrease	N
8	3332374	3332168	3333203	Obesity-related traits	815 Hispanic children from 263 families	CSMD1	CSMD1			ENSG00000183117	NA	NA	rs2551043-G	rs2551043	intron_variant	0	0.234	7e-06	5.15490195998574	0.03	[NR] min/d increase	N
19	45669020	45668228	45669248	Body mass index	22,762 East Asian ancestry individuals, 2,522 Malay ancestry individuals, 2,431 Chinese, Malay and Asian Indian ancestry individuals	GIPR, QPCTL	GIPR			ENSG00000010310	NA	NA	rs11671664-G	rs11671664	intron_variant	0	0.50	6e-14	13.2218487496164	4.22	[2.73-5.71] % increase	N
2	239960704	239960179	239961226	Odorant perception (isobutyraldehyde)	187 European ancestry individuals	NDUFA10, OR6B2	NDUFA10			ENSG00000130414	NA	NA	rs13424612-?	rs13424612	3_prime_UTR_variant	0		6e-10	9.22184874961636	6.62	[NR] unit increase	N
2	232871534	232870687	232871701	Autism spectrum disorder, attention deficit-hyperactivity disorder, bipolar disorder, major depressive disorder, and schizophrenia (combined)	6,990 European ancestry Bipolar disorder cases, 9,227 European ancestry Major depressive disorder cases, 9,379 European ancestry Schizophrenia cases, 161 European ancestry Autism spectrum disorder cases, 4,788 European ancestry Autism spectrum disorder trio cases, 840 European ancestry Attention deficit-hyperactivity disorder cases, 1,947 European ancestry Attention defcit-hyperactivity disorder …	NR	SNORC			ENSG00000182600	NA	NA	rs2675968-T	rs2675968	intron_variant	0	NR	5e-06	5.30102999566398	1.016	[0.99-1.04]	N
10	79193379	79193009	79194030	Autism spectrum disorder, attention deficit-hyperactivity disorder, bipolar disorder, major depressive disorder, and schizophrenia (combined)	6,990 European ancestry Bipolar disorder cases, 9,227 European ancestry Major depressive disorder cases, 9,379 European ancestry Schizophrenia cases, 161 European ancestry Autism spectrum disorder cases, 4,788 European ancestry Autism spectrum disorder trio cases, 840 European ancestry Attention deficit-hyperactivity disorder cases, 1,947 European ancestry Attention defcit-hyperactivity disorder …	ZMIZ1	ZMIZ1			ENSG00000108175	NA	NA	rs703970-C	rs703970	intron_variant	0	NR	5e-06	5.30102999566398	2022-01-01	[0.99-1.03]	N
16	9817529	9817280	9818297	Autism spectrum disorder, attention deficit-hyperactivity disorder, bipolar disorder, major depressive disorder, and schizophrenia (combined)	6,990 European ancestry Bipolar disorder cases, 9,227 European ancestry Major depressive disorder cases, 9,379 European ancestry Schizophrenia cases, 161 European ancestry Autism spectrum disorder cases, 4,788 European ancestry Autism spectrum disorder trio cases, 840 European ancestry Attention deficit-hyperactivity disorder cases, 1,947 European ancestry Attention defcit-hyperactivity disorder …	GRIN2A	GRIN2A			ENSG00000183454	NA	NA	rs8058295-A	rs8058295	intron_variant	0		7e-06	5.15490195998574	2022-06-01	[1.04-1.09]	N
10	18312999	18312823	18313838	Autism spectrum disorder, attention deficit-hyperactivity disorder, bipolar disorder, major depressive disorder, and schizophrenia (combined)	6,990 European ancestry Bipolar disorder cases, 9,227 European ancestry Major depressive disorder cases, 9,379 European ancestry Schizophrenia cases, 161 European ancestry Autism spectrum disorder cases, 4,788 European ancestry Autism spectrum disorder trio cases, 840 European ancestry Attention deficit-hyperactivity disorder cases, 1,947 European ancestry Attention defcit-hyperactivity disorder …	CACNB2	CACNB2			ENSG00000165995	NA	NA	rs2799573-?	rs2799573	intron_variant	0	0.715	4e-08	7.39794000867204	2022-08-01	[1.05-1.12]	N
11	125591814	125591386	125592404	Autism spectrum disorder, attention deficit-hyperactivity disorder, bipolar disorder, major depressive disorder, and schizophrenia (combined)	6,990 European ancestry Bipolar disorder cases, 9,227 European ancestry Major depressive disorder cases, 9,379 European ancestry Schizophrenia cases, 161 European ancestry Autism spectrum disorder cases, 4,788 European ancestry Autism spectrum disorder trio cases, 840 European ancestry Attention deficit-hyperactivity disorder cases, 1,947 European ancestry Attention defcit-hyperactivity disorder …	STT3A	FEZ1, STT3A			ENSG00000149557, ENSG00000134910	NA	NA	rs548181-?	rs548181	5_prime_UTR_variant	0	0.884	9e-07	6.04575749056067	NA		N
3	36814539	36814147	36815162	Autism spectrum disorder, attention deficit-hyperactivity disorder, bipolar disorder, major depressive disorder, and schizophrenia (combined)	6,990 European ancestry Bipolar disorder cases, 9,227 European ancestry Major depressive disorder cases, 9,379 European ancestry Schizophrenia cases, 161 European ancestry Autism spectrum disorder cases, 4,788 European ancestry Autism spectrum disorder trio cases, 840 European ancestry Attention deficit-hyperactivity disorder cases, 1,947 European ancestry Attention defcit-hyperactivity disorder …	NR	HSPD1P6 - LINC02033	ENSG00000230067	ENSG00000279727		30372	4737	rs9834970-C	rs9834970	regulatory_region_variant	1	NR	2e-06	5.69897000433602	1.051	[1.03-1.07]	N
20	614136	613335	614353	Autism spectrum disorder, attention deficit-hyperactivity disorder, bipolar disorder, major depressive disorder, and schizophrenia (combined)	6,990 European ancestry Bipolar disorder cases, 9,227 European ancestry Major depressive disorder cases, 9,379 European ancestry Schizophrenia cases, 161 European ancestry Autism spectrum disorder cases, 4,788 European ancestry Autism spectrum disorder trio cases, 840 European ancestry Attention deficit-hyperactivity disorder cases, 1,947 European ancestry Attention defcit-hyperactivity disorder …	NR	TCF15 - SRXN1	ENSG00000125878	ENSG00000271303		3827	32479	rs1533087-T	rs1533087	intergenic_variant	1		9e-06	5.04575749056067	2022-06-01	[1.03-1.09]	N
7	2001797	2000776	2001804	Autism spectrum disorder, attention deficit-hyperactivity disorder, bipolar disorder, major depressive disorder, and schizophrenia (combined)	6,990 European ancestry Bipolar disorder cases, 9,227 European ancestry Major depressive disorder cases, 9,379 European ancestry Schizophrenia cases, 161 European ancestry Autism spectrum disorder cases, 4,788 European ancestry Autism spectrum disorder trio cases, 840 European ancestry Attention deficit-hyperactivity disorder cases, 1,947 European ancestry Attention defcit-hyperactivity disorder …	NR	MAD1L1			ENSG00000002822	NA	NA	rs1107592-A	rs1107592	intron_variant	0		5e-06	5.30102999566398	2022-06-01	[1.03-1.09]	N
1	200991179	200991090	200992119	Autism spectrum disorder, attention deficit-hyperactivity disorder, bipolar disorder, major depressive disorder, and schizophrenia (combined)	6,990 European ancestry Bipolar disorder cases, 9,227 European ancestry Major depressive disorder cases, 9,379 European ancestry Schizophrenia cases, 161 European ancestry Autism spectrum disorder cases, 4,788 European ancestry Autism spectrum disorder trio cases, 840 European ancestry Attention deficit-hyperactivity disorder cases, 1,947 European ancestry Attention defcit-hyperactivity disorder …	NR	KIF21B			ENSG00000116852	NA	NA	rs2297909-A	rs2297909	intron_variant	0		2e-06	5.69897000433602	2022-06-01	[1.04-1.09]	N
2	239191276	239190460	239191477	Autism spectrum disorder, attention deficit-hyperactivity disorder, bipolar disorder, major depressive disorder, and schizophrenia (combined)	6,990 European ancestry Bipolar disorder cases, 9,227 European ancestry Major depressive disorder cases, 9,379 European ancestry Schizophrenia cases, 161 European ancestry Autism spectrum disorder cases, 4,788 European ancestry Autism spectrum disorder trio cases, 840 European ancestry Attention deficit-hyperactivity disorder cases, 1,947 European ancestry Attention defcit-hyperactivity disorder …	HDAC4, MGC16025	HDAC4			ENSG00000068024	NA	NA	rs3791556-A	rs3791556	intron_variant	0		8e-06	5.09691001300806	2022-08-01	[1.04-1.11]	N
19	10364976	10364022	10365039	Type 1 diabetes	8,506 European ancestry cases, up to 10,596 European ancestry controls	TYK2	TYK2			ENSG00000105397	NA	NA	rs2304256-?	rs2304256	missense_variant	0	NR	1e-10	10	NA		N
11	2160994	2160035	2161050	Type 1 diabetes	8,506 European ancestry cases, up to 10,596 European ancestry controls	INS	INS, INS-IGF2			ENSG00000254647, ENSG00000129965	NA	NA	rs689-A	rs689	splice_region_variant	0	NR	5e-196	195.301029995664	NA		N
16	86288853	86288785	86289800	Obesity-related traits	815 Hispanic children from 263 families	intergenic	LINC02135, LINC01081			ENSG00000268532, ENSG00000268754	NA	NA	rs987052-G	rs987052	intron_variant	0	0.438	7e-07	6.15490195998574	0.03	[NR] mmol/L increase	N
15	74044292	74044002	74045021	Pagets disease 741 European ancestry cases, 2,699 European ancestry controls 10 13113726 OPTN OPTN ENSG00000123240 rs1561570-T rs1561570 intron_variant 0 0.53 4E-38 37.39794000867204 1.67 [1.54-1.80] NPagets disease	741 European ancestry cases, 2,699 European ancestry controls	PML	PML			ENSG00000140464	NA	NA	rs5742915-C	rs5742915	missense_variant	0	0.45	2e-14	13.698970004336	1.34	[1.25-1.45]	N
2	315215	314346	315365	Cognitive performance	Up to 813 European ancestry individuals, up to 167 East Asian ancestry individuals, up to 7 Hispanic/Latin American individuals, up to 74 South Asian ancestry individuals	AC079779.6	ALKAL2 - LINC01865	ENSG00000189292	ENSG00000233684		26364	2697	rs4643574-?	rs4643574	intergenic_variant	1	NR	5e-06	5.30102999566398	NA		N
5	2335467	2334468	2335487	Cognitive performance	Up to 813 European ancestry individuals, up to 167 East Asian ancestry individuals, up to 7 Hispanic/Latin American individuals, up to 74 South Asian ancestry individuals	AC138982.2	NA - LINC01170		ENSG00000253807		NA	121724327	rs17586674-?	rs17586674	regulatory_region_variant	1	NR	5e-06	5.30102999566398	NA		N
19	29417200	29417093	29418110	Obesity-related traits	815 Hispanic children from 263 families	LOC284395	VSTM2B-DT			ENSG00000264515	NA	NA	rs10425935-G	rs10425935	intron_variant	0	0.099	3e-06	5.52287874528034	0.02	[NR] mg/dL increase	N
8	3459464	3458987	3460002	Obesity-related traits	815 Hispanic children from 263 families	CSMD1	CSMD1			ENSG00000183117	NA	NA	rs17394429-A	rs17394429	intron_variant	0	0.11	7e-06	5.15490195998574	0.03	[NR] µmol/L increase	N
18	905124	904730	905748	Obesity-related traits	815 Hispanic children from 263 families	ADCYAP1	ADCYAP1			ENSG00000141433	NA	NA	rs1893154-A	rs1893154	5_prime_UTR_variant	0	0.401	3e-06	5.52287874528034	0.03	[NR] mg/dL increase	N
1	21328242	21327387	21328404	Obesity-related traits	815 Hispanic children from 263 families	ECE1	ECE1			ENSG00000117298	NA	NA	rs213032-G	rs213032	intron_variant	0	0.281	6e-06	5.22184874961636	0.03	[NR] min/d increase	N
17	4998687	4998343	4999360	Obesity-related traits	815 Hispanic children from 263 families	INCA1	KIF1C			ENSG00000129250	NA	NA	rs11658587-A	rs11658587	intron_variant	0	0.024	6e-06	5.22184874961636	0.03	[NR] min/d increase	N
17	17164868	17164361	17165396	Obesity-related traits	815 Hispanic children from 263 families	MPRIP	MPRIP			ENSG00000133030	NA	NA	rs61744862-A	rs61744862	missense_variant	0	0.041	7e-08	7.15490195998574	0.04	[NR] ng/mL increase	N
20	61933124	61932102	61933125	Obesity-related traits	815 Hispanic children from 263 families	CDH4	CDH4, CDH4			ENSG00000280641, ENSG00000179242	NA	NA	rs6061910-A	rs6061910	splice_region_variant	0	0.063	1e-07	7	0.04	[NR] ng/mL increase	N
12	56080359	56079534	56080549	Obesity-related traits	815 Hispanic children from 263 families	ERBB3	ERBB3			ENSG00000065361	NA	NA	rs34379766-A	rs34379766	missense_variant	0	0.064	5e-07	6.30102999566398	0.03	[NR] ng/mL increase	N
20	44742679	44741918	44742935	Obesity-related traits	815 Hispanic children from 263 families	KCNK15, WISP2, RIMS4	KCNK15-AS1			ENSG00000244558	NA	NA	rs11696845-A	rs11696845	intron_variant	0	0.355	5e-07	6.30102999566398	0.03	[NR] ng/mL increase	N
13	110137885	110137775	110138793	Obesity-related traits	815 Hispanic children from 263 families	COL4A1	RN7SL783P - COL4A1	ENSG00000265885	ENSG00000187498		39734	11078	rs641862-G	rs641862	regulatory_region_variant	1	0.062	7e-07	6.15490195998574	0.03	[NR] ng/mL increase	N
19	12035555	12034775	12035790	Multiple sclerosis	590 European ancestry cases, 825 European ancestry controls	ZNF433	ZNF433, ZNF433-AS1			ENSG00000197647, ENSG00000219665	NA	NA	rs3745672-?	rs3745672	splice_region_variant	0	NR	1e-06	6	7.39	[3.32-16.47]	N
12	10368790	10368271	10369295	Obesity-related traits	815 Hispanic children from 263 families	KLRK1	KLRK1-AS1			ENSG00000245648	NA	NA	rs10743889-C	rs10743889	intron_variant	0	0.4	6e-06	5.22184874961636	0.04	[NR] mL/min increase	N
2	70141791	70141589	70142608	Obesity-related traits	815 Hispanic children from 263 families	C2orf42	LINC01816 - C2orf42	ENSG00000231327	ENSG00000115998		16474	8094	rs6708331-A	rs6708331	regulatory_region_variant	1	0.094	6e-06	5.22184874961636	0.04	[NR] cm/y increase	N
12	82591100	82590352	82591371	Immune response to smallpox vaccine (IL-6)	217 African American individuals, 580 European ancestry individuals, 217 Hispanic individuals	TMTC2	NA - TMTC2		ENSG00000179104		NA	95780	rs12425131-?	rs12425131	intergenic_variant	1		2e-06	5.69897000433602	NA		N
12	132769223	132768227	132769244	Immune response to smallpox vaccine (IL-6)	217 African American individuals, 580 European ancestry individuals, 217 Hispanic individuals	ANKLE2, GOLGA3	GOLGA3			ENSG00000090615	NA	NA	rs12282-?	rs12282	3_prime_UTR_variant	0		3e-07	6.52287874528034	NA		N
21	41672041	41671775	41672788	Adverse response to chemotherapy in breast cancer (alopecia) (paclitaxel)	57 Japanese ancestry cases, 63 Japanese ancestry controls	NCRNA00111	PCSEAT - LINC00111	ENSG00000286027	ENSG00000227702		89154	7140	rs2838088-A	rs2838088	intergenic_variant	1	0.12	1e-06	6	4.48	[2.32-8.66]	N
22	37185382	37185356	37186375	Hypothyroidism	3,736 European ancestry cases, 35,546 European ancestry controls	C1QTNF6	C1QTNF6			ENSG00000133466	NA	NA	rs229526-C	rs229526	missense_variant	0	0.221	9e-06	5.04575749056067	1.216	[1.12-1.32]	N
18	48790717	48790038	48791054	Lung function (FVC)	1,015 European ancestry individuals, 541 African American individuals	NR	CTIF			ENSG00000134030	NA	NA	rs12455557-?	rs12455557	intron_variant	0		6e-06	5.22184874961636	NA		N
22	50223440	50222723	50223760	Lung function (forced expiratory flow during mid-portion (25% and 75%) of forced vital capacity)	1,015 European ancestry individuals, 541 African American individuals	NR	TUBGCP6			ENSG00000128159	NA	NA	rs5771242-?	rs5771242	non_coding_transcript_exon_variant	0		1e-06	6	NA		N
22	17800481	17799450	17800490	Lung function (forced expiratory flow during mid-portion (25% and 75%) of forced vital capacity)	1,015 European ancestry individuals, 541 African American individuals	NR	MICAL3			ENSG00000243156	NA	NA	rs5992105-?	rs5992105	intron_variant	0		9e-06	5.04575749056067	NA		N
6	43860845	43860795	43861808	Age-related macular degeneration	2,594 European ancestry cases, 4,134 European ancestry controls	VEGFA	LINC02537 - SCIRT	ENSG00000283215	ENSG00000237686		8528	70727	rs4711751-T	rs4711751	intergenic_variant	1	0.50	9e-09	8.04575749056067	1.15	[NR]	N
16	9768699	9768384	9769401	Hepatitis B	1,944 Han Chinese ancestry progressed cases, 854 Han Chinese ancestry asymptomatic carriers	GRIN2A	GRIN2A			ENSG00000183454	NA	NA	rs11866328-G	rs11866328	intron_variant	0	NR	2e-08	7.69897000433602	1.68	[1.40-2.02]	N
6	5260703	5260206	5261222	Height	20,427 African ancestry individuals	LYRM4	LYRM4			ENSG00000214113	NA	NA	rs2224391-A	rs2224391	missense_variant	0	0.23	3e-06	5.52287874528034	0.049	[0.029-0.069] unit increase	N
17	63899888	63898955	63899973	Height	20,427 African ancestry individuals	intergenic	CSH1 - CSHL1	ENSG00000136488	ENSG00000204414		3227	9709	rs2854160-T	rs2854160	intergenic_variant	1	0.21	5e-08	7.30102999566398	0.053	[0.033-0.073] unit decrease	N
X	2967682	2967347	2968362	Height	20,427 African ancestry individuals	ARSE	ARSL			ENSG00000157399	NA	NA	rs12393627-A	rs12393627	intron_variant	0	0.63	6e-12	11.2218487496164	0.072	[0.052-0.092] unit decrease	N
11	81143332	81143096	81144121	HIV-1 viral setpoint	515 African American cases	intergenic	PSMA1 - NA	ENSG00000129084			66499697	NA	rs1357339-?	rs1357339	intergenic_variant	1	0.04	5e-06	5.30102999566398	NA		N
6	31354782	31353863	31354879	HIV-1 viral setpoint	515 African American cases	HLA-B	HLA-B, HLA-B, HLA-B, HLA-B			ENSG00000228964, ENSG00000223532, ENSG00000232126, ENSG00000206450	NA	NA	rs2523608-?	rs2523608	non_coding_transcript_exon_variant	0	0.37	3e-06	5.52287874528034	NA		N
19	5582524	5581775	5582788	vWF and FVIII levels	1,624 European ancestry individuals	SAFB2	TINCR - SAFB2	ENSG00000223573	ENSG00000130254		4175	4475	rs732505-A	rs732505	intergenic_variant	1	0.09	9e-06	5.04575749056067	0.25	[0.13-0.37] IU/dL increase	N
8	66062017	66061110	66062147	Coronary heart disease event reduction (statin therapy interaction)	682 European, African American, Hispanic, Asian, Pacific Islander and other ancestry cases with events, 383 cases with events	DNAJC5B, TRIM55, CRH	DNAJC5B			ENSG00000147570	NA	NA	rs13279522-?	rs13279522	intron_variant	0	NR	5e-07	6.30102999566398	1.59	[1.33-1.92]	N
19	58480634	58479864	58480881	Obesity-related traits	815 Hispanic children from 263 families	ZNF446	ZNF446, SLC27A5			ENSG00000083838, ENSG00000083807	NA	NA	rs58632700-A	rs58632700	missense_variant	0	0.077	1e-07	7	0.05	[NR] pg/mL increase	N
11	57598250	57597960	57598979	Obesity-related traits	815 Hispanic children from 263 families	SERPING1	SERPING1			ENSG00000149131	NA	NA	rs28362944-G	rs28362944	missense_variant	0	0.022	9e-06	5.04575749056067	0.03	[NR] µU/mL increase	N
9	135383930	135383804	135384820	Attention deficit hyperactivity disorder	341 ADHD case offspring from 339 trios	intergenic	C9orf62		ENSG00000224682		NA	63516	rs10858396-?	rs10858396	intergenic_variant	0	NR	6e-06	5.22184874961636	NA		N
11	64212171	64211548	64212567	Attention deficit hyperactivity disorder	341 ADHD case offspring from 339 trios	FERMT3	FERMT3			ENSG00000149781	NA	NA	rs12575642-?	rs12575642	intron_variant	0	NR	1e-06	6	NA		N
9	129576791	129575919	129576935	Metabolite levels (Pyroglutamine)	1,260 African American individuals	C9orf50	LINC00963 - NTMT1	ENSG00000204054	ENSG00000148335		63104	32093	rs10988428-G	rs10988428	intron_variant	1		8e-06	5.09691001300806	0.12	[0.07-0.17] unit increase	N
18	10321350	10320474	10321488	Metabolite levels (Pyroglutamine)	1,260 African American individuals	APCDD1	NA - LINC01254		ENSG00000260913		NA	83783	rs206626-A	rs206626	intron_variant	1		2e-06	5.69897000433602	0.13	[0.07-0.18] unit increase	N
16	3135736	3134941	3135960	Metabolite levels (X-11787)	1,260 African American individuals	ZNF213	ZNF213-AS1, ZNF213			ENSG00000263072, ENSG00000085644	NA	NA	rs560947-C	rs560947	intron_variant	0		9e-06	5.04575749056067	0.04	[0.02-0.06] unit increase	N
20	61190239	61189675	61190689	Metabolite levels (X-11787)	1,260 African American individuals	CDH4	NA - CDH4		ENSG00000179242		NA	62022	rs860148-C	rs860148	intergenic_variant	1		8e-06	5.09691001300806	0.04	[0.02-0.05] unit increase	N
8	30579335	30578687	30579700	Metabolite levels (X-11787)	1,260 African American individuals	GTF2E2	GTF2E2			ENSG00000197265	NA	NA	rs10503871-C	rs10503871	intron_variant	0		3e-06	5.52287874528034	0.04	[0.02-0.05] unit decrease	N
9	121798574	121798198	121799212	Metabolite levels (X-11787)	1,260 African American individuals	DAB2IP	DAB2IP - TTLL11	ENSG00000136848	ENSG00000175764		13044	17100	rs10818593-C	rs10818593	intergenic_variant	1		9e-06	5.04575749056067	0.08	[0.04-0.11] unit decrease	N
9	37916411	37915601	37916620	Metabolite levels (Dihydroxy docosatrienoic acid)	1,260 African American individuals	SHB	SHB			ENSG00000107338	NA	NA	rs3747547-C	rs3747547	3_prime_UTR_variant	0		5e-06	5.30102999566398	0.09	[0.05-0.13] unit decrease	N
16	10569770	10569260	10570281	Eating disorders	543 European ancestry female cases, 1,116 European ancestry female controls	TEKT5, EMP2	EMP2			ENSG00000213853	NA	NA	rs2221433-G	rs2221433	intron_variant	0	0.682	5e-06	5.30102999566398	0.087	[0.05-0.124] unit decrease	N
12	56752285	56751578	56752594	Menopause (age at onset)	38,968 European ancestry female individuals	PRIM1	HSD17B6, PRIM1			ENSG00000025423, ENSG00000198056	NA	NA	rs2277339-G	rs2277339	missense_variant	0	0.102	2e-19	18.698970004336	0.38	[0.3-0.46] years decrease	N
5	176529270	176528301	176529321	Menopause (age at onset)	38,968 European ancestry female individuals	RNF44	RNF44			ENSG00000146083	NA	NA	rs890835-A	rs890835	synonymous_variant	0	0.112	6e-06	5.22184874961636	0.177	[0.1-0.25] years increase	N
5	151060536	151059604	151060621	Systemic sclerosis	564 European ancestry cases, 1,776 European ancestry controls	TNIP1	TNIP1			ENSG00000145901	NA	NA	rs2233287-A	rs2233287	intron_variant	0	0.10	5e-09	8.30102999566398	1.31	[1.15-1.43]	N
6	160160342	160160121	160161135	Prostate cancer	2,782 European ancestry cases, 4,458 European ancestry controls	SLC22A1	SLC22A1 - SLC22A2	ENSG00000175003	ENSG00000112499		1624	10719	rs651164-G	rs651164	regulatory_region_variant	1	NR	2e-10	9.69897000433602	1.15	[1.10-1.20]	N
1	146018957	146018799	146019814	Coronary heart disease (SNP X SNP interaction)	~2,000 European ancestry cases, ~3,000 European ancestry controls	HFE2 x HFE2	No mapped genes x HJV				NA	NA	rs12091564-C x rs10218795-C	rs12091564 x rs10218795	regulatory_region_variant x intron_variant	NA	NR	2e-07	6.69897000433602	NA		N
21	42082652	42082258	42083274	Obesity-related traits	815 Hispanic children from 263 families	UMODL1	UMODL1			ENSG00000177398	NA	NA	rs220299-G	rs220299	intron_variant	0	0.373	4e-07	6.39794000867204	0.05	[NR] bpm increase	N
19	50406508	50405795	50406811	Obesity-related traits	815 Hispanic children from 263 families	POLD1	POLD1			ENSG00000062822	NA	NA	rs2230245-A	rs2230245	synonymous_variant	0	0.057	6e-06	5.22184874961636	0.04	[NR] g/d increase	N
17	36949012	36948035	36949050	Obesity-related traits	815 Hispanic children from 263 families	AATF	AATF, AATF			ENSG00000275700, ENSG00000276072	NA	NA	rs2306658-G	rs2306658	5_prime_UTR_variant	0	0.249	2e-06	5.69897000433602	0.03	[NR] % increase	N
11	64778919	64777986	64779003	Urate levels	8,651 African American individuals	PYGM, RASGRP2, CDC42BPG, NRXN2, MAP4K2, MEN1, SF1	SF1 - SF1-DT	ENSG00000168066	ENSG00000269038		133	35	rs606458-T	rs606458	regulatory_region_variant	1	0.35	6e-11	10.2218487496164	0.18	[NR] mg/dl decrease	N
22	50538325	50538212	50539227	Obesity-related traits	815 Hispanic children from 263 families	ODF3B	ODF3B - KLHDC7B-DT	ENSG00000177989	ENSG00000272666		5819	3980	rs131788-A	rs131788	intergenic_variant	1	0.189	9e-06	5.04575749056067	0.04	[NR] kg increase	N
6	33772248	33771431	33772448	Obesity-related traits	815 Hispanic children from 263 families	LEMD2, MLN	LEMD2			ENSG00000161904	NA	NA	rs2296743-A	rs2296743	3_prime_UTR_variant	0	0.302	8e-06	5.09691001300806	0.03	[NR] kcal increase	N
19	10688228	10687341	10688355	Obesity-related traits	815 Hispanic children from 263 families	ILF3	ILF3			ENSG00000129351	NA	NA	rs2569507-G	rs2569507	intron_variant	0	0.406	7e-06	5.15490195998574	0.02	[NR] mg/dL increase	N
2	237590801	237589812	237590828	Obesity-related traits	815 Hispanic children from 263 families	RAB17	RAB17			ENSG00000124839	NA	NA	rs2292873-A	rs2292873	5_prime_UTR_variant	0	0.061	8e-06	5.09691001300806	0.03	[NR] mg/dL increase	N
20	34977952	34977304	34978319	Anticoagulant levels	397 European ancestry individuals from 21 families	MYH7B	MYH7B			ENSG00000078814	NA	NA	rs11906160-?	rs11906160	missense_variant	0	NR	1e-06	6	NA		N
8	133258305	133257725	133258747	Post-traumatic stress disorder (asjusted for relatedness)	up to 308 European ancestry cases, up to 1,538 European ancestry controls, up to 456 African American cases, up to 2,936 African American controls	NDRG1	NDRG1			ENSG00000104419	NA	NA	rs2272651-?	rs2272651	intron_variant	0	NR	3e-06	5.52287874528034	NA		N
2	27375230	27375174	27376189	Triglycerides	7,601 African American individuals, 3,335 Hispanic individuals	GCKR	SNX17			ENSG00000115234	NA	NA	rs4665972-T	rs4665972	intron_variant	0	0.123	1e-08	8	0.065	[NR] unit increase	N
19	11232027	11231882	11232904	HDL cholesterol	7,917 African American individuals, 3,506 Hispanic individuals	LOC55908	DOCK6			ENSG00000130158	NA	NA	rs12979813-T	rs12979813	intron_variant	0	0.495	2e-09	8.69897000433602	0.0235	[NR] unit decrease	N
6	32762235	32761360	32762377	Chronic hepatitis B infection	400 Korean ancestry cases, 1,000 Korean ancestry controls	HLA-DQ	HLA-DQB2, HLA-DQB2, HLA-DQB2, HLA-DQB2, HLA-DQB2, HLA-DQB2, HLA-DQB2, HLA-DQB2			ENSG00000232629, ENSG00000230675, ENSG00000224305, ENSG00000228813, ENSG00000196610, ENSG00000229493, ENSG00000228254, ENSG00000226165	NA	NA	rs7453920-?	rs7453920	intron_variant	0	NR	7e-26	25.1549019599857	2	[1.72-2.27]	N
6	30006148	30006053	30007069	Graves disease 1,119 Japanese ancestry cases, 2,718 Japanese ancestry controls 6 29967473 MHC HLA-W - MICD ENSG00000235144 ENSG00000237395 8903 3328 rs3893464-G rs3893464 intron_variant 1 0.36 2E-20 19.69897000433602 1.53 [1.39-1.67] NGraves disease	1,119 Japanese ancestry cases, 2,718 Japanese ancestry controls	MHC	HLA-J, HLA-J, HLA-J, HLA-J, HLA-J, HLA-J, HLA-J, HLA-J, ZNRD1ASP, ZNRD1ASP, ZNRD1ASP, ZNRD1ASP, ZNRD1ASP, ZNRD1ASP, ZNRD1ASP, ZNRD1ASP			ENSG00000234074, ENSG00000228524, ENSG00000226586, ENSG00000235309, ENSG00000243336, ENSG00000204622, ENSG00000228220, ENSG00000223439, ENSG00000204623, ENSG00000236598, ENSG00000235394, ENSG00000196299, ENSG00000225618, ENSG00000235814, ENSG00000229653, ENSG00000232691	NA	NA	rs4313034-T	rs4313034	non_coding_transcript_exon_variant	0	0.83	2e-15	14.698970004336	1.67	[1.47-1.90]	N
8	4220831	4220420	4221436	Insulin resistance/response	1,040 African American individuals	CSMD1	CSMD1			ENSG00000183117	NA	NA	rs2407314-C	rs2407314	intron_variant	0	0.47	8e-06	5.09691001300806	9	[5.00 - 12.00] % decrease	N
9	133238613	133238405	133239427	Factor VIII levels	25,897 European ancestry individuals, 4,500 African American individuals, 773 Asian ancestry individuals, 1,440 Hispanic individuals	ABO	ABO, ABO			ENSG00000175164, ENSG00000281879	NA	NA	rs78490142-?	rs78490142	intron_variant	0	NR	1e-13	13	NA		N
9	133389365	133389287	133390308	Factor VIII levels	25,897 European ancestry individuals, 4,500 African American individuals, 773 Asian ancestry individuals, 1,440 Hispanic individuals	intergenic	STKLD1, STKLD1			ENSG00000198870, ENSG00000281245	NA	NA	rs62575992-?	rs62575992	intron_variant	0	NR	3e-42	41.5228787452803	NA		N
14	91836628	91835824	91836842	Factor VIII levels	25,897 European ancestry individuals, 4,500 African American individuals, 773 Asian ancestry individuals, 1,440 Hispanic individuals	TC2N	TC2N			ENSG00000165929	NA	NA	rs58204830-A	rs58204830	intron_variant	0	0.36	6e-09	8.22184874961636	0.0168	[0.011-0.022] unit increase	N
9	133479731	133478761	133479781	Factor VIII levels	25,897 European ancestry individuals, 4,500 African American individuals, 773 Asian ancestry individuals, 1,440 Hispanic individuals	intergenic	SLC2A6 - MYMK	ENSG00000281165	ENSG00000187616		604	34855	rs3124758-?	rs3124758	regulatory_region_variant	1	NR	3e-21	20.5228787452803	NA		N
9	133101311	133101146	133102164	Factor VIII levels	25,897 European ancestry individuals, 4,500 African American individuals, 773 Asian ancestry individuals, 1,440 Hispanic individuals	ABO	RALGDS			ENSG00000160271	NA	NA	rs35108384-?	rs35108384	non_coding_transcript_exon_variant	0	NR	5e-12	11.301029995664	NA		N
9	133306143	133305341	133306354	Factor VIII levels	25,897 European ancestry individuals, 4,500 African American individuals, 773 Asian ancestry individuals, 1,440 Hispanic individuals	intergenic	Y_RNA - LCN1P2	ENSG00000200361	ENSG00000204031		3580	11651	rs551924-?	rs551924	intergenic_variant	1	NR	3e-48	47.5228787452803	NA		N
1	2084904	2083992	2085011	General risk tolerance (MTAG)	975,353 European ancestry individuals	PRKCZ	PRKCZ			ENSG00000067606	NA	NA	rs2678949-A	rs2678949	intron_variant	0	0.304	2e-08	7.69897000433602	0.0072	[0.0047-0.0097] unit increase	N
15	87830736	87830653	87831668	General risk tolerance (MTAG)	975,353 European ancestry individuals	NTRK3	NA - NTRK3		ENSG00000140538		NA	29015	rs11073747-A	rs11073747	intergenic_variant	1	0.591	2e-08	7.69897000433602	0.0067	[0.0043-0.0091] unit increase	N
3	49732599	49732316	49733331	Body fat percentage	70,700 European ancestry female individuals, 85,261 European ancestry male individuals	NR	IP6K1			ENSG00000176095	NA	NA	rs3749237-?	rs3749237	intron_variant	0	NR	2e-06	5.69897000433602	0.17486	[0.1-0.25] unit increase	N
16	3965728	3964765	3965790	Body fat percentage	70,700 European ancestry female individuals, 85,261 European ancestry male individuals	NR	ADCY9			ENSG00000162104	NA	NA	rs879620-?	rs879620	3_prime_UTR_variant	0	NR	3e-06	5.52287874528034	0.16508	[0.096-0.234] unit increase	N
22	38203357	38202468	38203487	Body fat percentage	70,700 European ancestry female individuals, 85,261 European ancestry male individuals	NR	PLA2G6, MAFF			ENSG00000184381, ENSG00000185022	NA	NA	rs4821764-?	rs4821764	non_coding_transcript_exon_variant	0	NR	8e-09	8.09691001300806	0.15173	[0.1-0.2] unit decrease	N
6	85117806	85117285	85118304	Male-pattern baldness	205,327 European ancestry males	NR					NA	NA	rs1359602-C	rs1359602	intergenic_variant	1	0.355528	2e-14	13.698970004336	0.0246524	[0.018-0.031] unit increase	N
1	10673022	10672433	10673456	Male-pattern baldness	205,327 European ancestry males	NR	CASZ1			ENSG00000130940	NA	NA	rs143353512-A	rs143353512	intron_variant	0	0.0366354	2e-42	41.698970004336	0.110882	[0.095-0.127] unit increase	N
21	41816125	41815311	41816328	ADAMTS13 levels	3,238 European ancestry individuals	PRDM15	PRDM15			ENSG00000141956	NA	NA	rs4075970-?	rs4075970	intron_variant	0		7e-09	8.15490195998574	2022-04-02	[1.62-3.18] % increase	N
9	133376453	133375525	133376543	ADAMTS13 levels	3,238 European ancestry individuals	ADAMTS13	STKLD1, STKLD1			ENSG00000198870, ENSG00000281245	NA	NA	rs3739893-T	rs3739893	5_prime_UTR_variant	0	0.02	1e-30	30	2022-03-22	[18.77-25.83] % decrease	N
9	133473065	133472680	133473699	ADAMTS13 levels	3,238 European ancestry individuals	ADAMTS13	SLC2A6, SLC2A6			ENSG00000160326, ENSG00000281165	NA	NA	rs3124762-?	rs3124762	intron_variant	0		9e-09	8.04575749056067	2022-05-03	[2.32-4.68] % increase	N
22	20108649	20108282	20109301	Triglyceride levels x smoking (ever vs never smokers) interaction (1df test)	11,735 African ancestry ever smoker individuals, 1,172 Asian ancestry ever smoker individuals, 42,899 European ancestry ever smoker individuals, 2,582 Hispanic ever smoker individuals, 11,777 African ancestry never smoker individuals, 3,477 Asian ancestry never smoker individuals, 34,148 European ancestry never smoker individuals, 4,123 Hispanic never smoker individuals		DGCR8			ENSG00000128191	NA	NA	rs7364132-A	rs7364132	non_coding_transcript_exon_variant	0	0.16	9e-07	6.04575749056067	0.0651	[0.039-0.091] unit decrease	N
4	958159	957473	958494	Triglyceride levels	up to 23,508 African ancestry individuals, 4,649 Asian ancestry individuals, up to 77,047 European ancestry individuals, 6,705 Hispanic individuals		TMEM175			ENSG00000127419	NA	NA	rs34311866-?	rs34311866	missense_variant	0	NR	4e-06	5.39794000867204	0.0177	[0.01-0.025] unit increase	N
20	58695608	58694656	58695677	Post bronchodilator FEV1/FVC ratio	10,094 European ancestry current and former smoker individuals, 3,260 African American current and former smoker individuals, 178 current and former smoker individuals	NPEPL1	NPEPL1, STX16-NPEPL1			ENSG00000215440, ENSG00000254995	NA	NA	rs117094540-T	rs117094540	intron_variant	0	0.999	1e-06	6	0.35	unit increase	N
11	70464940	70464410	70465425	Post bronchodilator FEV1/FVC ratio	10,094 European ancestry current and former smoker individuals, 3,260 African American current and former smoker individuals, 178 current and former smoker individuals	Intergenic	CTTN - SHANK2	ENSG00000085733	ENSG00000162105		28356	2914	rs180910263-G	rs180910263	regulatory_region_variant	1	1.0	1e-06	6	0.625	unit increase	N
17	63918895	63918632	63919649	Fat-free mass	70,700 European ancestry female individuals, 85,261 European ancestry male individuals	NR	GH1 - CD79B	ENSG00000259384	ENSG00000007312		56	9845	rs2005172-?	rs2005172	intron_variant	1	NR	3e-26	25.5228787452803	0.2464	[0.2-0.29] unit increase	N
14	60642107	60641614	60642632	Fat-free mass	70,700 European ancestry female individuals, 85,261 European ancestry male individuals	NR	SALRNA1			ENSG00000258952	NA	NA	rs35320790-?	rs35320790	intron_variant	0	NR	2e-22	21.698970004336	0.21865	[0.17-0.26] unit decrease	N
6	19839184	19838495	19839508	Fat-free mass	70,700 European ancestry female individuals, 85,261 European ancestry male individuals	NR	ID4			ENSG00000172201	NA	NA	rs41271299-?	rs41271299	intron_variant	0	NR	2e-20	19.698970004336	0.45984	[0.36-0.56] unit increase	N
15	89417055	89416251	89417269	Body mass index	approximately 458,000 European ancestry individuals		MIR9-3HG - RHCG	ENSG00000255571	ENSG00000140519		18568	54343	rs62020775-?	rs62020775	TF_binding_site_variant	1	NR	6e-09	8.22184874961636	NA		N
15	100152748	100151957	100152978	Body mass index	approximately 458,000 European ancestry individuals		ADAMTS17			ENSG00000140470	NA	NA	rs72755233-?	rs72755233	missense_variant	0	NR	4e-08	7.39794000867204	NA		N
16	3533173	3532824	3533840	Body mass index	approximately 458,000 European ancestry individuals		CLUAP1			ENSG00000103351	NA	NA	rs3751837-?	rs3751837	3_prime_UTR_variant	0	NR	4e-11	10.397940008672	NA		N
16	4892098	4891976	4892995	Body mass index	approximately 458,000 European ancestry individuals		PPL			ENSG00000118898	NA	NA	rs1049205-?	rs1049205	missense_variant	0	NR	9e-13	12.0457574905607	NA		N
16	19931605	19931322	19932344	Body mass index	approximately 458,000 European ancestry individuals		GPRC5B - GPR139	ENSG00000167191	ENSG00000180269		45438	96634	rs7204864-?	rs7204864	intergenic_variant	1	NR	3e-31	30.5228787452803	NA		N
16	68348075	68347603	68348620	Body mass index	approximately 458,000 European ancestry individuals		PRMT7			ENSG00000132600	NA	NA	rs2307022-?	rs2307022	intron_variant	0	NR	8e-11	10.0969100130081	NA		N
3	18693714	18693636	18694662	Anxiety	175,163 European ancestry individuals, 24,448 African American individuals	SATB1-AS1	SATB1-AS1			ENSG00000228956	NA	NA	rs4603973-G	rs4603973	intron_variant	0	NR	6e-11	10.2218487496164	NA		N
7	2592402	2592181	2593197	Anxiety disorders	28,525 European ancestry cases, 5,664 African American cases, 163,731 European ancestry controls, 26,410 African American controls	IQCE	IQCE			ENSG00000106012	NA	NA	rs10534613-?	rs10534613	intron_variant	0	NR	5e-08	7.30102999566398	NA		N
3	127474584	127474272	127475299	General risk tolerance (MTAG)	975,353 European ancestry individuals	TPRA1	LINC02016 - LINC01471	ENSG00000244215	ENSG00000239921		83914	6106	rs2594220-T	rs2594220	intergenic_variant	1	0.168	1e-09	9	0.0096	[0.0065-0.0127] unit decrease	N
6	157241819	157241659	157242718	General risk tolerance (MTAG)	975,353 European ancestry individuals	TMEM242	ARID1B - TMEM242	ENSG00000049618	ENSG00000215712		31040	47206	rs9379328-A	rs9379328	intergenic_variant	1	0.358	1e-09	9	0.0076	[0.0052-0.01] unit increase	N
12	49341557	49341519	49342540	Ebbinghaus illusion (overestimation)	1,986 Chinese ancestry individuals	NR	C1QL4 - DNAJC22	ENSG00000186897	ENSG00000178401		4369	5331	rs11168980-?	rs11168980	regulatory_region_variant	1	NR	7e-13	12.1549019599857	0.29	[0.19-0.39] unit increase	N
4	83084224	83083815	83084833	Ebbinghaus illusion (overestimation)	1,986 Chinese ancestry individuals	NR	COPS4 - PLAC8	ENSG00000138663	ENSG00000145287		8406	5824	rs11732191-?	rs11732191	non_coding_transcript_exon_variant	1	NR	8e-24	23.0969100130081	0.3	[0.22-0.38] unit decrease	N
22	25420506	25420492	25421510	Ebbinghaus illusion (overestimation)	1,986 Chinese ancestry individuals	NR	LRP5L - IGLVIVOR22-1	ENSG00000100068	ENSG00000271138		15129	16800	rs133277-?	rs133277	intergenic_variant	1	NR	5e-12	11.301029995664	0.18	[0.12-0.24] unit decrease	N
11	130647156	130646193	130647233	Ebbinghaus illusion (overestimation)	1,986 Chinese ancestry individuals	NR	BAK1P2 - MIR8052	ENSG00000236616	ENSG00000274999		99727	19579	rs146933175-?	rs146933175	regulatory_region_variant	1	NR	2e-09	8.69897000433602	5.997	NR z score increase	N
21	13159780	13159435	13160449	Ebbinghaus illusion (overestimation)	1,986 Chinese ancestry individuals	NR	ZNF355P - NA	ENSG00000168122			45990	NA	rs147964822-?	rs147964822	intergenic_variant	1	NR	2e-21	20.698970004336	0.43	[0.33-0.53] unit increase	N
19	3576321	3576240	3577255	Ebbinghaus illusion (overestimation)	1,986 Chinese ancestry individuals	NR	HMG20B			ENSG00000064961	NA	NA	rs201729575-?	rs201729575	non_coding_transcript_exon_variant	0	NR	2e-19	18.698970004336	0.34	[0.24-0.44] unit decrease	N
19	56621600	56621315	56622336	Ebbinghaus illusion (overestimation)	1,986 Chinese ancestry individuals	NR	ZNF71, ZIM2-AS1			ENSG00000197951, ENSG00000269793	NA	NA	rs2072501-?	rs2072501	missense_variant	0	NR	8e-19	18.0969100130081	0.3	[0.22-0.38] unit increase	N
3	8633853	8633345	8634358	Ebbinghaus illusion (overestimation)	1,986 Chinese ancestry individuals	NR	SSUH2			ENSG00000125046	NA	NA	rs2276800-?	rs2276800	missense_variant	0	NR	6e-17	16.2218487496164	0.32	[0.24-0.4] unit decrease	N
13	108927496	108927368	108928387	Ebbinghaus illusion (overestimation)	1,986 Chinese ancestry individuals	NR	MYO16			ENSG00000041515	NA	NA	rs2391677-?	rs2391677	intron_variant	0	NR	3e-10	9.52287874528034	0.2	[0.14-0.26] unit increase	N
6	31355013	31354496	31355511	Ebbinghaus illusion (overestimation)	1,986 Chinese ancestry individuals	NR	HLA-B, HLA-B, HLA-B, HLA-B			ENSG00000228964, ENSG00000223532, ENSG00000232126, ENSG00000206450	NA	NA	rs2523607-?	rs2523607	non_coding_transcript_exon_variant	0	NR	3e-23	22.5228787452803	9.929	NR z score decrease	N
9	42852700	42851886	42852911	Ebbinghaus illusion (overestimation)	1,986 Chinese ancestry individuals	NR	ANKRD20A7P			ENSG00000236816	NA	NA	rs28575663-?	rs28575663	non_coding_transcript_exon_variant	0	NR	8e-15	14.0969100130081	7.762	NR z score decrease	N
4	3933418	3932564	3933580	Ebbinghaus illusion (overestimation)	1,986 Chinese ancestry individuals	NR	OR7E162P - ALG1L7P	ENSG00000234386	ENSG00000251271		30824	2029	rs28716006-?	rs28716006	intron_variant	1	NR	9e-12	11.0457574905607	6.821	NR z score increase	N
13	80342721	80341971	80342989	Height	159,095 Japanese ancestry individuals	SPRY2, LINC00377	SPRY2 - RNU6-61P	ENSG00000136158	ENSG00000202398		1595	26705	rs7981906-?	rs7981906	regulatory_region_variant	1	NR	1e-06	6	0.014547615	[0.0087-0.0204] unit decrease	N
7	2719348	2718860	2719880	Height	159,095 Japanese ancestry individuals	AMZ1, GNA12	AMZ1			ENSG00000174945	NA	NA	rs798557-?	rs798557	3_prime_UTR_variant	0	NR	3e-55	54.5228787452803	0.051120285	[0.045-0.058] unit decrease	N
2	240997747	240997491	240998504	Height	159,095 Japanese ancestry individuals	LOC200772, SNED1	CROCC2 - SNED1	ENSG00000226321	ENSG00000162804		4436	871	rs9288725-?	rs9288725	regulatory_region_variant	1	NR	1e-11	11	0.022405513	[0.016-0.029] unit decrease	N
6	7231610	7231036	7232049	Height	159,095 Japanese ancestry individuals	RREB1	RREB1			ENSG00000124782	NA	NA	rs9379084-?	rs9379084	missense_variant	0	NR	8e-30	29.0969100130081	0.03771175	[0.031-0.044] unit decrease	N
14	21074607	21074134	21075151	Fat-free mass	70,700 European ancestry female individuals, 85,261 European ancestry male individuals	NR	ARHGEF40			ENSG00000165801	NA	NA	rs12889267-?	rs12889267	missense_variant	0	NR	2e-11	10.698970004336	0.19695	[0.14-0.25] unit decrease	N
4	1735010	1734775	1735795	Fat-free mass	70,700 European ancestry female individuals, 85,261 European ancestry male individuals	NR	TACC3			ENSG00000013810	NA	NA	rs28499138-?	rs28499138	intron_variant	0	NR	8e-11	10.0969100130081	0.1433	[0.1-0.19] unit decrease	N
2	204517128	204516708	204517725	Fat-free mass	70,700 European ancestry female individuals, 85,261 European ancestry male individuals	NR	NA - PARD3B		ENSG00000116117		NA	28347	rs12694002-?	rs12694002	intergenic_variant	1	NR	9e-06	5.04575749056067	0.38343	[0.21-0.55] unit increase	N
1	184037985	184037059	184038083	Fat-free mass	70,700 European ancestry female individuals, 85,261 European ancestry male individuals	NR	COLGALT2 - TSEN15	ENSG00000198756	ENSG00000198860		256	13666	rs3814333-?	rs3814333	regulatory_region_variant	1	NR	1e-10	10	0.15339	[0.11-0.2] unit increase	N
8	129719130	129718219	129719238	Fat-free mass	70,700 European ancestry female individuals, 85,261 European ancestry male individuals	NR	CCDC26 - MTRF1LP2	ENSG00000229140	ENSG00000224110		35360	9614	rs4733725-?	rs4733725	intron_variant	1	NR	3e-10	9.52287874528034	0.17289	[0.12-0.23] unit decrease	N
11	2144346	2143445	2144464	Fat-free mass	70,700 European ancestry female individuals, 85,261 European ancestry male individuals	NR	IGF2-AS, INS-IGF2			ENSG00000099869, ENSG00000129965	NA	NA	rs35506085-?	rs35506085	intron_variant	0	NR	5e-10	9.30102999566398	0.17845	[0.12-0.23] unit decrease	N
19	47065746	47064960	47065976	Fat-free mass	70,700 European ancestry female individuals, 85,261 European ancestry male individuals	NR	ZC3H4			ENSG00000130749	NA	NA	rs3810291-?	rs3810291	3_prime_UTR_variant	0	NR	5e-10	9.30102999566398	0.14536	[0.099-0.191] unit increase	N
22	42301210	42301018	42302036	Risk-taking tendency (4-domain principal component model)	315,894 European ancestry individuals	NFAM1	TCF20, TCF20, TCF20, TCF20, TCF20, TCF20, TCF20, TCF20			ENSG00000283681, ENSG00000100207, ENSG00000276461, ENSG00000280467, ENSG00000281897, ENSG00000282892, ENSG00000262024, ENSG00000283026	NA	NA	rs6002676-A	rs6002676	intron_variant	0	0.3833	2e-08	7.69897000433602	0.014796305	[0.0096-0.02] unit increase	N
17	46002988	46002597	46003612	Risk-taking tendency (4-domain principal component model)	315,894 European ancestry individuals	STH	MAPT, MAPT, MAPT			ENSG00000277956, ENSG00000276155, ENSG00000186868	NA	NA	rs2471739-T	rs2471739	intron_variant	0	0.8059	3e-08	7.52287874528034	0.018065117	[0.012-0.024] unit decrease	N
17	81451573	81451517	81452538	Risk-taking tendency (4-domain principal component model)	315,894 European ancestry individuals	BAHCC1	BAHCC1			ENSG00000266074	NA	NA	rs28576195-T	rs28576195	intron_variant	0	0.3834	4e-08	7.39794000867204	0.014496166	[0.0093-0.0197] unit increase	N
13	50132951	50132282	50133308	Fat-free mass	70,700 European ancestry female individuals, 85,261 European ancestry male individuals	NR	DLEU1			ENSG00000176124	NA	NA	rs2812208-?	rs2812208	intron_variant	0	NR	4e-12	11.397940008672	0.58044	[0.42-0.74] unit increase	N
7	73597712	73597364	73598379	Fat-free mass	70,700 European ancestry female individuals, 85,261 European ancestry male individuals	NR	MLXIPL			ENSG00000009950	NA	NA	rs35332062-?	rs35332062	missense_variant	0	NR	7e-11	10.1549019599857	0.23482	[0.16-0.31] unit increase	N
8	134641292	134640742	134641763	Fat-free mass	70,700 European ancestry female individuals, 85,261 European ancestry male individuals	NR	ZFAT			ENSG00000066827	NA	NA	rs6995599-?	rs6995599	intron_variant	0	NR	1e-09	9	0.15921	[0.11-0.21] unit decrease	N
14	100720304	100719706	100720722	Fat-free mass	70,700 European ancestry female individuals, 85,261 European ancestry male individuals	NR	LINC00523 - DLK1	ENSG00000196273	ENSG00000185559		44235	5401	rs11160601-?	rs11160601	intergenic_variant	1	NR	2e-09	8.69897000433602	0.25359	[0.17-0.34] unit increase	N
16	89906124	89905228	89906247	Red vs. brown/black hair color	15,731 British ancestry red hair individuals, 283,920 British ancestry brown or black hair individuals	TCF25	TCF25			ENSG00000141002	NA	NA	rs11862382-?	rs11862382	intron_variant	0	0.8669	3e-13	12.5228787452803	2.7932959	NR	N
16	89963252	89962786	89963801	Red vs. brown/black hair color	15,731 British ancestry red hair individuals, 283,920 British ancestry brown or black hair individuals	DEF8	DEF8			ENSG00000140995	NA	NA	rs115841388-?	rs115841388	intron_variant	0	0.93218	4e-25	24.397940008672	2.1767523	NR	N
11	69572687	69572561	69573587	Red vs. brown/black hair color	15,731 British ancestry red hair individuals, 283,920 British ancestry brown or black hair individuals	ORAOV1	LINC01488 - CCND1	ENSG00000285094	ENSG00000110092		77735	68469	rs638640-C	rs638640	intergenic_variant	1	0.34	6e-10	9.22184874961636	1.078	NR	N
16	89641085	89640780	89641794	Red vs. brown/black hair color	15,731 British ancestry red hair individuals, 283,920 British ancestry brown or black hair individuals	DPEP1	CHMP1A			ENSG00000131165	NA	NA	rs55839877-C	rs55839877	non_coding_transcript_exon_variant	0	0.1065	1e-13	13	1.46	NR	N
16	89883891	89883251	89884271	Red vs. brown/black hair color	15,731 British ancestry red hair individuals, 283,920 British ancestry brown or black hair individuals	TCF25	TCF25			ENSG00000141002	NA	NA	rs72477006-C	rs72477006	non_coding_transcript_exon_variant	0	0.1094	3e-61	60.5228787452803	2.554	NR	N
16	88894685	88894109	88895134	Red vs. brown/black hair color	15,731 British ancestry red hair individuals, 283,920 British ancestry brown or black hair individuals	CBFA2T3	CBFA2T3			ENSG00000129993	NA	NA	rs547859046-G	rs547859046	intron_variant	0	0.003856	1e-30	30	3.014	NR	N
16	89919436	89919231	89920246	Red vs. brown/black hair color	15,731 British ancestry red hair individuals, 283,920 British ancestry brown or black hair individuals	MC1R	MC1R			ENSG00000258839	NA	NA	rs1805005-T	rs1805005	missense_variant	0	0.122	3e-243	242.52287874528	3.255	NR	N
16	89966047	89965179	89966199	Red vs. brown/black hair color	15,731 British ancestry red hair individuals, 283,920 British ancestry brown or black hair individuals	DEF8	DEF8			ENSG00000140995	NA	NA	rs117204628-T	rs117204628	3_prime_UTR_variant	0	0.0335	4e-11	10.397940008672	3.548	NR	N
16	89748641	89748132	89749154	Red vs. brown/black hair color	15,731 British ancestry red hair individuals, 283,920 British ancestry brown or black hair individuals	FANCA	FANCA			ENSG00000187741	NA	NA	rs1800347-C	rs1800347	intron_variant	0	0.04798	3e-221	220.52287874528	4.521	NR	N
16	89913086	89912281	89913297	Red vs. brown/black hair color	15,731 British ancestry red hair individuals, 283,920 British ancestry brown or black hair individuals	MC1R, TCF25	MC1R, TCF25			ENSG00000258839, ENSG00000141002	NA	NA	rs8045560-C	rs8045560	intron_variant	0	0.4191	5e-10	9.30102999566398	7.44	NR	N
16	89919722	89919231	89920246	Red vs. brown/black hair color	15,731 British ancestry red hair individuals, 283,920 British ancestry brown or black hair individuals	MC1R	MC1R			ENSG00000258839	NA	NA	rs1110400-C	rs1110400	missense_variant	0	0.01216	4e-214	213.397940008672	9.997	NR	N
16	89919709	89919231	89920246	Red vs. brown/black hair color	15,731 British ancestry red hair individuals, 283,920 British ancestry brown or black hair individuals	MC1R	MC1R			ENSG00000258839	NA	NA	rs1805007-T	rs1805007	missense_variant	0	0.1048	0	307.698970004336	10.99	NR	N
16	89649405	89648957	89649977	Red vs. brown/black hair color	15,731 British ancestry red hair individuals, 283,920 British ancestry brown or black hair individuals	CHMP1A	CHMP1A			ENSG00000131165	NA	NA	rs201479143-T	rs201479143	missense_variant	0	0.001465	7e-50	49.1549019599857	11.37	NR	N
[truncated: 11,787 more rows]

## Sheet: GWAS+ZDNABERT-1000
chr	pos	ZDNABERT start	ZDNABERT end	DISEASE.TRAIT	INITIAL.SAMPLE.SIZE	REPORTED.GENE.S.	MAPPED_GENE	UPSTREAM_GENE_ID	DOWNSTREAM_GENE_ID	SNP_GENE_IDS	UPSTREAM_GENE_DISTANCE	DOWNSTREAM_GENE_DISTANCE	STRONGEST.SNP.RISK.ALLELE	SNPS	CONTEXT	INTERGENIC	RISK.ALLELE.FREQUENCY	P.VALUE	PVALUE_MLOG	OR.or.BETA	X95..CI..TEXT.	CNV	ID
[truncated: 20,177 more rows]

[truncated: 12 more sheets: Experimental+eQTL, Experimental+sQTL, Experimental+edQTL, Z-DNABERT+eQTL, Z-DNABERT+sQTL, Z-DNABERT+edQTL, GWAS+ZDNABERT+eQTL, GWAS+ZDNABERT+sQTL, GWAS+ZDNABERT+edQTL, GWAS+Experimental+edQTL, GWAS+Experimental+eQTL, GWAS+Experiemntal+sQTL]
