# Supplementary material for: Z-flipon variants reveal the many roles of Z-DNA and Z-RNA in health and disease
Source: Life Sci Alliance. 2023 May 10;6(7):e202301962. doi: 10.26508/lsa.202301962 (PMC10172764; doi:10.26508/lsa.202301962)
Supplement: Supplementary file 6 [file LSA-2023-01962_TableS5.xlsx]

## Sheet: Readme
Supplemental Table 5. Overlap of experimental and predicted Z-flipons with editing data sets
tabs	Lung Cancer (Z-DNABERT)
	Lung Cancer (Experimental)
	MEF - overlap with Z22 mouse pulldowns
	p150 dependent ((Z-DNABERT)
	p150 dependent (Experimental)
	ADeditome (Z-DNABERT)
	ADeditome (Experimental)
	ADeditome/(Z-flipon +/- 1kb) Gene Overlap and list of unique genes
ADeditome	RNA A-to-I editing events in the gene structure: dataset from ADeditome ccsm.uth.edu/ADeditome/								"Wu S, Kim P, and Zhou X, ADeditome: A-to-I RNA-editing annotation in AD"
p150 dependent edits	Decoupling expression and editing preferences of ADAR1 p150 and p110 isoforms.								Sun, Tony, et al. Proceedings of the National Academy of Sciences 118.12 (2021): e2021757118.
Lung Cancer	Global Transcriptome Analysis of RNA Abundance Regulation by ADAR in Lung Adenocarcinoma								Sharpnack, M. F., Chen, B., Aran, D., Kosti, I., Sharpnack, D. D., Carbone, D. P., . . . Huang, K. (2018). . EBioMedicine, 27, 167-175. doi: 10.1016/j.ebiom.2017.12.005
Experimental	Experimental data https://doi.org/10.1016/j.cels.2017.01.013								Kouzine, Fedor, et al. "Permanganate/S1 nuclease footprinting reveals non-B DNA structures with regulatory potential across a mammalian genome." Cell systems 4.3 (2017): 344-356.
MEF (mouse embryonic fibroblasts)	ADAR1 masks the cancer immunotherapeutic promise of ZBP1-driven necroptosis								Zhang, T., Yin, C., Fedorov, A., Qiao, L., Bao, H., Beknazarov, N., . . . Balachandran, S. (2022). ADAR1 masks the cancer immunotherapeutic promise of ZBP1-driven necroptosis. Nature, 606(7914), 594-602. doi: 10.1038/s41586-022-04753-7

## Sheet: Lung Cancer (Z-DNABERT) 
Target Gene	chr	Editing sites region coord	Z-DNABERT start	Z-DNABERT end	Experimental start	Experimental end	dist from Z-DNABERT to region	Editing Site	Gene	Gene Region	strand			Z22 enriched in MEFs	EDIT-Target GENE Spearman RHO	EDIT-Target GENE q-value	EDIT mean freq	Samples compared	ADAR-EDIT Rho	ADAR-EDIT q-value	ADARB1-EDIT Rho	ADARB1-EDIT q-value	ADAR-GENE Rho	ADAR-GENE q-value	ADARB1-GENE Rho	ADARB1-GENE q-value	LUAD edit t-statistic	LUAD edit tumor mean	LUAD edit normal mean	LUAD edit p-value	LUAD edit BH q-value	LUAD rna t-statistic	LUAD rna tumor mean	LUAD rna normal mean	LUAD rna p-value	LUAD rna BH q-value
SLC35A3	chr1	100023896-100024719	100024571	100024589			0	100024533	SLC35A3	UTR3	+	Alu	no-conserve	FALSE	0.218361607226827	0.0766545438143363	0.0851064922524568	147.0	0.419370090187341	1.50591759355722e-06	-0.180917953475032	0.311384044842685	0.0316415477874811	0.614533734767002	-0.127037150773784	0.0098980939745168	-0.103135164735904	0.0787214247740564	0.0824038706391648	0.918915706695152	0.966792142392931	2.77328999699027	414.652003508772	335.590424561403	0.0070393709958936	0.0137560062510567
							0	100024511	SLC35A3	UTR3	+	Alu	no-conserve	FALSE	0.166798764055691	0.0994766069259713	0.0554544737775571	228.0	0.255167817066261	0.0006436973120036	-0.0868584020094951	0.630525801790553	0.0316415477874811	0.614533734767002	-0.127037150773784	0.0098980939745168	-0.309937327165993	0.056738666562196	0.0653074854594697	0.758114856421184	0.89269014896059	2.77328999699027	414.652003508772	335.590424561403	0.0070393709958936	0.0137560062510567
							0	100024486	SLC35A3	UTR3	+	Alu	chimp	FALSE	0.193304750745041	0.0136385407444863	0.600629184271771	304.0	0.348575059291237	7.273731918434291e-09	-0.130843249837281	0.283748573190967	0.0316415477874811	0.614533734767002	-0.127037150773784	0.0098980939745168	1.1552051335645	0.608611441716608	0.565535911334231	0.252799393816444	0.534570021959813	2.77328999699027	414.652003508772	335.590424561403	0.0070393709958936	0.0137560062510567
							0	100024453	SLC35A3	UTR3	+	Alu	no-conserve	FALSE	0.24682121701678	4.24551529781902e-05	0.0108846835225633	408.0	0.0252247775306606	0.753094938852608	-0.0547494126892758	0.707615227041773	0.0316415477874811	0.614533734767002	-0.127037150773784	0.0098980939745168	-0.0857444107457715	0.0126721519471124	0.013150030241867	0.931858521246368	0.972581166261202	2.77328999699027	414.652003508772	335.590424561403	0.0070393709958936	0.0137560062510567
							0	100024444	SLC35A3	UTR3	+	Alu	no-conserve	FALSE	0.164068961267629	0.0164222879655724	0.142942341417697	406.0	0.316335917942852	1.3581676758427301e-09	-0.0717892190391683	0.580380869471173	0.0316415477874811	0.614533734767002	-0.127037150773784	0.0098980939745168	1.39317892769492	0.150718378312623	0.121908114282441	0.167340172588027	0.430739888644874	2.77328999699027	414.652003508772	335.590424561403	0.0070393709958936	0.0137560062510567
							0	100024718	SLC35A3	UTR3	+	Alu	chimp	FALSE	0.223983241297034	0.0023505043266065	0.437473247515711	310.0	0.186853294793156	0.00473651502869	-0.215994206428455	0.0207322844794899	0.0316415477874811	0.614533734767002	-0.127037150773784	0.0098980939745168	1.70954213405797	0.420768523405652	0.346397440847156	0.0929853820781587	0.3116920673703	2.77328999699027	414.652003508772	335.590424561403	0.0070393709958936	0.0137560062510567
							0	100024719	SLC35A3	UTR3	+	Alu	chimp	FALSE	0.207615725077998	0.0059325429422149	0.470627723179311	311.0	0.122413517884252	0.0873472141151493	-0.165945493154979	0.121339003144889	0.0316415477874811	0.614533734767002	-0.127037150773784	0.0098980939745168	2.70121612837387	0.515864209050784	0.417962409570531	0.0093582829747126	0.0784881272222172	2.77328999699027	414.652003508772	335.590424561403	0.0070393709958936	0.0137560062510567
							0	100024440	SLC35A3	UTR3	+	Alu	both	FALSE	0.256347662368505	2.28125103307646e-05	0.82001725259776	399.0	0.0364104719497937	0.637056334605635	-0.146523668634374	0.121587676644963	0.0316415477874811	0.614533734767002	-0.127037150773784	0.0098980939745168	1.36222542312106	0.842741629934023	0.81258737690628	0.176728042085772	0.443867861746587	2.77328999699027	414.652003508772	335.590424561403	0.0070393709958936	0.0137560062510567
							0	100024436	SLC35A3	UTR3	+	Alu	chimp	FALSE	0.196804994921924	0.0024372311479739	0.277910727557144	401.0	0.175040659442837	0.002373845880166	-0.125696024087097	0.215944471333339	0.0316415477874811	0.614533734767002	-0.127037150773784	0.0098980939745168	1.67047985792905	0.298752654539768	0.252939965481148	0.0987035927173522	0.321979849719399	2.77328999699027	414.652003508772	335.590424561403	0.0070393709958936	0.0137560062510567
							0	100024298	SLC35A3	UTR3	+	Alu	no-conserve	FALSE	0.172000526981819	0.0109430212791525	0.0399409336787138	403.0	0.288882182192253	5.36911857056191e-08	-0.0762110983570821	0.549227078521485	0.0316415477874811	0.614533734767002	-0.127037150773784	0.0098980939745168	1.03145600468861	0.0350703958409196	0.025940978643051	0.305127663297512	0.587609056376586	2.77328999699027	414.652003508772	335.590424561403	0.0070393709958936	0.0137560062510567
							0	100024281	SLC35A3	UTR3	+	Alu	no-conserve	FALSE	0.191714053734988	0.0027891275492047	0.0364581915096679	414.0	0.29387875790348	1.79949512977933e-08	-0.0182173280577006	0.92748909107645	0.0316415477874811	0.614533734767002	-0.127037150773784	0.0098980939745168	3.24268540953533	0.0384530937806799	0.0149339005263053	0.0017327106427831	0.0247484921555231	2.77328999699027	414.652003508772	335.590424561403	0.0070393709958936	0.0137560062510567
							0	100024279	SLC35A3	UTR3	+	Alu	chimp	FALSE	0.215694187985907	0.0005702204914041	0.485035496968372	408.0	0.339543955645073	4.4108033167850894e-11	-0.136950101729257	0.155713149229547	0.0316415477874811	0.614533734767002	-0.127037150773784	0.0098980939745168	3.54108855375846	0.489024892816606	0.381416390211447	0.0006581800606207	0.0129060898758306	2.77328999699027	414.652003508772	335.590424561403	0.0070393709958936	0.0137560062510567
							0	100024063	SLC35A3	UTR3	+	no-repetitive	chimp	FALSE	0.219131455741777	0.0002051145504926	0.338394458330647	445.0	0.474111512034505	3.43273121984718e-24	-0.214614419994199	0.0021966358158868	0.0316415477874811	0.614533734767002	-0.127037150773784	0.0098980939745168	6.86168579790424	0.352826475583336	0.178810280702078	1.15770258032511e-09	6.55762059696986e-07	2.77328999699027	414.652003508772	335.590424561403	0.0070393709958936	0.0137560062510567
							0	100023952	SLC35A3	UTR3	+	Alu	no-conserve	FALSE	0.154687257207359	0.0260356862461884	0.037489980790077	409.0	0.176908041701903	0.0018564798320044	-0.031430144173631	0.860347300428871	0.0316415477874811	0.614533734767002	-0.127037150773784	0.0098980939745168	2.03566647600894	0.0454907910053415	0.027466050899342	0.0447946133311558	0.205121886335361	2.77328999699027	414.652003508772	335.590424561403	0.0070393709958936	0.0137560062510567
							0	100023896	SLC35A3	UTR3	+	Alu	no-conserve	FALSE	0.234676338300225	5.42238427616427e-05	0.0253380921414768	442.0	0.192412521198042	0.0003332892311277	-0.0162883816765459	0.935124065458165	0.0316415477874811	0.614533734767002	-0.127037150773784	0.0098980939745168	0.350414030657709	0.0300833583818127	0.027517347883268	0.726727549618194	0.876998342528753	2.77328999699027	414.652003508772	335.590424561403	0.0070393709958936	0.0137560062510567
KIF1B	chr1	10377753-10380663	10378643	10378661			0	10377868	KIF1B	UTR3	+	Alu	both	TRUE	0.196163053901761	0.0043993526441811	0.011910633331592	368.0	-0.0328445542704172	0.688380781371672	0.0899515073434571	0.473837631198851	0.271025233977408	1.97928050558612e-08	0.243835860296916	2.42843471445418e-07	-0.1593392455877	0.0163717874100183	0.0176911983497287	0.873854272772144	0.947429330677799	0.49792969259443	1617.92388245614	1568.42378245614	0.619732013208166	0.673533482004289
							0	10377816	KIF1B	UTR3	+	Alu	both	TRUE	0.128520283742408	0.0958059444963686	0.0122196367607465	391.0	0.0474719185275214	0.524847362893738	-0.0371900130272847	0.831341492690771	0.271025233977408	1.97928050558612e-08	0.243835860296916	2.42843471445418e-07	-0.0136025604696747	0.0124636939635385	0.012549566002114	0.989182917093621	0.995312627017775	0.49792969259443	1617.92388245614	1568.42378245614	0.619732013208166	0.673533482004289
							0	10377815	KIF1B	UTR3	+	Alu	rhesus	TRUE	0.178276026980767	0.0094331589676512	0.0153344117450751	387.0	0.0045787248520673	0.961095940081315	-0.087446702315604	0.476380415702068	0.271025233977408	1.97928050558612e-08	0.243835860296916	2.42843471445418e-07	-0.278442456532635	0.0142662863239779	0.0160648140615162	0.781496074706758	0.906142871251896	0.49792969259443	1617.92388245614	1568.42378245614	0.619732013208166	0.673533482004289
							0	10377753	KIF1B	UTR3	+	Alu	both	TRUE	0.145548170343863	0.0888700449937105	0.0116277320768094	314.0	-0.0035329342314559	0.972609103793328	-0.0868824172109251	0.545409144704052	0.271025233977408	1.97928050558612e-08	0.243835860296916	2.42843471445418e-07	-0.0534641182636837	0.0097464225589225	0.0100621757022723	0.957551232422261	0.983079830643496	0.49792969259443	1617.92388245614	1568.42378245614	0.619732013208166	0.673533482004289
							0	10380620	KIF1B	UTR3	+	Alu	chimp	TRUE	0.160453397588286	0.0096675161576652	0.0115564802367351	476.0	-0.0052605359321816	0.950057018475899	0.0272588584379657	0.871822010378777	0.271025233977408	1.97928050558612e-08	0.243835860296916	2.42843471445418e-07	1.63082495234322	0.0160793221640688	0.0096591551111504	0.105924265964882	0.335032772746534	0.49792969259443	1617.92388245614	1568.42378245614	0.619732013208166	0.673533482004289
							0	10380663	KIF1B	UTR3	+	Alu	no-conserve	TRUE	0.140731558686848	0.031318430096038	0.0083349217565278	471.0	0.0788880787715237	0.195194584820857	-0.0462696969544148	0.741695090333494	0.271025233977408	1.97928050558612e-08	0.243835860296916	2.42843471445418e-07	-0.304938742102234	0.007650162981987	0.0086335857744729	0.761023152621575	0.894124767722773	0.49792969259443	1617.92388245614	1568.42378245614	0.619732013208166	0.673533482004289
COPA	chr1	160289592-160332454	160322974	160323017			0	160332454	COPA	Nonsynonymous	-	no-repetitive	both	TRUE	-0.32238940725268	2.82076099851308e-10	0.0731476489942593	484.0	-0.184654879691554	0.000313880362899	0.610673131542521	4.59974142594734e-46	0.536900682968898	0.0	-0.0332165416797718	0.544783514891829	-7.31422559608685	0.092798530624817	0.181108425489018	4.2162402604369004e-11	5.50329342863375e-08	6.0948294256321	8322.04284561403	4497.89320350877	9.97407274953344e-08	4.97828280038774e-07
							0	160289592	COPA	UTR3	-	Alu	no-conserve	TRUE	0.126262703654274	0.057693185792019	0.0006716757936003	488.0	0.0675062660749004	0.271732974489925	-0.033668857279283	0.827963020750143	0.536900682968898	0.0	-0.0332165416797718	0.544783514891829	1.25227083002742	0.0009463983730151	0.0005336082651974	0.213111419491889	0.491100938532741	6.0948294256321	8322.04284561403	4497.89320350877	9.97407274953344e-08	4.97828280038774e-07
							0	160289729	COPA	UTR3	-	Alu	chimp	TRUE	0.159016903954033	0.0093702240061808	0.0009193108050761	488.0	0.117719403376281	0.0328620130009854	-0.0156654039755465	0.934275192277775	0.536900682968898	0.0	-0.0332165416797718	0.544783514891829	1.44992933997987	0.0008072815626169	0.0004460567173051	0.149909213227471	0.405516713849515	6.0948294256321	8322.04284561403	4497.89320350877	9.97407274953344e-08	4.97828280038774e-07
							0	160289731	COPA	UTR3	-	Alu	no-conserve	TRUE	0.231199498381603	2.52649268644456e-05	0.0017646008662253	488.0	0.12796247929904	0.0185185176545561	-0.0386629075405991	0.79221652550198	0.536900682968898	0.0	-0.0332165416797718	0.544783514891829	2.54642755807995	0.0016258915797891	0.0006478070971624	0.0123580965413168	0.0938296449840344	6.0948294256321	8322.04284561403	4497.89320350877	9.97407274953344e-08	4.97828280038774e-07
							0	160289742	COPA	UTR3	-	Alu	chimp	TRUE	0.208512101682623	0.0002232230617526	0.0015991587885241	488.0	0.0869634651000257	0.136473157425097	-0.0675896072409853	0.563276478520967	0.536900682968898	0.0	-0.0332165416797718	0.544783514891829	-0.756435094460132	0.0017538446628222	0.0021741898288937	0.451273216932923	0.705681490027257	6.0948294256321	8322.04284561403	4497.89320350877	9.97407274953344e-08	4.97828280038774e-07
							0	160289759	COPA	UTR3	-	Alu	no-conserve	TRUE	0.139707130150565	0.0289114430829793	0.0003705393949285	488.0	0.0956560394082807	0.095584835589768	-0.0132708201654743	0.945839652413985	0.536900682968898	0.0	-0.0332165416797718	0.544783514891829	1.90467683162894	0.0007938291829553	0.000303562444367	0.0595600652281084	0.241749988431045	6.0948294256321	8322.04284561403	4497.89320350877	9.97407274953344e-08	4.97828280038774e-07
							0	160289818	COPA	UTR3	-	Alu	no-conserve	TRUE	0.172619126874745	0.0037922990307382	0.0028750666584242	488.0	0.0953536405118445	0.0968138604652907	-0.0445486668646711	0.74769326600787	0.536900682968898	0.0	-0.0332165416797718	0.544783514891829	0.607046723094986	0.0029583440000161	0.0025735610811242	0.545056868394681	0.770294219554741	6.0948294256321	8322.04284561403	4497.89320350877	9.97407274953344e-08	4.97828280038774e-07
							0	160289823	COPA	UTR3	-	Alu	no-conserve	TRUE	0.161506662189409	0.0080029064216755	0.0012278990556264	488.0	0.0573572054741208	0.365114778424204	-0.0648027459894801	0.585710737166077	0.536900682968898	0.0	-0.0332165416797718	0.544783514891829	-0.147645382536841	0.0012835290077246	0.0013539683180831	0.882963832201349	0.951519239154446	6.0948294256321	8322.04284561403	4497.89320350877	9.97407274953344e-08	4.97828280038774e-07
							0	160289842	COPA	UTR3	-	Alu	no-conserve	TRUE	0.116300358919669	0.0909557761335838	0.0010002533223963	488.0	0.081804700613724	0.166524024984968	-0.0430726146241028	0.759953337236901	0.536900682968898	0.0	-0.0332165416797718	0.544783514891829	1.85592606214983	0.001248676793966	0.0006766149232133	0.0660956419957209	0.257561950720864	6.0948294256321	8322.04284561403	4497.89320350877	9.97407274953344e-08	4.97828280038774e-07
							0	160289864	COPA	UTR3	-	Alu	rhesus	TRUE	0.206162947608042	0.0002749196421567	0.0018530432444176	488.0	0.224413471112638	5.86785104869846e-06	0.0199809025480298	0.911365886271391	0.536900682968898	0.0	-0.0332165416797718	0.544783514891829	0.0577675009148507	0.0017457033252245	0.0017209441735254	0.954047169390419	0.981405765108074	6.0948294256321	8322.04284561403	4497.89320350877	9.97407274953344e-08	4.97828280038774e-07
							0	160289870	COPA	UTR3	-	Alu	chimp	TRUE	0.151960084725663	0.0143977272600506	0.0022124567519347	488.0	0.108384873596219	0.0530468879404468	-0.0461840766736231	0.735704738487617	0.536900682968898	0.0	-0.0332165416797718	0.544783514891829	2.11941984136051	0.0022166906436979	0.0013224751152687	0.0362702296596855	0.180995439596645	6.0948294256321	8322.04284561403	4497.89320350877	9.97407274953344e-08	4.97828280038774e-07
SFT2D2	chr1	168244440-168251315	168247632	168247649			0	168249255	SFT2D2	exon; utr3	+	Alu	no-conserve	FALSE	0.182527207774998	0.0025039272282882	0.0127775733548186	465.0	0.301394140552762	6.62177884889694e-10	-0.065568916073054	0.592643823635852	0.442068662010007	0.0	0.241656394219123	3.15656525664107e-07	3.52574021107024	0.0183116334923664	0.0033850848585895	0.0007665019511464	0.0143282410182859	4.06928358556588	130.484036842105	94.7057789473684	0.0001049209726988	0.0003012769707978
							0	168249375	SFT2D2	exon; utr3	+	Alu	no-conserve	FALSE	0.151011036975716	0.0227141773033177	0.0159283450312019	444.0	0.244996764033201	2.02226487293003e-06	-0.0815458176654862	0.476634867823175	0.442068662010007	0.0	0.241656394219123	3.15656525664107e-07	2.51481067678103	0.0227778893969143	0.0092537500327294	0.0136132883358781	0.0995820002756812	4.06928358556588	130.484036842105	94.7057789473684	0.0001049209726988	0.0003012769707978
							0	168249497	SFT2D2	exon; utr3	+	Alu	no-conserve	FALSE	0.160446223983711	0.0849150505826604	0.0579317654993609	263.0	0.219618654998858	0.0018973226818704	-9.4134234267354e-06	1.0	0.442068662010007	0.0	0.241656394219123	3.15656525664107e-07	1.25632731096334	0.0744902267462614	0.043370998237599	0.214853877422126	0.493235855556825	4.06928358556588	130.484036842105	94.7057789473684	0.0001049209726988	0.0003012769707978
							0	168249510	SFT2D2	exon; utr3	+	Alu	no-conserve	FALSE	0.137077507177777	0.079337464505069	0.0558692440684447	370.0	0.353545838206549	5.86694366074043e-11	-0.0078829678435632	0.975674456494483	0.442068662010007	0.0	0.241656394219123	3.15656525664107e-07	1.75766505793339	0.0544047483396044	0.0339178391218492	0.0827896110542028	0.293220633958005	4.06928358556588	130.484036842105	94.7057789473684	0.0001049209726988	0.0003012769707978
							0	168244440	SFT2D2	exon; utr3	+	Alu	no-conserve	FALSE	0.234085425627032	0.0284731029789941	0.0239717228379398	173.0	0.0975630132790512	0.359571977175156	0.105904480389101	0.600562344531106	0.442068662010007	0.0	0.241656394219123	3.15656525664107e-07						4.06928358556588	130.484036842105	94.7057789473684	0.0001049209726988	0.0003012769707978
							0	168251048	SFT2D2	exon; utr3	+	Alu	no-conserve	FALSE	0.123574696141713	0.0660992318214425	0.0864470018990402	486.0	0.442283321908245	1.18790132161102e-22	-0.040264755682273	0.78116004824203	0.442068662010007	0.0	0.241656394219123	3.15656525664107e-07	3.8408358851602	0.100078387181934	0.0580931444171814	0.0002189296616829	0.0059158302190664	4.06928358556588	130.484036842105	94.7057789473684	0.0001049209726988	0.0003012769707978
							0	168251118	SFT2D2	exon; utr3	+	Alu	no-conserve	FALSE	0.127611136007881	0.0600402669079218	0.0077936483043017	471.0	0.0256300252992504	0.728210965911882	-0.0868422734958652	0.412881918860846	0.442068662010007	0.0	0.241656394219123	3.15656525664107e-07	-0.650777619179221	0.0055566532002533	0.0079427624319265	0.516779595413683	0.753890291973389	4.06928358556588	130.484036842105	94.7057789473684	0.0001049209726988	0.0003012769707978
							0	168251133	SFT2D2	exon; utr3	+	Alu	no-conserve	FALSE	0.133417039331957	0.043123649398471	0.0623053966268518	479.0	0.183148031452263	0.000389013565576	-0.0168173392043278	0.928148804306076	0.442068662010007	0.0	0.241656394219123	3.15656525664107e-07	1.75599053525999	0.0632508563973075	0.0462922212871319	0.0820066834480895	0.292093698840443	4.06928358556588	130.484036842105	94.7057789473684	0.0001049209726988	0.0003012769707978
							0	168251315	SFT2D2	exon; utr3	+	Alu	no-conserve	FALSE	0.145035920427449	0.0231912824253078	0.0068545866844244	479.0	0.171749394068067	0.0009878375849249	0.0272216901706755	0.871782109925018	0.442068662010007	0.0	0.241656394219123	3.15656525664107e-07	1.22196988525429	0.0069135503289428	0.0040896568622132	0.224324263399625	0.504661997142603	4.06928358556588	130.484036842105	94.7057789473684	0.0001049209726988	0.0003012769707978
							0	168251128	SFT2D2	exon; utr3	+	Alu	no-conserve	FALSE	0.124873449026148	0.0664991631427781	0.0211607235744692	475.0	0.125936880884625	0.0229005291331426	-0.0966747365655833	0.3388997873801	0.442068662010007	0.0	0.241656394219123	3.15656525664107e-07	1.19612270903969	0.0239216307281786	0.0163792038122537	0.234817906183538	0.51623517890748	4.06928358556588	130.484036842105	94.7057789473684	0.0001049209726988	0.0003012769707978
RPS10P7	chr1	201517785-201533466	201518707	201518721			0	201518282	CSRP1-AS1	intron	+	Alu	no-conserve	FALSE	-0.506424933287891	0.0176275188573167	0.0889619942519442	39.0	0.219127176864829	0.332017658515897	-0.076000278588659	0.906691219732877	0.0399886127105198	0.513157171215655	0.0019927756590388	0.9745650573199						5.77750501446958	64.8394456140351	37.0936631578947	2.29740009852128e-07	1.07472970531295e-06
							0	201517785	CSRP1-AS1	intron	+	Non-Alu-repetitive	no-conserve	FALSE	0.260389770446098	0.0901178033927263	0.0687163242075799	97.0	0.0739506672747979	0.639731720510053	-0.135105886814688	0.62564669152575	0.0399886127105198	0.513157171215655	0.0019927756590388	0.9745650573199						5.77750501446958	64.8394456140351	37.0936631578947	2.29740009852128e-07	1.07472970531295e-06
							0	201533466	CSRP1-AS1	exon; intron; utr5	+	Alu	no-conserve	FALSE	0.180203076568671	0.0126677079133104	0.0268916300665887	356.0	0.228147992225429	0.0001112423871028	-0.0054826551237761	0.983293795933527	0.0399886127105198	0.513157171215655	0.0019927756590388	0.9745650573199	0.99961337465349	0.0243513154208342	0.0133547008547009	0.328076080084155	0.608654397799303	5.77750501446958	64.8394456140351	37.0936631578947	2.29740009852128e-07	1.07472970531295e-06
							0	201533459	CSRP1-AS1	exon; intron; utr5	+	Alu	no-conserve	FALSE	0.197145963111733	0.0073017827203704	0.0086611827193137	332.0	0.208599680362408	0.0008228980224101	-0.0684553979803125	0.653424511458852	0.0399886127105198	0.513157171215655	0.0019927756590388	0.9745650573199	1.0	0.0023809523809523	0.0	0.326188900679727	0.606460456264699	5.77750501446958	64.8394456140351	37.0936631578947	2.29740009852128e-07	1.07472970531295e-06
							0	201533434	CSRP1-AS1	exon; intron; utr5	+	Alu	no-conserve	FALSE	0.199188716579919	0.0430392071619411	0.0179675515447214	214.0	0.109522074551182	0.232479694159317	0.083943039626864	0.662024687287893	0.0399886127105198	0.513157171215655	0.0019927756590388	0.9745650573199						5.77750501446958	64.8394456140351	37.0936631578947	2.29740009852128e-07	1.07472970531295e-06
CD46	chr1	207769056-207788397	207770857	207770877			0	207769915	CD46	intronic	+	Alu	both	FALSE	-0.224393047787925	0.0249705672762512	0.612184627812339	195.0	0.0625149493518041	0.561154598367938	0.0521347757939267	0.833667983269273	0.176904763724069	0.0004402726390447	-0.160781650479602	0.0009074346769465						4.00959008411522	9375.29583157895	6830.46527368421	0.0001642939959342	0.0004556600235572
							0	207769905	CD46	intronic	+	Alu	chimp	FALSE	-0.173158558286649	0.0807254133807378	0.386429217781405	230.0	-0.0028701158435018	0.981337672654519	0.0786460086144016	0.674631214871143	0.176904763724069	0.0004402726390447	-0.160781650479602	0.0009074346769465	0.748198114913292	0.384683399389282	0.343771086369771	0.466256896164353	0.716851803441439	4.00959008411522	9375.29583157895	6830.46527368421	0.0001642939959342	0.0004556600235572
							0	207769837	CD46	intronic	+	Alu	chimp	FALSE	-0.157895495756847	0.0760165494814613	0.0580953412096445	283.0	-0.0497862514789784	0.579159874776683	0.217251837818392	0.0292496975427339	0.176904763724069	0.0004402726390447	-0.160781650479602	0.0009074346769465	-2.4742143082604	0.0425632038088785	0.11298166487795	0.0239795213072967	0.14154329712276	4.00959008411522	9375.29583157895	6830.46527368421	0.0001642939959342	0.0004556600235572
							0	207769213	CD46	intronic	+	Alu	no-conserve	FALSE	0.218635942168665	0.008406407655882	0.018703534765048	262.0	0.107519721123564	0.186865338619739	-0.104239748364808	0.489465619234728	0.176904763724069	0.0004402726390447	-0.160781650479602	0.0009074346769465	2.75606991431936	0.0379464285714286	0.0	0.0186867348626413	0.121664382414087	4.00959008411522	9375.29583157895	6830.46527368421	0.0001642939959342	0.0004556600235572
							0	207769111	CD46	intronic	+	Alu	rhesus	FALSE	-0.182210493155348	0.0210272979564407	0.351210011270104	310.0	0.0039631119654555	0.969783869520879	0.0948195939547007	0.495844578424758	0.176904763724069	0.0004402726390447	-0.160781650479602	0.0009074346769465	1.16541956128754	0.375684721693606	0.312078677624896	0.254163310879556	0.53575598623193	4.00959008411522	9375.29583157895	6830.46527368421	0.0001642939959342	0.0004556600235572
							0	207769099	CD46	intronic	+	Alu	no-conserve	FALSE	0.163221915258318	0.0404965187148465	0.0146289733966058	325.0	0.0093618560072303	0.925000162079147	-0.089539670656385	0.516901095912557	0.176904763724069	0.0004402726390447	-0.160781650479602	0.0009074346769465	-0.613497709234184	0.0107638888888889	0.0178554778554779	0.544973124436736	0.770294219554741	4.00959008411522	9375.29583157895	6830.46527368421	0.0001642939959342	0.0004556600235572
							0	207769056	CD46	intronic	+	Alu	both	FALSE	-0.207730027636607	0.0020472882304596	0.0609452286525973	369.0	-0.0762597786470929	0.282182348340726	0.155938630365888	0.107796159265337	0.176904763724069	0.0004402726390447	-0.160781650479602	0.0009074346769465	-1.81671743310993	0.0572964721405915	0.0856504008148159	0.0748005896841512	0.277274059857467	4.00959008411522	9375.29583157895	6830.46527368421	0.0001642939959342	0.0004556600235572
							0	207788397	CD46	intronic	+	Alu	no-conserve	FALSE	-0.375449180550784	0.0858282946588135	0.612048095832147	47.0	0.11991907046895	0.595872205178257	0.108743609049101	0.832412282498853	0.176904763724069	0.0004402726390447	-0.160781650479602	0.0009074346769465						4.00959008411522	9375.29583157895	6830.46527368421	0.0001642939959342	0.0004556600235572
MFSD2A	chr1	39959737-39962010	39960876	39960894			0	39960180	MFSD2A	intronic	+	no-repetitive	no-conserve	FALSE	0.387028512058101	0.0263038958374571	0.145724631694058	63.0	0.380413878057108	0.0094468631221191	0.0506961000076106	0.920441140727224	-0.0927928824690882	0.0880725699380987	0.126733262553433	0.0100880086449793						-9.39655386821389	872.063552631579	2620.61256491228	9.28089817168472e-16	2.5168430259861602e-14
			39960916	39960934			0	39962010	MFSD2A	intronic	+	no-repetitive	no-conserve	FALSE	-0.471182400935086	0.050260912743657	0.0849630241329222	35.0	0.329700980875402	0.133042044192721	0.240166470270468	0.599662874245244	-0.0927928824690882	0.0880725699380987	0.126733262553433	0.0100880086449793						-9.39655386821389	872.063552631579	2620.61256491228	9.28089817168472e-16	2.5168430259861602e-14
							0	39959828	MFSD2A	intronic	+	no-repetitive	no-conserve	FALSE	0.537212078004446	0.0182134184771154	0.0826276767176216	34.0	-0.0295411936988188	0.926097261677187	-0.359339705362881	0.346284301818212	-0.0927928824690882	0.0880725699380987	0.126733262553433	0.0100880086449793						-9.39655386821389	872.063552631579	2620.61256491228	9.28089817168472e-16	2.5168430259861602e-14
							0	39959802	MFSD2A	intronic	+	Non-Alu-repetitive	no-conserve	FALSE	0.580663028126531	0.02014249424018	0.523522114648828	28.0	0.105450597089016	0.739200712566999	-0.449739949143285	0.247456939956847	-0.0927928824690882	0.0880725699380987	0.126733262553433	0.0100880086449793						-9.39655386821389	872.063552631579	2620.61256491228	9.28089817168472e-16	2.5168430259861602e-14
							0	39959780	MFSD2A	intronic	+	Non-Alu-repetitive	no-conserve	FALSE	0.564447331128751	0.0092129999151093	0.452641757816251	35.0	-0.148908454702956	0.568947027411759	-0.317203104452145	0.423273207623166	-0.0927928824690882	0.0880725699380987	0.126733262553433	0.0100880086449793						-9.39655386821389	872.063552631579	2620.61256491228	9.28089817168472e-16	2.5168430259861602e-14
							0	39959737	MFSD2A	intronic	+	Non-Alu-repetitive	no-conserve	FALSE	0.538094674492179	0.03095596204109	0.87074368949655	30.0	-0.134300577961978	0.646375030887501	0.0635808384039266	0.93712523897042	-0.0927928824690882	0.0880725699380987	0.126733262553433	0.0100880086449793						-9.39655386821389	872.063552631579	2620.61256491228	9.28089817168472e-16	2.5168430259861602e-14
ECHDC2	chr1	52898492-52917056	52904669	52904684			0	52906875	ECHDC2	intronic	-	Alu	no-conserve	FALSE	0.141888331006917	0.0514785601885028	0.0153160988407388	401.0	-0.0365225673053222	0.634986892322775	-0.0080869990655172	0.97402019325836	-0.174526009754574	0.0005326892929849	0.0926557558783216	0.0664977304310526	0.735354164916548	0.0147836063076217	0.0115312762589869	0.464342027295312	0.715643102902231	-4.52497321305153	563.541857894737	799.117178947368	1.51876525393282e-05	5.12303378741447e-05
			52914294	52914329			0	52912820	ECHDC2	intronic	-	Alu	no-conserve	FALSE	0.16025822958499	0.0306316433887633	0.0070735235388815	365.0	-0.0229161010992715	0.790622672349688	0.169752133027984	0.0703324690712572	-0.174526009754574	0.0005326892929849	0.0926557558783216	0.0664977304310526	-0.533579057818767	0.0079469317455587	0.0112272919998458	0.595172482431784	0.802705663308267	-4.52497321305153	563.541857894737	799.117178947368	1.51876525393282e-05	5.12303378741447e-05
			52914335	52914374			0	52912803	ECHDC2	intronic	-	Alu	no-conserve	FALSE	0.162768069213876	0.025460411870949	0.0323278074868491	371.0	-0.0160169656452321	0.857483315187625	0.0625250010295087	0.669734835596243	-0.174526009754574	0.0005326892929849	0.0926557558783216	0.0664977304310526	0.0217419920482268	0.0309179660271295	0.0307326283921687	0.98270801709572	0.99352991786996	-4.52497321305153	563.541857894737	799.117178947368	1.51876525393282e-05	5.12303378741447e-05
			52914577	52914591			0	52912435	ECHDC2	intronic	-	Alu	no-conserve	FALSE	0.151715185287029	0.0593953263530916	0.0115261378281724	334.0	-0.136241243333798	0.0426444628664231	0.167529587075285	0.0961723079853004	-0.174526009754574	0.0005326892929849	0.0926557558783216	0.0664977304310526	-0.112301104848777	0.0164535931642742	0.0172608074770771	0.910973534866216	0.963512418623826	-4.52497321305153	563.541857894737	799.117178947368	1.51876525393282e-05	5.12303378741447e-05
							0	52912403	ECHDC2	intronic	-	Alu	no-conserve	FALSE	0.164238015160826	0.0345651622103481	0.0084786367447691	336.0	-0.144349726034821	0.0293314265207341	0.220279296002976	0.0111205181266097	-0.174526009754574	0.0005326892929849	0.0926557558783216	0.0664977304310526	-0.758843338972073	0.0091711956521739	0.0146374619041581	0.450722915753173	0.705114781335384	-4.52497321305153	563.541857894737	799.117178947368	1.51876525393282e-05	5.12303378741447e-05
							0	52912286	ECHDC2	intronic	-	Alu	no-conserve	FALSE	0.149043021847701	0.0594415662803424	0.129341487771272	346.0	-0.0208245588575041	0.817413288087106	0.0853000004615319	0.526622557679713	-0.174526009754574	0.0005326892929849	0.0926557558783216	0.0664977304310526	-0.231244797028807	0.132193957507577	0.138044382360742	0.817831359136239	0.923681755086127	-4.52497321305153	563.541857894737	799.117178947368	1.51876525393282e-05	5.12303378741447e-05
							0	52912255	ECHDC2	intronic	-	Alu	no-conserve	FALSE	0.186371540261792	0.0144604092348052	0.0227854402435997	323.0	-0.109287308126868	0.126438835593805	0.219525587942814	0.0146003427314553	-0.174526009754574	0.0005326892929849	0.0926557558783216	0.0664977304310526	-2.67772281394249	0.0208396221941113	0.0449166825602264	0.0094276042476425	0.0788593221283023	-4.52497321305153	563.541857894737	799.117178947368	1.51876525393282e-05	5.12303378741447e-05
			52914901	52914916			0	52917007	ECHDC2	intronic	-	Alu	no-conserve	FALSE	0.258171637979967	0.0987994794675982	0.247838932221579	95.0	0.102558553632523	0.497017805112677	0.239879869998529	0.265067916383605	-0.174526009754574	0.0005326892929849	0.0926557558783216	0.0664977304310526						-4.52497321305153	563.541857894737	799.117178947368	1.51876525393282e-05	5.12303378741447e-05
							0	52917056	ECHDC2	intronic	-	Alu	no-conserve	FALSE	0.287790111558448	0.0938273105257822	0.301256238112397	78.0	0.15279277978422	0.334030477670503	0.183055166833927	0.519090570590628	-0.174526009754574	0.0005326892929849	0.0926557558783216	0.0664977304310526						-4.52497321305153	563.541857894737	799.117178947368	1.51876525393282e-05	5.12303378741447e-05
ICMT	chr1	6222241-6223275	6223055	6223073			0	6223232	ICMT	UTR3	-	Alu	no-conserve	TRUE	0.15651741476421	0.0126677079133104	0.0209581763446616	473.0	0.0034050279452624	0.968010994359571	-0.022287434297628	0.900888591713411	0.0442943670089944	0.46331379590786	0.0258441287825203	0.643937644703144	0.565327289579134	0.0221065591488923	0.019365806480004	0.572998299367241	0.788217348482542	7.98997005432435	2911.86661754386	1932.85773684211	2.1597634597507398e-11	2.28914226125338e-10
							0	6223275	ICMT	UTR3	-	Alu	rhesus	TRUE	0.191337748702587	0.0377038204838631	0.0225190770884644	241.0	-0.0271568701916213	0.799531231405251	-0.0016018448621379	0.995695690028914	0.0442943670089944	0.46331379590786	0.0258441287825203	0.643937644703144	-0.544724839160636	0.0380978544250375	0.045890378896167	0.590111261864576	0.799374878955268	7.98997005432435	2911.86661754386	1932.85773684211	2.1597634597507398e-11	2.28914226125338e-10
							0	6222404	ICMT	UTR3	-	Alu	no-conserve	TRUE	0.18840456144584	0.0012042288689076	0.0053845854951351	487.0	0.155276934377146	0.0031087172998203	0.0031503064320378	0.989292838384783	0.0442943670089944	0.46331379590786	0.0258441287825203	0.643937644703144	2.56347100216859	0.0070711729316603	0.002723609714603	0.011892559747711	0.0914046431607863	7.98997005432435	2911.86661754386	1932.85773684211	2.1597634597507398e-11	2.28914226125338e-10
							0	6222361	ICMT	UTR3	-	Alu	no-conserve	TRUE	0.116112264400778	0.0934845015368106	0.0264799386197658	484.0	0.348977668608229	8.97582381114506e-14	-0.0855094254011144	0.414291227503752	0.0442943670089944	0.46331379590786	0.0258441287825203	0.643937644703144	2.35657760759501	0.0243521212742176	0.0142095026094933	0.0204319430344571	0.128619702628944	7.98997005432435	2911.86661754386	1932.85773684211	2.1597634597507398e-11	2.28914226125338e-10
							0	6222314	ICMT	UTR3	-	Alu	no-conserve	TRUE	0.130183986016548	0.060195803500298	0.0141451361433494	452.0	0.0716089212276188	0.260176485870407	-0.0421585589483697	0.778767812426598	0.0442943670089944	0.46331379590786	0.0258441287825203	0.643937644703144	0.460310764911833	0.0164372236243001	0.0139189362744574	0.64628343935994	0.833780624539095	7.98997005432435	2911.86661754386	1932.85773684211	2.1597634597507398e-11	2.28914226125338e-10
							0	6222301	ICMT	UTR3	-	Alu	chimp	TRUE	0.137851573984102	0.0441869145963897	0.135281159016895	445.0	0.385492853366961	1.4420820901506201e-15	-0.0461403456951279	0.751389541476009	0.0442943670089944	0.46331379590786	0.0258441287825203	0.643937644703144	3.56133555356662	0.126409351282726	0.0710032344435398	0.0006024269613069	0.0121216218534827	7.98997005432435	2911.86661754386	1932.85773684211	2.1597634597507398e-11	2.28914226125338e-10
							0	6222274	ICMT	UTR3	-	Alu	no-conserve	TRUE	0.139439400589388	0.0348395909369818	0.0189903302051389	466.0	0.175030565810685	0.0009207700594658	-0.0361807928742353	0.816225009699786	0.0442943670089944	0.46331379590786	0.0258441287825203	0.643937644703144	1.2663513527733	0.0223785890198616	0.0138022186104551	0.20864068439188	0.485324809091014	7.98997005432435	2911.86661754386	1932.85773684211	2.1597634597507398e-11	2.28914226125338e-10
							0	6222241	ICMT	UTR3	-	Alu	no-conserve	TRUE	0.132341987644267	0.0692240686460362	0.178165418790964	417.0	0.316189206896699	7.95238967073743e-10	-0.11274782915373	0.277686834198333	0.0442943670089944	0.46331379590786	0.0258441287825203	0.643937644703144	2.28758421741566	0.173728647656375	0.129836636855481	0.0248951852347331	0.144236453295136	7.98997005432435	2911.86661754386	1932.85773684211	2.1597634597507398e-11	2.28914226125338e-10
NT5C2	chr10	103088416-103177637	103097854	103097868			0	103088416	NT5C2; CNNM2	UTR3	-	Alu	chimp	FALSE	0.164168430422056	0.006764270972305	0.0015354790521253	488.0	0.102104217578925	0.0716322965668078	-0.0720417504614783	0.524602969059625	0.0983218307391144	0.0686060517596391	-0.0788922938779792	0.123084255456918	1.71451064724257	0.0017005070593429	0.0006863477124084	0.0892169353270232	0.304804857776146	4.16366764690675	2301.65343333333	1744.98932631579	9.9638193957145e-05	0.0002874345290894
			103128212	103128235			0	103177637	NT5C2	intronic	-	Alu	no-conserve	FALSE	0.261876561352575	0.0922300147715759	0.152440283782145	95.0	0.412961897567936	0.000236853749444	-0.141085645822146	0.609205152756478	0.0983218307391144	0.0686060517596391	-0.0788922938779792	0.123084255456918						4.16366764690675	2301.65343333333	1744.98932631579	9.9638193957145e-05	0.0002874345290894
							0	103177630	NT5C2	intronic	-	Alu	no-conserve	FALSE	0.284426220500952	0.0611933024915026	0.0298197679417712	93.0	0.19917744651841	0.137855697269916	0.0684327005907301	0.856224150961489	0.0983218307391144	0.0686060517596391	-0.0788922938779792	0.123084255456918						4.16366764690675	2301.65343333333	1744.98932631579	9.9638193957145e-05	0.0002874345290894
CENATAC	chr11	119005544-119010114	119008419	119008432			0	119009222	CENATAC	intronic	+	Alu	no-conserve	FALSE	0.153833195725177	0.0812467011727031	0.0178832864266159	291.0	0.114654392103554	0.128433087116174	0.113556931684935	0.394241246730972	-0.189562849102306	0.0001504473311944	0.0398732735524729	0.46097479411018	1.7551561228982	0.021667939903234	0.0070919542724054	0.0902511642226272	0.306513682075615	-3.29992904204798	114.600868421053	150.103205263158	0.0013001667755388	0.002995002854658
							0	119007569	CENATAC	intronic	+	Alu	no-conserve	FALSE	0.178986303562199	0.0590970069048522	0.0309510277841813	240.0	0.0191423047239112	0.863694445890512	0.0257376135232197	0.920331192679034	-0.189562849102306	0.0001504473311944	0.0398732735524729	0.46097479411018	-0.871143303016924	0.0206266728607634	0.0314450311709084	0.3899900675236	0.659211664572375	-3.29992904204798	114.600868421053	150.103205263158	0.0013001667755388	0.002995002854658
							0	119009310	CENATAC	intronic	+	Alu	no-conserve	FALSE	0.199139663938629	0.0128573734869187	0.0167959362086693	290.0	-0.0302997298675668	0.750043659233059	0.042910560094887	0.8323289039166	-0.189562849102306	0.0001504473311944	0.0398732735524729	0.46097479411018	0.129919941554223	0.0183271208981264	0.0170025252525253	0.89729884009777	0.958470324802532	-3.29992904204798	114.600868421053	150.103205263158	0.0013001667755388	0.002995002854658
							0	119007223	CENATAC	intronic	+	Alu	no-conserve	FALSE	-0.25140341771546	0.0759890499254583	0.111096969286452	111.0	0.201303504781388	0.0944498533492375	-0.0783354002551837	0.804031095295783	-0.189562849102306	0.0001504473311944	0.0398732735524729	0.46097479411018						-3.29992904204798	114.600868421053	150.103205263158	0.0013001667755388	0.002995002854658
							0	119009882	CENATAC	intronic	+	Alu	no-conserve	FALSE	0.173474846334337	0.0581566555055569	0.0242954071995443	257.0	0.164480874448903	0.0299158712643808	0.086806903430044	0.600078111242832	-0.189562849102306	0.0001504473311944	0.0398732735524729	0.46097479411018	0.990021030494667	0.0328877282138152	0.0173495396771804	0.334677390160586	0.614611529070808	-3.29992904204798	114.600868421053	150.103205263158	0.0013001667755388	0.002995002854658
							0	119009985	CENATAC	intronic	+	Alu	no-conserve	FALSE	0.163920394206185	0.0688199359850897	0.0420749073898361	272.0	0.0203283070928947	0.844585401144749	0.0451132670356433	0.828568295441887	-0.189562849102306	0.0001504473311944	0.0398732735524729	0.46097479411018	-0.633587057117462	0.0278004037872459	0.0362572267851771	0.530480983201389	0.76249971010839	-3.29992904204798	114.600868421053	150.103205263158	0.0013001667755388	0.002995002854658
							0	119009994	CENATAC	intronic	+	Alu	no-conserve	FALSE	0.190482951658407	0.0417392547739635	0.0225471777276005	236.0	-0.0366785396761439	0.725365365221999	0.0858061384002749	0.628122957864141	-0.189562849102306	0.0001504473311944	0.0398732735524729	0.46097479411018	-1.23695493445527	0.0139213177674716	0.0304076153731326	0.224120513026163	0.504503979677648	-3.29992904204798	114.600868421053	150.103205263158	0.0013001667755388	0.002995002854658
							0	119010114	CENATAC	intronic	+	Alu	no-conserve	FALSE	0.155083989592276	0.0551307098412677	0.0534990329845522	328.0	0.114487528048537	0.103146379803417	0.0225618185104334	0.91820814944805	-0.189562849102306	0.0001504473311944	0.0398732735524729	0.46097479411018	0.90036114431812	0.0509289747122232	0.0376384450029961	0.372830365670802	0.644557466616939	-3.29992904204798	114.600868421053	150.103205263158	0.0013001667755388	0.002995002854658
							0	119005544	CENATAC	intronic	+	Alu	no-conserve	FALSE	0.233304564044371	0.0959745921985829	0.0930133815917854	118.0	0.173355812627089	0.147170778717464	-0.138496038977533	0.561642136828482	-0.189562849102306	0.0001504473311944	0.0398732735524729	0.46097479411018						-3.29992904204798	114.600868421053	150.103205263158	0.0013001667755388	0.002995002854658
LTBP3	chr11	65546851-65550582	65547684	65547728			0	65546851	LTBP3	Nonsynonymous	-	no-repetitive	no-conserve	FALSE	0.137657771647765	0.0338514421349573	0.0046184256100069	482.0	0.240963886802117	1.06260887738975e-06	0.0635815841882758	0.598740618157276	-0.0436151360496101	0.471298532358992	0.347601657992653	3.98569894968488e-14	1.00266644140507	0.0067121456289222	0.0048048432145021	0.319229041961274	0.600437006999524	-0.164705907737272	3587.47459298246	3636.19098070175	0.869561672750002	0.893717410858099
			65547989	65548002			0	65550582	LTBP3	intronic	-	Alu	no-conserve	FALSE	0.214716588842502	0.0951918151451345	0.0344690461047429	140.0	-0.0850763842583498	0.49197122835277	-0.0020696635922062	0.995787804028999	-0.0436151360496101	0.471298532358992	0.347601657992653	3.98569894968488e-14						-0.164705907737272	3587.47459298246	3636.19098070175	0.869561672750002	0.893717410858099
C11orf54	chr11	93743181-93763502	93758628	93758648			0	93761792	C11orf54	UTR3	+	Alu	no-conserve	FALSE	0.172850625677984	0.0040936310016532	0.0084546824831794	481.0	0.0013794150464251	0.98702169691119	-0.0624709501950809	0.607128488969614	-0.155397882922391	0.0023246060411046	-0.0545868121805586	0.301668225777727	0.52059593575665	0.007927923261204	0.0058970717919217	0.604261237728319	0.808329320819974	-2.71669937624058	682.445922807017	840.351007017544	0.007945141392109	0.0153661134288701
			93759196	93759216			0	93761799	C11orf54	UTR3	+	Alu	chimp	FALSE	0.145202114972529	0.024791414880736	0.0139065207730539	470.0	0.0618726523135348	0.332547033512404	-0.019215947484721	0.916077601172257	-0.155397882922391	0.0023246060411046	-0.0545868121805586	0.301668225777727	-1.20221029030511	0.0100169248748994	0.0141642956240581	0.231911393213797	0.512719046739186	-2.71669937624058	682.445922807017	840.351007017544	0.007945141392109	0.0153661134288701
							0	93761841	C11orf54	UTR3	+	Alu	rhesus	FALSE	0.158550021605039	0.0107086077250853	0.0049192375014043	477.0	-0.0273407680838929	0.706568451288987	0.0085657913611282	0.968938733306563	-0.155397882922391	0.0023246060411046	-0.0545868121805586	0.301668225777727	0.376421172698322	0.0065467647204377	0.0055516602445666	0.70738126824289	0.868346951828582	-2.71669937624058	682.445922807017	840.351007017544	0.007945141392109	0.0153661134288701
							0	93743181	C11orf54	intronic	+	Alu	no-conserve	FALSE	0.197682770402835	0.0652780111841903	0.0638820305555221	190.0	0.085341595798263	0.407965586599444	0.101962585745196	0.596697667803684	-0.155397882922391	0.0023246060411046	-0.0545868121805586	0.301668225777727	-1.59515574099468	0.0460421931010167	0.0987217655638709	0.124389667586913	0.36675527505664	-2.71669937624058	682.445922807017	840.351007017544	0.007945141392109	0.0153661134288701
							0	93762534	C11orf54	UTR3	+	Alu	chimp	FALSE	0.148313375115657	0.018095958867708	0.0071291924602042	486.0	-0.0410309910624783	0.542813959756471	0.110523370844916	0.240156364622236	-0.155397882922391	0.0023246060411046	-0.0545868121805586	0.301668225777727	-2.4086968678344	0.0069379526161031	0.0133924413776173	0.0177435584840058	0.117953801870757	-2.71669937624058	682.445922807017	840.351007017544	0.007945141392109	0.0153661134288701
							0	93763502	C11orf54	downstream	+	Alu	both	FALSE	-0.284855321962754	0.0986423385465401	0.24675918707782	78.0	0.304430657685492	0.0252610902971543	-0.184167696046062	0.515824658013496	-0.155397882922391	0.0023246060411046	-0.0545868121805586	0.301668225777727	1.18675013268783	0.268848257006152	0.20429225916842	0.251020831418463	0.533001735795776	-2.71669937624058	682.445922807017	840.351007017544	0.007945141392109	0.0153661134288701
FBXW8	chr12	117029833-117031666	117030075	117030092			0	117029833	FBXW8	UTR3	+	Alu	chimp	FALSE	0.15341962920724	0.0854674989744041	0.0341731816792165	287.0	0.0955841984009715	0.226202476536749	0.0532238048354887	0.77775552285288	0.191825024818054	0.0001233694317876	0.171738457462154	0.0003734217466544	-1.78140884321258	0.0303186396936397	0.0587571129443869	0.080651294390932	0.28920598529744	0.182491611807933	390.26899122807	385.974373684211	0.855639631557649	0.882552951920148
							0	117031564	FBXW8	downstream	+	Alu	no-conserve	FALSE	0.206902292007468	0.0611933024915026	0.137786260985254	177.0	0.0360795957858674	0.769506665851605	0.0741929759754862	0.747931659642433	0.191825024818054	0.0001233694317876	0.171738457462154	0.0003734217466544	0.448292311914391	0.152840909090909	0.13487229550826	0.66425176471446	0.844558198161227	0.182491611807933	390.26899122807	385.974373684211	0.855639631557649	0.882552951920148
							0	117031666	FBXW8	downstream	+	Alu	no-conserve	FALSE	0.149724010898739	0.0995731035650329	0.194461789247919	283.0	0.145799762432969	0.046303423133978	-0.0733137336886611	0.658867899364782	0.191825024818054	0.0001233694317876	0.171738457462154	0.0003734217466544	0.667597640064555	0.196984375616656	0.17867973742973	0.50784823355699	0.747342493401403	0.182491611807933	390.26899122807	385.974373684211	0.855639631557649	0.882552951920148
GOLGA3	chr12	132769990-132783120	132770450	132770466			0	132770186	GOLGA3	UTR3	-	Alu	rhesus	TRUE	0.171272618681257	0.0047480947695836	0.0140527945617143	478.0	0.0733459785900018	0.231054058959825	0.0151537815809941	0.938080190442834	0.273711386938403	1.40551130305754e-08	0.158031580832098	0.0011234533033402	-0.785180211509875	0.0153893565689971	0.0197273681198695	0.434101407895673	0.692293475300012	4.10493889671632	2418.35173859649	1713.03821578947	0.0001103562720805	0.0003154281441359
			132773158	132773175			0	132770740	GOLGA3	UTR3	-	Alu	no-conserve	TRUE	0.136366353376421	0.0446745205288247	0.0094317374911161	453.0	-0.0434834422498422	0.531670720420309	0.0679810079253483	0.580279068488734	0.273711386938403	1.40551130305754e-08	0.158031580832098	0.0011234533033402	0.837701395897714	0.0124475114226989	0.0086368610813055	0.404304580490875	0.670587171873842	4.10493889671632	2418.35173859649	1713.03821578947	0.0001103562720805	0.0003154281441359
			132775097	132775112			0	132770763	GOLGA3	UTR3	-	Alu	rhesus	TRUE	0.138603279584875	0.0382274620362233	0.011125719824229	459.0	0.0827625609714804	0.176295052684687	-0.014088630628607	0.943990555837676	0.273711386938403	1.40551130305754e-08	0.158031580832098	0.0011234533033402	-0.382427256691878	0.013198541783483	0.0155416335522601	0.703097186201224	0.866290898986961	4.10493889671632	2418.35173859649	1713.03821578947	0.0001103562720805	0.0003154281441359
			132779705	132779722			0	132770151	GOLGA3	UTR3	-	Alu	both	TRUE	0.187925096704717	0.001442408668754	0.0331048330133885	477.0	0.171391590474158	0.0010453077333278	-0.0122949790977989	0.950165199706794	0.273711386938403	1.40551130305754e-08	0.158031580832098	0.0011234533033402	1.77520540172303	0.0316287431561689	0.0194744471780221	0.0788771401621065	0.285710741410063	4.10493889671632	2418.35173859649	1713.03821578947	0.0001103562720805	0.0003154281441359
			132779728	132779754			0	132770150	GOLGA3	UTR3	-	Alu	both	TRUE	0.153367528097993	0.0143977272600506	0.0815832573141376	479.0	0.141386862330663	0.008731431138039	-0.0486345328512795	0.721731252731841	0.273711386938403	1.40551130305754e-08	0.158031580832098	0.0011234533033402	1.76009621664914	0.0821443320078028	0.0640824087150446	0.0812133545966386	0.290700376074047	4.10493889671632	2418.35173859649	1713.03821578947	0.0001103562720805	0.0003154281441359
			132779777	132779826			0	132770805	GOLGA3	UTR3	-	Alu	chimp	TRUE	0.194743926347809	0.0008528952251868	0.0129548076623096	477.0	0.199665232580467	9.17333443436543e-05	0.0126988733312344	0.948077264576808	0.273711386938403	1.40551130305754e-08	0.158031580832098	0.0011234533033402	1.61632636499541	0.0114560439308886	0.0059612970477023	0.109116074720116	0.340729527685936	4.10493889671632	2418.35173859649	1713.03821578947	0.0001103562720805	0.0003154281441359
			132779844	132779867			0	132770109	GOLGA3	UTR3	-	Alu	both	TRUE	0.151726042858995	0.015414129595077	0.0152935995130869	482.0	0.195548456648612	0.0001225687435208	0.102197397687788	0.295587071841656	0.273711386938403	1.40551130305754e-08	0.158031580832098	0.0011234533033402	-1.48005965628544	0.0117761751509542	0.0172884725645685	0.141899481202983	0.394062080420259	4.10493889671632	2418.35173859649	1713.03821578947	0.0001103562720805	0.0003154281441359
			132779868	132779890			0	132770808	GOLGA3	UTR3	-	Alu	both	TRUE	0.131672404163298	0.0479378334962979	0.0125000616855894	476.0	0.127744991327885	0.0205415529190233	0.0183766412579691	0.919651107434142	0.273711386938403	1.40551130305754e-08	0.158031580832098	0.0011234533033402	2.31389925749553	0.0123483096081042	0.0037011342024713	0.0233894948739123	0.139692659125193	4.10493889671632	2418.35173859649	1713.03821578947	0.0001103562720805	0.0003154281441359
			132779914	132779955			0	132770813	GOLGA3	UTR3	-	Alu	rhesus	TRUE	0.159232879271485	0.0101870190581443	0.0052258050120731	478.0	0.231401233622629	3.50692065349041e-06	-0.0077131330235173	0.973070342178443	0.273711386938403	1.40551130305754e-08	0.158031580832098	0.0011234533033402	-1.14133034033647	0.0032166911428774	0.005480123180268	0.256569732330882	0.538436259879289	4.10493889671632	2418.35173859649	1713.03821578947	0.0001103562720805	0.0003154281441359
			132779974	132780025			0	132770814	GOLGA3	UTR3	-	Alu	no-conserve	TRUE	0.180222481536804	0.0024762909383521	0.0050522993764188	478.0	0.189522880001608	0.000226490804171	-0.0056005835877995	0.980418389803529	0.273711386938403	1.40551130305754e-08	0.158031580832098	0.0011234533033402	0.0051287138521535	0.0049626797887013	0.0049515303924965	0.995917552565345	0.998418923233529	4.10493889671632	2418.35173859649	1713.03821578947	0.0001103562720805	0.0003154281441359
			132780041	132780092			0	132770090	GOLGA3	UTR3	-	Alu	chimp	TRUE	0.118899183854519	0.0824262227346749	0.0097487828395958	485.0	0.212159698395643	2.29632543635398e-05	0.173757721134848	0.020158479844078	0.273711386938403	1.40551130305754e-08	0.158031580832098	0.0011234533033402	-1.73540738046133	0.0076215349417017	0.0121386557141261	0.0861043034752932	0.299047876416478	4.10493889671632	2418.35173859649	1713.03821578947	0.0001103562720805	0.0003154281441359
			132780097	132780152			0	132770830	GOLGA3	UTR3	-	Alu	rhesus	TRUE	0.122011519654737	0.0737231218158473	0.0137560360514597	480.0	0.217500578581208	1.48857209653131e-05	-0.0479550911882306	0.725857819138567	0.273711386938403	1.40551130305754e-08	0.158031580832098	0.0011234533033402	1.56611981715993	0.0099801654042592	0.0048818070698753	0.120902367812283	0.361221215097567	4.10493889671632	2418.35173859649	1713.03821578947	0.0001103562720805	0.0003154281441359
			132780172	132780196			0	132770831	GOLGA3	UTR3	-	Alu	rhesus	TRUE	0.133418009103335	0.0427794726810077	0.0092421020162488	480.0	0.214612434006937	1.99845971308651e-05	-0.0407880070421905	0.779512624325214	0.273711386938403	1.40551130305754e-08	0.158031580832098	0.0011234533033402	0.60129748607901	0.0092435979254509	0.0073413275520879	0.548864476015998	0.772821913084244	4.10493889671632	2418.35173859649	1713.03821578947	0.0001103562720805	0.0003154281441359
			132780200	132780244			0	132770029	GOLGA3	UTR3	-	Alu	both	TRUE	0.11457707183222	0.0986423385465401	0.0037627491623992	486.0	-0.0122178845892725	0.877058698875617	0.0761195497879192	0.491621329897464	0.273711386938403	1.40551130305754e-08	0.158031580832098	0.0011234533033402	-0.718469329568707	0.0030357308219372	0.0043318653676391	0.474439933601241	0.723149941442062	4.10493889671632	2418.35173859649	1713.03821578947	0.0001103562720805	0.0003154281441359
			132780559	132780579			0	132769990	GOLGA3	UTR3	-	Alu	chimp	TRUE	0.138896197554379	0.0312583714232569	0.0096570571737123	484.0	0.24064906863144	1.04045454558666e-06	-0.111334940420335	0.235759056782698	0.273711386938403	1.40551130305754e-08	0.158031580832098	0.0011234533033402	0.986017170029856	0.0114808019822242	0.0086396752772925	0.326286321134547	0.606528894537476	4.10493889671632	2418.35173859649	1713.03821578947	0.0001103562720805	0.0003154281441359
			132780787	132780804			0	132772432	GOLGA3	UTR3	-	Alu	both	TRUE	0.116050912119232	0.098841794501075	0.009195731843862	473.0	0.154610619254475	0.0038239810140466	-0.05745989991567	0.65207634157401	0.273711386938403	1.40551130305754e-08	0.158031580832098	0.0011234533033402	1.2646553297693	0.0129156420308645	0.0068812215140247	0.209153095331705	0.486082608414643	4.10493889671632	2418.35173859649	1713.03821578947	0.0001103562720805	0.0003154281441359
			132781990	132782006			0	132772420	GOLGA3	UTR3	-	Alu	no-conserve	TRUE	0.11769038768657	0.0911532999972293	0.0071360283083423	476.0	0.255612344325906	2.16388484088762e-07	-0.013611963789062	0.945150440931231	0.273711386938403	1.40551130305754e-08	0.158031580832098	0.0011234533033402	-0.252535546284436	0.0047676297408989	0.0054546237238544	0.80117326757039	0.915702488045447	4.10493889671632	2418.35173859649	1713.03821578947	0.0001103562720805	0.0003154281441359
			132782230	132782249			0	132772409	GOLGA3	UTR3	-	Alu	no-conserve	TRUE	0.124662583434742	0.0672396183278885	0.0232951038692788	475.0	0.122426732277686	0.0278172610470769	-0.0123572950090418	0.949849899400925	0.273711386938403	1.40551130305754e-08	0.158031580832098	0.0011234533033402	0.431867570489517	0.0215536518127793	0.0186720233772259	0.666723667068156	0.845719679822633	4.10493889671632	2418.35173859649	1713.03821578947	0.0001103562720805	0.0003154281441359
							0	132772396	GOLGA3	UTR3	-	Alu	no-conserve	TRUE	0.161942947524427	0.0095128327413036	0.0100726870315457	469.0	0.158255046527859	0.0030978485050338	-0.0274399935405941	0.871936359512525	0.273711386938403	1.40551130305754e-08	0.158031580832098	0.0011234533033402	1.77109014743114	0.0098297868469289	0.0042051587826003	0.0796533789987819	0.287171140977835	4.10493889671632	2418.35173859649	1713.03821578947	0.0001103562720805	0.0003154281441359
							0	132772378	GOLGA3	UTR3	-	Alu	rhesus	TRUE	0.129760983858499	0.0551844303641052	0.02470992585107	469.0	0.123369786377159	0.0275735835042577	0.0160647631173064	0.933767636171724	0.273711386938403	1.40551130305754e-08	0.158031580832098	0.0011234533033402	1.49063610964694	0.0252685561046921	0.0163732446531005	0.139127465354999	0.389752509433216	4.10493889671632	2418.35173859649	1713.03821578947	0.0001103562720805	0.0003154281441359
							0	132772364	GOLGA3	UTR3	-	Alu	no-conserve	TRUE	0.219605851608376	0.0001271076033099	0.0049528461610299	466.0	0.218629598139817	1.83111911675706e-05	-0.0985668968797882	0.331820688074187	0.273711386938403	1.40551130305754e-08	0.158031580832098	0.0011234533033402	-0.96442234994505	0.0026733998743965	0.006256375191586	0.338492342183362	0.617971216743481	4.10493889671632	2418.35173859649	1713.03821578947	0.0001103562720805	0.0003154281441359
							0	132772309	GOLGA3	UTR3	-	Alu	no-conserve	TRUE	0.175466763830495	0.0043418479284517	0.0294074999771161	462.0	0.167457117799847	0.0017340323255439	-0.0756722358776679	0.511924560030355	0.273711386938403	1.40551130305754e-08	0.158031580832098	0.0011234533033402	-1.17911880897807	0.0279291470123922	0.038616052959418	0.241372545275524	0.523610461862599	4.10493889671632	2418.35173859649	1713.03821578947	0.0001103562720805	0.0003154281441359
							0	132783120	GOLGA3	intronic	-	Alu	no-conserve	TRUE	0.34529117374643	0.0274188929836958	0.127925808271658	79.0	0.0960269273724231	0.575044930994296	0.102003402806446	0.77871022374569	0.273711386938403	1.40551130305754e-08	0.158031580832098	0.0011234533033402						4.10493889671632	2418.35173859649	1713.03821578947	0.0001103562720805	0.0003154281441359
CSAD	chr12	53158273-53177021	53170618	53170632			0	53177021	CSAD	intronic	-	Alu	no-conserve	FALSE	0.299724892779476	0.0302202844834741	0.105897119662206	103.0	0.0712171087597446	0.642523478072609	0.058415150007896	0.873270175268384	-0.0947515829963854	0.0806219282849819	0.121361576179294	0.0140147553547369						-0.985391445580001	154.829668421053	174.948652631579	0.32662020921374	0.388849172860129
							0	53174716	CSAD	intronic	-	Alu	no-conserve	FALSE	0.216420417217488	0.0694431777879713	0.23069911212993	155.0	-0.0014460700076284	0.99232380954614	0.0836092851790787	0.730629609354756	-0.0947515829963854	0.0806219282849819	0.121361576179294	0.0140147553547369						-0.985391445580001	154.829668421053	174.948652631579	0.32662020921374	0.388849172860129
							0	53158273	CSAD	UTR3	-	Alu	chimp	FALSE	0.135101291940964	0.0793266894000364	0.0115852434726848	381.0	0.0373293503380216	0.636339273257503	-0.0345631942528615	0.849945746299901	-0.0947515829963854	0.0806219282849819	0.121361576179294	0.0140147553547369	1.1010030224359	0.0216680483423955	0.0102083333333333	0.277050240253603	0.559137917906865	-0.985391445580001	154.829668421053	174.948652631579	0.32662020921374	0.388849172860129
SCNN1A	chr12	6349670-6357457	6355346	6355360			0	6357457	SCNN1A	intronic	-	Alu	no-conserve	FALSE	0.176147023288575	0.0316869564364299	0.0389981028134818	299.0	0.153214216934347	0.0290658838984346	-0.0621144042254969	0.719108326980179	0.0031633080633533	0.964982056804086	-0.103980987315584	0.0375248018779785						1.48995388830339	6332.87812807018	5104.31175087719	0.141437003000985	0.19402505477151
							0	6349670	SCNN1A	intronic	-	Alu	no-conserve	FALSE	0.295401699651533	0.0969063543724235	0.0863894556655521	73.0	-0.183201414961939	0.24907051406043	-0.0680695313849682	0.877204798964667	0.0031633080633533	0.964982056804086	-0.103980987315584	0.0375248018779785						1.48995388830339	6332.87812807018	5104.31175087719	0.141437003000985	0.19402505477151
FAM177A1	chr14	35050071-35082470	35076132	35076148			0	35050071	FAM177A1	intronic	+	Alu	no-conserve	FALSE	0.191990032668052	0.0008941832696225	0.0027341522307036	488.0	0.0149792062606085	0.846465139708607	-0.130199440217828	0.131361819917855	-0.016433816491166	0.807236556700396	-0.0643460331693528	0.216630580942276	-0.292156246323955	0.0022221250548696	0.0025535219537447	0.770743009995072	0.899874612183023	-2.18167388604597	1387.07526842105	1646.21055087719	0.0319732552627045	0.0529738343602574
							0	35050152	FAM177A1	intronic	+	Alu	no-conserve	FALSE	0.193863435700805	0.0007666937628478	0.003410426935713	488.0	0.0354904393436141	0.607213831646647	-0.0944001722975102	0.347205099587301	-0.016433816491166	0.807236556700396	-0.0643460331693528	0.216630580942276	1.89546257823732	0.0035634910651849	0.0014067042396875	0.0612248372705089	0.245791767811975	-2.18167388604597	1387.07526842105	1646.21055087719	0.0319732552627045	0.0529738343602574
							0	35050192	FAM177A1	intronic	+	Alu	no-conserve	FALSE	0.117182278664422	0.0876043101068102	0.0178484740039096	488.0	0.118769464173627	0.0310620853984212	-0.0329282917740923	0.832844044936884	-0.016433816491166	0.807236556700396	-0.0643460331693528	0.216630580942276	0.910505573635897	0.0160672878841576	0.0130100710634251	0.364533156621117	0.638024350382561	-2.18167388604597	1387.07526842105	1646.21055087719	0.0319732552627045	0.0529738343602574
							0	35050214	FAM177A1	intronic	+	Alu	no-conserve	FALSE	0.19799496852474	0.0005506058492638	0.0081596676516941	488.0	0.0771961302377651	0.197210949160945	-0.0005749210023861	0.997832954249544	-0.016433816491166	0.807236556700396	-0.0643460331693528	0.216630580942276	1.750931083111	0.007755039625669	0.004195382471186	0.0830758365297332	0.293689467755988	-2.18167388604597	1387.07526842105	1646.21055087719	0.0319732552627045	0.0529738343602574
							0	35050244	FAM177A1	intronic	+	Alu	no-conserve	FALSE	0.16444116999503	0.0067192984538106	0.0070821543006925	487.0	0.0734395216074164	0.2252416555305	-0.0577089923502528	0.643989618046151	-0.016433816491166	0.807236556700396	-0.0643460331693528	0.216630580942276	2.27707923483752	0.0069181946315142	0.0022774612402603	0.0255857288091754	0.146153594751668	-2.18167388604597	1387.07526842105	1646.21055087719	0.0319732552627045	0.0529738343602574
							0	35082250	FAM177A1	UTR3	+	Alu	no-conserve	FALSE	0.246524676835769	5.26381615294321e-06	0.0033041175372773	487.0	0.114018070348701	0.0402334201422382	0.0465696892200097	0.732697053826768	-0.016433816491166	0.807236556700396	-0.0643460331693528	0.216630580942276	-1.0055324624872	0.0017432464179416	0.0031976659590481	0.317095804630432	0.598209252429901	-2.18167388604597	1387.07526842105	1646.21055087719	0.0319732552627045	0.0529738343602574
							0	35082259	FAM177A1	UTR3	+	Alu	no-conserve	FALSE	0.135037609872246	0.037661931326202	0.0020220395786674	486.0	0.109611009271102	0.0504231018082065	-0.0361698076790121	0.811410132176258	-0.016433816491166	0.807236556700396	-0.0643460331693528	0.216630580942276	-0.192882728406764	0.0009378310597604	0.0010834495436959	0.847414698048763	0.93675253982175	-2.18167388604597	1387.07526842105	1646.21055087719	0.0319732552627045	0.0529738343602574
							0	35082289	FAM177A1	UTR3	+	Alu	rhesus	FALSE	0.185083125724676	0.001550941475657	0.0112384327192274	487.0	0.0229306284275841	0.754810965264102	-0.0038896352902646	0.985917489621704	-0.016433816491166	0.807236556700396	-0.0643460331693528	0.216630580942276	0.952122478885523	0.0107967234436776	0.0084795974965297	0.343171610409879	0.621784954802039	-2.18167388604597	1387.07526842105	1646.21055087719	0.0319732552627045	0.0529738343602574
							0	35082304	FAM177A1	UTR3	+	Alu	rhesus	FALSE	0.145560373749929	0.0209267840977925	0.0066902502762848	488.0	0.0979199123788808	0.0865717130093817	0.0287065873862989	0.860554852342535	-0.016433816491166	0.807236556700396	-0.0643460331693528	0.216630580942276	1.85641331978798	0.0090789326507482	0.0050541274805095	0.0665228790760902	0.258554192689681	-2.18167388604597	1387.07526842105	1646.21055087719	0.0319732552627045	0.0529738343602574
							0	35082366	FAM177A1	UTR3	+	Alu	rhesus	FALSE	0.265167929871063	7.41630995095478e-07	0.0044040577446555	485.0	0.0335754547164327	0.630631736637669	-0.112210185186525	0.229599657522933	-0.016433816491166	0.807236556700396	-0.0643460331693528	0.216630580942276	-0.702871966167643	0.0034092453498974	0.0047801950095849	0.48366553921388	0.729678214450223	-2.18167388604597	1387.07526842105	1646.21055087719	0.0319732552627045	0.0529738343602574
							0	35082370	FAM177A1	UTR3	+	Alu	chimp	FALSE	0.152951081340738	0.0139225491590796	0.0052174702398601	485.0	0.0524858229059308	0.415896623961237	-0.100108958635779	0.307467698777817	-0.016433816491166	0.807236556700396	-0.0643460331693528	0.216630580942276	-0.894245068538746	0.0043404799798445	0.0066169499545904	0.373109263219115	0.644891081300079	-2.18167388604597	1387.07526842105	1646.21055087719	0.0319732552627045	0.0529738343602574
							0	35082398	FAM177A1	UTR3	+	Alu	chimp	FALSE	0.143352511964736	0.0236911640086724	0.0070023010783063	488.0	0.0842340990659476	0.151958315961505	-0.0311179215151047	0.845239361987664	-0.016433816491166	0.807236556700396	-0.0643460331693528	0.216630580942276	0.562868768931711	0.0083475257875326	0.007135958422028	0.574651262701267	0.789414894838802	-2.18167388604597	1387.07526842105	1646.21055087719	0.0319732552627045	0.0529738343602574
							0	35082462	FAM177A1	UTR3	+	Alu	no-conserve	FALSE	0.140707350853228	0.0284731029789941	0.0109027974822732	483.0	0.0605612047981937	0.336711196013397	0.046475456552474	0.73509305654513	-0.016433816491166	0.807236556700396	-0.0643460331693528	0.216630580942276	1.79978886743033	0.0097368082455156	0.0038167496171511	0.0762338613472765	0.279947179316147	-2.18167388604597	1387.07526842105	1646.21055087719	0.0319732552627045	0.0529738343602574
							0	35082470	FAM177A1	UTR3	+	Alu	rhesus	FALSE	0.162170731114096	0.0076917840936405	0.0074136208018716	488.0	0.109238940633588	0.0508126965916504	-0.0844089423156305	0.420628735386972	-0.016433816491166	0.807236556700396	-0.0643460331693528	0.216630580942276	0.709680318493753	0.0075466438250694	0.0058457325362714	0.479477130416196	0.726053387360209	-2.18167388604597	1387.07526842105	1646.21055087719	0.0319732552627045	0.0529738343602574
TLE3	chr15	70049470-70058695	70049938	70049955	70049940	70049953	0	70049470	TLE3	UTR3	-	no-repetitive	no-conserve	TRUE	0.158244181157207	0.0101092198830623	0.0060772940098957	485.0	0.0341849031875553	0.623369171897065	0.0136132065120357	0.944605263458056	0.258529676651782	9.6627068106601e-08	0.194187050995603	5.00958532678778e-05	0.113444162699489	0.007468435814551	0.0072298660863925	0.909886413143796	0.963085651524891	4.66397936498577	1627.9889754386	1198.48699122807	1.21716891538539e-05	4.18585819985248e-05
			70050847	70050884			0	70058695	TLE3	Nonsynonymous	-	no-repetitive	no-conserve	TRUE	0.198241702446493	0.0006016039868196	0.0031431013989009	481.0	0.0258779798871713	0.722584387735381	0.0536885395323685	0.679740134098534	0.258529676651782	9.6627068106601e-08	0.194187050995603	5.00958532678778e-05	0.284116779462832	0.0029102909423668	0.0024952805984301	0.776870006537944	0.903409299127503	4.66397936498577	1627.9889754386	1198.48699122807	1.21716891538539e-05	4.18585819985248e-05
			70054629	70054648			0
			70057635	70057654			0
			70058067	70058085			0
SEMA4B	chr15	90206893-90229178	90212607	90212624			0	90229178	SEMA4B	UTR3	+	no-repetitive	no-conserve	FALSE	0.150915181410747	0.0153234835635496	0.0025745836045143	488.0	0.0249265409564215	0.7312850112906	0.0428827681203914	0.760952670870279	0.0396835886524442	0.51692882644584	-0.201223255926337	2.54148597054839e-05	-0.403115632453962	0.0020530816474571	0.0023841817353525	0.687885736362518	0.858163702836931	8.32934194604794	4118.43379298246	1440.99144736842	5.99678178316102e-12	7.229917710104179e-11
			90212637	90212669			0	90206893	SEMA4B	intronic	+	no-repetitive	no-conserve	FALSE	-0.252835153534208	0.0369102705245086	0.796918059379994	138.0	-0.0258102981822061	0.860999372181701	-0.181356607335446	0.331135190282094	0.0396835886524442	0.51692882644584	-0.201223255926337	2.54148597054839e-05	-1.5039942578572	0.853188651751414	0.926761346292596	0.144720215840016	0.398071835898126	8.32934194604794	4118.43379298246	1440.99144736842	5.99678178316102e-12	7.229917710104179e-11
			90212777	90212790			0
			90212864	90212880			0
			90219602	90219627			0
			90220098	90220112			0
			90225212	90225226			0
			90228287	90228302			0
			90228388	90228405			0
			90229145	90229160			0
CIITA	chr16	10924261-10926738	10925699	10925739			0	10926738	CIITA	exon; intron; utr3; utr5	+	Alu	no-conserve	FALSE	0.259198277820704	0.0232801540197037	0.0176076006020341	148.0	0.0727086007117179	0.556025376799305	0.171669736510308	0.34667557105999	0.0639786412943924	0.264791989661045	0.295555405028374	2.35291908489228e-10	-0.595253267644872	0.0150901729849098	0.0241258741258741	0.555801524214715	0.778215454430762	-2.80505830483858	651.97398245614	862.800512280702	0.005990248239902	0.0119045418545577
			10926367	10926387			0	10924261	CIITA	UTR3	+	Alu	no-conserve	FALSE	0.206064599620939	0.0023201544066577	0.0329351668045878	368.0	0.0514279772267872	0.499647551858741	-0.0114140802614251	0.962269028130818	0.0639786412943924	0.264791989661045	0.295555405028374	2.35291908489228e-10	1.2366496923194	0.0297877977806934	0.0200268756884228	0.219724485806261	0.499080637693103	-2.80505830483858	651.97398245614	862.800512280702	0.005990248239902	0.0119045418545577
							0	10924334	CIITA	UTR3	+	Alu	no-conserve	FALSE	0.222372818366258	0.0002182295860432	0.0249874957163399	429.0	0.0666283347285971	0.316143750836019	-0.0004088161530344	0.998409849249803	0.0639786412943924	0.264791989661045	0.295555405028374	2.35291908489228e-10	0.733644030660452	0.0209499430505985	0.0171998907835619	0.465166499583083	0.715996684226685	-2.80505830483858	651.97398245614	862.800512280702	0.005990248239902	0.0119045418545577
							0	10924363	CIITA	UTR3	+	Alu	no-conserve	FALSE	0.169059234872551	0.0116698422249797	0.021067545010313	412.0	0.0236934358513554	0.768040318123016	-0.0095926575683829	0.967625539506416	0.0639786412943924	0.264791989661045	0.295555405028374	2.35291908489228e-10	-1.13112126584823	0.0186418539121537	0.026393364934509	0.260804633569885	0.542524085943292	-2.80505830483858	651.97398245614	862.800512280702	0.005990248239902	0.0119045418545577
							0	10924383	CIITA	UTR3	+	Alu	no-conserve	FALSE	0.193177126148391	0.0019741682840561	0.0054829949395063	430.0	0.0707702251972887	0.280926018048015	0.0281561378754794	0.874505727184451	0.0639786412943924	0.264791989661045	0.295555405028374	2.35291908489228e-10	-1.70718971119663	0.001622742034606	0.0042426919023469	0.0914646363581202	0.308684745492974	-2.80505830483858	651.97398245614	862.800512280702	0.005990248239902	0.0119045418545577
							0	10924399	CIITA	UTR3	+	Alu	no-conserve	FALSE	0.213509020816663	0.0004843622555616	0.0216547941526331	425.0	-0.0542651873081044	0.434042716228675	0.037333362908449	0.82030745900599	0.0639786412943924	0.264791989661045	0.295555405028374	2.35291908489228e-10	1.02513221330981	0.0296025568678669	0.022424886600096	0.308052773285706	0.590094999626164	-2.80505830483858	651.97398245614	862.800512280702	0.005990248239902	0.0119045418545577
							0	10924413	CIITA	UTR3	+	Alu	no-conserve	FALSE	0.255168725877019	9.58009448294721e-06	0.0231244832992287	433.0	0.0255059522656209	0.741836764919684	0.0764097424970579	0.525392025344955	0.0639786412943924	0.264791989661045	0.295555405028374	2.35291908489228e-10	1.65521600068182	0.0306685821763246	0.0180608509208789	0.103016655474299	0.329637146180958	-2.80505830483858	651.97398245614	862.800512280702	0.005990248239902	0.0119045418545577
							0	10924416	CIITA	UTR3	+	Alu	no-conserve	FALSE	0.284571265275086	5.79104373000541e-07	0.0178632201366535	426.0	0.130584293608054	0.0259676628812767	0.056936341654296	0.680685080593162	0.0639786412943924	0.264791989661045	0.295555405028374	2.35291908489228e-10	1.10062584281956	0.0180224953853872	0.0133461145918004	0.273961683829337	0.555615087289878	-2.80505830483858	651.97398245614	862.800512280702	0.005990248239902	0.0119045418545577
							0	10924422	CIITA	UTR3	+	Alu	no-conserve	FALSE	0.214350777209136	0.0004261798260948	0.0080082345649457	428.0	0.0583875932847782	0.391715167036154	0.0984803969424943	0.363324463003507	0.0639786412943924	0.264791989661045	0.295555405028374	2.35291908489228e-10	0.182795955089432	0.0045861812127593	0.0041389171069971	0.855325407442153	0.940403737660534	-2.80505830483858	651.97398245614	862.800512280702	0.005990248239902	0.0119045418545577
							0	10924433	CIITA	UTR3	+	Alu	no-conserve	FALSE	0.231173947188508	7.34488060694604e-05	0.0175664757816415	443.0	-0.0182409950442272	0.819167625850152	0.14758262143686	0.0896587006189306	0.0639786412943924	0.264791989661045	0.295555405028374	2.35291908489228e-10	-0.847267257246862	0.0157430317292577	0.0208865962009339	0.398818397088267	0.666291366292826	-2.80505830483858	651.97398245614	862.800512280702	0.005990248239902	0.0119045418545577
							0	10924455	CIITA	UTR3	+	Alu	no-conserve	FALSE	0.189705176364412	0.0017885524492077	0.0091239879258966	453.0	-0.018113001039993	0.818306515430477	0.0035089568401372	0.988202508460371	0.0639786412943924	0.264791989661045	0.295555405028374	2.35291908489228e-10	-0.902671333789189	0.0039230341406385	0.0058240488657748	0.3689095520957	0.641584617278705	-2.80505830483858	651.97398245614	862.800512280702	0.005990248239902	0.0119045418545577
							0	10924467	CIITA	UTR3	+	Alu	no-conserve	FALSE	0.131761191799121	0.0540516049589383	0.0339301706628097	458.0	-0.0184844737753957	0.812995827506208	-0.0278608331665736	0.871663974065791	0.0639786412943924	0.264791989661045	0.295555405028374	2.35291908489228e-10	0.456218522233584	0.031050968531911	0.0280903634662592	0.649184960235143	0.835308886667998	-2.80505830483858	651.97398245614	862.800512280702	0.005990248239902	0.0119045418545577
SPN	chr16	29665079-29670441	29665981	29666003			0	29666297	SPN	UTR3	+	Alu	no-conserve	TRUE	0.235411883753158	0.0041003577528356	0.0150205933115701	257.0	0.0068725905546399	0.952322575241696	0.0884804382519075	0.591685725329454	0.0512698562504427	0.387428300065055	0.358039387135006	4.4968108939005e-15	-0.214247105962577	0.01506012257922	0.0162543578269763	0.831103557442021	0.930172967722499	-11.7925564181529	467.076857894737	2095.86651754386	3.36900389222606e-18	1.43702209014707e-16
			29666143	29666158			0	29667708	SPN	UTR3	+	Alu	no-conserve	TRUE	0.209600066635371	0.0086426101027283	0.0125148539837773	284.0	-0.045192869137122	0.619342272376064	-0.0435738518035874	0.831648023231014	0.0512698562504427	0.387428300065055	0.358039387135006	4.4968108939005e-15	-2.63416596849798	0.0068146704597642	0.0168651244705281	0.010362162252391	0.0833602233606841	-11.7925564181529	467.076857894737	2095.86651754386	3.36900389222606e-18	1.43702209014707e-16
			29666488	29666506			0	29668201	SPN	UTR3	+	no-repetitive	no-conserve	TRUE	0.15820745502689	0.0682868946447841	0.0287329175280571	293.0	-0.0331991397422624	0.722689976700255	0.0838368908746146	0.585042098636128	0.0512698562504427	0.387428300065055	0.358039387135006	4.4968108939005e-15	-0.675748735354157	0.0280248577125602	0.033459038458465	0.501544926952192	0.74263281144423	-11.7925564181529	467.076857894737	2095.86651754386	3.36900389222606e-18	1.43702209014707e-16
			29666523	29666574			0	29665330	SPN	UTR3	+	Alu	no-conserve	TRUE	0.185947108161624	0.0071006652311276	0.0443370923339115	376.0	0.153335728163952	0.0123442600098759	0.0502165606419886	0.751389541476009	0.0512698562504427	0.387428300065055	0.358039387135006	4.4968108939005e-15	-0.329397542233567	0.0456212061709138	0.0486805252114581	0.74293845609223	0.88457822599924	-11.7925564181529	467.076857894737	2095.86651754386	3.36900389222606e-18	1.43702209014707e-16
			29667878	29668016			0	29665325	SPN	UTR3	+	Alu	no-conserve	TRUE	0.202228851422788	0.0024573333928435	0.0065217644126192	379.0	0.0211740445704914	0.804407516109145	0.10364600052423	0.369539996480734	0.0512698562504427	0.387428300065055	0.358039387135006	4.4968108939005e-15	0.149618912148921	0.0101673778232918	0.0094616452005577	0.881625992392228	0.950859600443283	-11.7925564181529	467.076857894737	2095.86651754386	3.36900389222606e-18	1.43702209014707e-16
							0	29665318	SPN	UTR3	+	Alu	no-conserve	TRUE	0.246125748635749	9.25636141686794e-05	0.0392238352740509	381.0	0.0720557835082844	0.305606819750993	0.0511124407378258	0.743880375341497	0.0512698562504427	0.387428300065055	0.358039387135006	4.4968108939005e-15	-1.03339605750664	0.033215811156355	0.0395067338409786	0.304811958223081	0.587415573104065	-11.7925564181529	467.076857894737	2095.86651754386	3.36900389222606e-18	1.43702209014707e-16
							0	29665317	SPN	UTR3	+	Alu	no-conserve	TRUE	0.259954101920238	2.99628852053194e-05	0.0157183828920298	378.0	0.0820786780421649	0.233964719174865	0.0358657438178624	0.842807743144524	0.0512698562504427	0.387428300065055	0.358039387135006	4.4968108939005e-15	-0.419449062486007	0.0175806323948735	0.0196302374829515	0.67636371244104	0.852302043625651	-11.7925564181529	467.076857894737	2095.86651754386	3.36900389222606e-18	1.43702209014707e-16
							0	29665308	SPN	UTR3	+	Alu	no-conserve	TRUE	0.299196024523094	1.44897575494093e-06	0.0429851426601173	359.0	0.0691425341768389	0.345835370391395	0.0619929656979687	0.681249704069739	0.0512698562504427	0.387428300065055	0.358039387135006	4.4968108939005e-15	-0.661046385411042	0.0413872214729249	0.0470493714523244	0.510680424175315	0.74957888887533	-11.7925564181529	467.076857894737	2095.86651754386	3.36900389222606e-18	1.43702209014707e-16
							0	29665290	SPN	UTR3	+	Alu	no-conserve	TRUE	0.287262209063774	5.11394464441788e-06	0.0126336659406437	356.0	0.0714274950157783	0.330113359223779	0.03353189916932	0.860754270041076	0.0512698562504427	0.387428300065055	0.358039387135006	4.4968108939005e-15	-0.0147189578086692	0.0154735090930365	0.015594280933622	0.988319576702703	0.995312627017775	-11.7925564181529	467.076857894737	2095.86651754386	3.36900389222606e-18	1.43702209014707e-16
							0	29665253	SPN	UTR3	+	Alu	no-conserve	TRUE	0.228280618823456	0.0006717622675127	0.0287032988084269	356.0	0.0951283919622614	0.170121615402969	0.092142427854366	0.469418992827185	0.0512698562504427	0.387428300065055	0.358039387135006	4.4968108939005e-15	1.15093747911252	0.0368670124782073	0.0276940620572034	0.255445106356298	0.537164337369777	-11.7925564181529	467.076857894737	2095.86651754386	3.36900389222606e-18	1.43702209014707e-16
							0	29665239	SPN	UTR3	+	Alu	no-conserve	TRUE	0.241765017428397	7.36577999796008e-05	0.0242851351210561	404.0	0.073101876995919	0.280365493360878	0.161339113814697	0.0703324690712572	0.0512698562504427	0.387428300065055	0.358039387135006	4.4968108939005e-15	-1.79481287994602	0.0233790542272462	0.0329530609751919	0.0763541450416674	0.280131029633478	-11.7925564181529	467.076857894737	2095.86651754386	3.36900389222606e-18	1.43702209014707e-16
							0	29665230	SPN	UTR3	+	Alu	no-conserve	TRUE	0.17354035411508	0.009951501726564	0.0161456044940672	404.0	0.130142859612634	0.0316091131351495	0.128824148640487	0.197840765289114	0.0512698562504427	0.387428300065055	0.358039387135006	4.4968108939005e-15	-1.44291361325692	0.0141562169181809	0.0201140126707135	0.153014229240772	0.410549662707769	-11.7925564181529	467.076857894737	2095.86651754386	3.36900389222606e-18	1.43702209014707e-16
							0	29665194	SPN	UTR3	+	Alu	no-conserve	TRUE	0.280916172249241	3.37400678810675e-06	0.0180985776724798	384.0	0.0413778752402372	0.593103775455669	0.100281704191643	0.385980669555637	0.0512698562504427	0.387428300065055	0.358039387135006	4.4968108939005e-15	-3.5141588537305	0.0094090577752721	0.0253396264384541	0.0006700202343351	0.0130530028909642	-11.7925564181529	467.076857894737	2095.86651754386	3.36900389222606e-18	1.43702209014707e-16
							0	29665189	SPN	UTR3	+	Alu	no-conserve	TRUE	0.269067890071213	9.06290583289157e-06	0.0141586751403431	390.0	0.0684789634265583	0.328031030531187	0.0746148218928394	0.571058094887086	0.0512698562504427	0.387428300065055	0.358039387135006	4.4968108939005e-15	-3.68285455076188	0.0053450130188879	0.015224035507467	0.0003743991218724	0.0086861174943829	-11.7925564181529	467.076857894737	2095.86651754386	3.36900389222606e-18	1.43702209014707e-16
							0	29665185	SPN	UTR3	+	Alu	no-conserve	TRUE	0.239432217744915	0.0002067634134713	0.0387423494062617	371.0	0.0915553377148023	0.179279626209979	0.143927364371844	0.154731152230303	0.0512698562504427	0.387428300065055	0.358039387135006	4.4968108939005e-15	-1.65073159672742	0.0358902310055623	0.0512230319855643	0.102946656995985	0.329564477685509	-11.7925564181529	467.076857894737	2095.86651754386	3.36900389222606e-18	1.43702209014707e-16
							0	29665184	SPN	UTR3	+	Alu	no-conserve	TRUE	0.181445834432666	0.0097355023367792	0.0242338282403072	371.0	0.148315890254479	0.0170259451867828	0.117424916973881	0.289814626466107	0.0512698562504427	0.387428300065055	0.358039387135006	4.4968108939005e-15	-0.509551577561394	0.0247537420720828	0.0280710084778037	0.612129395643863	0.812812513471608	-11.7925564181529	467.076857894737	2095.86651754386	3.36900389222606e-18	1.43702209014707e-16
							0	29665172	SPN	UTR3	+	Alu	no-conserve	TRUE	0.2601130019586	1.40206365210841e-05	0.0068562838516018	404.0	0.0543310668719429	0.446876648443429	0.148776346748236	0.108777547753386	0.0512698562504427	0.387428300065055	0.358039387135006	4.4968108939005e-15	-0.624561545620256	0.0091572582764562	0.0120169991840069	0.534686677196996	0.764919167792758	-11.7925564181529	467.076857894737	2095.86651754386	3.36900389222606e-18	1.43702209014707e-16
							0	29665154	SPN	UTR3	+	Alu	no-conserve	TRUE	0.215546155512882	0.0009345266564106	0.0678150165500223	383.0	0.140959458448176	0.0220572828686906	0.108603088243757	0.332482368039408	0.0512698562504427	0.387428300065055	0.358039387135006	4.4968108939005e-15	-1.88577493865185	0.0699855939624342	0.0906675629636694	0.062693860129809	0.249256042240365	-11.7925564181529	467.076857894737	2095.86651754386	3.36900389222606e-18	1.43702209014707e-16
							0	29665149	SPN	UTR3	+	Alu	no-conserve	TRUE	0.144160346623624	0.0567063775264884	0.0089075267532001	376.0	0.0605024175959602	0.408147434440882	0.0740961943197627	0.583920880520539	0.0512698562504427	0.387428300065055	0.358039387135006	4.4968108939005e-15	2.5039240687784	0.0144707268530008	0.0036519204214443	0.0160502931596511	0.110769161136985	-11.7925564181529	467.076857894737	2095.86651754386	3.36900389222606e-18	1.43702209014707e-16
							0	29665148	SPN	UTR3	+	Alu	no-conserve	TRUE	0.235518995308042	0.0002320044255155	0.0094232746343591	379.0	0.0558335061832276	0.449479015993524	0.0665877230581031	0.635061862477896	0.0512698562504427	0.387428300065055	0.358039387135006	4.4968108939005e-15	0.567943946218349	0.0084341436851666	0.0067145823354836	0.572346367953445	0.787786452355709	-11.7925564181529	467.076857894737	2095.86651754386	3.36900389222606e-18	1.43702209014707e-16
							0	29665124	SPN	UTR3	+	Alu	no-conserve	TRUE	0.250476457719207	7.72834574220385e-05	0.0498980471603932	374.0	0.0699408451883257	0.3279931980143	0.0719545153193339	0.599937777225891	0.0512698562504427	0.387428300065055	0.358039387135006	4.4968108939005e-15	-1.14297384671396	0.0553932246656771	0.0667395472395433	0.25677397321642	0.538574124916521	-11.7925564181529	467.076857894737	2095.86651754386	3.36900389222606e-18	1.43702209014707e-16
							0	29665119	SPN	UTR3	+	Alu	no-conserve	TRUE	0.32744485970952	5.03611996204094e-08	0.0073359665818451	367.0	-0.0069353182270638	0.94149037538528	0.143413042655929	0.159275888584955	0.0512698562504427	0.387428300065055	0.358039387135006	4.4968108939005e-15	1.14508536816797	0.0166111277139451	0.0098382793566268	0.257619679600611	0.539368184761136	-11.7925564181529	467.076857894737	2095.86651754386	3.36900389222606e-18	1.43702209014707e-16
							0	29665112	SPN	UTR3	+	Alu	no-conserve	TRUE	0.342242759768189	6.611760598408531e-09	0.0471737583640981	371.0	0.0119422895898564	0.896045929686189	0.165300762091665	0.0784415427934391	0.0512698562504427	0.387428300065055	0.358039387135006	4.4968108939005e-15	-0.251002695769591	0.0530454570739052	0.0550147773408768	0.802570352746275	0.916532038199565	-11.7925564181529	467.076857894737	2095.86651754386	3.36900389222606e-18	1.43702209014707e-16
							0	29665099	SPN	UTR3	+	Alu	no-conserve	TRUE	0.216351642363487	0.0014528805314793	0.0065073990463517	358.0	0.0084615604371892	0.92891832873858	0.121960192939711	0.275924465233918	0.0512698562504427	0.387428300065055	0.358039387135006	4.4968108939005e-15	-0.698292987752425	0.0061480673177184	0.0083475674304488	0.487696052213192	0.733119181988496	-11.7925564181529	467.076857894737	2095.86651754386	3.36900389222606e-18	1.43702209014707e-16
							0	29665081	SPN	UTR3	+	Alu	no-conserve	TRUE	0.150961097043423	0.0529205805081249	0.0045085499249581	351.0	0.0638496433155388	0.397523322093073	0.101309009424536	0.407508049331029	0.0512698562504427	0.387428300065055	0.358039387135006	4.4968108939005e-15	0.132169975559345	0.0059644706515817	0.0055204051587393	0.895313940527077	0.957379517601258	-11.7925564181529	467.076857894737	2095.86651754386	3.36900389222606e-18	1.43702209014707e-16
							0	29665079	SPN	UTR3	+	Alu	no-conserve	TRUE	0.191308603356118	0.0067916503549094	0.0622687720177296	358.0	0.134602533656881	0.0373668591949399	0.0273207586997851	0.892925587282714	0.0512698562504427	0.387428300065055	0.358039387135006	4.4968108939005e-15	-1.10585078951334	0.0688349509105726	0.0816404635959723	0.272520094498822	0.554015873789025	-11.7925564181529	467.076857894737	2095.86651754386	3.36900389222606e-18	1.43702209014707e-16
							0	29668946	SPN	UTR3	+	Alu	no-conserve	TRUE	-0.191577288618666	0.060188370899692	0.588284379625365	208.0	0.0059007405818966	0.963589449684893	-0.0634252901592222	0.773903468349002	0.0512698562504427	0.387428300065055	0.358039387135006	4.4968108939005e-15	-0.275468893901149	0.562262167057274	0.572197831094474	0.784522636625358	0.908017351921114	-11.7925564181529	467.076857894737	2095.86651754386	3.36900389222606e-18	1.43702209014707e-16
							0	29668947	SPN	UTR3	+	Alu	no-conserve	TRUE	-0.231127508554596	0.0132253943432065	0.312251386253901	213.0	-0.0301911655092936	0.789672596304429	-0.0122396952667491	0.971223928569688	0.0512698562504427	0.387428300065055	0.358039387135006	4.4968108939005e-15	0.112641337191753	0.287188235564312	0.283151546871606	0.910965604644242	0.963512418623826	-11.7925564181529	467.076857894737	2095.86651754386	3.36900389222606e-18	1.43702209014707e-16
							0	29668970	SPN	UTR3	+	Alu	no-conserve	TRUE	0.180721253397428	0.0684838798247885	0.0222377135810759	224.0	0.164474925328985	0.0453392664566698	0.0596224157166103	0.780512902751709	0.0512698562504427	0.387428300065055	0.358039387135006	4.4968108939005e-15	-0.587736208210114	0.0190121714034757	0.0247008927060229	0.559509099659118	0.780421293026415	-11.7925564181529	467.076857894737	2095.86651754386	3.36900389222606e-18	1.43702209014707e-16
							0	29670046	SPN	UTR3	+	Alu	no-conserve	TRUE	0.167810427837626	0.0352246903975457	0.0334684138071737	320.0	0.0121140778998341	0.902127927424403	0.0283651041162726	0.895262003512038	0.0512698562504427	0.387428300065055	0.358039387135006	4.4968108939005e-15	2.27639980206999	0.0574709409439574	0.0348376124527273	0.0277512179128357	0.15376879161337	-11.7925564181529	467.076857894737	2095.86651754386	3.36900389222606e-18	1.43702209014707e-16
							0	29670047	SPN	UTR3	+	Alu	no-conserve	TRUE	0.193958655565356	0.0099094471422453	0.0601606683152236	323.0	-0.125375627331875	0.0719663392672585	0.0253585985972444	0.908477659694347	0.0512698562504427	0.387428300065055	0.358039387135006	4.4968108939005e-15	-1.16503486202274	0.068352383691219	0.0813480492525349	0.24863687923341	0.530400607650552	-11.7925564181529	467.076857894737	2095.86651754386	3.36900389222606e-18	1.43702209014707e-16
							0	29670098	SPN	UTR3	+	Alu	no-conserve	TRUE	0.14092649928047	0.0532010564474085	0.0224277071075557	402.0	-0.0251146858634033	0.756272456749604	0.0607145257295061	0.664878870849987	0.0512698562504427	0.387428300065055	0.358039387135006	4.4968108939005e-15	0.102055687175321	0.0231893129609777	0.0227046602229901	0.919001611121118	0.966792142392931	-11.7925564181529	467.076857894737	2095.86651754386	3.36900389222606e-18	1.43702209014707e-16
							0	29670103	SPN	UTR3	+	Alu	no-conserve	TRUE	0.151535226664637	0.0330535022563038	0.0176201253143325	400.0	0.0943573618539101	0.145117245446429	0.108734566222839	0.317212541279266	0.0512698562504427	0.387428300065055	0.358039387135006	4.4968108939005e-15	-0.322241495980817	0.0187867651099193	0.0203244996303634	0.748078776819959	0.887382692863088	-11.7925564181529	467.076857894737	2095.86651754386	3.36900389222606e-18	1.43702209014707e-16
							0	29670126	SPN	UTR3	+	Alu	no-conserve	TRUE	0.215304685315189	0.0008365249798972	0.0133288281069306	390.0	0.0545698819596712	0.453919373734988	0.0706889764685097	0.598801911907394	0.0512698562504427	0.387428300065055	0.358039387135006	4.4968108939005e-15	-1.07306046503299	0.0129468731629616	0.0168716462538889	0.286676068393503	0.569350506036078	-11.7925564181529	467.076857894737	2095.86651754386	3.36900389222606e-18	1.43702209014707e-16
							0	29670150	SPN	UTR3	+	Alu	no-conserve	TRUE	0.204226778404078	0.0028493271472509	0.0155395599894097	363.0	-0.0341390645706851	0.677346132714896	0.0664427188904266	0.646864272625406	0.0512698562504427	0.387428300065055	0.358039387135006	4.4968108939005e-15	-1.95363870022568	0.0109720909372413	0.0202324792017895	0.0539377332290554	0.227488717233699	-11.7925564181529	467.076857894737	2095.86651754386	3.36900389222606e-18	1.43702209014707e-16
							0	29670168	SPN	UTR3	+	Alu	no-conserve	TRUE	0.162056733979854	0.0339392280109772	0.0102220749754516	347.0	-0.0115727857229561	0.902663309564145	0.0056217789039098	0.983184505360376	0.0512698562504427	0.387428300065055	0.358039387135006	4.4968108939005e-15	0.44975768521995	0.0110964925467409	0.0094406488650834	0.654365453241751	0.838419494806753	-11.7925564181529	467.076857894737	2095.86651754386	3.36900389222606e-18	1.43702209014707e-16
							0	29670199	SPN	UTR3	+	Alu	no-conserve	TRUE	0.144359377895893	0.061755648487606	0.008646415698031	364.0	0.01021132482735	0.912944500246922	0.0810600516078649	0.543212654990257	0.0512698562504427	0.387428300065055	0.358039387135006	4.4968108939005e-15	-0.374178500625023	0.0071016204914389	0.0083772171174644	0.709449522843802	0.869062729427089	-11.7925564181529	467.076857894737	2095.86651754386	3.36900389222606e-18	1.43702209014707e-16
							0	29670269	SPN	UTR3	+	Alu	no-conserve	TRUE	0.187918565682351	0.0055776770480963	0.0147223779319219	385.0	-0.0897496135533183	0.180011515208632	-0.0109191029742389	0.96326037343503	0.0512698562504427	0.387428300065055	0.358039387135006	4.4968108939005e-15	-0.783663444980037	0.0146084654744205	0.0179415388070392	0.435824960562483	0.693922097111976	-11.7925564181529	467.076857894737	2095.86651754386	3.36900389222606e-18	1.43702209014707e-16
							0	29670330	SPN	UTR3	+	Alu	no-conserve	TRUE	0.215087111406531	0.0058738071696195	0.0295433284948772	290.0	0.0650206843500379	0.439921831551642	0.0955415959929058	0.512272022789801	0.0512698562504427	0.387428300065055	0.358039387135006	4.4968108939005e-15	0.47628491923168	0.0421184908281683	0.0371153959845084	0.636298549767701	0.827460750911991	-11.7925564181529	467.076857894737	2095.86651754386	3.36900389222606e-18	1.43702209014707e-16
							0	29670331	SPN	UTR3	+	Alu	no-conserve	TRUE	0.18070290104776	0.032110909045732	0.028362091223418	283.0	-0.0308544200882892	0.748422483373206	-0.0275364882778152	0.90652394930919	0.0512698562504427	0.387428300065055	0.358039387135006	4.4968108939005e-15	1.35652798324987	0.0398797135888097	0.0282011514518058	0.181039945367299	0.449955201764203	-11.7925564181529	467.076857894737	2095.86651754386	3.36900389222606e-18	1.43702209014707e-16
							0	29670339	SPN	UTR3	+	Alu	no-conserve	TRUE	0.171698382335451	0.0320064266990211	0.0154607522112397	314.0	0.0096954921842001	0.923663102917223	0.0038477673240147	0.98947465063747	0.0512698562504427	0.387428300065055	0.358039387135006	4.4968108939005e-15	-0.0745277100835311	0.017548613184389	0.0180027777784407	0.940827472184014	0.9760040617311	-11.7925564181529	467.076857894737	2095.86651754386	3.36900389222606e-18	1.43702209014707e-16
							0	29670421	SPN	UTR3	+	Alu	no-conserve	TRUE	0.145798885000995	0.0569757236518364	0.0527491294690983	367.0	0.0116962060923243	0.898640815989682	0.0460834756454805	0.783433083949661	0.0512698562504427	0.387428300065055	0.358039387135006	4.4968108939005e-15	0.192740371155064	0.0617733747126744	0.0596724261991836	0.847899969481564	0.936858849828131	-11.7925564181529	467.076857894737	2095.86651754386	3.36900389222606e-18	1.43702209014707e-16
							0	29670441	SPN	UTR3	+	Alu	no-conserve	TRUE	0.252697534876362	5.27583846261171e-05	0.007658489266466	381.0	0.0556103682641022	0.450121658903181	0.0679617434702767	0.623942398958973	0.0512698562504427	0.387428300065055	0.358039387135006	4.4968108939005e-15	-1.79215869203214	0.0042906478380826	0.0082864607712539	0.077342894515445	0.282353524085684	-11.7925564181529	467.076857894737	2095.86651754386	3.36900389222606e-18	1.43702209014707e-16
WSB1	chr17	27297307-27312962	27307790	27307807			0	27297307	WSB1	intronic	+	Alu	no-conserve	FALSE	-0.36464061822901	0.0202166057273564	0.101518294751533	76.0	0.0320841847168016	0.874070449881147	0.0121142604665243	0.98322653155052	-0.0288364416393154	0.64920490543295	0.0777817543571252	0.128999266819381						-3.75791170499745	3076.26713859649	4293.90688421053	0.0002807628438449	0.000741683398372
							0	27312822	WSB1	UTR3	+	Alu	no-conserve	FALSE	0.177069551865445	0.002728736350686	0.0024094487617492	488.0	0.150494435150511	0.0043207987679796	-0.0344843999106286	0.822267884833757	-0.0288364416393154	0.64920490543295	0.0777817543571252	0.128999266819381	0.19718009429721	0.0022873933728621	0.0021745614250715	0.844065030337309	0.935284991538639	-3.75791170499745	3076.26713859649	4293.90688421053	0.0002807628438449	0.000741683398372
							0	27312831	WSB1	UTR3	+	Alu	chimp	FALSE	0.331677839341162	5.63080293071906e-11	0.0003790699166365	488.0	0.0540784019333041	0.397863943803262	0.067612222690451	0.563170861853039	-0.0288364416393154	0.64920490543295	0.0777817543571252	0.128999266819381	-1.65613163892942	0.000186168147768	0.0004816960167804	0.101373841367592	0.326574105772773	-3.75791170499745	3076.26713859649	4293.90688421053	0.0002807628438449	0.000741683398372
							0	27312851	WSB1	UTR3	+	Alu	chimp	FALSE	0.134582017658006	0.0379923856501108	0.0026755001079196	488.0	0.0227016051275957	0.757185236820284	0.0104491652858278	0.95936858480593	-0.0288364416393154	0.64920490543295	0.0777817543571252	0.128999266819381	0.130430923242909	0.002801383489298	0.0027040496427732	0.896463633704236	0.958012406274045	-3.75791170499745	3076.26713859649	4293.90688421053	0.0002807628438449	0.000741683398372
							0	27312854	WSB1	UTR3	+	Alu	chimp	FALSE	0.183185639198121	0.0017540384011999	0.003051009955041	488.0	0.0659139117240685	0.285268521802413	0.0602729139475971	0.622092695498989	-0.0288364416393154	0.64920490543295	0.0777817543571252	0.128999266819381	0.193226525013851	0.0032270226211846	0.003057593251862	0.847138999331425	0.936685837796382	-3.75791170499745	3076.26713859649	4293.90688421053	0.0002807628438449	0.000741683398372
							0	27312855	WSB1	UTR3	+	Alu	no-conserve	FALSE	0.188128674557314	0.0012135205936261	0.003024913462425	488.0	0.0576899235770718	0.361750457677637	-0.0159937724836166	0.932161877048425	-0.0288364416393154	0.64920490543295	0.0777817543571252	0.128999266819381	0.589249994668063	0.0033985854755633	0.0029198230564568	0.556885097708613	0.778969691469121	-3.75791170499745	3076.26713859649	4293.90688421053	0.0002807628438449	0.000741683398372
							0	27312894	WSB1	UTR3	+	Alu	chimp	FALSE	0.263202512835782	8.17716469877714e-07	0.0019358027503173	488.0	0.0346846164535614	0.616151492182533	0.0183479367270917	0.918876908624822	-0.0288364416393154	0.64920490543295	0.0777817543571252	0.128999266819381	1.75326367778106	0.0024263768129755	0.0012869305898202	0.0829000779637677	0.293297614260108	-3.75791170499745	3076.26713859649	4293.90688421053	0.0002807628438449	0.000741683398372
							0	27312898	WSB1	UTR3	+	Alu	both	FALSE	0.20517314446183	0.0002978100885039	0.0024851966852093	488.0	0.0160327277522767	0.834857414116521	0.0020567618173823	0.992566043833015	-0.0288364416393154	0.64920490543295	0.0777817543571252	0.128999266819381	1.07459710862104	0.0035769394664606	0.0025969857924462	0.285228489734678	0.567865540839895	-3.75791170499745	3076.26713859649	4293.90688421053	0.0002807628438449	0.000741683398372
							0	27312953	WSB1	UTR3	+	Alu	chimp	FALSE	0.26022901963563	1.14808545539535e-06	0.0014350788062503	488.0	-0.0220863182780142	0.7641311007115	-0.0279843344750325	0.865060320791696	-0.0288364416393154	0.64920490543295	0.0777817543571252	0.128999266819381	-1.63848068732746	0.0012508368512346	0.0019931894606734	0.104337369300438	0.33237607849835	-3.75791170499745	3076.26713859649	4293.90688421053	0.0002807628438449	0.000741683398372
							0	27312961	WSB1	UTR3	+	Alu	both	FALSE	0.260595977238972	1.11020075926706e-06	0.0006604459053057	488.0	0.0142220879241688	0.854875711572963	-0.0048958503725517	0.982864974706392	-0.0288364416393154	0.64920490543295	0.0777817543571252	0.128999266819381	2.05521409748694	0.0010871195926495	0.0004407113469012	0.042572726765021	0.199100249625075	-3.75791170499745	3076.26713859649	4293.90688421053	0.0002807628438449	0.000741683398372
							0	27312962	WSB1	UTR3	+	Alu	both	FALSE	0.132952933023134	0.041303023282106	0.0025318771644354	488.0	0.10012641205407	0.0783888072413256	0.0089385001574062	0.967113182534158	-0.0288364416393154	0.64920490543295	0.0777817543571252	0.128999266819381	-1.58069668502276	0.0022293471812054	0.0031378694902396	0.116849697915534	0.354290374728361	-3.75791170499745	3076.26713859649	4293.90688421053	0.0002807628438449	0.000741683398372
MYO19	chr17	36497723-36510880	36500926	36500946			0	36510880	MYO19	Synonymous	-	no-repetitive	chimp	TRUE	0.15633514608003	0.0168002049420056	0.0095187704123271	445.0	0.282607064132773	2.11917060925382e-08	-0.121917141034025	0.203098322493845	0.24451777596365	5.24779323953689e-07	-0.186303201348301	0.0001039991873795	-0.8815173717644	0.0121455059146961	0.0245098039215686	0.389499364498121	0.658776306934502	10.0076947918387	827.434875438596	289.439240350877	2.2377031043430402e-14	4.59664399297711e-13
			36510093	36510114			0	36497860	MYO19; ZNHIT3	intronic	-	Alu	no-conserve	TRUE	0.277348654574021	0.0001053654068613	0.0263739578015473	294.0	0.151765163875747	0.0325941765563985	0.0619905401435401	0.722548424150628	0.24451777596365	5.24779323953689e-07	-0.186303201348301	0.0001039991873795	0.0228774344820621	0.0102857142857143	0.0100334448160535	0.981847478703766	0.993128138752215	10.0076947918387	827.434875438596	289.439240350877	2.2377031043430402e-14	4.59664399297711e-13
							0	36497840	MYO19; ZNHIT3	intronic	-	Alu	no-conserve	TRUE	0.285431586945804	7.65283123066943e-05	0.105264464466222	286.0	0.0836792919832996	0.302324681607461	0.182154646123179	0.092761376902019	0.24451777596365	5.24779323953689e-07	-0.186303201348301	0.0001039991873795	0.961287468687019	0.0649085493155735	0.0456645784770785	0.341561411225813	0.620290068744185	10.0076947918387	827.434875438596	289.439240350877	2.2377031043430402e-14	4.59664399297711e-13
							0	36497788	MYO19; ZNHIT3	intronic	-	Alu	no-conserve	TRUE	0.250521153869166	0.0092085703006031	0.0258291459815879	195.0	0.0458276492780127	0.684012040564007	-0.0884032947902613	0.659254139617394	0.24451777596365	5.24779323953689e-07	-0.186303201348301	0.0001039991873795	1.0	0.006060606060606	0.0	0.34089313230206	0.619848116026084	10.0076947918387	827.434875438596	289.439240350877	2.2377031043430402e-14	4.59664399297711e-13
							0	36497786	MYO19; ZNHIT3	intronic	-	Alu	no-conserve	TRUE	0.275483658379841	0.0037356420576037	0.0420200158375489	189.0	0.0072352092610165	0.956935974165204	0.103298962956403	0.591677299885136	0.24451777596365	5.24779323953689e-07	-0.186303201348301	0.0001039991873795	1.90782075110106	0.0153935185185185	0.0	0.0828460098793733	0.293257877914004	10.0076947918387	827.434875438596	289.439240350877	2.2377031043430402e-14	4.59664399297711e-13
							0	36497773	MYO19; ZNHIT3	intronic	-	Alu	no-conserve	TRUE	0.173528269612267	0.0907013034978957	0.0532378530003547	219.0	0.0885289271446377	0.346574872504847	-0.0328283105760044	0.900909709663412	0.24451777596365	5.24779323953689e-07	-0.186303201348301	0.0001039991873795	-0.803283661660957	0.0323284123284123	0.0513666072489602	0.430164010965792	0.689671640935168	10.0076947918387	827.434875438596	289.439240350877	2.2377031043430402e-14	4.59664399297711e-13
							0	36497723	MYO19; ZNHIT3	intronic	-	Alu	no-conserve	TRUE	0.259000270467899	0.0031750105707811	0.149648457503682	220.0	0.0461939124117383	0.659767185833568	0.225957162829956	0.0570101479477636	0.24451777596365	5.24779323953689e-07	-0.186303201348301	0.0001039991873795	1.0182910963735	0.107048748353096	0.0703785301999588	0.31815322905821	0.599126714938936	10.0076947918387	827.434875438596	289.439240350877	2.2377031043430402e-14	4.59664399297711e-13
SMARCA4	chr19	11038966-11040471	11039533	11039551			0	11039715	SMARCA4	intronic	+	Alu	no-conserve	TRUE	-0.277187523090919	0.0969646048759622	0.0446699926666045	83.0	0.134620526643256	0.387876933611239	-0.0861630911789147	0.818132796065976	0.172779401107875	0.0006148147076513	0.118700514906218	0.0164437093178863						4.30379756400251	3387.30830175439	2448.04467368421	5.29331356589858e-05	0.0001607416995959
							0	11038966	SMARCA4	intronic	+	Alu	no-conserve	TRUE	0.380623792634105	0.0127026985551713	0.0462712033154429	77.0	0.15639353062089	0.324305257903012	-0.160795433444469	0.597647859688669	0.172779401107875	0.0006148147076513	0.118700514906218	0.0164437093178863						4.30379756400251	3387.30830175439	2448.04467368421	5.29331356589858e-05	0.0001607416995959
							0	11040471	SMARCA4	intronic	+	Alu	no-conserve	TRUE	0.229256904137847	0.0637938591276483	0.0499565073235982	142.0	0.148543629438725	0.178379314859427	-0.204961078886925	0.237150360804063	0.172779401107875	0.0006148147076513	0.118700514906218	0.0164437093178863						4.30379756400251	3387.30830175439	2448.04467368421	5.29331356589858e-05	0.0001607416995959
PGPEP1	chr19	18364358-18368328	18364955	18364971			0	18365386	PGPEP1	UTR3	+	Alu	no-conserve	FALSE	0.130485380131533	0.0833309635413005	0.0160889110688038	401.0	0.139562536502464	0.0200836883717801	-0.0197459628997429	0.920486737016627	-0.0665794016287965	0.243045222866089	0.29090709990754	3.82987862860763e-10	-0.892812766198204	0.0123100836854164	0.019179385699802	0.375036505908662	0.646344113283922	-3.54946804183149	638.795356140351	789.796870175439	0.0005938285529253	0.001464885034822
			18367576	18367595			0	18368012	PGPEP1	UTR3	+	Alu	both	FALSE	-0.13326176292358	0.0654813321909683	0.329340985497907	419.0	0.0835983369397727	0.195493851507236	-0.133213468148674	0.164077813133363	-0.0665794016287965	0.243045222866089	0.29090709990754	3.82987862860763e-10	1.07441104071851	0.325720014923851	0.298708944358236	0.285587391874298	0.568136942850178	-3.54946804183149	638.795356140351	789.796870175439	0.0005938285529253	0.001464885034822
							0	18365396	PGPEP1	UTR3	+	Alu	both	FALSE	-0.196915749470671	0.0066444212898994	0.163300233778392	339.0	0.431198107204312	3.6873922370082306e-15	-0.0236193378709716	0.912885772350423	-0.0665794016287965	0.243045222866089	0.29090709990754	3.82987862860763e-10	0.783153736150957	0.147012412668875	0.125351130765914	0.436675137976985	0.694629858565535	-3.54946804183149	638.795356140351	789.796870175439	0.0005938285529253	0.001464885034822
							0	18367091	PGPEP1	UTR3	+	Alu	both	FALSE	-0.14700156757258	0.0932527295050357	0.479195014195673	302.0	0.362625292355691	1.5862735926736802e-09	-0.0758170446921917	0.628059040519115	-0.0665794016287965	0.243045222866089	0.29090709990754	3.82987862860763e-10	1.74594282710055	0.440299951659161	0.374245695310505	0.0875146276708626	0.302020535384178	-3.54946804183149	638.795356140351	789.796870175439	0.0005938285529253	0.001464885034822
							0	18364467	PGPEP1	UTR3	+	Alu	rhesus	FALSE	-0.176034811254339	0.0981455626795832	0.147928091208812	206.0	0.218849446869911	0.0073646742597592	-0.0500982565615842	0.836233647835675	-0.0665794016287965	0.243045222866089	0.29090709990754	3.82987862860763e-10	0.948735862606462	0.117885817795074	0.0892521521331468	0.352892803761828	0.629071602739376	-3.54946804183149	638.795356140351	789.796870175439	0.0005938285529253	0.001464885034822
							0	18368085	PGPEP1	UTR3	+	Alu	no-conserve	FALSE	0.12823951621128	0.0849775160763116	0.0135063357646023	412.0	0.0435606221769153	0.554010895860587	0.0004401707597704	0.998347406496192	-0.0665794016287965	0.243045222866089	0.29090709990754	3.82987862860763e-10	0.300943144842862	0.0135379891777333	0.0116252736930915	0.764401612490866	0.895675454064568	-3.54946804183149	638.795356140351	789.796870175439	0.0005938285529253	0.001464885034822
							0	18368090	PGPEP1	UTR3	+	Alu	no-conserve	FALSE	0.133176324088574	0.0691375769637226	0.0155801542323367	412.0	0.217816239994034	6.90880968275753e-05	0.0231995717881653	0.903768052827002	-0.0665794016287965	0.243045222866089	0.29090709990754	3.82987862860763e-10	0.164103031635108	0.0193921812505915	0.0182320518762706	0.870157957321848	0.946281199505654	-3.54946804183149	638.795356140351	789.796870175439	0.0005938285529253	0.001464885034822
							0	18365469	PGPEP1	UTR3	+	Alu	no-conserve	FALSE	0.159065058250179	0.0468759928680425	0.0296049608799828	328.0	0.0924930234775733	0.207356932700815	0.103641020149947	0.416394896140758	-0.0665794016287965	0.243045222866089	0.29090709990754	3.82987862860763e-10	0.259599888202621	0.0362464398783725	0.0328813404732522	0.796037757339859	0.913110365732292	-3.54946804183149	638.795356140351	789.796870175439	0.0005938285529253	0.001464885034822
							0	18365488	PGPEP1	UTR3	+	Alu	no-conserve	FALSE	0.131397642579368	0.098736108164528	0.0137847446366762	369.0	0.0064947784593298	0.945119829217759	0.0360947478616752	0.84354980133199	-0.0665794016287965	0.243045222866089	0.29090709990754	3.82987862860763e-10	0.66738444493864	0.0177718089064834	0.0136208330886812	0.506740979615046	0.74671727035897	-3.54946804183149	638.795356140351	789.796870175439	0.0005938285529253	0.001464885034822
							0	18367049	PGPEP1	UTR3	+	Alu	both	FALSE	-0.196400536025365	0.0147767469875287	0.558770621869504	289.0	0.236767114386601	0.000341546028013	-0.0981628455040994	0.496373219448777	-0.0665794016287965	0.243045222866089	0.29090709990754	3.82987862860763e-10	0.588875361773662	0.559252848936379	0.537574242662411	0.558609294180429	0.780000447469333	-3.54946804183149	638.795356140351	789.796870175439	0.0005938285529253	0.001464885034822
							0	18365524	PGPEP1	UTR3	+	Alu	chimp	FALSE	0.153200828969509	0.0556925218221199	0.0310525465250912	335.0	0.172072846258966	0.0073466001096079	0.106877080750819	0.388548418063659	-0.0665794016287965	0.243045222866089	0.29090709990754	3.82987862860763e-10	0.33224790338155	0.0244932924077309	0.0206669104888919	0.740800127997774	0.883418001432847	-3.54946804183149	638.795356140351	789.796870175439	0.0005938285529253	0.001464885034822
							0	18367006	PGPEP1	UTR3	+	Alu	no-conserve	FALSE	0.172911767066423	0.0437966783576151	0.0121554593370401	283.0	-0.034561485980773	0.715575079332468	0.0413876054594556	0.843215441971725	-0.0665794016287965	0.243045222866089	0.29090709990754	3.82987862860763e-10	-0.520901895466386	0.0144824440578029	0.020726871877767	0.604736873952584	0.80855466285141	-3.54946804183149	638.795356140351	789.796870175439	0.0005938285529253	0.001464885034822
							0	18364358	PGPEP1	UTR3	+	Alu	chimp	FALSE	-0.150174152740868	0.0866627157056311	0.10036355709858	298.0	0.244953496193504	0.0001487875593525	-0.0437991429722561	0.823933879052766	-0.0665794016287965	0.243045222866089	0.29090709990754	3.82987862860763e-10	-0.369471433959146	0.0791048295361008	0.086622534202815	0.713182230704197	0.870807620697761	-3.54946804183149	638.795356140351	789.796870175439	0.0005938285529253	0.001464885034822
							0	18366971	PGPEP1	UTR3	+	Alu	both	FALSE	-0.190421069938009	0.0061532450859216	0.171733281302032	368.0	0.420638598501119	1.4536183540538302e-15	-0.122825474568285	0.25979035331916	-0.0665794016287965	0.243045222866089	0.29090709990754	3.82987862860763e-10	1.82177292620929	0.149648858461274	0.108954237520799	0.0736646696402215	0.274925359864382	-3.54946804183149	638.795356140351	789.796870175439	0.0005938285529253	0.001464885034822
							0	18368205	PGPEP1	UTR3	+	Alu	both	FALSE	0.146576963071672	0.0453537868919467	0.0126089320999836	390.0	0.112095945595298	0.0781154953895828	0.0766198716734635	0.554498839980549	-0.0665794016287965	0.243045222866089	0.29090709990754	3.82987862860763e-10	0.222060250837215	0.0121603554588591	0.010890625143475	0.82481407012728	0.926954786032684	-3.54946804183149	638.795356140351	789.796870175439	0.0005938285529253	0.001464885034822
							0	18368228	PGPEP1	UTR3	+	Alu	no-conserve	FALSE	0.155321903832809	0.032070973779273	0.0175574948003313	384.0	0.0126784151793207	0.887042196253084	0.0413149871000425	0.807520511916232	-0.0665794016287965	0.243045222866089	0.29090709990754	3.82987862860763e-10	-0.951727925063959	0.0132880800890471	0.0187752899875539	0.344028745233224	0.621920593897593	-3.54946804183149	638.795356140351	789.796870175439	0.0005938285529253	0.001464885034822
							0	18365605	PGPEP1	UTR3	+	Alu	chimp	FALSE	-0.179458484973102	0.0133202414960769	0.114380569396549	355.0	0.283338911185437	7.1784443142971e-07	-0.113279611980872	0.32947646469568	-0.0665794016287965	0.243045222866089	0.29090709990754	3.82987862860763e-10	1.35775118472226	0.122934120842212	0.08447977093611	0.181020726384513	0.449955201764203	-3.54946804183149	638.795356140351	789.796870175439	0.0005938285529253	0.001464885034822
							0	18365606	PGPEP1	UTR3	+	Alu	chimp	FALSE	-0.242228643650192	0.0002490285004867	0.202451990026093	355.0	0.177803466303649	0.0039280340606306	-0.132403805545748	0.222239317127816	-0.0665794016287965	0.243045222866089	0.29090709990754	3.82987862860763e-10	1.52135950878698	0.21110002634708	0.163976358878265	0.132946733560281	0.379700424320055	-3.54946804183149	638.795356140351	789.796870175439	0.0005938285529253	0.001464885034822
							0	18366925	PGPEP1	UTR3	+	Alu	both	FALSE	0.176504056822233	0.0161074233508771	0.0206251336322001	352.0	0.0368152226755883	0.656395336684889	0.190642417344672	0.0357739291999052	-0.0665794016287965	0.243045222866089	0.29090709990754	3.82987862860763e-10	-0.550656089410257	0.0308655509481831	0.0371159332087345	0.583582464321413	0.795047535628688	-3.54946804183149	638.795356140351	789.796870175439	0.0005938285529253	0.001464885034822
							0	18366898	PGPEP1	UTR3	+	Alu	both	FALSE	-0.162322228831726	0.0447688074685582	0.243188715217823	319.0	0.378290752416984	6.448300635465239e-11	-0.0504482579924042	0.77775552285288	-0.0665794016287965	0.243045222866089	0.29090709990754	3.82987862860763e-10	2.31144510037617	0.274303963093141	0.197148324398211	0.0254262707119774	0.145783436410289	-3.54946804183149	638.795356140351	789.796870175439	0.0005938285529253	0.001464885034822
							0	18366892	PGPEP1	UTR3	+	Alu	both	FALSE	-0.162190009205144	0.0397442011856413	0.11206298059858	331.0	0.234613937081853	0.000128369722228	-0.0465544538034453	0.794297005326441	-0.0665794016287965	0.243045222866089	0.29090709990754	3.82987862860763e-10	1.79248403556254	0.133013628387969	0.0973595454904337	0.0776992119161881	0.283267420492672	-3.54946804183149	638.795356140351	789.796870175439	0.0005938285529253	0.001464885034822
							0	18366886	PGPEP1	UTR3	+	Alu	chimp	FALSE	-0.15637819879227	0.0606274885421375	0.0822218348390021	312.0	0.314230474560784	1.97825674687023e-07	-0.130018494183689	0.280067189747525	-0.0665794016287965	0.243045222866089	0.29090709990754	3.82987862860763e-10	2.3581713228106	0.0792394371959605	0.0331264400159524	0.0240726825408554	0.141842198735823	-3.54946804183149	638.795356140351	789.796870175439	0.0005938285529253	0.001464885034822
							0	18368328	PGPEP1	UTR3	+	Alu	chimp	FALSE	0.139604924734909	0.0444619367419064	0.0183626839432106	433.0	0.0162233162067157	0.843397936119992	0.086149712774915	0.449845035242434	-0.0665794016287965	0.243045222866089	0.29090709990754	3.82987862860763e-10	-1.95942650877266	0.0136485115088507	0.0243641456048207	0.0527934170949376	0.225008882678639	-3.54946804183149	638.795356140351	789.796870175439	0.0005938285529253	0.001464885034822
							0	18366731	PGPEP1	UTR3	+	Alu	no-conserve	FALSE	-0.179356598153874	0.055024807761966	0.0300173908629193	245.0	0.282157013877846	6.24496890314696e-05	-0.112425133191008	0.462280477803638	-0.0665794016287965	0.243045222866089	0.29090709990754	3.82987862860763e-10	1.05236738147519	0.0431230088940283	0.0259616845143161	0.30096323791438	0.58342034106332	-3.54946804183149	638.795356140351	789.796870175439	0.0005938285529253	0.001464885034822
							0	18366535	PGPEP1	UTR3	+	Alu	no-conserve	FALSE	-0.17077244635232	0.0540574449346789	0.11246325093579	272.0	0.187225267494169	0.0087519732889509	-0.146197839027549	0.244749303964272	-0.0665794016287965	0.243045222866089	0.29090709990754	3.82987862860763e-10	-1.07053990485308	0.0897852409265453	0.114301511324145	0.288776342777707	0.571662318674209	-3.54946804183149	638.795356140351	789.796870175439	0.0005938285529253	0.001464885034822
SCAMP4	chr19	1916062-1925201	1916929	1916943			0	1925201	SCAMP4	UTR3	+	Alu	both	FALSE	0.141419471932832	0.0264201144049693	0.0055829978269599	488.0	0.0487166983156702	0.454425756415428	-0.0291057864825876	0.85908356926118	-0.133947690748973	0.0099593407219441	0.0530060358416692	0.316797829639827	0.334242050121634	0.0041977287055135	0.0038121490827976	0.73883703378905	0.882753431718621	-0.141764579090789	1738.21111403509	1749.8204754386	0.887575145529015	0.909039530319272
			1917821	1917840			0	1916062	SCAMP4	intronic	+	Alu	no-conserve	FALSE	0.526664610831694	0.0222435488767074	0.0591947700511714	34.0	-0.168576747818513	0.515668662748607	0.126550611807735	0.83710701954042	-0.133947690748973	0.0099593407219441	0.0530060358416692	0.316797829639827						-0.141764579090789	1738.21111403509	1749.8204754386	0.887575145529015	0.909039530319272
			1919134	1919169			0
			1920588	1920601			0
			1920897	1920916	1920898	1920915	0
			1921558	1921580			0
			1921931	1921953			0
			1921954	1921978			0
			1922835	1922849			0
			1923040	1923053	1923040	1923053	0
			1924865	1924881			0
GRAMD1A	chr19	35001708-35004067	35002984	35003005			0	35001708	GRAMD1A	intronic	+	Alu	no-conserve	FALSE	0.293158141184408	0.0715304491116318	0.034482578208397	83.0	0.205672319182954	0.150380364186171	-0.0233030629269169	0.964255617466309	0.0877183725469261	0.109631403452679	0.0254583569880144	0.649100667821378						3.19017827904323	2499.27376842105	1785.8387877193	0.0022435402540684	0.0049117541527972
			35003060	35003095			0	35004067	GRAMD1A	intronic	+	Alu	no-conserve	FALSE	0.288680990471195	0.04573722967854	0.0269208344754424	99.0	0.0288410383198071	0.86981194379729	-0.116211581318749	0.692419958891073	0.0877183725469261	0.109631403452679	0.0254583569880144	0.649100667821378						3.19017827904323	2499.27376842105	1785.8387877193	0.0022435402540684	0.0049117541527972
			35003136	35003185			0
MED29	chr19	39399286-39400315	39399734	39399749			0	39399323	MED29	UTR3	+	Alu	rhesus	FALSE	0.158815696145477	0.0094910452332373	0.0075010204035781	488.0	0.0409934336153014	0.542317520864976	0.0319237965580426	0.839986010799834	-0.103609671637574	0.053259209738254	0.0038419194748877	0.950900949754079	0.358500695175099	0.0062618164523502	0.0054546004211108	0.720675425886331	0.87465925857347	3.50849104986373	1633.44809298246	1382.50790877193	0.0008530273047556	0.0020422791076692
							0	39400169	MED29	UTR3	+	Alu	chimp	FALSE	0.151762929702858	0.014549956241458	0.0020895276885158	488.0	0.0974989206949732	0.0881834495261579	0.0026843679347452	0.990590725479283	-0.103609671637574	0.053259209738254	0.0038419194748877	0.950900949754079	-2.7420421332377	0.0024177851622158	0.0057525510823549	0.0072527114990195	0.0661343492445298	3.50849104986373	1633.44809298246	1382.50790877193	0.0008530273047556	0.0020422791076692
							0	39399286	MED29	UTR3	+	Alu	rhesus	FALSE	0.124124138677013	0.0636241465850484	0.0042921488276495	488.0	0.132711991199376	0.0139595536032897	0.0274607889041001	0.868366902044375	-0.103609671637574	0.053259209738254	0.0038419194748877	0.950900949754079	-1.69640221557468	0.0022598605837282	0.0044169070904961	0.0936521259362918	0.312479080367639	3.50849104986373	1633.44809298246	1382.50790877193	0.0008530273047556	0.0020422791076692
							0	39400219	MED29	UTR3	+	Alu	both	FALSE	0.12710590936346	0.0555058329531178	0.0066275678344921	488.0	0.109539002392538	0.0500439316832521	-0.0610689559928184	0.615640824690153	-0.103609671637574	0.053259209738254	0.0038419194748877	0.950900949754079	2.11675033236298	0.007579192552655	0.003665371323234	0.0369953319309785	0.182790793268582	3.50849104986373	1633.44809298246	1382.50790877193	0.0008530273047556	0.0020422791076692
							0	39400315	MED29	UTR3	+	Alu	chimp	FALSE	0.155147428366829	0.0118992232992027	0.0027825112868132	488.0	0.0299183728354943	0.671532167587565	-0.0468667668523909	0.7307212961291	-0.103609671637574	0.053259209738254	0.0038419194748877	0.950900949754079	0.197704181165353	0.0018946732304845	0.0017010378479562	0.843650008577873	0.935059708114216	3.50849104986373	1633.44809298246	1382.50790877193	0.0008530273047556	0.0020422791076692
BCL3	chr19	44752240-44755839	44753632	44753649			0	44755648	BCL3	intronic	+	Alu	no-conserve	FALSE	0.24570045078577	0.0336907232698406	0.227615855159283	150.0	0.0534120587267104	0.676938074818828	-0.0897583003080496	0.711365757062046	0.0619626325909842	0.282310609943849	-0.0718502032426722	0.163366245876121						-0.409995834272301	1577.94228596491	1668.98815789474	0.682610583973131	0.731132354390076
			44754336	44754353			0	44755797	BCL3	intronic	+	Alu	no-conserve	FALSE	0.306117901020488	0.016664437843656	0.23708913619139	114.0	0.0440576964766135	0.775403145554065	0.0112880114707791	0.981004939823006	0.0619626325909842	0.282310609943849	-0.0718502032426722	0.163366245876121	1.52344648410252	0.278362573099415	0.0956393279922692	0.181532602020094	0.450612066767398	-0.409995834272301	1577.94228596491	1668.98815789474	0.682610583973131	0.731132354390076
			44754572	44754591			0	44755838	BCL3	intronic	+	Alu	no-conserve	FALSE	0.231807596232148	0.0562035649904803	0.0748175120185207	145.0	-0.0006482018923499	0.996697713030288	0.0167227934743369	0.966353432795882	0.0619626325909842	0.282310609943849	-0.0718502032426722	0.163366245876121	2.4459447799276	0.170795870795871	0.0316295546558704	0.046595282488117	0.20978358961844	-0.409995834272301	1577.94228596491	1668.98815789474	0.682610583973131	0.731132354390076
			44755122	44755162			0	44755839	BCL3	intronic	+	Alu	no-conserve	FALSE	0.338750885755284	0.0012778553572724	0.15709672980543	145.0	0.0604034154836051	0.638878673105823	0.0006319794982754	0.998551471031803	0.0619626325909842	0.282310609943849	-0.0718502032426722	0.163366245876121	1.37140739377146	0.130895420369105	0.0612596553773024	0.202403019631317	0.477024733266743	-0.409995834272301	1577.94228596491	1668.98815789474	0.682610583973131	0.731132354390076
							0	44752240	BCL3	intronic	+	Alu	no-conserve	FALSE	0.407714635484559	0.0219607652439014	0.0708266305592748	59.0	0.0680344207756996	0.751070913002461	0.0060871284742831	0.992413740972142	0.0619626325909842	0.282310609943849	-0.0718502032426722	0.163366245876121						-0.409995834272301	1577.94228596491	1668.98815789474	0.682610583973131	0.731132354390076
PPP1R13L	chr19	45380180-45395117	45382847	45382862			0	45395117	PPP1R13L	intronic	-	Alu	chimp	FALSE	0.4412314229919	0.0259242373547537	0.670371469375759	48.0	0.0645319984094857	0.790823774174164	-0.0328912039071094	0.960817669643373	-0.0074923986641722	0.918110790865743	0.16601920474425	0.0005970989787675						1.55793046519313	812.348661403509	717.57529122807	0.123058518848824	0.171929516226984
			45385514	45385529	45385515	45385528	0	45394692	PPP1R13L	intronic	-	Alu	no-conserve	FALSE	0.327182943894082	0.0983878542627113	0.478973240733634	59.0	0.216796348738111	0.214880284194661	0.186268241362526	0.592213180140371	-0.0074923986641722	0.918110790865743	0.16601920474425	0.0005970989787675						1.55793046519313	812.348661403509	717.57529122807	0.123058518848824	0.171929516226984
			45385771	45385793			0	45394689	PPP1R13L	intronic	-	Alu	no-conserve	FALSE	0.375951457059188	0.0504378096811077	0.149010413464822	56.0	-0.0396406730786345	0.866205973232315	0.0462646123896098	0.936067212001528	-0.0074923986641722	0.918110790865743	0.16601920474425	0.0005970989787675						1.55793046519313	812.348661403509	717.57529122807	0.123058518848824	0.171929516226984
			45386118	45386140			0	45394581	PPP1R13L	intronic	-	Alu	no-conserve	FALSE	0.271598613424167	0.0027566682234901	0.311454532338709	204.0	0.0189636525190079	0.876885140552042	-0.100406827803911	0.585984087283868	-0.0074923986641722	0.918110790865743	0.16601920474425	0.0005970989787675	1.24864295421886	0.324224196855776	0.230971479500891	0.227013264070706	0.507470771081761	1.55793046519313	812.348661403509	717.57529122807	0.123058518848824	0.171929516226984
			45390722	45390735			0	45394519	PPP1R13L	intronic	-	Alu	no-conserve	FALSE	0.23031791994732	0.0374440083329516	0.32199772139215	166.0	0.0445546361860148	0.720506188033436	0.0920668100667899	0.677858237533069	-0.0074923986641722	0.918110790865743	0.16601920474425	0.0005970989787675	-0.761610957322219	0.241177633108579	0.292124542124542	0.470061128099806	0.719983114982837	1.55793046519313	812.348661403509	717.57529122807	0.123058518848824	0.171929516226984
							0	45394417	PPP1R13L	intronic	-	Alu	no-conserve	FALSE	0.31240681547477	0.001547577220417	0.18123287552825	167.0	0.275872788601823	0.0017736144846365	-0.124443464761572	0.519782201779385	-0.0074923986641722	0.918110790865743	0.16601920474425	0.0005970989787675						1.55793046519313	812.348661403509	717.57529122807	0.123058518848824	0.171929516226984
							0	45394416	PPP1R13L	intronic	-	Alu	no-conserve	FALSE	0.220291008270708	0.0508790385820873	0.191237038153155	166.0	0.214902782139107	0.0211374795228928	-0.0014717839896503	0.996645333257178	-0.0074923986641722	0.918110790865743	0.16601920474425	0.0005970989787675						1.55793046519313	812.348661403509	717.57529122807	0.123058518848824	0.171929516226984
							0	45394395	PPP1R13L	intronic	-	Alu	no-conserve	FALSE	0.215573221607109	0.0448266055429257	0.1368430296148	180.0	0.165424198711587	0.0772156244606547	-0.11108561753752	0.565789096916346	-0.0074923986641722	0.918110790865743	0.16601920474425	0.0005970989787675	-0.0275098230351715	0.13142666157372	0.133201694139194	0.978464614776423	0.991370801303389	1.55793046519313	812.348661403509	717.57529122807	0.123058518848824	0.171929516226984
							0	45380180	PPP1R13L	UTR3	-	no-repetitive	chimp	FALSE	0.168126320263147	0.0053956769019826	0.0243787314943523	485.0	0.303764405375065	1.83349021468625e-10	-0.089343404905079	0.38460009053864	-0.0074923986641722	0.918110790865743	0.16601920474425	0.0005970989787675	3.82883546971267	0.0282569118824694	0.0064690137619987	0.0002710958769078	0.0068159896518604	1.55793046519313	812.348661403509	717.57529122807	0.123058518848824	0.171929516226984
							0	45393484	PPP1R13L	intronic	-	Alu	no-conserve	FALSE	0.23369959460884	0.0478826466442161	0.068757119365251	150.0	-0.0118028421485215	0.936233374607144	-0.0644591224510674	0.814743033839114	-0.0074923986641722	0.918110790865743	0.16601920474425	0.0005970989787675						1.55793046519313	812.348661403509	717.57529122807	0.123058518848824	0.171929516226984
							0	45393492	PPP1R13L	intronic	-	Alu	no-conserve	FALSE	0.250180243093151	0.0252045406353265	0.0374367517369938	156.0	-0.0336232232354355	0.801071048958417	0.0188359435346688	0.958548258326613	-0.0074923986641722	0.918110790865743	0.16601920474425	0.0005970989787675						1.55793046519313	812.348661403509	717.57529122807	0.123058518848824	0.171929516226984
							0	45393558	PPP1R13L	intronic	-	Alu	no-conserve	FALSE	0.309134652422597	0.002778930936611	0.14385722629336	156.0	0.139949048425749	0.185154131516684	0.0906402961858649	0.70057763806222	-0.0074923986641722	0.918110790865743	0.16601920474425	0.0005970989787675	0.201562517376373	0.0828771228771229	0.0747252747252747	0.843674838069677	0.935059708114216	1.55793046519313	812.348661403509	717.57529122807	0.123058518848824	0.171929516226984
							0	45393579	PPP1R13L	intronic	-	Alu	no-conserve	FALSE	0.267367126051242	0.0074452489678065	0.17988385440807	178.0	0.117472959241864	0.245396719653568	0.0713860864761392	0.760633568264411	-0.0074923986641722	0.918110790865743	0.16601920474425	0.0005970989787675	-2.54880072766116	0.0551165501165501	0.160134508348794	0.0331871403385505	0.171427918397763	1.55793046519313	812.348661403509	717.57529122807	0.123058518848824	0.171929516226984
ZNF83	chr19	52616783-52642939	52638349	52638379			0	52616783	ZNF83	UTR5	-	Alu	no-conserve	FALSE	0.263178136666412	4.30841978144134e-05	0.0136234311482127	357.0	0.138948663297318	0.030878871683094	0.0389658893130479	0.831234676362282	-0.0736722934690777	0.190177789189762	0.113530491357204	0.0222071053272578	0.597717293526001	0.0212110362486302	0.0156543319082019	0.552050935557182	0.775169370269512	-0.469440793304434	519.497131578947	537.859084210526	0.639687205129586	0.692272811292579
							0	52617465	ZNF83	intronic	-	Alu	no-conserve	FALSE	0.312090791127346	0.0123500060376187	0.0871429505141165	117.0	0.0619167786540359	0.669595974098062	-0.0580104960281162	0.863827898436104	-0.0736722934690777	0.190177789189762	0.113530491357204	0.0222071053272578						-0.469440793304434	519.497131578947	537.859084210526	0.639687205129586	0.692272811292579
							0	52617468	ZNF83	intronic	-	Alu	no-conserve	FALSE	0.285011455373719	0.0266367458237856	0.258258591958602	118.0	0.0636584201671075	0.658411046166862	-0.0463764679427842	0.896942085481255	-0.0736722934690777	0.190177789189762	0.113530491357204	0.0222071053272578						-0.469440793304434	519.497131578947	537.859084210526	0.639687205129586	0.692272811292579
							0	52617474	ZNF83	intronic	-	Alu	both	FALSE	0.262127907555959	0.0824262227346749	0.248565131822238	99.0	0.0318162384309966	0.85523701499489	0.0579726789005431	0.877652704554891	-0.0736722934690777	0.190177789189762	0.113530491357204	0.0222071053272578						-0.469440793304434	519.497131578947	537.859084210526	0.639687205129586	0.692272811292579
							0	52618121	ZNF83	intronic	-	Alu	no-conserve	FALSE	0.143075495052767	0.0931274224617255	0.0718059211685133	319.0	-0.0383462339262049	0.659491129302473	0.0225073525267557	0.919565565732277	-0.0736722934690777	0.190177789189762	0.113530491357204	0.0222071053272578	1.17370860139513	0.0565014939665076	0.0393644319737259	0.245838338209495	0.527994902803495	-0.469440793304434	519.497131578947	537.859084210526	0.639687205129586	0.692272811292579
							0	52618202	ZNF83	intronic	-	Alu	no-conserve	FALSE	0.179214506879344	0.0593848303568083	0.489544640352988	239.0	0.005537505891327	0.963335807923746	-0.037849741372392	0.874505727184451	-0.0736722934690777	0.190177789189762	0.113530491357204	0.0222071053272578	0.898568498486883	0.520624027068664	0.480077474608725	0.378629542838742	0.649385140857054	-0.469440793304434	519.497131578947	537.859084210526	0.639687205129586	0.692272811292579
							0	52641615	ZNF83	intronic	-	Alu	no-conserve	FALSE	-0.183741837290011	0.0945083646314104	0.0739190068013967	192.0	0.230602288433913	0.006192355760359	-0.132105887448239	0.435844539556666	-0.0736722934690777	0.190177789189762	0.113530491357204	0.0222071053272578	0.295909910797653	0.0536162541939853	0.0467352092352092	0.769874386216263	0.899455127202617	-0.469440793304434	519.497131578947	537.859084210526	0.639687205129586	0.692272811292579
							0	52642939	ZNF83	intronic	-	Alu	no-conserve	FALSE	-0.24548827436289	0.0970046228336549	0.05326806175358	106.0	0.127127051571346	0.349482356327844	0.0008732027383478	0.998348009032941	-0.0736722934690777	0.190177789189762	0.113530491357204	0.0222071053272578						-0.469440793304434	519.497131578947	537.859084210526	0.639687205129586	0.692272811292579
C3	chr19	6703444-6709267	6707094	6707116			0	6708244	C3	intronic	-	Alu	no-conserve	TRUE	0.32246230257421	0.0612830103562199	0.0584818553662443	72.0	0.177985131273286	0.269167299066323	0.0098650352219474	0.986746414607266	0.0548726302552888	0.350610375760032	0.286261154700892	9.04583212988926e-10						-1.27308921735063	22472.8951087719	26222.4646438597	0.20622704788114	0.266392263725823
							0	6709267	C3	intronic	-	Alu	no-conserve	TRUE	0.410327877090846	0.032110909045732	0.302424737637459	53.0	0.308704052256332	0.0726087565588836	-0.161291009006902	0.689084208205598	0.0548726302552888	0.350610375760032	0.286261154700892	9.04583212988926e-10						-1.27308921735063	22472.8951087719	26222.4646438597	0.20622704788114	0.266392263725823
							0	6703444	C3	intronic	-	Alu	no-conserve	TRUE	0.450319307266913	0.0681131810204416	0.104430618591465	35.0	-0.0467753765810769	0.877945184521718	-0.02381291898673	0.97818666939531	0.0548726302552888	0.350610375760032	0.286261154700892	9.04583212988926e-10						-1.27308921735063	22472.8951087719	26222.4646438597	0.20622704788114	0.266392263725823
RNF149	chr2	101274898-101288456	101277226	101277239			0	101275398	RNF149	downstream	-	Alu	no-conserve	FALSE	0.222565564607589	0.0381249186468594	0.0282552006087472	177.0	0.134120378786372	0.173744309039757	-0.164803961010004	0.311852275746388	-0.0690970358559188	0.223537597696604	-0.0618351089918903	0.236706277297617	0.95214767924669	0.054829660286308	0.0324615859529711	0.353862437252266	0.630086433973541	-6.42505991582105	1356.52662807018	1936.45040175439	6.27580136669086e-09	3.99825463900832e-08
			101283246	101283262			0	101275067	RNF149	downstream	-	Alu	no-conserve	FALSE	0.145348463344537	0.0270474745488385	0.0365832686076053	459.0	0.186188751821071	0.0004173738806415	-0.0872937442567625	0.418631102737347	-0.0690970358559188	0.223537597696604	-0.0618351089918903	0.236706277297617	2.80084652222129	0.050235843167086	0.0242374681634362	0.0066157639462558	0.0620441199091768	-6.42505991582105	1356.52662807018	1936.45040175439	6.27580136669086e-09	3.99825463900832e-08
							0	101275066	RNF149	downstream	-	Alu	no-conserve	FALSE	0.12908277158413	0.0601632178262382	0.0427497133408612	460.0	0.152523499718303	0.0051014416258497	-0.077102105156831	0.501361408249991	-0.0690970358559188	0.223537597696604	-0.0618351089918903	0.236706277297617	2.10368128726438	0.0535943435093982	0.0357095161871757	0.0388526212240634	0.18839242862798	-6.42505991582105	1356.52662807018	1936.45040175439	6.27580136669086e-09	3.99825463900832e-08
							0	101274925	RNF149	downstream	-	Alu	no-conserve	FALSE	0.173875921553009	0.0061062756152922	0.164098131818335	443.0	0.137444102226963	0.0154861001474513	-0.0352256697521112	0.829288547447243	-0.0690970358559188	0.223537597696604	-0.0618351089918903	0.236706277297617	3.83731719963904	0.162349297477486	0.0977750403221536	0.0002586113908719	0.0066382305499324	-6.42505991582105	1356.52662807018	1936.45040175439	6.27580136669086e-09	3.99825463900832e-08
							0	101274924	RNF149	downstream	-	Alu	no-conserve	FALSE	0.144682564865729	0.0306892325270555	0.0857234035625839	448.0	0.189949370928976	0.0003682875283835	-0.0309139065568637	0.856103919960231	-0.0690970358559188	0.223537597696604	-0.0618351089918903	0.236706277297617	2.65598440091585	0.0963243641296731	0.0606226020061971	0.0100502371406115	0.0818329723890147	-6.42505991582105	1356.52662807018	1936.45040175439	6.27580136669086e-09	3.99825463900832e-08
							0	101274898	RNF149	downstream	-	Alu	no-conserve	FALSE	0.212367970013488	0.0002810014033469	0.0811344370860031	458.0	0.228931187449723	7.7214947908807e-06	0.0055345589787609	0.981004939823006	-0.0690970358559188	0.223537597696604	-0.0618351089918903	0.236706277297617	4.21040885618976	0.0968034584714638	0.0441759852414537	8.29218742243573e-05	0.0029992742001077	-6.42505991582105	1356.52662807018	1936.45040175439	6.27580136669086e-09	3.99825463900832e-08
							0	101288456	RNF149	intronic	-	Alu	no-conserve	FALSE	0.230537040142053	0.06297816743756	0.0298874683461351	141.0	-0.0252185485415429	0.862805164840582	-0.0283079646936589	0.937152205707232	-0.0690970358559188	0.223537597696604	-0.0618351089918903	0.236706277297617	2.07607658425857	0.0363659385881608	0.0083184789067142	0.0603759037879298	0.243706921693333	-6.42505991582105	1356.52662807018	1936.45040175439	6.27580136669086e-09	3.99825463900832e-08
CFLAR	chr2	201117812-201167352	201140074	201140091			0	201165481	CFLAR	UTR3	+	Alu	no-conserve	TRUE	0.128189326747528	0.054721792486707	0.114478159965687	482.0	0.272922525302054	1.84174901212827e-08	-0.0472035455295212	0.730629609354756	0.0903868683942001	0.0977457930783155	0.111117662255968	0.0254693087973034	4.75233583913259	0.129982714807975	0.0824338305291404	7.2365354318365e-06	0.0005337789439782	-4.52582101052387	1748.76046666667	2523.52193508772	1.56123028061779e-05	5.24848652857575e-05
			201166157	201166175			0	201165445	CFLAR	UTR3	+	Alu	no-conserve	TRUE	0.156741466438991	0.0114296533814998	0.0952256020261026	482.0	0.217433254201428	1.43218830820875e-05	-0.0632982223492049	0.600078111242832	0.0903868683942001	0.0977457930783155	0.111117662255968	0.0254693087973034	2.51958710568306	0.0980304681597051	0.0755375528562431	0.0132965121239824	0.0983673214573869	-4.52582101052387	1748.76046666667	2523.52193508772	1.56123028061779e-05	5.24848652857575e-05
							0	201165410	CFLAR	UTR3	+	Alu	no-conserve	TRUE	0.12924794547931	0.0567446872207222	0.0361818050553788	468.0	0.203334419153319	7.75663571055706e-05	0.063112499811774	0.609636906550371	0.0903868683942001	0.0977457930783155	0.111117662255968	0.0254693087973034	2.31040419611002	0.0430775362548454	0.0299003694793701	0.022846041944507	0.137833807318337	-4.52582101052387	1748.76046666667	2523.52193508772	1.56123028061779e-05	5.24848652857575e-05
							0	201165371	CFLAR	UTR3	+	Alu	no-conserve	TRUE	0.118477234256837	0.0914352592109348	0.296789110387467	469.0	0.345406710499969	4.33315976182188e-13	-0.166697276653338	0.0339204235828197	0.0903868683942001	0.0977457930783155	0.111117662255968	0.0254693087973034	2.76615994256756	0.293146824864358	0.249340294959279	0.0067130621016603	0.0626267362815246	-4.52582101052387	1748.76046666667	2523.52193508772	1.56123028061779e-05	5.24848652857575e-05
							0	201165370	CFLAR	UTR3	+	Alu	no-conserve	TRUE	0.150127467775307	0.0199566531594861	0.036840241898483	464.0	0.314186387791011	1.00205303559242e-10	-0.109475312344665	0.259080086634776	0.0903868683942001	0.0977457930783155	0.111117662255968	0.0254693087973034	0.457393215359834	0.0314181606282441	0.0284118032697145	0.648373522732491	0.834996517676374	-4.52582101052387	1748.76046666667	2523.52193508772	1.56123028061779e-05	5.24848652857575e-05
							0	201165302	CFLAR	UTR3	+	Alu	no-conserve	TRUE	0.165128725853024	0.0075668800151381	0.00345653018286	472.0	0.094884903797497	0.105458869679937	-0.0186558406229644	0.918876908624822	0.0903868683942001	0.0977457930783155	0.111117662255968	0.0254693087973034	1.77849574641301	0.0060457307039255	0.0025625043341696	0.0789518442368205	0.285860186550047	-4.52582101052387	1748.76046666667	2523.52193508772	1.56123028061779e-05	5.24848652857575e-05
							0	201165286	CFLAR	UTR3	+	Non-Alu-repetitive	no-conserve	TRUE	0.170900585680753	0.0121295389633097	0.0150775308921611	400.0	0.0412405256292592	0.585614473451342	-0.0326800719443187	0.856224150961489	0.0903868683942001	0.0977457930783155	0.111117662255968	0.0254693087973034	-1.29595064696919	0.0106365472436901	0.0178274265534617	0.198171122223521	0.471567474656969	-4.52582101052387	1748.76046666667	2523.52193508772	1.56123028061779e-05	5.24848652857575e-05
							0	201164174	CFLAR	UTR3	+	Alu	no-conserve	TRUE	0.138875870763124	0.0315261412927914	0.0140015022625158	483.0	0.123547843888254	0.0246922165727963	-0.0253509476110341	0.88233289031935	0.0903868683942001	0.0977457930783155	0.111117662255968	0.0254693087973034	1.66874084783793	0.0157281680664403	0.0103598438622512	0.0988142485539468	0.322200777217121	-4.52582101052387	1748.76046666667	2523.52193508772	1.56123028061779e-05	5.24848652857575e-05
							0	201164167	CFLAR	UTR3	+	Alu	no-conserve	TRUE	0.128234315450257	0.0539128374498928	0.0256697930748922	484.0	0.171082786842327	0.000972180840302	-0.0282031729625899	0.864210024050798	0.0903868683942001	0.0977457930783155	0.111117662255968	0.0254693087973034	1.20645921444126	0.0217926581598135	0.0171841816785476	0.230627228667878	0.511310753640923	-4.52582101052387	1748.76046666667	2523.52193508772	1.56123028061779e-05	5.24848652857575e-05
							0	201164114	CFLAR	UTR3	+	Alu	rhesus	TRUE	0.126909946814795	0.0593848303568083	0.0127499534229369	478.0	0.165781612620415	0.0015905967534964	0.109128225411644	0.250535655992379	0.0903868683942001	0.0977457930783155	0.111117662255968	0.0254693087973034	1.3050264547317	0.0117042384755331	0.0081125540025727	0.195344288370096	0.468629605334716	-4.52582101052387	1748.76046666667	2523.52193508772	1.56123028061779e-05	5.24848652857575e-05
							0	201164106	CFLAR	UTR3	+	Alu	no-conserve	TRUE	0.138921185291309	0.0324442463319219	0.0126990498165767	479.0	0.116328140760424	0.0374887314631093	-0.0094178362901548	0.965080068800151	0.0903868683942001	0.0977457930783155	0.111117662255968	0.0254693087973034	1.39979199642947	0.0169923911976119	0.0111363912511607	0.164882930307299	0.427567629848443	-4.52582101052387	1748.76046666667	2523.52193508772	1.56123028061779e-05	5.24848652857575e-05
							0	201164103	CFLAR	UTR3	+	Alu	no-conserve	TRUE	0.125740897251037	0.0610797970964748	0.0206625512808635	482.0	0.18789381239974	0.0002444008382237	-0.0044032037980007	0.984350778719936	0.0903868683942001	0.0977457930783155	0.111117662255968	0.0254693087973034	0.507302021233117	0.0186108435121726	0.0166326089274914	0.613087367584973	0.813286901253523	-4.52582101052387	1748.76046666667	2523.52193508772	1.56123028061779e-05	5.24848652857575e-05
							0	201164080	CFLAR	UTR3	+	Alu	no-conserve	TRUE	0.125395553843412	0.0616898131871472	0.0308666134363903	483.0	0.144837887125955	0.0067113515012962	-0.0483940062339086	0.721886399041599	0.0903868683942001	0.0977457930783155	0.111117662255968	0.0254693087973034	2.27494412069169	0.0321999163151365	0.0215945139433376	0.0255226132949586	0.14608918814892	-4.52582101052387	1748.76046666667	2523.52193508772	1.56123028061779e-05	5.24848652857575e-05
							0	201164036	CFLAR	UTR3	+	Alu	no-conserve	TRUE	0.202332624427075	0.000405556146609	0.007745598351967	484.0	0.0595624242989239	0.345382058105398	0.0585678771098164	0.637692233687552	0.0903868683942001	0.0977457930783155	0.111117662255968	0.0254693087973034	0.170224025832626	0.0071761950175275	0.0067260333978432	0.865204656055556	0.944233314609723	-4.52582101052387	1748.76046666667	2523.52193508772	1.56123028061779e-05	5.24848652857575e-05
							0	201164002	CFLAR	UTR3	+	Alu	both	TRUE	0.122915004142921	0.0687188231221429	0.0665822205717451	485.0	0.247402601102419	4.4817913727632e-07	0.0808024044612961	0.454830474550512	0.0903868683942001	0.0977457930783155	0.111117662255968	0.0254693087973034	2.12487553272703	0.065377724795072	0.0500046531594464	0.0366712084663955	0.181976379755647	-4.52582101052387	1748.76046666667	2523.52193508772	1.56123028061779e-05	5.24848652857575e-05
							0	201117812	CFLAR	intronic	+	Alu	no-conserve	TRUE	0.152311635741598	0.0576602588825537	0.0093122040530114	335.0	0.112938762861155	0.104415490243292	-0.055205396341836	0.739985888232358	0.0903868683942001	0.0977457930783155	0.111117662255968	0.0254693087973034	2.44858258879554	0.012901251068197	0.0025290761465876	0.0183612955987479	0.120407264126258	-4.52582101052387	1748.76046666667	2523.52193508772	1.56123028061779e-05	5.24848652857575e-05
							0	201117856	CFLAR	intronic	+	Alu	no-conserve	TRUE	0.154109527198725	0.0484658958851151	0.0100021996729982	346.0	0.125846972367262	0.0596388954195617	-0.0018665474392664	0.994371637138708	0.0903868683942001	0.0977457930783155	0.111117662255968	0.0254693087973034	1.53419720153359	0.0139374340490504	0.0061398531226117	0.130362400755576	0.375831997243111	-4.52582101052387	1748.76046666667	2523.52193508772	1.56123028061779e-05	5.24848652857575e-05
							0	201163994	CFLAR	UTR3	+	Alu	chimp	TRUE	0.183186683619871	0.0017936568377003	0.0087189996909762	486.0	0.103230736191356	0.0686641481073144	0.0047451379693169	0.983184505360376	0.0903868683942001	0.0977457930783155	0.111117662255968	0.0254693087973034	0.710868187070288	0.0102984399972349	0.0083616590572828	0.478881696264878	0.725756343256495	-4.52582101052387	1748.76046666667	2523.52193508772	1.56123028061779e-05	5.24848652857575e-05
			201166831	201166858			0	201167242	CFLAR	UTR3	+	Alu	both	TRUE	0.171994441843611	0.0039780681531402	0.055284853318092	488.0	0.273757454646702	1.31581945270281e-08	-0.144211871709649	0.0785530125372104	0.0903868683942001	0.0977457930783155	0.111117662255968	0.0254693087973034	3.5859150785307	0.0585026931256023	0.0380453115191391	0.0005360422609586	0.0112064935349866	-4.52582101052387	1748.76046666667	2523.52193508772	1.56123028061779e-05	5.24848652857575e-05
							0	201167246	CFLAR	UTR3	+	Alu	chimp	TRUE	0.143158815802205	0.0238898007716572	0.140241374549771	488.0	0.26668780709365	3.44168750716849e-08	-0.171767573003272	0.0217489362680039	0.0903868683942001	0.0977457930783155	0.111117662255968	0.0254693087973034	5.90430567189081	0.14440424117514	0.0864619273110301	5.85796675799763e-08	1.51605189691247e-05	-4.52582101052387	1748.76046666667	2523.52193508772	1.56123028061779e-05	5.24848652857575e-05
							0	201167248	CFLAR	UTR3	+	Alu	chimp	TRUE	0.132763328852999	0.0416932015573184	0.0286241555534755	488.0	0.250665271151085	2.73679508615382e-07	-0.166644356856404	0.0280883364108882	0.0903868683942001	0.0977457930783155	0.111117662255968	0.0254693087973034	2.98731385137176	0.0261180229032881	0.0161840651586503	0.0036590205697872	0.0414518471571904	-4.52582101052387	1748.76046666667	2523.52193508772	1.56123028061779e-05	5.24848652857575e-05
							0	201167249	CFLAR	UTR3	+	Alu	no-conserve	TRUE	0.188571051033839	0.0011724865689916	0.0151546293643413	488.0	0.251154159063445	2.57250519904289e-07	-0.0806820169369237	0.453078027226734	0.0903868683942001	0.0977457930783155	0.111117662255968	0.0254693087973034	2.97376053899954	0.0146102135395504	0.0082213824692412	0.0037511118459715	0.0421886142730883	-4.52582101052387	1748.76046666667	2523.52193508772	1.56123028061779e-05	5.24848652857575e-05
							0	201167352	CFLAR	UTR3	+	Alu	no-conserve	TRUE	0.145717123283065	0.0207456774231911	0.0200314447395973	488.0	0.304833231223623	1.34637591997398e-10	-0.0577596741090763	0.642598759623122	0.0903868683942001	0.0977457930783155	0.111117662255968	0.0254693087973034	2.86954400574688	0.0200069039297918	0.012232187599802	0.0051501656526315	0.0522694804116473	-4.52582101052387	1748.76046666667	2523.52193508772	1.56123028061779e-05	5.24848652857575e-05
TMEM127	chr2	96249325-96251473	96249910	96249929			0	96249325	TMEM127	downstream	-	Alu	no-conserve	FALSE	0.148611151946479	0.0511889176059746	0.0988370788507767	366.0	0.242348503077356	2.54530122312634e-05	-0.0544850903477373	0.7282819125289	0.187547666462698	0.0001792866660911	0.174233686427421	0.0003027616668587	3.26150638248837	0.105744439872519	0.0514804114528274	0.001892484782329	0.0261881081249827	0.678024909862597	2579.0561	2514.46843333333	0.499437554913555	0.561560443458979
							0	96251292	TMEM127	UTR3	-	Alu	no-conserve	FALSE	0.159729240560187	0.0090691400263907	0.0020099989531733	487.0	0.0696519831576588	0.254922893749802	0.0042910896345157	0.984634941844432	0.187547666462698	0.0001792866660911	0.174233686427421	0.0003027616668587	0.398205084388455	0.0015647294593866	0.0012311662565085	0.691242112051613	0.859913915709395	0.678024909862597	2579.0561	2514.46843333333	0.499437554913555	0.561560443458979
							0	96251326	TMEM127	UTR3	-	Alu	no-conserve	FALSE	0.144205380948	0.0225612722658368	0.0032509988554865	488.0	0.0225710259391275	0.758680777125656	-0.0095083111643412	0.964149629050167	0.187547666462698	0.0001792866660911	0.174233686427421	0.0003027616668587	0.426615578523022	0.0028164562162638	0.0023706400351975	0.670481897939759	0.848406998005025	0.678024909862597	2579.0561	2514.46843333333	0.499437554913555	0.561560443458979
							0	96251346	TMEM127	UTR3	-	Alu	no-conserve	FALSE	0.132333021297257	0.0427619998201313	0.0135467355082386	488.0	0.20713680692311	3.5639736656309e-05	0.0232801138211965	0.893828093082495	0.187547666462698	0.0001792866660911	0.174233686427421	0.0003027616668587	3.14388154425385	0.0174870772595761	0.0092052177701445	0.0021518367971983	0.0286857426681582	0.678024909862597	2579.0561	2514.46843333333	0.499437554913555	0.561560443458979
							0	96251355	TMEM127	UTR3	-	Alu	no-conserve	FALSE	0.141402340758422	0.0264469251860062	0.0074748966833707	488.0	0.23629858260464	1.54773656307138e-06	0.0019904782119097	0.992651602345102	0.187547666462698	0.0001792866660911	0.174233686427421	0.0003027616668587	1.8483855389143	0.006955591853097	0.0039557957844742	0.0672460272987552	0.260220802466606	0.678024909862597	2579.0561	2514.46843333333	0.499437554913555	0.561560443458979
							0	96251408	TMEM127	UTR3	-	Alu	no-conserve	FALSE	0.183177493788056	0.0017745127152978	0.0118401186757108	487.0	0.161384262067633	0.0019797985083618	-0.0001979958827911	0.999373596464739	0.187547666462698	0.0001792866660911	0.174233686427421	0.0003027616668587	3.36789528502059	0.014058003386449	0.0053535266809297	0.0010583785120662	0.0178569725885252	0.678024909862597	2579.0561	2514.46843333333	0.499437554913555	0.561560443458979
							0	96251468	TMEM127	UTR3	-	Alu	no-conserve	FALSE	0.191735916647795	0.0009111763923062	0.0231731194281165	488.0	0.148895715004107	0.0048346547218352	-0.0066199545010255	0.976619229971624	0.187547666462698	0.0001792866660911	0.174233686427421	0.0003027616668587	4.62498845999387	0.024823309758766	0.0119467573019274	1.14860740424877e-05	0.0007463710580725	0.678024909862597	2579.0561	2514.46843333333	0.499437554913555	0.561560443458979
							0	96251473	TMEM127	UTR3	-	Alu	chimp	FALSE	0.204592682191367	0.0003135399209025	0.005702574718856	488.0	0.211164386271619	2.3794523467211e-05	-0.0107548178545769	0.957784614938499	0.187547666462698	0.0001792866660911	0.174233686427421	0.0003027616668587	2.9090878517232	0.0069495084056785	0.0028518839456742	0.0045352772641875	0.0480090122525292	0.678024909862597	2579.0561	2514.46843333333	0.499437554913555	0.561560443458979
IFNAR1	chr21	33355941-33358744	33357353	33357368			0	33357790	IFNAR1	UTR3	+	Alu	both	FALSE	-0.124546505426744	0.0790759864318842	0.412614332868932	449.0	0.374736491571616	8.189011950495831e-15	-0.120375718788264	0.207784951026573	-0.0044280117408447	0.951066691265475	0.253619966457679	7.28952208623342e-08	5.00791096156536	0.444474204271476	0.314838132107192	3.0075985909354e-06	0.0002786762879582	-0.53443653535572	2055.53934210526	2098.92468947368	0.594564020352789	0.650120678154376
								33358744	IFNAR1	UTR3	+	Alu	rhesus	FALSE	0.160979327056424	0.0082669230653634	0.0114253743120753	488.0	0.157136832820284	0.002684539196922	-0.0373260518753258	0.802023864390992	-0.0044280117408447	0.951066691265475	0.253619966457679	7.28952208623342e-08	1.40167701796067	0.0128516139460269	0.0080291129500549	0.163778134116011	0.425993112536335	-0.53443653535572	2055.53934210526	2098.92468947368	0.594564020352789	0.650120678154376
								33355941	IFNAR1	UTR3	+	Alu	no-conserve	FALSE	0.165081414855845	0.0063567848567008	0.00803398720057	488.0	0.0344994237998758	0.618299157653252	0.0382945958095679	0.79439986681976	-0.0044280117408447	0.951066691265475	0.253619966457679	7.28952208623342e-08	-0.771981861129474	0.010065763140042	0.0124216098195575	0.441771404856998	0.698536782113765	-0.53443653535572	2055.53934210526	2098.92468947368	0.594564020352789	0.650120678154376
C21orf58	chr21	46301306-46321229	46302536	46302551			0	46301306	C21orf58; YBEY	UTR3	-	Alu	no-conserve	FALSE	0.261113182360451	0.0190698528473359	0.0228761692445742	153.0	0.169334970763302	0.0992867614120707	-0.0159177364688365	0.967575400649213	0.0115776971860756	0.868000625803309	0.0513412075111503	0.333257505404117	1.55677088607492	0.030236391694725	0.0097112040891945	0.14097540760782	0.392781690189733	-0.640762661269503	102.873787719298	116.801735087719	0.523069659612766	0.583484732940602
			46302731	46302744			0	46321229	C21orf58	intronic	-	Alu	no-conserve	FALSE	0.275088750277291	0.0819548199825295	0.078805757715407	90.0	0.271891019808178	0.0336874832583894	0.0446591176539377	0.915474239238908	0.0115776971860756	0.868000625803309	0.0513412075111503	0.333257505404117						-0.640762661269503	102.873787719298	116.801735087719	0.523069659612766	0.583484732940602
			46302772	46302785			0
			46302813	46302826			0
			46302854	46302867			0
			46302895	46302908			0
			46302977	46302990			0
IL17RA	chr22	17110243-17113432	17111289	17111302			0	17110243	IL17RA	UTR3	+	Alu	no-conserve	FALSE	0.153566920073329	0.0227791080386878	0.0428837460816313	429.0	0.136854361920426	0.0180992421891685	0.151453282159555	0.084578677120077	0.166710000596831	0.0009955473891632	0.315682449510464	1.04603500248583e-11	0.92581163586935	0.0400714987445261	0.0333447450909652	0.356796040071193	0.632171744879285	-5.91992539583718	364.713261403509	518.278985964912	3.86332873710476e-08	2.0885268471502e-07
							0	17110269	IL17RA	UTR3	+	Alu	no-conserve	FALSE	0.15232489774116	0.035493607736369	0.0288619000213356	388.0	0.191427747660164	0.0009338346434991	0.0704994859601278	0.600916715639265	0.166710000596831	0.0009955473891632	0.315682449510464	1.04603500248583e-11	1.45364820661338	0.0355057732687028	0.0252581870116247	0.149499967837438	0.404810907770155	-5.91992539583718	364.713261403509	518.278985964912	3.86332873710476e-08	2.0885268471502e-07
							0	17110289	IL17RA	UTR3	+	Alu	no-conserve	FALSE	0.180716637638337	0.0062422628597652	0.0106193612025818	408.0	0.0656258214803365	0.339135914129771	0.0849168256922958	0.478232563027657	0.166710000596831	0.0009955473891632	0.315682449510464	1.04603500248583e-11	-0.78628362079798	0.0118845363017673	0.0155070871910132	0.433511878720837	0.692142604534923	-5.91992539583718	364.713261403509	518.278985964912	3.86332873710476e-08	2.0885268471502e-07
							0	17110367	IL17RA	UTR3	+	Alu	no-conserve	FALSE	0.203175176040109	0.0013471094893738	0.0089536601323894	411.0	0.0575563106208189	0.411068700344704	0.0608377974041027	0.65851663582635	0.166710000596831	0.0009955473891632	0.315682449510464	1.04603500248583e-11	1.31788518894076	0.0100516124903193	0.0051035979398552	0.191614441368916	0.463501045211959	-5.91992539583718	364.713261403509	518.278985964912	3.86332873710476e-08	2.0885268471502e-07
							0	17110377	IL17RA	UTR3	+	Alu	no-conserve	FALSE	0.144315436602595	0.0371133929583948	0.0725762845742764	427.0	0.0468387184496353	0.509202417558234	0.115816832039448	0.248369533220029	0.166710000596831	0.0009955473891632	0.315682449510464	1.04603500248583e-11	-0.0174225196696953	0.0798781070275243	0.080088874355591	0.986134307060548	0.994950026290193	-5.91992539583718	364.713261403509	518.278985964912	3.86332873710476e-08	2.0885268471502e-07
							0	17110419	IL17RA	UTR3	+	Alu	rhesus	FALSE	0.152857283480624	0.0249989771491606	0.0057246736769613	423.0	-0.0079455022698694	0.927287140505548	0.0557574326122499	0.692801555218948	0.166710000596831	0.0009955473891632	0.315682449510464	1.04603500248583e-11	-0.916451794522435	0.0029416930945745	0.0051702260278479	0.361671381875963	0.636034008277094	-5.91992539583718	364.713261403509	518.278985964912	3.86332873710476e-08	2.0885268471502e-07
							0	17110706	IL17RA	UTR3	+	Alu	no-conserve	FALSE	0.183498824153192	0.0035406917824826	0.0103533714403435	436.0	0.130160508587213	0.0245008404778614	0.0668901577294808	0.598664739965717	0.166710000596831	0.0009955473891632	0.315682449510464	1.04603500248583e-11	0.704298305733091	0.016785830247742	0.0134364467480576	0.482817603102575	0.728961338902756	-5.91992539583718	364.713261403509	518.278985964912	3.86332873710476e-08	2.0885268471502e-07
							0	17110647	IL17RA	UTR3	+	Alu	no-conserve	FALSE	0.188329209000108	0.0036344208277284	0.0345128847033421	412.0	0.0967895353819196	0.126270284349187	0.105693186540179	0.326339671963594	0.166710000596831	0.0009955473891632	0.315682449510464	1.04603500248583e-11	-1.13510196681113	0.03137481604295	0.0403712159524284	0.258942418247766	0.540629413604297	-5.91992539583718	364.713261403509	518.278985964912	3.86332873710476e-08	2.0885268471502e-07
							0	17113329	IL17RA	UTR3	+	Alu	no-conserve	FALSE	0.292789967522027	0.0444752435129167	0.170911195495074	97.0	-0.070595345979329	0.657219693886603	-0.0373747812295673	0.92898884724414	0.166710000596831	0.0009955473891632	0.315682449510464	1.04603500248583e-11	1.34085681048558	0.212362637362637	0.131603823807771	0.217080800723815	0.495596390522134	-5.91992539583718	364.713261403509	518.278985964912	3.86332873710476e-08	2.0885268471502e-07
							0	17113432	IL17RA	UTR3	+	Alu	no-conserve	FALSE	0.212650379712889	0.0726374122518701	0.0399038609459655	158.0	0.387589613009892	5.26753611525136e-06	-0.0407577913168182	0.894297508924904	0.166710000596831	0.0009955473891632	0.315682449510464	1.04603500248583e-11	0.0266472601406009	0.0413354387547936	0.0407574874064374	0.97892002027328	0.991603357238159	-5.91992539583718	364.713261403509	518.278985964912	3.86332873710476e-08	2.0885268471502e-07
PEX26	chr22	18088511-18100179	18092405	18092424			0	18089953	PEX26	UTR3	+	Alu	no-conserve	FALSE	0.124982738478333	0.063351359313149	0.0239730784252145	482.0	0.180151779138346	0.0004763004509033	0.0756946531345635	0.498109362133662	0.110280756368797	0.0380472643638124	0.0647294300304343	0.21374947570938	-0.918696791086472	0.0206739855323828	0.0265207984104435	0.360412079178261	0.635133902118106	3.8054045761799	433.071833333333	349.392484210526	0.0003070932795816	0.0008031391052519
							0	18089843	PEX26	UTR3	+	Alu	no-conserve	FALSE	0.123934898859366	0.0825713657477109	0.0257024092730201	446.0	0.186658909679827	0.0004977336544275	-0.0034615111485787	0.988479805741465	0.110280756368797	0.0380472643638124	0.0647294300304343	0.21374947570938	0.148982276324193	0.0232271514201686	0.0221736798790989	0.881897301701565	0.950985592470643	3.8054045761799	433.071833333333	349.392484210526	0.0003070932795816	0.0008031391052519
							0	18089841	PEX26	UTR3	+	Alu	no-conserve	FALSE	0.131092252095239	0.0651457984307615	0.02757368432847	434.0	0.201295358646628	0.000182793182807	0.0596216098068158	0.655212581733075	0.110280756368797	0.0380472643638124	0.0647294300304343	0.21374947570938	0.520657389032574	0.0289376906283305	0.0246840011073966	0.603961447206703	0.808144348662526	3.8054045761799	433.071833333333	349.392484210526	0.0003070932795816	0.0008031391052519
							0	18088628	PEX26	UTR3	+	Alu	no-conserve	FALSE	0.131025125758426	0.0702612585156532	0.0220273355545182	423.0	0.259034544387736	8.27519102092345e-07	-0.0797086215915948	0.507378677184848	0.110280756368797	0.0380472643638124	0.0647294300304343	0.21374947570938	1.81109269211206	0.0246279139402416	0.0122321428571429	0.0741840597907619	0.276093023421664	3.8054045761799	433.071833333333	349.392484210526	0.0003070932795816	0.0008031391052519
							0	18088626	PEX26	UTR3	+	Alu	no-conserve	FALSE	0.137748276159593	0.05287481552619	0.0153221884259797	422.0	0.104274512832557	0.0902221034576912	-0.0097725614019423	0.966353432795882	0.110280756368797	0.0380472643638124	0.0647294300304343	0.21374947570938	2.82779913407674	0.0242863050790718	0.0054683742183742	0.0064782727850266	0.0610771230366354	3.8054045761799	433.071833333333	349.392484210526	0.0003070932795816	0.0008031391052519
							0	18088618	PEX26	UTR3	+	Alu	no-conserve	FALSE	0.161594039342812	0.019105831986412	0.0285425555407612	404.0	0.234670721122759	1.79565162722233e-05	-0.025317218194583	0.894508822522581	0.110280756368797	0.0380472643638124	0.0647294300304343	0.21374947570938	-0.62165807973841	0.0260167917293785	0.0317088198805684	0.535934572287086	0.765573458061982	3.8054045761799	433.071833333333	349.392484210526	0.0003070932795816	0.0008031391052519
							0	18088580	PEX26	UTR3	+	Alu	no-conserve	FALSE	0.211294098518287	0.0018887717454572	0.0114162177940703	361.0	0.0724468292712178	0.317697703972063	-0.0684677099758091	0.633869829491463	0.110280756368797	0.0380472643638124	0.0647294300304343	0.21374947570938	0.90954248131588	0.0079701548451548	0.0042860369079881	0.366381631724434	0.639388837512906	3.8054045761799	433.071833333333	349.392484210526	0.0003070932795816	0.0008031391052519
							0	18088569	PEX26	UTR3	+	Alu	no-conserve	FALSE	0.182412614434217	0.0073423428541967	0.0149287648183779	388.0	0.144607096267255	0.0174275785809429	-0.0315840996843557	0.864025229457436	0.110280756368797	0.0380472643638124	0.0647294300304343	0.21374947570938	-0.467717769840741	0.0152736348364735	0.0185052632685344	0.641382889594447	0.831101334966976	3.8054045761799	433.071833333333	349.392484210526	0.0003070932795816	0.0008031391052519
							0	18088532	PEX26	UTR3	+	Alu	chimp	FALSE	0.119358586721163	0.0906102240886511	0.0228020068280832	464.0	0.12855295459241	0.0215301781359177	-0.0931309341549884	0.373014342299776	0.110280756368797	0.0380472643638124	0.0647294300304343	0.21374947570938	0.713322616990838	0.0236370313334188	0.0192649829536589	0.477230089643207	0.72537008429552	3.8054045761799	433.071833333333	349.392484210526	0.0003070932795816	0.0008031391052519
							0	18088511	PEX26	UTR3	+	Alu	rhesus	FALSE	0.156512753885855	0.015528995503398	0.0680692208873875	452.0	0.160311237849396	0.0032944082162454	-0.0651949015289889	0.601761911081488	0.110280756368797	0.0380472643638124	0.0647294300304343	0.21374947570938	2.02693956118973	0.0668396041010188	0.0443961370508147	0.0453848070773041	0.206501560058767	3.8054045761799	433.071833333333	349.392484210526	0.0003070932795816	0.0008031391052519
							0	18097980	PEX26	exon; utr3	+	Alu	no-conserve	FALSE	0.373163083533401	0.0444614581697328	0.0580142923986394	59.0	-0.0038048000673993	0.987783923622289	-0.23742602813746	0.442100020921406	0.110280756368797	0.0380472643638124	0.0647294300304343	0.21374947570938						3.8054045761799	433.071833333333	349.392484210526	0.0003070932795816	0.0008031391052519
							0	18100179	PEX26	exon; utr3	+	Alu	no-conserve	FALSE	0.363490669358601	0.0231690654055328	0.170404570325662	74.0	0.105891255261566	0.545230241146798	0.126460594467354	0.718005416893344	0.110280756368797	0.0380472643638124	0.0647294300304343	0.21374947570938						3.8054045761799	433.071833333333	349.392484210526	0.0003070932795816	0.0008031391052519
PRODH	chr22	18923371-18926676	18923490	18923504			0	18923371	PRODH	intronic	-	no-repetitive	no-conserve	FALSE	0.279468142973074	0.0035505252968593	0.0165119193944011	185.0	0.0629631739023136	0.570075885764806	0.0156638854685885	0.963670685023682	-0.104805708761708	0.0501683370188099	0.0864041050414467	0.0887514145954701	1.92429489605211	0.035310329205678	0.0	0.083215993337546	0.293943679960756	-1.50921850277708	1324.07009122807	1746.60921578947	0.13489447401176	0.1862137465778
							0	18923951	PRODH	intronic	-	Alu	no-conserve	FALSE	0.31406392656862	0.0001670508542542	0.0065771153437673	217.0	-0.0201421506261805	0.863694445890512	0.0002037696328908	0.999609401150751	-0.104805708761708	0.0501683370188099	0.0864041050414467	0.0887514145954701	0.241141980004363	0.0053908355795148	0.00390625	0.81123079075908	0.920514081922177	-1.50921850277708	1324.07009122807	1746.60921578947	0.13489447401176	0.1862137465778
							0	18923991	PRODH	intronic	-	Alu	no-conserve	FALSE	0.259297484265097	0.0009256618592561	0.0165243406448285	263.0	-0.0035825863121235	0.974487289140525	0.0979846321797006	0.526235826328754	-0.104805708761708	0.0501683370188099	0.0864041050414467	0.0887514145954701	0.627771873410271	0.0166814489899514	0.0123925965371706	0.533703542038406	0.764569289727763	-1.50921850277708	1324.07009122807	1746.60921578947	0.13489447401176	0.1862137465778
							0	18924294	PRODH	intronic	-	Alu	no-conserve	FALSE	0.301012992669412	0.0001959044327194	0.0058957657255652	233.0	0.0403640033179811	0.696931282194091	-0.0604097920865178	0.770738321102145	-0.104805708761708	0.0501683370188099	0.0864041050414467	0.0887514145954701	-1.74810836943557	0.0	0.0104040404040404	0.0965861443864502	0.317746145123729	-1.50921850277708	1324.07009122807	1746.60921578947	0.13489447401176	0.1862137465778
							0	18924426	PRODH	intronic	-	Alu	no-conserve	FALSE	0.247839324478282	0.0030749012733311	0.0206733597127528	242.0	-0.0600846511735188	0.527661881685294	-0.0179218370857972	0.947845627061095	-0.104805708761708	0.0501683370188099	0.0864041050414467	0.0887514145954701	1.7322702011236	0.0162401463004612	0.0026969597907813	0.0993350982806045	0.323115883171591	-1.50921850277708	1324.07009122807	1746.60921578947	0.13489447401176	0.1862137465778
							0	18926676	PRODH	intronic	-	no-repetitive	no-conserve	FALSE	0.341774124266873	0.0397442011856413	0.0182388988468505	73.0	0.0859981998212733	0.637960470719974	-0.070565646154716	0.871822010378777	-0.104805708761708	0.0501683370188099	0.0864041050414467	0.0887514145954701						-1.50921850277708	1324.07009122807	1746.60921578947	0.13489447401176	0.1862137465778
							0	18924966	PRODH	intronic	-	no-repetitive	no-conserve	FALSE	0.285375252496381	0.0002358645735279	0.0082845966492072	255.0	0.124583288153152	0.120784993874718	0.0400897466881264	0.859873938775181	-0.104805708761708	0.0501683370188099	0.0864041050414467	0.0887514145954701	2.04473416350171	0.0118410477670971	0.0	0.055787898010336	0.232225247666153	-1.50921850277708	1324.07009122807	1746.60921578947	0.13489447401176	0.1862137465778
APOBEC3C	chr22	39018712-39020070	39018712	39019771			0	39019849	APOBEC3C	exon; utr3	+	Alu	no-conserve	FALSE	0.158339642305406	0.0102258998701093	0.0112275493528776	483.0	0.259197684767595	1.0912790822867e-07	0.0321114901587086	0.83981192858056	-0.0191776906601716	0.772554388107301	0.166049459330917	0.0005957406095231	-0.197050339848073	0.0099630454927012	0.0103868542775449	0.844145760740857	0.935339923348389	2.49556654933412	471.281949122807	386.231415789474	0.0146871244627295	0.0264855238657937
							0	39019857	APOBEC3C	exon; utr3	+	Alu	no-conserve	FALSE	0.142392581960787	0.0262741625819735	0.0200601329499909	482.0	0.302767321394269	2.4555175385587403e-10	-0.0485542885447214	0.721214688077653	-0.0191776906601716	0.772554388107301	0.166049459330917	0.0005957406095231	1.40187018638609	0.0228083102702378	0.0172545660009172	0.164435385321981	0.426887929640596	2.49556654933412	471.281949122807	386.231415789474	0.0146871244627295	0.0264855238657937
							0	39019869	APOBEC3C	exon; utr3	+	Alu	no-conserve	FALSE	0.117778053801768	0.087612265747045	0.0720076297185455	483.0	0.349673405944817	8.4239357026961e-14	-0.101980873562699	0.296297781931215	-0.0191776906601716	0.772554388107301	0.166049459330917	0.0005957406095231	2.49439690808365	0.0806730423153412	0.0584140729513097	0.0145574946901708	0.104054892403242	2.49556654933412	471.281949122807	386.231415789474	0.0146871244627295	0.0264855238657937
							0	39019870	APOBEC3C	exon; utr3	+	Alu	no-conserve	FALSE	0.191811862916562	0.0009723422905381	0.0157379731941436	483.0	0.198340992487186	9.25957471015894e-05	-0.0196534757606509	0.913418163635859	-0.0191776906601716	0.772554388107301	0.166049459330917	0.0005957406095231	0.960825194030495	0.0168399035084646	0.0142831548322861	0.338816837687075	0.618243409051123	2.49556654933412	471.281949122807	386.231415789474	0.0146871244627295	0.0264855238657937
							0	39019880	APOBEC3C	exon; utr3	+	Alu	no-conserve	FALSE	0.144257530493515	0.0236615514681432	0.014827412600643	482.0	0.0783689341338413	0.192559823732583	-0.0018212785708841	0.993539178225316	-0.0191776906601716	0.772554388107301	0.166049459330917	0.0005957406095231	1.50446881819502	0.0141718198238258	0.0095138497528091	0.136166480075708	0.384992832770091	2.49556654933412	471.281949122807	386.231415789474	0.0146871244627295	0.0264855238657937
							0	39019981	APOBEC3C	exon; utr3	+	Alu	no-conserve	FALSE	0.146194893273635	0.020885396538462	0.0027269256128098	484.0	0.133249484164343	0.01396608769299	-0.0206560192723048	0.908477659694347	-0.0191776906601716	0.772554388107301	0.166049459330917	0.0005957406095231	-1.30058009559498	0.0019463413205205	0.0033531204351619	0.196777813792254	0.470551404155473	2.49556654933412	471.281949122807	386.231415789474	0.0146871244627295	0.0264855238657937
							0	39020005	APOBEC3C	exon; utr3	+	Alu	no-conserve	FALSE	0.164374123579592	0.0072042465073351	0.0133140925740233	481.0	0.102175266848312	0.073822190178709	0.0813579966354902	0.452294914607785	-0.0191776906601716	0.772554388107301	0.166049459330917	0.0005957406095231	-4.62517899030188	0.0109709269065791	0.0267375893836064	1.21316397999383e-05	0.0007683627815062	2.49556654933412	471.281949122807	386.231415789474	0.0146871244627295	0.0264855238657937
							0	39020058	APOBEC3C	exon; utr3	+	Alu	no-conserve	FALSE	0.17086150038499	0.0046547082392574	0.0309240104283792	482.0	0.229236265358797	4.01723545629141e-06	-0.0091388479218922	0.966353432795882	-0.0191776906601716	0.772554388107301	0.166049459330917	0.0005957406095231	2.04768099747197	0.0407898018679817	0.0272796871821264	0.0437865799637721	0.202077927300907	2.49556654933412	471.281949122807	386.231415789474	0.0146871244627295	0.0264855238657937
							0	39020067	APOBEC3C	exon; utr3	+	Alu	no-conserve	FALSE	0.183399813095657	0.0018635609772041	0.0039820248115611	482.0	0.115536366663915	0.0383446186093748	0.0794251101330251	0.467931100935319	-0.0191776906601716	0.772554388107301	0.166049459330917	0.0005957406095231	-1.28182166494821	0.0042088057577779	0.0063719791132178	0.202662900499846	0.477235145427108	2.49556654933412	471.281949122807	386.231415789474	0.0146871244627295	0.0264855238657937
							0	39018933	APOBEC3C	downstream	+	Alu	no-conserve	FALSE	0.163711169769921	0.0072721504156686	0.0065565200435647	484.0	0.102760055294231	0.070869372900605	0.0590994993361223	0.633869829491463	-0.0191776906601716	0.772554388107301	0.166049459330917	0.0005957406095231	1.06211290257428	0.0064469655223269	0.0048918420101954	0.290548424751596	0.573394563405773	2.49556654933412	471.281949122807	386.231415789474	0.0146871244627295	0.0264855238657937
							0	39018817	APOBEC3C	UTR3	+	Alu	no-conserve	FALSE	0.201220839615736	0.0005427711678094	0.0251555926120588	473.0	0.218833585294218	1.525032336912e-05	0.0234600685877973	0.894261215984552	-0.0191776906601716	0.772554388107301	0.166049459330917	0.0005957406095231	-0.147103805143441	0.0283106279819781	0.029019723839099	0.883317073409021	0.951519239154446	2.49556654933412	471.281949122807	386.231415789474	0.0146871244627295	0.0264855238657937
							0	39018767	APOBEC3C	UTR3	+	Alu	chimp	FALSE	0.124017861760403	0.0667608322399005	0.188464143171373	481.0	0.435166859353293	1.19411050417384e-21	-0.0839945127119534	0.42955653113594	-0.0191776906601716	0.772554388107301	0.166049459330917	0.0005957406095231	0.931930475272287	0.207213948332955	0.19387901065969	0.353880029975775	0.630086433973541	2.49556654933412	471.281949122807	386.231415789474	0.0146871244627295	0.0264855238657937
							0	39018712	APOBEC3C	UTR3	+	Alu	no-conserve	FALSE	0.178689518380717	0.0027315331271619	0.0028920262069323	479.0	0.162297169204763	0.0020431775497389	0.0550724280595587	0.668965101115543	-0.0191776906601716	0.772554388107301	0.166049459330917	0.0005957406095231	1.16592897273049	0.003989104850184	0.0023623182631854	0.246384784123368	0.528525730915871	2.49556654933412	471.281949122807	386.231415789474	0.0146871244627295	0.0264855238657937
							0	39019869	APOBEC3C	exon; utr3	+	Alu	no-conserve	FALSE	0.145728168860631	0.021642955698931	0.0720076297185455	483.0	0.349673405944817	8.4239357026961e-14	-0.101980873562699	0.296297781931215	0.057462856557532	0.324757770041717	0.0674056702258314	0.193559170079355	2.49439690808365	0.0806730423153412	0.0584140729513097	0.0145574946901708	0.104054892403242	3.81867600498433	138.589078947368	90.6724385964912	0.0002702243862308	0.000716294382289
							0	39019870	APOBEC3C	exon; utr3	+	Alu	no-conserve	FALSE	0.135880010069103	0.0368555321244466	0.0157379731941436	483.0	0.198340992487186	9.25957471015894e-05	-0.0196534757606509	0.913418163635859	0.057462856557532	0.324757770041717	0.0674056702258314	0.193559170079355	0.960825194030495	0.0168399035084646	0.0142831548322861	0.338816837687075	0.618243409051123	3.81867600498433	138.589078947368	90.6724385964912	0.0002702243862308	0.000716294382289
							0	39019880	APOBEC3C	exon; utr3	+	Alu	no-conserve	FALSE	0.152856674229351	0.0144329473811926	0.014827412600643	482.0	0.0783689341338413	0.192559823732583	-0.0018212785708841	0.993539178225316	0.057462856557532	0.324757770041717	0.0674056702258314	0.193559170079355	1.50446881819502	0.0141718198238258	0.0095138497528091	0.136166480075708	0.384992832770091	3.81867600498433	138.589078947368	90.6724385964912	0.0002702243862308	0.000716294382289
							0	39019979	APOBEC3C	exon; utr3	+	Alu	no-conserve	FALSE	0.131277357991881	0.0459045233648207	0.0174452733593646	485.0	0.300811183202903	2.88705784140854e-10	-0.0037209544366844	0.986824551948028	0.057462856557532	0.324757770041717	0.0674056702258314	0.193559170079355	0.214039018790618	0.0198851530718895	0.0191727965412571	0.830911153786106	0.930116102308538	3.81867600498433	138.589078947368	90.6724385964912	0.0002702243862308	0.000716294382289
							0	39020005	APOBEC3C	exon; utr3	+	Alu	no-conserve	FALSE	0.191948481117785	0.0009926099519836	0.0133140925740233	481.0	0.102175266848312	0.073822190178709	0.0813579966354902	0.452294914607785	0.057462856557532	0.324757770041717	0.0674056702258314	0.193559170079355	-4.62517899030188	0.0109709269065791	0.0267375893836064	1.21316397999383e-05	0.0007683627815062	3.81867600498433	138.589078947368	90.6724385964912	0.0002702243862308	0.000716294382289
							0	39020058	APOBEC3C	exon; utr3	+	Alu	no-conserve	FALSE	0.205466406164811	0.0003237707310618	0.0309240104283792	482.0	0.229236265358797	4.01723545629141e-06	-0.0091388479218922	0.966353432795882	0.057462856557532	0.324757770041717	0.0674056702258314	0.193559170079355	2.04768099747197	0.0407898018679817	0.0272796871821264	0.0437865799637721	0.202077927300907	3.81867600498433	138.589078947368	90.6724385964912	0.0002702243862308	0.000716294382289
							0	39020067	APOBEC3C	exon; utr3	+	Alu	no-conserve	FALSE	0.155748544649618	0.012170994000365	0.0039820248115611	482.0	0.115536366663915	0.0383446186093748	0.0794251101330251	0.467931100935319	0.057462856557532	0.324757770041717	0.0674056702258314	0.193559170079355	-1.28182166494821	0.0042088057577779	0.0063719791132178	0.202662900499846	0.477235145427108	3.81867600498433	138.589078947368	90.6724385964912	0.0002702243862308	0.000716294382289
							0	39020070	APOBEC3C	exon; utr3	+	Alu	no-conserve	FALSE	0.125319467222594	0.0622008370952733	0.0618110129906665	482.0	0.389136707987577	3.9161792026481e-17	-0.0057448708541356	0.980114986718812	0.057462856557532	0.324757770041717	0.0674056702258314	0.193559170079355	0.33296367285692	0.0687764446984459	0.0661167998307228	0.739919271256764	0.882989676984088	3.81867600498433	138.589078947368	90.6724385964912	0.0002702243862308	0.000716294382289
FAM118A	chr22	45330229-45341065	45330824	45330839			0	45330229	FAM118A	intronic	+	Alu	no-conserve	FALSE	0.277940476272662	0.0443098913693395	0.0883368611741192	108.0	0.291499136927899	0.0098552505175429	-0.117205908875217	0.667036565424617	-0.0502147675584189	0.398314182135242	0.260662115450835	2.61505247055755e-08						1.4181804522112	292.151226315789	259.586121052632	0.158923818570578	0.214161016683797
			45332341	45332357			0	45340863	FAM118A	UTR3	+	Alu	chimp	FALSE	0.21890427741228	0.0005587825487459	0.0444326430855202	397.0	0.0553110970668717	0.441997501482381	0.0873360800165248	0.469010267557956	-0.0502147675584189	0.398314182135242	0.260662115450835	2.61505247055755e-08	-1.27791887281122	0.0436233202584044	0.0611858863371937	0.204974422986513	0.480257328687904	1.4181804522112	292.151226315789	259.586121052632	0.158923818570578	0.214161016683797
			45335217	45335233	45335218	45335233	0	45340882	FAM118A	UTR3	+	Alu	both	FALSE	0.194041935850569	0.0027891275492047	0.0538955955680468	404.0	0.0191191741577136	0.818995734377586	0.0165061762182021	0.938016801023211	-0.0502147675584189	0.398314182135242	0.260662115450835	2.61505247055755e-08	0.407796647580823	0.0500533081267431	0.0456791452754198	0.684503467669752	0.856513779714639	1.4181804522112	292.151226315789	259.586121052632	0.158923818570578	0.214161016683797
			45335874	45335891			0	45340902	FAM118A	UTR3	+	Alu	no-conserve	FALSE	0.161533438072765	0.022182648753109	0.0776683334933809	390.0	0.0527402918463573	0.472190492798762	0.0298203123128098	0.873151588616458	-0.0502147675584189	0.398314182135242	0.260662115450835	2.61505247055755e-08	0.801765183696871	0.100285668738776	0.0864107926717296	0.425442741071477	0.686456870348641	1.4181804522112	292.151226315789	259.586121052632	0.158923818570578	0.214161016683797
							0	45340942	FAM118A	UTR3	+	Alu	no-conserve	FALSE	0.152693330153932	0.0384875694856622	0.0160620963066934	377.0	-0.001873619139625	0.984530345577588	0.0368409338546998	0.83710701954042	-0.0502147675584189	0.398314182135242	0.260662115450835	2.61505247055755e-08	-0.884229647910962	0.013098800534698	0.0194101244101244	0.379822894118667	0.650240539178461	1.4181804522112	292.151226315789	259.586121052632	0.158923818570578	0.214161016683797
							0	45340968	FAM118A	UTR3	+	Alu	chimp	FALSE	0.151281262610024	0.0521982907052471	0.0381282442994645	351.0	-0.0226540274430648	0.79783275246642	0.0222486010400702	0.916107805407675	-0.0502147675584189	0.398314182135242	0.260662115450835	2.61505247055755e-08	-1.08580549888934	0.0305728982420253	0.0453624179024637	0.283114522915094	0.565946270637505	1.4181804522112	292.151226315789	259.586121052632	0.158923818570578	0.214161016683797
							0	45340969	FAM118A	UTR3	+	Alu	no-conserve	FALSE	0.170404244544048	0.0198289852309916	0.0168304466530325	360.0	-0.0532480903149275	0.488337069353855	0.013335676341991	0.95338999315018	-0.0502147675584189	0.398314182135242	0.260662115450835	2.61505247055755e-08	-1.29698792429845	0.0067914651208718	0.0154160121398832	0.202422332494357	0.477032800362123	1.4181804522112	292.151226315789	259.586121052632	0.158923818570578	0.214161016683797
							0	45340986	FAM118A	UTR3	+	Alu	chimp	FALSE	0.153802063519236	0.0578700676482692	0.177920792444304	328.0	0.0036337159697845	0.97138782312198	-0.0873610771268635	0.528528472745976	-0.0502147675584189	0.398314182135242	0.260662115450835	2.61505247055755e-08	-0.488797219392766	0.173751248751249	0.188528692109255	0.627233920326872	0.822063630582949	1.4181804522112	292.151226315789	259.586121052632	0.158923818570578	0.214161016683797
							0	45341000	FAM118A	UTR3	+	Alu	chimp	FALSE	0.144525275841497	0.0879366686828576	0.0197708123695693	320.0	-0.0734259026163507	0.344475841159233	0.218048140740974	0.0165844121092481	-0.0502147675584189	0.398314182135242	0.260662115450835	2.61505247055755e-08	-2.72193899992942	0.0153337081783285	0.0433198206787427	0.0098276684944031	0.0806330789479305	1.4181804522112	292.151226315789	259.586121052632	0.158923818570578	0.214161016683797
							0	45341012	FAM118A	UTR3	+	Alu	chimp	FALSE	0.14029044399862	0.0930068327119411	0.0100550838926819	332.0	-0.0235894056730086	0.79497286580307	0.242745099900848	0.003071564069702	-0.0502147675584189	0.398314182135242	0.260662115450835	2.61505247055755e-08	-1.42351750938612	0.0111474546958418	0.0237901992426879	0.161717224844152	0.423307420616121	1.4181804522112	292.151226315789	259.586121052632	0.158923818570578	0.214161016683797
							0	45341025	FAM118A	UTR3	+	Alu	no-conserve	FALSE	0.162686395447088	0.0213971946370979	0.005642751679773	388.0	0.0022751722687009	0.98071118667992	-0.0023839291343069	0.992127134087648	-0.0502147675584189	0.398314182135242	0.260662115450835	2.61505247055755e-08	-1.46168338557629	0.0039417896560753	0.0126324568288854	0.1519485803308	0.408979712458555	1.4181804522112	292.151226315789	259.586121052632	0.158923818570578	0.214161016683797
							0	45341064	FAM118A	UTR3	+	Alu	no-conserve	FALSE	0.131847910371839	0.0680079896936407	0.0110905651412643	423.0	0.0235716526699279	0.765769388341351	0.0861085815660767	0.457767428823642	-0.0502147675584189	0.398314182135242	0.260662115450835	2.61505247055755e-08	0.19069260937837	0.0119193151093897	0.0109504845061568	0.849241168626633	0.937387643331869	1.4181804522112	292.151226315789	259.586121052632	0.158923818570578	0.214161016683797
							0	45341065	FAM118A	UTR3	+	Alu	no-conserve	FALSE	0.250062699611432	2.15251340316308e-05	0.0114911628787905	422.0	0.0090736449915429	0.916856595108344	0.086494613982273	0.455492162189006	-0.0502147675584189	0.398314182135242	0.260662115450835	2.61505247055755e-08	1.60538869997967	0.0103482652658259	0.0036730906125084	0.113053716596909	0.34770880298697	1.4181804522112	292.151226315789	259.586121052632	0.158923818570578	0.214161016683797
TFDP2	chr3	141945167-141949936	141949595	141949610			0	141949905	TFDP2	UTR3	-	Alu	both	FALSE	0.15756545723957	0.0965062367934898	0.0821632597344869	259.0	0.0937688600533036	0.265698952105033	-0.0132333185564408	0.963670685023682	0.272314203279019	1.6888647259512e-08	-0.205869038736403	1.60402891975448e-05	1.31073337126958	0.0898136873759975	0.0667574674543984	0.194925392375053	0.467998656789144	5.2154239219912	311.18111754386	180.179501754386	2.35478999512026e-06	9.19421240738891e-06
							0	141949936	TFDP2	UTR3	-	Alu	chimp	FALSE	0.169357029474485	0.09765703777953	0.0986707499811367	223.0	0.309617776940211	2.29643204187619e-05	-0.0730413100972581	0.713812076135793	0.272314203279019	1.6888647259512e-08	-0.205869038736403	1.60402891975448e-05	-0.0420792428108334	0.0818165496794293	0.0827378366574423	0.966591033769444	0.986538023553154	5.2154239219912	311.18111754386	180.179501754386	2.35478999512026e-06	9.19421240738891e-06
							0	141948940	TFDP2	UTR3	-	Alu	no-conserve	FALSE	0.25339476659989	0.0311113508781484	0.0150546296876716	144.0	0.0961480012208176	0.419527498092431	-0.111536730663691	0.621591710521792	0.272314203279019	1.6888647259512e-08	-0.205869038736403	1.60402891975448e-05	-1.71788806283408	0.0	0.0124007936507937	0.0992530097352411	0.323069999486249	5.2154239219912	311.18111754386	180.179501754386	2.35478999512026e-06	9.19421240738891e-06
							0	141948497	TFDP2	UTR3	-	Alu	no-conserve	FALSE	0.27139605682198	0.0807544405901046	0.118026643299294	93.0	0.355357053376151	0.0025876436688542	-0.175369843290024	0.490763068914027	0.272314203279019	1.6888647259512e-08	-0.205869038736403	1.60402891975448e-05	-1.48341216205227	0.0865674286726919	0.135630946593514	0.161997206254608	0.423577680599001	5.2154239219912	311.18111754386	180.179501754386	2.35478999512026e-06	9.19421240738891e-06
							0	141948376	TFDP2	UTR3	-	Alu	both	FALSE	0.260814439410048	0.0181574025900388	0.235994422847703	155.0	0.130786884559431	0.224100337517539	-0.138464014226882	0.476380415702068	0.272314203279019	1.6888647259512e-08	-0.205869038736403	1.60402891975448e-05	0.141923718557592	0.192200210630517	0.185091562809141	0.888141100017864	0.953778714492445	5.2154239219912	311.18111754386	180.179501754386	2.35478999512026e-06	9.19421240738891e-06
							0	141947019	TFDP2	UTR3	-	Alu	no-conserve	FALSE	0.163128195963944	0.0776372063714044	0.0451092369123181	263.0	0.382771319246981	2.4978244140130402e-09	-0.0848188410119255	0.605748165887138	0.272314203279019	1.6888647259512e-08	-0.205869038736403	1.60402891975448e-05	0.987183621636799	0.0678279781220958	0.0452603341041191	0.331863335820524	0.612174126093902	5.2154239219912	311.18111754386	180.179501754386	2.35478999512026e-06	9.19421240738891e-06
							0	141946848	TFDP2	UTR3	-	Alu	both	FALSE	0.225557756193068	0.0480199090112653	0.0896365314973113	161.0	0.229719688673631	0.0141766427094309	-0.138980798634251	0.461667552840853	0.272314203279019	1.6888647259512e-08	-0.205869038736403	1.60402891975448e-05	1.72043008591485	0.0957422671585796	0.0499744267366353	0.110986040888696	0.343877574567132	5.2154239219912	311.18111754386	180.179501754386	2.35478999512026e-06	9.19421240738891e-06
							0	141946786	TFDP2	UTR3	-	Alu	both	FALSE	0.260010484647023	0.0047133093575899	0.178695701919053	205.0	0.419741649046319	6.6366724521467404e-09	-0.34239471056322	0.0004274208072659	0.272314203279019	1.6888647259512e-08	-0.205869038736403	1.60402891975448e-05	0.47668288123876	0.170443445443446	0.152466139124034	0.637071044034919	0.828051686927839	5.2154239219912	311.18111754386	180.179501754386	2.35478999512026e-06	9.19421240738891e-06
							0	141946209	TFDP2	UTR3	-	Non-Alu-repetitive	chimp	FALSE	0.176497294453269	0.0166933152205871	0.033898141008737	349.0	0.206257676924753	0.0006804548359087	-0.0178608980976537	0.93720470237428	0.272314203279019	1.6888647259512e-08	-0.205869038736403	1.60402891975448e-05	1.87160551951651	0.0249225305810984	0.0100525930449204	0.0675454893045354	0.260774580042626	5.2154239219912	311.18111754386	180.179501754386	2.35478999512026e-06	9.19421240738891e-06
							0	141945418	TFDP2	UTR3	-	Alu	chimp	FALSE	0.213761313456433	0.0005870013067671	0.0820319705978015	414.0	0.373807586666035	1.19772931145644e-13	-0.0825442703776735	0.491621329897464	0.272314203279019	1.6888647259512e-08	-0.205869038736403	1.60402891975448e-05	3.0363878663675	0.0933111270328687	0.046188680732683	0.0035293145544851	0.0405331110329752	5.2154239219912	311.18111754386	180.179501754386	2.35478999512026e-06	9.19421240738891e-06
							0	141945167	TFDP2	UTR3	-	Alu	no-conserve	FALSE	0.168132469242374	0.0928789851272839	0.0302049300901188	231.0	0.324579990532486	4.97285688054741e-06	-0.104865180186027	0.524602969059625	0.272314203279019	1.6888647259512e-08	-0.205869038736403	1.60402891975448e-05	1.70550131250699	0.0331870974553902	0.0117923334835099	0.103737478615623	0.331203110232863	5.2154239219912	311.18111754386	180.179501754386	2.35478999512026e-06	9.19421240738891e-06
TMEM156	chr4	38966934-39032694	39002572	39002591			0	39032694	TMEM156	upstream	-	Alu	no-conserve	FALSE	0.348602720188462	0.0310709077177127	0.139575472641333	75.0	0.0636351884262512	0.73490075047875	-0.10028141103711	0.791008465680904	-0.0140403998892248	0.83830837121104	0.09249859724041	0.067009716367878						5.08763930405535	118.239710526316	20.2574175438596	3.90774127267263e-06	1.47150189240539e-05
							0	38967095	TMEM156	UTR3	-	Alu	no-conserve	FALSE	0.241326136153667	0.0093122696598781	0.0360740343795697	210.0	0.0940328232980719	0.324594111352705	-0.0422582538246116	0.867229481842951	-0.0140403998892248	0.83830837121104	0.09249859724041	0.067009716367878						5.08763930405535	118.239710526316	20.2574175438596	3.90774127267263e-06	1.47150189240539e-05
							0	38967073	TMEM156	UTR3	-	Alu	no-conserve	FALSE	0.232931741753729	0.0046745162544464	0.0095310948817867	257.0	0.160413237412394	0.0350834700854087	-0.112663185273929	0.445592571208625	-0.0140403998892248	0.83830837121104	0.09249859724041	0.067009716367878						5.08763930405535	118.239710526316	20.2574175438596	3.90774127267263e-06	1.47150189240539e-05
							0	38967029	TMEM156	UTR3	-	Alu	no-conserve	FALSE	0.208233695198003	0.0135213342389078	0.0052081079027816	262.0	0.0077068051852322	0.945166311120177	-0.111930126548456	0.442929148395845	-0.0140403998892248	0.83830837121104	0.09249859724041	0.067009716367878						5.08763930405535	118.239710526316	20.2574175438596	3.90774127267263e-06	1.47150189240539e-05
							0	38967003	TMEM156	UTR3	-	Alu	no-conserve	FALSE	0.228560114231528	0.0129341085251158	0.0066100733148867	219.0	0.111298967604502	0.216915336140251	-0.130082807035883	0.399226754616236	-0.0140403998892248	0.83830837121104	0.09249859724041	0.067009716367878						5.08763930405535	118.239710526316	20.2574175438596	3.90774127267263e-06	1.47150189240539e-05
							0	38966966	TMEM156	UTR3	-	Alu	no-conserve	FALSE	0.208725492242143	0.0364974395832587	0.0175989722837757	204.0	0.0616339391575154	0.557343280412182	-0.0371119083729627	0.889947103107983	-0.0140403998892248	0.83830837121104	0.09249859724041	0.067009716367878						5.08763930405535	118.239710526316	20.2574175438596	3.90774127267263e-06	1.47150189240539e-05
							0	38966934	TMEM156	UTR3	-	Alu	no-conserve	FALSE	0.296388390885169	0.0006277768565912	0.0113975972664354	210.0	0.115201932465734	0.20975224334719	0.0100269705340327	0.976820155928538	-0.0140403998892248	0.83830837121104	0.09249859724041	0.067009716367878						5.08763930405535	118.239710526316	20.2574175438596	3.90774127267263e-06	1.47150189240539e-05
HOPX	chr4	56648510-56662576	56655831	56655858			0	56662576	HOPX	intronic	-	Alu	no-conserve	FALSE	0.335905307522406	0.0281743002145985	0.0270575927525451	83.0	0.0605238025570787	0.734340522379723	-0.174720108430657	0.528455040441398	-0.141385569202359	0.0061546005410085	-0.0187748812997949	0.742007572909188	0.111293320484214	0.0227591036414566	0.0202020202020202	0.913222682955977	0.964243913571717	-2.36875720912885	5841.34919824561	8737.18747894737	0.0198371407493596	0.034691467810227
							0	56648510	HOPX	UTR3	-	no-repetitive	no-conserve	FALSE	0.410774829143469	2.38319124481562e-17	0.0003100978615358	488.0	0.0383781422112995	0.573017086193937	-0.0877341532718194	0.393924138559793	-0.141385569202359	0.0061546005410085	-0.0187748812997949	0.742007572909188	-0.9757399998683	0.0002556935876455	0.0003568399776399	0.331305048386177	0.611742979653335	-2.36875720912885	5841.34919824561	8737.18747894737	0.0198371407493596	0.034691467810227
ST8SIA4	chr5	100852260-100864466	100856556	100856571			0	100852260	ST8SIA4	intronic	-	Alu	no-conserve	FALSE	0.485031111227758	0.0498097659924402	0.212071626682519	33.0	0.162234544100319	0.543134946335369	-0.221943546413529	0.65452335191706	0.0051177750136765	0.943646248975277	0.0905863628018515	0.0731780614935107						2.7920119513957	830.677050877193	582.143863157895	0.0068471457999914	0.0134172511467641
							0	100864466	ST8SIA4	intronic	-	Alu	no-conserve	FALSE	0.370544269842412	0.0232893613935307	0.0910052237425516	71.0	-0.0174564489085327	0.935585882166728	-0.044298085402298	0.928166472068979	0.0051177750136765	0.943646248975277	0.0905863628018515	0.0731780614935107						2.7920119513957	830.677050877193	582.143863157895	0.0068471457999914	0.0134172511467641
POLR2J4	chr7	43962707-43990930	43968398	43968434			0	43962707	POLR2J4	intronic	-	Alu	no-conserve	FALSE	0.389213641093165	0.069556624767482	0.0686830460890141	47.0	-0.0762868774289634	0.752297805829343	0.276163515166362	0.414692619966835	-0.1240010565356	0.0180403091430141	0.0129238714058222	0.824519431697193						1.44610741946404	212.599463157895	197.931861403509	0.151160497021612	0.205228135407897
			43972894	43972911			0	43984748	POLR2J4	intronic	-	Alu	no-conserve	FALSE	0.180405969311621	0.0042185824160472	0.0173615862066697	439.0	-0.0152300059051036	0.852544509359226	0.0244155617592814	0.894218335415634	-0.1240010565356	0.0180403091430141	0.0129238714058222	0.824519431697193	0.658390964470255	0.0163184470602103	0.0126042846042846	0.511973466994828	0.750340000617492	1.44610741946404	212.599463157895	197.931861403509	0.151160497021612	0.205228135407897
			43972945	43972969			0	43984617	POLR2J4	intronic	-	Alu	no-conserve	FALSE	0.140353293060105	0.045174297759801	0.0222387465848092	426.0	0.0831539515543771	0.194033761429991	0.0854324243789385	0.460396704286796	-0.1240010565356	0.0180403091430141	0.0129238714058222	0.824519431697193	-1.45135093611813	0.0166065140247959	0.0274440414511239	0.150682482671962	0.406692332310975	1.44610741946404	212.599463157895	197.931861403509	0.151160497021612	0.205228135407897
			43972977	43973018			0	43990930	POLR2J4	intronic	-	Alu	no-conserve	FALSE	0.180886848499626	0.0289793323727277	0.0315130728483105	290.0	0.158258515408747	0.0258693484537125	0.016778738701274	0.946795534253247	-0.1240010565356	0.0180403091430141	0.0129238714058222	0.824519431697193	2.07412331653948	0.0438380822076474	0.009090909090909	0.0488812914613242	0.215107776452714	1.44610741946404	212.599463157895	197.931861403509	0.151160497021612	0.205228135407897
			43973031	43973057			0
			43987633	43987652			0
IGFBP3	chr7	45913082-45914923	45913433	45913448			0	45914923	IGFBP3	Nonsynonymous	-	no-repetitive	no-conserve	FALSE	0.377988684824277	1.5932095527803702e-14	0.0004240521027573	487.0	0.0709691232702066	0.244465190754128	0.117862089900884	0.195255055451598	0.0002162221995972	0.997979940628274	0.0540333494346936	0.307039039680951	0.872710220939372	0.0006082701750476	0.0003614504068314	0.384842501930883	0.65421046152135	5.71045392465469	7818.97820701754	1714.21673859649	3.66033498577586e-07	1.66534783752842e-06
			45913549	45913564			0	45913766	IGFBP3	UTR3	-	no-repetitive	no-conserve	FALSE	0.382144977277154	6.8165404474065504e-15	0.0004201862190002	487.0	0.0100811506490861	0.899140049409217	0.0044511095611333	0.98400480748851	0.0002162221995972	0.997979940628274	0.0540333494346936	0.307039039680951	-0.891384702015147	0.0002964984994924	0.0006254938960273	0.376060520868016	0.646900807757204	5.71045392465469	7818.97820701754	1714.21673859649	3.66033498577586e-07	1.66534783752842e-06
							0	45913082	IGFBP3	UTR3	-	no-repetitive	no-conserve	FALSE	0.330738706061937	6.571518337470249e-11	0.0006850950479627	487.0	0.0357628543224698	0.604385784075508	0.0155572471902987	0.934868322333293	0.0002162221995972	0.997979940628274	0.0540333494346936	0.307039039680951	0.789985247165875	0.0009976691482887	0.0007379703564969	0.431369793143661	0.690480934609823	5.71045392465469	7818.97820701754	1714.21673859649	3.66033498577586e-07	1.66534783752842e-06
RABGEF1	chr7	66671319-66716588	66673686	66673701			0	66671319	RABGEF1	intron	+	Alu	no-conserve	FALSE	0.460067637705862	0.0176275188573167	0.0456323313244108	48.0	0.0496772218717542	0.843847186366507	-0.113618200518567	0.820102162832779	-0.14902469744897	0.0036486839767078	-0.0600920111163406	0.251272710316579						-2.6537048403032	832.419294736842	918.938787719298	0.0092031590969243	0.0175032373231682
			66682069	66682106			0	66716588	RABGEF1	intron	+	Alu	no-conserve	FALSE	-0.233218520926592	0.0982148479128203	0.0248496858378106	117.0	-0.146921719935982	0.238414181636177	0.0319317046991512	0.93497091604951	-0.14902469744897	0.0036486839767078	-0.0600920111163406	0.251272710316579						-2.6537048403032	832.419294736842	918.938787719298	0.0092031590969243	0.0175032373231682
			66682206	66682225			0
			66682240	66682259			0
			66682341	66682355			0
			66683007	66683021			0
			66698231	66698246			0
CLN8	chr8	1781198-1784174	1782900	1782922			0	1782334	CLN8	UTR3	+	Alu	both	FALSE	-0.138727851370581	0.0849380021188275	0.148298779489284	352.0	0.159527487200892	0.0116522499959708	-0.111097306819497	0.347538491157745	-0.10123050463618	0.0598851286156391	0.16839599681222	0.0004924820416497	2.6310618242147	0.141002591620614	0.0792294482211911	0.0114118926716086	0.0891018023132282	-8.77593194036886	374.95879122807	634.122484210526	3.2200803328902104e-14	6.39039870649847e-13
			1783253	1783274			0	1784174	CLN8	UTR3	+	Alu	rhesus	FALSE	0.212908743016425	0.0534922270855724	0.0224712613481065	175.0	-0.0020209275033243	0.988589913137614	-0.0503110538353835	0.853477191621786	-0.10123050463618	0.0598851286156391	0.16839599681222	0.0004924820416497	-0.297926916688575	0.0181818181818182	0.0223932561103614	0.769275930376954	0.898930859283272	-8.77593194036886	374.95879122807	634.122484210526	3.2200803328902104e-14	6.39039870649847e-13
							0	1781198	CLN8	UTR3	+	Alu	chimp	FALSE	0.178263394393677	0.0304102465120608	0.0366465858832003	295.0	0.0148013354111449	0.884403842988656	-0.119137830618179	0.360490096058255	-0.10123050463618	0.0598851286156391	0.16839599681222	0.0004924820416497	1.17373768654793	0.0451139503331497	0.0299345600827747	0.247138510039253	0.529046292775843	-8.77593194036886	374.95879122807	634.122484210526	3.2200803328902104e-14	6.39039870649847e-13
ABCC1	chr16	16141686	16141502	16141518			168	16141686	ABCC1	UTR3	+	no-repetitive	chimp	TRUE	0.129266675342413	0.0502513646000336	0.0030722247259534	487.0	0.203125985951215	5.41946096109413e-05	-0.0071613150717051	0.974825643252329	0.173420323358544	0.0005834820729649	0.171091856022862	0.0003936896319511	0.43308345381021	0.003803919915619	0.0032141755304697	0.665787118494499	0.845217575581439	2.5517078039241	2131.57137719298	1655.36233859649	0.0130804394024101	0.0238670956370862
ABHD2	chr15	89200961	89207028	89207045			6067	89200961	ABHD2	UTR3	+	Alu	chimp	TRUE	0.27929013323598	1.16196711571889e-07	0.0012977147908981	488.0	-0.0484239434870829	0.457621148044405	0.0838373960645618	0.425890991663686	0.0917413032519447	0.0921230277849102	0.191524647368853	6.42174119680147e-05	-1.29594778058848	0.0010898608529112	0.0017967187531393	0.197666523376007	0.471131577714207	-1.78351652561014	6739.05503684211	8220.48259122807	0.0787283468908989	0.11698176656191
ACBD5	chr10	27196131	27156638	27156651			39480	27196131	ACBD5	UTR3	-	Alu	no-conserve	TRUE	0.205022389818585	0.0003020191555148	0.0038052066858236	488.0	0.138382960633389	0.0097679331042018	-0.0417189741112014	0.770278940511329	0.197723533380515	7.18368634849257e-05	-0.175914829517986	0.000261953107338	-0.278464192441342	0.0032532522064703	0.0036617244925346	0.781169515897738	0.905882649751468	1.7058027338188	982.972915789474	874.465385964912	0.0927982836108778	0.134690814880744
ADAM19	chr5	157477750-157478553	157482745	157482762			4192	157478553	ADAM19	UTR3	-	Non-Alu-repetitive	chimp	TRUE	0.155814991154714	0.0328171532727755	0.157234274885335	379.0	0.0241908851419734	0.773208688814933	0.0726788186567401	0.592412103473745	0.0996129684581994	0.0645472799861944	0.386519175728759	0.0	1.36515831254946	0.150599178214054	0.120971395501784	0.177938205483233	0.445431117237988	5.99227578705362	805.939703508772	376.796838596491	5.52704153058222e-08	2.88982825495769e-07
								157478552	ADAM19	UTR3	-	Non-Alu-repetitive	chimp	TRUE	0.151570919948326	0.0377876375086803	0.546007900901322	385.0	0.0568558540329694	0.435567018757908	-0.0150386140385678	0.945383494169901	0.0996129684581994	0.0645472799861944	0.386519175728759	0.0	4.16244693039082	0.549095297565339	0.369605324980856	0.0001090986508585	0.0036190614336174	5.99227578705362	805.939703508772	376.796838596491	5.52704153058222e-08	2.88982825495769e-07
								157478551	ADAM19	UTR3	-	Non-Alu-repetitive	chimp	TRUE	0.158013256468769	0.0283426632451553	0.0222766946360105	383.0	-0.100025177279378	0.127920395630666	0.0236235529894521	0.90654602874495	0.0996129684581994	0.0645472799861944	0.386519175728759	0.0	0.491134246310164	0.0241820811436018	0.0196922954606613	0.625631644547732	0.821218468845589	5.99227578705362	805.939703508772	376.796838596491	5.52704153058222e-08	2.88982825495769e-07
								157478492	ADAM19	UTR3	-	Non-Alu-repetitive	chimp	TRUE	0.249982214869494	2.44809809977583e-05	0.03182983264859	417.0	0.11484756126044	0.0590685071753296	0.0205242266741553	0.915492801990696	0.0996129684581994	0.0645472799861944	0.386519175728759	0.0	1.87835332961682	0.0421057195389415	0.0246108821411744	0.0640255403562556	0.252743030510868	5.99227578705362	805.939703508772	376.796838596491	5.52704153058222e-08	2.88982825495769e-07
								157478485	ADAM19	UTR3	-	Non-Alu-repetitive	chimp	TRUE	0.273119834391426	1.63460525768375e-06	0.0071713573121791	430.0	0.0851789242018694	0.178341868471271	0.0898867303670112	0.420877486712506	0.0996129684581994	0.0645472799861944	0.386519175728759	0.0	3.06657493001982	0.0143400442044659	0.0032515182186234	0.0029282200732643	0.0357279221982657	5.99227578705362	805.939703508772	376.796838596491	5.52704153058222e-08	2.88982825495769e-07
								157478437	ADAM19	UTR3	-	Non-Alu-repetitive	chimp	TRUE	0.215575179275996	0.0003056412838893	0.0230390463860407	440.0	0.0926730114093445	0.131070900949309	-0.0002674625269844	0.999153848292425	0.0996129684581994	0.0645472799861944	0.386519175728759	0.0	0.375184372821167	0.0194250483981331	0.0172642194127455	0.708537751922178	0.86869275847303	5.99227578705362	805.939703508772	376.796838596491	5.52704153058222e-08	2.88982825495769e-07
								157478421	ADAM19	UTR3	-	Non-Alu-repetitive	chimp	TRUE	0.210454123649889	0.00038192574376	0.0066444101427998	450.0	0.0324293666807337	0.657663550034679	0.0079637713244023	0.973070342178443	0.0996129684581994	0.0645472799861944	0.386519175728759	0.0	-0.963151827049172	0.0083253858111325	0.013786521061502	0.339742102530424	0.618933045698517	5.99227578705362	805.939703508772	376.796838596491	5.52704153058222e-08	2.88982825495769e-07
								157478412	ADAM19	UTR3	-	Non-Alu-repetitive	chimp	TRUE	0.218323717827321	0.0002200654450634	0.0322359232405634	445.0	0.0990151017787441	0.100119138519567	0.0042523843413088	0.985695438986	0.0996129684581994	0.0645472799861944	0.386519175728759	0.0	1.87555553818508	0.0342939920016186	0.0200999445303182	0.0639608559150192	0.252520891034297	5.99227578705362	805.939703508772	376.796838596491	5.52704153058222e-08	2.88982825495769e-07
								157478374	ADAM19	UTR3	-	Non-Alu-repetitive	no-conserve	TRUE	0.158442091454549	0.0229387669903633	0.0088699043908482	402.0	0.144913897465968	0.0149451839437404	-0.0302911120972819	0.868366902044375	0.0996129684581994	0.0645472799861944	0.386519175728759	0.0	0.838338307410132	0.0127556523764684	0.0071508907914437	0.404448415843146	0.67075114820003	5.99227578705362	805.939703508772	376.796838596491	5.52704153058222e-08	2.88982825495769e-07
								157477947	ADAM19	UTR3	-	Non-Alu-repetitive	chimp	TRUE	0.140091666431934	0.0382958589964691	0.0095230353899874	449.0	-0.0159925949640303	0.84284849638284	0.208443994756797	0.0032334795697623	0.0996129684581994	0.0645472799861944	0.386519175728759	0.0	-1.16882200197561	0.0108236391005277	0.0173567236176222	0.246201175375179	0.528358387728804	5.99227578705362	805.939703508772	376.796838596491	5.52704153058222e-08	2.88982825495769e-07
								157477944	ADAM19	UTR3	-	Non-Alu-repetitive	chimp	TRUE	0.240076671084044	2.70440972754236e-05	0.0265657192047641	449.0	0.139954549990432	0.0126557193206903	0.0125880647571233	0.950520026743997	0.0996129684581994	0.0645472799861944	0.386519175728759	0.0	5.0373813820073	0.0374606969193737	0.0073899111578537	2.86383888796442e-06	0.0002695150697667	5.99227578705362	805.939703508772	376.796838596491	5.52704153058222e-08	2.88982825495769e-07
								157477943	ADAM19	UTR3	-	Non-Alu-repetitive	chimp	TRUE	0.260570034814398	3.23633190111909e-06	0.0121336462190827	450.0	0.0782684216064327	0.211920261872706	0.0462682889057007	0.748797691894571	0.0996129684581994	0.0645472799861944	0.386519175728759	0.0	1.66429219855297	0.0128385374747739	0.0060316461558363	0.0995987271552057	0.323461211001988	5.99227578705362	805.939703508772	376.796838596491	5.52704153058222e-08	2.88982825495769e-07
								157477825	ADAM19	UTR3	-	Non-Alu-repetitive	chimp	TRUE	0.21116031510428	0.0003236271944059	0.0357977315571701	456.0	-0.0156856903215696	0.844519247870049	0.0077877120534629	0.973277942810724	0.0996129684581994	0.0645472799861944	0.386519175728759	0.0	1.21637791709876	0.0427588593277557	0.0308809443398548	0.227054732285353	0.507475440585064	5.99227578705362	805.939703508772	376.796838596491	5.52704153058222e-08	2.88982825495769e-07
								157477750	ADAM19	UTR3	-	Non-Alu-repetitive	no-conserve	TRUE	0.173251533745408	0.006183508330423	0.0155553025068995	445.0	0.0085030665672393	0.92010956694239	0.0305051365445628	0.859075553664228	0.0996129684581994	0.0645472799861944	0.386519175728759	0.0	1.11857115367979	0.0231438873431515	0.0140210768423743	0.266424665049212	0.547606111833657	5.99227578705362	805.939703508772	376.796838596491	5.52704153058222e-08	2.88982825495769e-07
ADAMTS4	chr1	161190108-161190241	161190670	161190698			429	161190241	ADAMTS4	UTR3	-	Alu	chimp	TRUE	0.246511399471394	5.66738091171473e-05	0.0055418571666431	398.0	0.153253298823532	0.009711556519772	0.0946980503467757	0.410747574639351	0.123865995104333	0.0181872988857412	0.206550128339337	1.49641506270123e-05	0.49907122696623	0.0057659461785999	0.0045875500048436	0.619072624051765	0.817571606797122	-2.13076759566492	607.952770175439	1128.04235087719	0.0366287104256663	0.0596982298389329
								161190229	ADAMTS4	UTR3	-	Alu	chimp	TRUE	0.213391264132825	0.0007605602400625	0.0033662503578511	402.0	0.0732402271732693	0.28072602154194	0.203014448661659	0.0100937741586601	0.123865995104333	0.0181872988857412	0.206550128339337	1.49641506270123e-05	-0.374827672387597	0.0033536641133087	0.004160645694561	0.70871285871605	0.86869275847303	-2.13076759566492	607.952770175439	1128.04235087719	0.0366287104256663	0.0596982298389329
								161190170	ADAMTS4	UTR3	-	Alu	no-conserve	TRUE	0.169289151940988	0.0228858801007515	0.0062486285244524	352.0	0.0537527192579523	0.489283465473158	0.160299077435681	0.105313476168219	0.123865995104333	0.0181872988857412	0.206550128339337	1.49641506270123e-05	2.55308476070234	0.0114693075020531	0.0016987979501846	0.0143855890930202	0.10329341548949	-2.13076759566492	607.952770175439	1128.04235087719	0.0366287104256663	0.0596982298389329
								161190108	ADAMTS4	UTR3	-	Alu	no-conserve	TRUE	0.184677205155955	0.0095965786491128	0.0034462420307318	359.0	0.0999846293880654	0.143241185735594	0.0312870923666969	0.872228718804971	0.123865995104333	0.0181872988857412	0.206550128339337	1.49641506270123e-05	2.38793429999385	0.0054300777158868	0.000807204602271	0.0208434234621512	0.1302269335603	-2.13076759566492	607.952770175439	1128.04235087719	0.0366287104256663	0.0596982298389329
AHR	chr7	17345316-17344734	17349432	17349447			4116	17345316	AHR	UTR3	+	Alu	no-conserve	TRUE	0.232135529584255	2.33112895953342e-05	0.0049648119819018	488.0	0.135507600122041	0.011714584086612	-0.0041032025135357	0.985663425491905	-0.15062560909298	0.0032566239006263	0.119783174773829	0.0154165235632325	2.31146463784559	0.005572893409786	0.0022069699669595	0.0233398080654011	0.139495197676967	0.0948750577015915	5059.43890175439	5011.33593157895	0.924659171523467	0.939095913524904
								17345229	AHR	UTR3	+	Alu	both	TRUE	-0.201419448597305	0.0004082660389494	0.0241215127341159	488.0	0.256536284965464	1.301205060663e-07	0.234738450206931	0.0001567205115724	-0.15062560909298	0.0032566239006263	0.119783174773829	0.0154165235632325	-2.53641138157339	0.0284935502897096	0.0366993851087839	0.0125856930810293	0.0947852264802844	0.0948750577015915	5059.43890175439	5011.33593157895	0.924659171523467	0.939095913524904
								17345161	AHR	UTR3	+	Alu	no-conserve	TRUE	0.197448424209145	0.0006214767198784	0.0203428728127355	483.0	-0.0199439124689494	0.790179721214774	-0.0229681889858381	0.895705327711438	-0.15062560909298	0.0032566239006263	0.119783174773829	0.0154165235632325	-0.546612459371504	0.017469085870036	0.0192946262182152	0.585800948671411	0.796410211034527	0.0948750577015915	5059.43890175439	5011.33593157895	0.924659171523467	0.939095913524904
								17345067	AHR	UTR3	+	Alu	no-conserve	TRUE	-0.133175676919361	0.0408127465205502	0.0147531557202943	488.0	0.0810080859671479	0.171512991109764	0.199149273137946	0.0034604308375613	-0.15062560909298	0.0032566239006263	0.119783174773829	0.0154165235632325	-3.21333981599193	0.0163493397619215	0.0240483138080978	0.0017189490127472	0.0246557899243605	0.0948750577015915	5059.43890175439	5011.33593157895	0.924659171523467	0.939095913524904
								17344810	AHR	UTR3	+	Alu	chimp	TRUE	-0.126927295526417	0.0559077052696053	0.108120764971945	488.0	0.233922776190952	2.02978243698098e-06	0.0829215065501257	0.434303843357152	-0.15062560909298	0.0032566239006263	0.119783174773829	0.0154165235632325	0.0203074203619317	0.108769313480317	0.108620388639632	0.983835085562511	0.993933002546512	0.0948750577015915	5059.43890175439	5011.33593157895	0.924659171523467	0.939095913524904
								17344756	AHR	UTR3	+	Alu	no-conserve	TRUE	0.194253982059906	0.000755682351356	0.0071909179742384	487.0	0.0715123042937712	0.240082776617364	-0.0888681695588174	0.386739105943935	-0.15062560909298	0.0032566239006263	0.119783174773829	0.0154165235632325	1.26899406608234	0.0070007261768439	0.004757432279513	0.207805095280176	0.484202831433445	0.0948750577015915	5059.43890175439	5011.33593157895	0.924659171523467	0.939095913524904
								17344734	AHR	UTR3	+	Alu	both	TRUE	-0.119706591495266	0.0781763028569988	0.099584953970489	488.0	0.509507354576351	5.3846986414582e-31	0.0731464874106291	0.515834510012297	-0.15062560909298	0.0032566239006263	0.119783174773829	0.0154165235632325	0.397008254776617	0.109136917858494	0.105339239514304	0.692176289946398	0.860483846141903	0.0948750577015915	5059.43890175439	5011.33593157895	0.924659171523467	0.939095913524904
AKAP9	chr7	92091324-92091424	92074942	92074959			16365	92091324	AKAP9	intronic	+	Alu	no-conserve	TRUE	0.493626689302703	0.0543415801186205	0.0222987222837418	31.0	0.289623690544587	0.238528435598651	-0.147014306797347	0.81322027617323	0.315662210947369	3.482827830581e-11	0.263567426734853	2.03286519765062e-08						-2.86123266909526	1574.74985614035	1987.93426666667	0.0050367006701092	0.0102020481162637
								92091424	AKAP9	intronic	+	Alu	no-conserve	TRUE	-0.478945123893993	0.0896523412506453	0.072935397935398	28.0	-0.0837483384033677	0.797251923590864	0.224719740769179	0.69086906703749	0.315662210947369	3.482827830581e-11	0.263567426734853	2.03286519765062e-08						-2.86123266909526	1574.74985614035	1987.93426666667	0.0050367006701092	0.0102020481162637
APAF1	chr12	98733252-98733631	98745661	98745674			12030	98733631	APAF1	UTR3	+	Alu	chimp	TRUE	0.195544431398425	0.001841658218602	0.0221097629102184	424.0	0.0862595062482564	0.175379281338417	-0.0589161249357563	0.666075489537704	0.198834176159344	6.46118072927534e-05	0.0381292463551484	0.481699669429249	0.902294328051643	0.0242327825924952	0.0173119721768955	0.369335403102104	0.641839191498577	-0.55056897762598	547.655735087719	565.164564912281	0.583203242656041	0.639771868011491
								98733393	APAF1	UTR3	+	Alu	no-conserve	TRUE	0.149905440319636	0.0238620410456732	0.0200202807464013	445.0	0.218489086352414	3.01490125518502e-05	-0.0927884218965093	0.388078697673348	0.198834176159344	6.46118072927534e-05	0.0381292463551484	0.481699669429249	2.03318845015029	0.0222135675971686	0.0121903341839922	0.0448972455941308	0.205216231726766	-0.55056897762598	547.655735087719	565.164564912281	0.583203242656041	0.639771868011491
								98733252	APAF1	UTR3	+	Alu	both	TRUE	0.168930999888314	0.0124629152844678	0.0186699907457789	407.0	0.204698511179154	0.0002350079749916	0.0019146188120762	0.993804593414219	0.198834176159344	6.46118072927534e-05	0.0381292463551484	0.481699669429249	1.49692707079739	0.0234448507802467	0.0105037998703157	0.139490551459677	0.390222893750719	-0.55056897762598	547.655735087719	565.164564912281	0.583203242656041	0.639771868011491
ARRB1	chr11	75266171-75277382	75281471	75281488			4089	75277382	ARRB1	Nonsynonymous	-	no-repetitive	no-conserve	TRUE	0.115439762659731	0.0948372432862905	0.012237217626658	487.0	0.0245279926517912	0.736261935020911	0.149487432522783	0.063775493588614	-0.075581223652437	0.17737291271282	0.0475578353080733	0.37341495353587	1.29478469337285	0.0142805553901376	0.0116447717047426	0.19823941317886	0.471617832081985	-13.1627952613507	830.891568421053	2004.78799473684	7.91141530980531e-24	1.07127021592976e-21
	chr11							75266171	ARRB1	Nonsynonymous	-	no-repetitive	no-conserve	TRUE	0.231174873541795	2.52766567037069e-05	0.0019964896312041	488.0	0.0502080757975972	0.438320149086589	-0.0003595409037456	0.998472921206294	-0.075581223652437	0.17737291271282	0.0475578353080733	0.37341495353587	0.202290351407589	0.0018798212902663	0.0017237166374847	0.840119720059696	0.933948032562507	-13.1627952613507	830.891568421053	2004.78799473684	7.91141530980531e-24	1.07127021592976e-21
ATM; C11orf65	chr11	108367011-108367249	108362486	108362506			4505	108367011	ATM; C11orf65	UTR3	+	Alu	no-conserve	TRUE	-0.182122942669121	0.0049564732436084	0.124291346480506	419.0	0.17749508205513	0.0015303027787792	-0.0737214660472999	0.556130165345158	0.116722298621651	0.0270358403297189	0.406299479930883	0.0	3.85152036702937	0.134901041793277	0.0564860946690978	0.0002600020399511	0.006642996801168	-0.192606315809672	958.296584210526	970.851084210526	0.8476253651814	0.875720697806538
								108367249	ATM; C11orf65	UTR3	+	Alu	no-conserve	TRUE	-0.170859055574225	0.0130113785192193	0.180105935387504	394.0	0.0567582306485116	0.430365717229819	-0.128247997583208	0.209176587742936	0.116722298621651	0.0270358403297189	0.406299479930883	0.0	3.41995291397325	0.197223297782511	0.120676299415587	0.001102996386247	0.0183350246464686	-0.192606315809672	958.296584210526	970.851084210526	0.8476253651814	0.875720697806538
BAG5	chr14	103557827-103557830	103562303	103562323			4473	103557830	BAG5	UTR3	-	Alu	chimp	TRUE	0.148987355804994	0.0171356769174457	0.0053134839025734	488.0	0.0839870831084213	0.153422688143531	0.0117538912989467	0.951986002148979	0.27195992516688	1.76405669791321e-08	0.130618447119836	0.0078855855385627	0.686242244035817	0.0055662880060213	0.0042460874657428	0.493992303484376	0.737532764035045	-3.20710604440357	1200.69333684211	1362.6947877193	0.0018359123421066	0.0040940886365261
								103557827	BAG5	UTR3	-	Alu	chimp	TRUE	0.131346080407815	0.0450753116196672	0.0040493460787926	487.0	0.0176008839891314	0.816741963986131	0.0060818303656391	0.978649674687965	0.27195992516688	1.76405669791321e-08	0.130618447119836	0.0078855855385627	0.926824386702052	0.0037359589568781	0.0022933198550448	0.356155553122596	0.631614357347819	-3.20710604440357	1200.69333684211	1362.6947877193	0.0018359123421066	0.0040940886365261
BRCA1	chr17	43044901	43052783	43052825			7882	43044901	BRCA1	UTR3	-	Alu	no-conserve	TRUE	0.221598678762639	0.0010626868988233	0.0096204108301812	356.0	0.103172236503131	0.130463129185703	-0.0847778428277291	0.521828318866057	0.323176500302236	1.0760848176764001e-11	-0.159197673143489	0.0010265296611438	2.93513386249563	0.009018344939998	0.0	0.0057748602643207	0.0563245873928437	7.20805351051284	357.556970175439	119.31228245614	1.3020929396495501e-09	9.38723649537276e-09
CALU	chr7	128770200	128778859	128778888			8659	128770200	CALU	UTR3	+	no-repetitive	no-conserve	TRUE	0.205333141974253	0.0002938528637055	0.0011825053766223	488.0	0.0761044587181415	0.205010971017373	-0.0518015433929671	0.693755785836556	0.146211330662807	0.0044286705996761	-0.0978407518337068	0.0516090141618971	1.35895239359803	0.0012503404241177	0.0007246598656449	0.176939889831659	0.444202174011616	8.18205010836727	7437.22935087719	2956.23187192982	2.7154777847119898e-11	2.80350546186162e-10
CAMK1D	chr10	12826026-12826062	12830925	12830967			4863	12826062	CAMK1D	UTR3	+	Alu	no-conserve	TRUE	0.241207025224553	0.0079365939529038	0.0371493307353587	217.0	0.0936430039496668	0.317302054366371	0.170488127407174	0.216469806077399	0.0348273660893789	0.575441688117937	0.190351533515164	7.16637849670965e-05	1.94964717595952	0.0438591099428308	0.0119047619047619	0.0696775283625634	0.265085423770437	3.74470882640571	248.410824561404	150.964292982456	0.0003572169411735	0.0009227099940384
								12826026	CAMK1D	UTR3	+	Alu	rhesus	TRUE	0.242243049340775	0.0091753845654405	0.0177203517221227	209.0	0.100008361667082	0.290733674842202	-0.132014133235297	0.404356933413955	0.0348273660893789	0.575441688117937	0.190351533515164	7.16637849670965e-05						3.74470882640571	248.410824561404	150.964292982456	0.0003572169411735	0.0009227099940384
GOLM2	chr15	44414116	44426450	44426465			12334	44414116	GOLM2	UTR3	+	Alu	no-conserve	TRUE	0.161862578352531	0.0078329068649604	0.0031714639300666	488.0	0.137480422367689	0.0103318301545584	0.0014232502118844	0.994772792846134	-0.0605968393559924	0.295160119021482	-0.0494249460115678	0.353465056627973	2.30215803045583	0.0041049499070026	0.0014932638676496	0.0239964629692542	0.141592038333103	1.36113522758987	3076.09667192982	2853.94181754386	0.177671606148915	0.234877686152231
CBFA2T2	chr20	33646262	33649598	33649616			3336	33646262	CBFA2T2	UTR3	+	Alu	chimp	TRUE	-0.148131302962653	0.0752236627245506	0.148920844169347	323.0	0.483510334736845	1.67048912334183e-18	-0.12088987867555	0.317677129991554	0.210217645094492	2.14419022597796e-05	0.16310671030211	0.0007541240429676	4.48310234463899	0.173281477404287	0.0756449102785152	3.66226843319789e-05	0.0016759902535523	2.0034426952937	724.698436842105	593.046138596491	0.0489206559509684	0.0770262345122627
CBX5	chr12	54233674-54240452	54218110	54218128			15546	54233674	CBX5	UTR3	-	Alu	no-conserve	TRUE	0.159425827758491	0.010584784548709	0.012173631575631	473.0	0.201911354279268	8.0254058842264e-05	0.0193376308481782	0.914961681836825	0.311933565471029	6.28407595758299e-11	0.062734176179996	0.229371115840238	0.232268455720522	0.0093326997565152	0.0086879511537761	0.816767637273778	0.923408196075774	4.11949329100292	2819.54917894737	2060.32638947368	0.0001010178923472	0.000291035048078
								54233696	CBX5	UTR3	-	Alu	rhesus	TRUE	0.181515375131555	0.0022522834210018	0.0199109617789214	478.0	0.266097167611779	5.31858175132277e-08	-0.0171929237815685	0.926034392524632	0.311933565471029	6.28407595758299e-11	0.062734176179996	0.229371115840238	-0.540428855571805	0.0192168291549683	0.0216200273741646	0.590001345157155	0.799297399953201	4.11949329100292	2819.54917894737	2060.32638947368	0.0001010178923472	0.000291035048078
								54233713	CBX5	UTR3	-	Alu	no-conserve	TRUE	0.255828862473705	2.79344532184487e-06	0.0078235970507754	473.0	0.261112712017532	1.19746499284591e-07	-0.0260453538977237	0.879253171803656	0.311933565471029	6.28407595758299e-11	0.062734176179996	0.229371115840238	0.119404697761671	0.0063077667968273	0.006039657766337	0.905174147539189	0.961511325570518	4.11949329100292	2819.54917894737	2060.32638947368	0.0001010178923472	0.000291035048078
								54233757	CBX5	UTR3	-	Alu	no-conserve	TRUE	0.153532172521562	0.0178396245675715	0.0196665740096496	455.0	0.159727352281228	0.0033079526365528	-0.0868152184399695	0.425922901603949	0.311933565471029	6.28407595758299e-11	0.062734176179996	0.229371115840238	1.21956794926815	0.0137721337279214	0.0086606214024025	0.225451675108945	0.505964322228125	4.11949329100292	2819.54917894737	2060.32638947368	0.0001010178923472	0.000291035048078
								54233816	CBX5	UTR3	-	Alu	chimp	TRUE	0.204919854020686	0.0004415560076336	0.0147519184361752	467.0	0.224658992350701	9.62609316216807e-06	-0.0174853862577191	0.925399891245844	0.311933565471029	6.28407595758299e-11	0.062734176179996	0.229371115840238	-0.335900585800892	0.0143071399642491	0.0155381809801947	0.737612302832077	0.881944358105854	4.11949329100292	2819.54917894737	2060.32638947368	0.0001010178923472	0.000291035048078
								54233829	CBX5	UTR3	-	Alu	chimp	TRUE	0.157539958342757	0.0120488648154594	0.0202105288596593	472.0	0.181930036482684	0.0004800928963348	0.0424818429642988	0.769940796392085	0.311933565471029	6.28407595758299e-11	0.062734176179996	0.229371115840238	-0.0842156323507791	0.0210491320328442	0.021474078369056	0.93303582508923	0.972930479506904	4.11949329100292	2819.54917894737	2060.32638947368	0.0001010178923472	0.000291035048078
								54233854	CBX5	UTR3	-	Alu	no-conserve	TRUE	0.134415959226705	0.0444752435129167	0.0159550402319848	467.0	0.242980506817494	1.29516228246025e-06	0.0003191321066876	0.998700833869826	0.311933565471029	6.28407595758299e-11	0.062734176179996	0.229371115840238	-0.971701684744397	0.0145977189887197	0.0194813884889622	0.334010838513568	0.613968857642409	4.11949329100292	2819.54917894737	2060.32638947368	0.0001010178923472	0.000291035048078
								54233855	CBX5	UTR3	-	Alu	no-conserve	TRUE	0.127994282892974	0.0607450459721694	0.0071865495390196	466.0	0.192467113344681	0.0002159280185842	-0.0168219505951276	0.929352968947222	0.311933565471029	6.28407595758299e-11	0.062734176179996	0.229371115840238	-1.23414475798453	0.0072059201772786	0.0128601039100648	0.221001014562418	0.500503278377968	4.11949329100292	2819.54917894737	2060.32638947368	0.0001010178923472	0.000291035048078
								54233856	CBX5	UTR3	-	Alu	chimp	TRUE	0.15796801816518	0.0124626482237205	0.0154058226911684	466.0	0.195268660938117	0.0001685460238697	0.0479387518027835	0.730784339374152	0.311933565471029	6.28407595758299e-11	0.062734176179996	0.229371115840238	-0.793738886264913	0.0124536255805124	0.0158198221010519	0.429264915988949	0.689170434950489	4.11949329100292	2819.54917894737	2060.32638947368	0.0001010178923472	0.000291035048078
								54234014	CBX5	UTR3	-	Alu	rhesus	TRUE	0.155163273817586	0.0155244814322956	0.0064078968718474	460.0	0.133122622908953	0.0171569346297565	-0.0826602046929706	0.45693865347989	0.311933565471029	6.28407595758299e-11	0.062734176179996	0.229371115840238	1.78154061163256	0.006518733241147	0.0026305999697209	0.0782459160485715	0.284316224363855	4.11949329100292	2819.54917894737	2060.32638947368	0.0001010178923472	0.000291035048078
								54234093	CBX5	UTR3	-	Alu	both	TRUE	0.16979219982509	0.0070809792771883	0.0114437805006197	452.0	0.0746058115817517	0.23722012879928	-0.0460785804206728	0.748921054147029	0.311933565471029	6.28407595758299e-11	0.062734176179996	0.229371115840238	-1.2319477740892	0.0081416649844929	0.0128120475816583	0.220918831068604	0.500430410285262	4.11949329100292	2819.54917894737	2060.32638947368	0.0001010178923472	0.000291035048078
								54234096	CBX5	UTR3	-	Alu	rhesus	TRUE	0.123678873650096	0.0845570796072731	0.0102904354874799	444.0	0.119261711704834	0.0404949628688329	0.0192363718324238	0.918876908624822	0.311933565471029	6.28407595758299e-11	0.062734176179996	0.229371115840238	0.620385667978434	0.0097117909291725	0.0070931461509912	0.536411499144015	0.765829928137798	4.11949329100292	2819.54917894737	2060.32638947368	0.0001010178923472	0.000291035048078
								54237933	CBX5	UTR3	-	Alu	no-conserve	TRUE	0.12442113258483	0.0990591351507718	0.0128524773427347	411.0	0.084047901518887	0.197820000424791	-0.0271198995216266	0.884433503268298	0.311933565471029	6.28407595758299e-11	0.062734176179996	0.229371115840238	1.27073477952245	0.0073359854495098	0.0038049505516492	0.207134770937325	0.483206598091111	4.11949329100292	2819.54917894737	2060.32638947368	0.0001010178923472	0.000291035048078
								54237935	CBX5	UTR3	-	Alu	no-conserve	TRUE	0.140412773668778	0.0549063843639441	0.0524341709779703	401.0	0.263254307418944	1.09421031296099e-06	-0.113346127976999	0.287587738562949	0.311933565471029	6.28407595758299e-11	0.062734176179996	0.229371115840238	1.12385636910525	0.0552098346792742	0.0416531073716921	0.264391791393426	0.545854012796041	4.11949329100292	2819.54917894737	2060.32638947368	0.0001010178923472	0.000291035048078
								54237947	CBX5	UTR3	-	Alu	no-conserve	TRUE	0.18842635371908	0.0048874807276855	0.015433654187156	392.0	0.165127019626335	0.0051027000230573	-0.0943699778796444	0.419384446857454	0.311933565471029	6.28407595758299e-11	0.062734176179996	0.229371115840238	0.386042471401272	0.0164310705291232	0.0138321453242544	0.700565474151628	0.865216229204625	4.11949329100292	2819.54917894737	2060.32638947368	0.0001010178923472	0.000291035048078
								54238090	CBX5	UTR3	-	Alu	no-conserve	TRUE	0.147419539037677	0.050260912743657	0.0064187574103984	374.0	0.0883837274327661	0.196165995925822	-0.0814180473855486	0.531321169897758	0.311933565471029	6.28407595758299e-11	0.062734176179996	0.229371115840238	0.780599852020409	0.0035720274222632	0.0017094017094017	0.437330895016967	0.694956108368852	4.11949329100292	2819.54917894737	2060.32638947368	0.0001010178923472	0.000291035048078
								54240452	CBX5	UTR3	-	Alu	no-conserve	TRUE	0.195675935596913	0.0043142348791797	0.0067585292118355	371.0	0.124571574567236	0.0524105366528097	-0.0892493617793507	0.476634867823175	0.311933565471029	6.28407595758299e-11	0.062734176179996	0.229371115840238	0.408769624023693	0.0100855324659865	0.0076266870384517	0.683965986430853	0.856174174975082	4.11949329100292	2819.54917894737	2060.32638947368	0.0001010178923472	0.000291035048078
CC2D1B	chr1	52350874-52351036	52360430	52360448			9394	52351036	CC2D1B	UTR3	-	Alu	no-conserve	TRUE	0.140810089233498	0.0988897606319588	0.0275800778455474	321.0	0.21077668824986	0.0008983925992444	-0.002405679019455	0.99287594582715	0.0056989110439492	0.93790814489038	0.0546924981298044	0.30069403826334	-0.711805446167499	0.0184866538017549	0.0252446730076509	0.479082821603452	0.725877934155508	1.17125585650144	1094.92961754386	1036.72669122807	0.244408159432477	0.30790787427237
								52350966	CC2D1B	UTR3	-	Alu	no-conserve	TRUE	0.197813283584007	0.0379075632325075	0.079318015630849	225.0	-0.0958208210797855	0.293739741294299	0.140818126754729	0.337401498544996	0.0056989110439492	0.93790814489038	0.0546924981298044	0.30069403826334	0.923288366041161	0.0503357753357753	0.0323274764451235	0.365440516016646	0.638890445307126	1.17125585650144	1094.92961754386	1036.72669122807	0.244408159432477	0.30790787427237
								52350950	CC2D1B	UTR3	-	Alu	no-conserve	TRUE	0.201476200409013	0.0306659352056764	0.175140448390318	230.0	-0.150409654821165	0.0678446250414225	0.0083151337925231	0.980114986718812	0.0056989110439492	0.93790814489038	0.0546924981298044	0.30069403826334	0.214375208827375	0.156463895581543	0.147071837417106	0.831836707091527	0.930423613397717	1.17125585650144	1094.92961754386	1036.72669122807	0.244408159432477	0.30790787427237
								52350940	CC2D1B	UTR3	-	Alu	no-conserve	TRUE	0.185627428748189	0.0329802809080006	0.0429411837765621	266.0	-0.0634608773526673	0.476155055596109	0.0727747532868886	0.676445176529482	0.0056989110439492	0.93790814489038	0.0546924981298044	0.30069403826334	-1.6162148960621	0.0305021367521367	0.0602420577319158	0.116503920867071	0.353897015921312	1.17125585650144	1094.92961754386	1036.72669122807	0.244408159432477	0.30790787427237
								52350874	CC2D1B	UTR3	-	Alu	no-conserve	TRUE	0.141785765445917	0.048832700079694	0.0479807039599117	408.0	0.0543116561000827	0.444347776550591	0.0037489342711406	0.988160855512128	0.0056989110439492	0.93790814489038	0.0546924981298044	0.30069403826334	0.955198096083529	0.0431109805000694	0.0324567732384822	0.342224364246797	0.620935295829541	1.17125585650144	1094.92961754386	1036.72669122807	0.244408159432477	0.30790787427237
CEP78	chr9	78272035	78251966	78251982			20053	78272035	CEP78	exon; utr3	+	Alu	no-conserve	TRUE	0.381041259663332	0.0838785005730875	0.0902165444044947	46.0	0.0069131681614657	0.980366632031241	-0.295820750327446	0.375746639630892	0.278819249186482	7.21558771176392e-09	-0.122698560439268	0.012942206835449						3.98606215456445	234.556454385965	166.388540350877	0.0001728853977692	0.000477359390012
CHD3	chr17	7911911	7909350	7909370	7909355	7909368	2541	7911911	CHD3	UTR3	+	no-repetitive	no-conserve	TRUE	-0.151885120641718	0.0144584842305736	0.0450785705627229	488.0	0.406829992496445	5.00302235807225e-19	-0.10728506129808	0.255622954707746	0.102013096828514	0.0576138300330851	0.259864182720356	3.28890763861118e-08	3.98969953699386	0.0482137998507474	0.0169618452197937	0.0001803439046367	0.0051562898677143	-3.57070462532882	3001.60189824561	3730.45340877193	0.000527410625981	0.00131489335047
CHMP4C	chr8	81758736-81758880	81768358	81768378			9478	81758880	CHMP4C	UTR3	+	Alu	no-conserve	TRUE	0.170822860809369	0.0044390513912167	0.0065352881490849	486.0	0.0704862275081306	0.24898278378606	-0.0731083182878905	0.517389020346564	-0.0947540611877848	0.0806199098902366	-0.373608005053858	0.0	0.223795078433837	0.0083291668570853	0.0075219196350418	0.823357417996251	0.926425585074195	7.22978811917581	574.411878947368	291.375157894737	6.882411747427521e-10	5.24681753475851e-09
								81758736	CHMP4C	UTR3	+	Alu	no-conserve	TRUE	0.18351090438948	0.001899724542935	0.011236301975965	480.0	-0.0155433341125661	0.841946410493496	-0.0387861148586752	0.792945877285763	-0.0947540611877848	0.0806199098902366	-0.373608005053858	0.0	1.75070610201498	0.0128880379488633	0.007094314749856	0.0828884867798875	0.293297614260108	7.22978811917581	574.411878947368	291.375157894737	6.882411747427521e-10	5.24681753475851e-09
CLPX	chr15	65149453-65150243	65137107	65137123			12330	65149453	CLPX	downstream	-	Alu	no-conserve	TRUE	0.132292304772262	0.0548921627017761	0.0119338993443591	452.0	0.102960133651315	0.0821288505528819	0.0060736097081401	0.979596935934373	0.176651265395506	0.0004493857605216	-0.105806072023264	0.0340497863414915	-0.0947078553521696	0.0095742558723328	0.010033059461675	0.924727466330353	0.969791213117569	4.45872212011211	667.908238596491	554.630042105263	2.86937091675862e-05	9.17212591907505e-05
								65149777	CLPX	downstream	-	Alu	both	TRUE	0.131163262662461	0.0985042040514325	0.164510189107538	371.0	0.176150016631781	0.0034279853173679	-0.142203639771505	0.161409879546511	0.176651265395506	0.0004493857605216	-0.105806072023264	0.0340497863414915	2.44501195025953	0.160028405233778	0.109980231566874	0.016811738399716	0.114057671976921	4.45872212011211	667.908238596491	554.630042105263	2.86937091675862e-05	9.17212591907505e-05
								65150243	CLPX	downstream	-	Alu	rhesus	TRUE	0.219938290283711	0.0348469317420491	0.172295284949184	186.0	0.108308216807371	0.278459052770082	-0.16382067228022	0.297955935652291	0.176651265395506	0.0004493857605216	-0.105806072023264	0.0340497863414915	2.42062517965044	0.194347307687644	0.10732350982351	0.0247782213883741	0.144088626105541	4.45872212011211	667.908238596491	554.630042105263	2.86937091675862e-05	9.17212591907505e-05
CLTC	chr17	59693180	59620444	59620460			72720	59693180	CLTC	intronic	+	Alu	no-conserve	TRUE	0.413880808422011	0.0577433597230431	0.57885267281816	44.0	-0.0196078501604157	0.944394365095661	0.0454225018104593	0.945780324313694	0.380402689581126	0.0	-0.033014982112621	0.547400207029334						9.4537527542903	13159.5504333333	8420.58482105263	8.39655737142992e-14	1.53756646254197e-12
COG3	chr13	45516236	45486165	45486181			30055	45516236	COG3	Nonsynonymous	+	no-repetitive	rhesus	TRUE	-0.239729375603163	1.85442190999789e-05	0.159811688710075	466.0	0.0821438987306483	0.176255765831371	0.380845524122869	1.40932074151409e-13	-0.0497185084344212	0.403340802720974	-0.0104183166430585	0.859589487149911	-6.03861336004748	0.179472461905004	0.312664069485398	2.53789452504185e-08	8.1053331421576e-06	1.44533956372581	624.501638596491	583.767766666667	0.152392192713453	0.206534118333308
COL4A3BP	chr5	75377895-75378176	75363979	75364015			13880	75377895	CERT1	intronic	-	Alu	no-conserve	TRUE	-0.410593594033553	0.000910581770891	0.30206975064703	101.0	0.373180018558144	0.0007806334261618	-0.279243971348157	0.144466337209993	0.0054646185516169	0.939880942639134	0.229883126428445	1.23473072638393e-06						-8.2887181367474	1079.44683157895	1521.52679473684	1.4133090004233699e-12	1.9563223681103797e-11
								75377902	CERT1	intronic	-	Alu	no-conserve	TRUE	-0.235875398362603	0.0713754940129196	0.15759589565034	129.0	0.22883027322327	0.0324286063184288	-0.174902889328656	0.379726236844185	0.0054646185516169	0.939880942639134	0.229883126428445	1.23473072638393e-06						-8.2887181367474	1079.44683157895	1521.52679473684	1.4133090004233699e-12	1.9563223681103797e-11
								75377998	CERT1	intronic	-	Alu	no-conserve	TRUE	-0.31201124528335	0.0876563356810184	0.178525399358462	68.0	0.200564991679259	0.217861642137995	-0.319051969974561	0.184143754071487	0.0054646185516169	0.939880942639134	0.229883126428445	1.23473072638393e-06						-8.2887181367474	1079.44683157895	1521.52679473684	1.4133090004233699e-12	1.9563223681103797e-11
								75378174	CERT1	intronic	-	Alu	no-conserve	TRUE	-0.324908687062539	0.0977058274262038	0.0702284735245262	60.0	0.0776859926011974	0.709889670347043	-0.171266967456018	0.630422337978381	0.0054646185516169	0.939880942639134	0.229883126428445	1.23473072638393e-06						-8.2887181367474	1079.44683157895	1521.52679473684	1.4133090004233699e-12	1.9563223681103797e-11
								75378176	CERT1	intronic	-	Alu	no-conserve	TRUE	-0.306791413548112	0.0957169838715827	0.0408464638697065	68.0	0.0032947963118951	0.988564185331884	-0.367286376211454	0.0947296123426163	0.0054646185516169	0.939880942639134	0.229883126428445	1.23473072638393e-06						-8.2887181367474	1079.44683157895	1521.52679473684	1.4133090004233699e-12	1.9563223681103797e-11
CYTH1	chr17	78674825	78676625	78676644			1800	78674825	CYTH1	UTR3	-	no-repetitive	no-conserve	TRUE	0.138540698495071	0.0318950163764135	0.0050012947778262	484.0	0.0450328019078252	0.497170385688664	0.0366836385647503	0.808167056148046	0.070264367263009	0.214453183671591	0.278873459623344	2.5632121604860703e-09	1.54671522830284	0.0061117337601093	0.0039412113295782	0.125109777014109	0.36773615318879	-9.69058172720665	1351.87084035088	2207.88561578947	2.56685467859563e-16	7.66015627847768e-15
DDX58	chr9	32456318-32456482	32444280	32444300			12018	32456318	DDX58	UTR3	-	no-repetitive	both	TRUE	0.20313096477484	0.0014296772340184	0.770902743744837	408.0	0.20561460104587	0.0002138329933514	-0.0765262142805895	0.543258787415995	0.38635169129335	0.0	0.0981926550124209	0.0506933546009038	2.47199503877039	0.789463646981631	0.732230071018528	0.0152799679882061	0.10695265072836	1.71252586364572	799.606110526316	672.794235087719	0.0917885404914266	0.133507555607004
								32456320	DDX58	UTR3	-	no-repetitive	chimp	TRUE	0.220619680036011	0.0003966566600707	0.339194029064933	407.0	0.215615860026755	9.38274368438523e-05	-0.110091516429263	0.302262470694379	0.38635169129335	0.0	0.0981926550124209	0.0506933546009038	0.764605892696647	0.329211314540218	0.308363828066292	0.446932725938031	0.703032086213552	1.71252586364572	799.606110526316	672.794235087719	0.0917885404914266	0.133507555607004
								32456367	DDX58	UTR3	-	no-repetitive	both	TRUE	0.281686249974245	1.01500364068265e-06	0.229805830583482	418.0	0.330314523841305	9.831070581719359e-11	-0.0581228036351703	0.675321289697228	0.38635169129335	0.0	0.0981926550124209	0.0506933546009038	0.444001319219473	0.229411394136675	0.219540631079107	0.658058391650069	0.840948875179921	1.71252586364572	799.606110526316	672.794235087719	0.0917885404914266	0.133507555607004
								32456369	DDX58	UTR3	-	no-repetitive	no-conserve	TRUE	0.237834232777962	7.52627446146051e-05	0.0439908488553497	417.0	0.203147320955446	0.0002184873382483	0.0426694891032175	0.786820058291272	0.38635169129335	0.0	0.0981926550124209	0.0506933546009038	-0.75869705661017	0.0545393203398025	0.0633965226613061	0.450015926956755	0.704819029888609	1.71252586364572	799.606110526316	672.794235087719	0.0917885404914266	0.133507555607004
								32456370	DDX58	UTR3	-	no-repetitive	no-conserve	TRUE	0.325101685207009	5.51878104278293e-09	0.13219276151204	417.0	0.311022165703377	1.62634739080482e-09	-0.0841414802506933	0.476634867823175	0.38635169129335	0.0	0.0981926550124209	0.0506933546009038	1.59625519678482	0.148582704768249	0.120603684665486	0.114060615426967	0.349361870566984	1.71252586364572	799.606110526316	672.794235087719	0.0917885404914266	0.133507555607004
								32456382	DDX58	UTR3	-	no-repetitive	no-conserve	TRUE	0.262265642673734	9.33403603033042e-06	0.539690815893777	410.0	0.237105672280566	1.20963302664063e-05	-0.0803116614609883	0.512169430949749	0.38635169129335	0.0	0.0981926550124209	0.0506933546009038	0.416490391515948	0.559184304049412	0.546399082263505	0.678272022285421	0.853268705205775	1.71252586364572	799.606110526316	672.794235087719	0.0917885404914266	0.133507555607004
								32456415	DDX58	UTR3	-	no-repetitive	no-conserve	TRUE	0.262880928924705	0.0001210811892445	0.176447671270399	324.0	0.269741498381821	8.63151400391217e-06	-0.0609332536956472	0.710918998025412	0.38635169129335	0.0	0.0981926550124209	0.0506933546009038	0.60942560004699	0.173821862559519	0.159201500034025	0.54434196786084	0.769981632247455	1.71252586364572	799.606110526316	672.794235087719	0.0917885404914266	0.133507555607004
								32456451	DDX58	UTR3	-	no-repetitive	no-conserve	TRUE	0.298775628023043	2.69999277413444e-06	0.134329698326781	344.0	0.338348286315091	2.2159392123042403e-09	0.0293344051978015	0.886658159364984	0.38635169129335	0.0	0.0981926550124209	0.0506933546009038	0.879998453047146	0.172017344898126	0.150218902928015	0.381789481561044	0.651986443293561	1.71252586364572	799.606110526316	672.794235087719	0.0917885404914266	0.133507555607004
								32456455	DDX58	UTR3	-	no-repetitive	rhesus	TRUE	0.159836758232023	0.0370544151970688	0.139671639627989	348.0	0.133873319200375	0.0419286373339091	0.0287121101724849	0.888364641535448	0.38635169129335	0.0	0.0981926550124209	0.0506933546009038	1.51463809260246	0.144221147285832	0.113863898508554	0.134437462837348	0.38222815340847	1.71252586364572	799.606110526316	672.794235087719	0.0917885404914266	0.133507555607004
								32456482	DDX58	UTR3	-	Non-Alu-repetitive	no-conserve	TRUE	0.191111497829588	0.0184720635661972	0.057529050591617	290.0	0.198500808864386	0.0035242765429675	-0.0114288622686122	0.967625539506416	0.38635169129335	0.0	0.0981926550124209	0.0506933546009038	-0.114569199921031	0.047396756042	0.0492163009404389	0.909235421658625	0.962807666600965	1.71252586364572	799.606110526316	672.794235087719	0.0917885404914266	0.133507555607004
DENND4C	chr9	19373116-19372815	19379956	19379973			6840	19373116	DENND4C	UTR3	+	Non-Alu-repetitive	no-conserve	TRUE	0.117508814021784	0.0952902745132452	0.0617168732582736	469.0	0.382626157351324	4.0520299113853e-16	-0.101454413875592	0.309992412302142	0.156710601558245	0.0021172755675605	0.189714638325519	7.60279012510492e-05	1.6046239866919	0.0536761159089986	0.0393450106312136	0.111975943209731	0.345690003781348	-8.75823067497963	1066.93666315789	1663.51344035088	2.4327124291023702e-14	4.94618395314429e-13
								19372815	DENND4C	UTR3	+	Alu	chimp	TRUE	0.144767300968963	0.0220438019077001	0.0104731282799319	487.0	0.0795780895493488	0.181407115939531	0.0173218411755494	0.923993229385941	0.156710601558245	0.0021172755675605	0.189714638325519	7.60279012510492e-05	-0.837690863960934	0.0088828170836434	0.0109252569020713	0.403988433042592	0.670402770480065	-8.75823067497963	1066.93666315789	1663.51344035088	2.4327124291023702e-14	4.94618395314429e-13
DGCR8	chr22	20067678	20066103	20066122			1556	20067678	TANGO2(dist=1754),DGCR8(dist=12554)	intergenic	+	Alu	no-conserve	TRUE	-0.1779359283148	0.0296557749986365	0.245530670782231	298.0	0.102565549284023	0.177318384477047	-0.189972019427633	0.0650620407291927	0.131760790096982	0.0113608724220647	0.183989912934941	0.0001281857686287	1.87143420041122	0.261383756653762	0.20715079430404	0.0676520497585552	0.261021415092139	2.27758945060547	703.425861403509	614.319240350877	0.0254134608448093	0.0431727351810131
DNAJC3	chr13	95793669	95821045	95821065			27376	95793669	DNAJC3	UTR3	+	Alu	no-conserve	TRUE	0.192254606866491	0.0008758148504482	0.006173465420759	488.0	0.124478779311492	0.0226000735633131	-0.0387173797409645	0.791767986628677	0.101610080952187	0.0587717093387709	0.168647946271158	0.0004823010825707	1.27474046191773	0.0065839321228079	0.0043866451735117	0.205055529656479	0.480297421847325	3.95258687385848	3221.55410175439	2460.35134736842	0.0002022343219874	0.0005501536393549
DNMT1	chr19	10180190	10166700	10166715			13475	10180190	DNMT1	Nonsynonymous	-	Alu	no-conserve	TRUE	0.26657752839989	0.0042701841707719	0.0238451411218045	198.0	0.19262872654405	0.0246790674895032	0.0632060350456902	0.781399484351184	0.328148268539298	4.7527506982002e-12	0.0642656984648224	0.217235842003998						6.6986744886891	1832.84950701754	930.788312280702	7.0149200898895604e-09	4.42854374846976e-08
DSEL	chr18	67507086-67507184	67516142	67516159			8958	67507184	DSEL	UTR3	-	Alu	chimp	TRUE	0.259873405869287	0.0094616979218483	0.125155378288811	180.0	0.290870921775305	0.0005059498960451	-0.0974982348246571	0.632072852334092	0.102351163438581	0.0566608822638857	0.252480308187882	8.42153590960155e-08	2.64454956947598	0.132784194971695	0.0633766759692767	0.0135964616650534	0.099555945279651	-3.02325738704334	302.816698245614	401.414894736842	0.0033103272004175	0.0069852711676361
								67507181	DSEL	UTR3	-	Alu	chimp	TRUE	0.222736702761645	0.046274551354336	0.0331773025281213	167.0	0.354244900771119	2.47795162386737e-05	-0.176660481158169	0.283172768070977	0.102351163438581	0.0566608822638857	0.252480308187882	8.42153590960155e-08	0.919104139884362	0.0223272642390289	0.0115468822365374	0.366333235872121	0.639388837512906	-3.02325738704334	302.816698245614	401.414894736842	0.0033103272004175	0.0069852711676361
								67507175	DSEL	UTR3	-	Alu	chimp	TRUE	0.264578219251422	0.0160826201740076	0.138611433018015	155.0	0.301355891268849	0.0008787716850306	-0.144487299472263	0.448661806983472	0.102351163438581	0.0566608822638857	0.252480308187882	8.42153590960155e-08	3.4231831793341	0.145595131992191	0.048774628879892	0.003570305209165	0.0407854386165696	-3.02325738704334	302.816698245614	401.414894736842	0.0033103272004175	0.0069852711676361
								67507086	DSEL	UTR3	-	Alu	chimp	TRUE	0.190944465499155	0.0565021149195268	0.0317277401800472	214.0	0.379094146761624	1.45716119508257e-07	-0.194672916226574	0.136845935768258	0.102351163438581	0.0566608822638857	0.252480308187882	8.42153590960155e-08	1.29923464844726	0.0241753137000891	0.0112377478842482	0.205141310288112	0.480359642489344	-3.02325738704334	302.816698245614	401.414894736842	0.0033103272004175	0.0069852711676361
DTX3L	chr3	122571989-122573495	122577926	122577941			4431	122573495	DTX3L	UTR3	+	Alu	no-conserve	TRUE	0.219546507692211	8.70741429366747e-05	0.002569143498983	484.0	0.277120548546769	9.65031218559437e-09	-0.0160897635376837	0.932005840931453	0.530004805626155	0.0	-0.0894908989453437	0.0770002463380398	3.57382207757004	0.0027919257322678	0.0	0.0007326317848948	0.0138068668012106	4.7510378812009	2820.82711403509	2169.8749877193	1.02350053344125e-05	3.56666283581025e-05
								122573487	DTX3L	UTR3	+	Alu	no-conserve	TRUE	0.296986027776896	1.34197428331711e-08	0.0449005088139501	483.0	0.495242039492744	8.4084057241747e-29	-0.0206343061556961	0.908685522036272	0.530004805626155	0.0	-0.0894908989453437	0.0770002463380398	5.1591304006824	0.0603579047347362	0.0141294504770395	2.5339096088671e-06	0.000247958773122	4.7510378812009	2820.82711403509	2169.8749877193	1.02350053344125e-05	3.56666283581025e-05
								122569556	DTX3L	Synonymous	+	no-repetitive	no-conserve	TRUE	0.147846820622939	0.022416664719381	0.0020358085294836	465.0	0.0380339398315055	0.587843215774019	-0.04499200094364	0.752683142179791	0.530004805626155	0.0	-0.0894908989453437	0.0770002463380398	-1.32913917644492	0.0016248898471963	0.0039235656625592	0.187371583474415	0.458516653691345	4.7510378812009	2820.82711403509	2169.8749877193	1.02350053344125e-05	3.56666283581025e-05
								122572021	DTX3L	UTR3	+	Alu	no-conserve	TRUE	0.213941485779892	0.0002370995530864	0.0107057058216404	460.0	0.116576487080923	0.0417163078885177	0.0063522865185627	0.97818666939531	0.530004805626155	0.0	-0.0894908989453437	0.0770002463380398	0.409690546419002	0.0075340385647089	0.006463620524473	0.682842237109618	0.855660846922622	4.7510378812009	2820.82711403509	2169.8749877193	1.02350053344125e-05	3.56666283581025e-05
								122571989	DTX3L	UTR3	+	Alu	no-conserve	TRUE	0.170434696471157	0.0060554433564835	0.003792057111159	462.0	0.134688384598412	0.015411471190124	0.0029314747385975	0.989763366536195	0.530004805626155	0.0	-0.0894908989453437	0.0770002463380398	-0.442253024843576	0.0062993891086244	0.0078462320560093	0.659340790358	0.841691961871732	4.7510378812009	2820.82711403509	2169.8749877193	1.02350053344125e-05	3.56666283581025e-05
ECE1	chr1	21218697	21219731	21219754			1034	21218697	ECE1	UTR3	-	Alu	chimp	TRUE	0.203885823199178	0.0003391480671464	0.0039671810818628	487.0	-0.0087259043059361	0.913923774388106	0.0393803310622323	0.787616809521125	0.0031195266819639	0.965384317919734	0.145656732079217	0.0028356937971576	-0.794256662331514	0.0033647640713501	0.0042142562900966	0.428756769666892	0.688860717790956	2.44146232553092	5323.16776491228	4319.86936842105	0.0167546768451094	0.0298435653335035
EIF2AK2	chr2	37104382-37107003	37084507	37084537			19845	37104382	EIF2AK2	downstream	-	Alu	chimp	TRUE	0.290175555720684	0.000159716193118	0.419838698207349	257.0	0.254357650870857	0.0002698913255509	-0.126432420196211	0.36647581753252	0.517584110332385	0.0	-0.131529905264938	0.0074335470768148	1.79639617447446	0.439893049336679	0.366714410564678	0.0772772649245644	0.282231237262816	6.26473051051854	632.044947368421	324.67190877193	4.22578402278922e-08	2.26356918658825e-07
								37104388	EIF2AK2	downstream	-	Alu	both	TRUE	0.220107769158628	0.0079878660329427	0.127425881983182	261.0	0.25801670294668	0.0001863795517553	-0.050729935404019	0.804606497091392	0.517584110332385	0.0	-0.131529905264938	0.0074335470768148	1.11015881755918	0.141008808530745	0.114962706609967	0.271037960793081	0.552520934538675	6.26473051051854	632.044947368421	324.67190877193	4.22578402278922e-08	2.26356918658825e-07
								37104403	EIF2AK2	downstream	-	Alu	rhesus	TRUE	0.270553596822468	0.002726787382202	0.0414626880384896	206.0	0.349166541471814	3.06189073451978e-06	-0.0307971372951684	0.911478888111228	0.517584110332385	0.0	-0.131529905264938	0.0074335470768148	0.3066921581959	0.0269415437859176	0.0234486387147451	0.760619056954958	0.893865902060026	6.26473051051854	632.044947368421	324.67190877193	4.22578402278922e-08	2.26356918658825e-07
								37104422	EIF2AK2	downstream	-	Alu	both	TRUE	0.269416299084236	0.0284748911422443	0.0488334755806286	130.0	0.197518612922222	0.0720899455860592	0.057802562650356	0.855990361810298	0.517584110332385	0.0	-0.131529905264938	0.0074335470768148	-0.395020081891094	0.0437848328142446	0.0564331501831502	0.702229286410923	0.866024130441701	6.26473051051854	632.044947368421	324.67190877193	4.22578402278922e-08	2.26356918658825e-07
								37104471	EIF2AK2	downstream	-	Alu	both	TRUE	0.214443962304471	0.0021262846260903	0.179292201940947	344.0	0.142334912627788	0.0297759564760958	-0.0864499346355097	0.520340835015071	0.517584110332385	0.0	-0.131529905264938	0.0074335470768148	2.15785684542039	0.200251799049879	0.150485044577651	0.0338626565725696	0.173568518518885	6.26473051051854	632.044947368421	324.67190877193	4.22578402278922e-08	2.26356918658825e-07
								37104484	EIF2AK2	downstream	-	Alu	both	TRUE	0.228048578345711	0.0005859468590087	0.156278772763208	363.0	0.300560690351228	7.76015435546684e-08	-0.127629673921936	0.240889826318062	0.517584110332385	0.0	-0.131529905264938	0.0074335470768148	2.30251923311586	0.142105094657608	0.101656852895775	0.0237873865678445	0.14106902771854	6.26473051051854	632.044947368421	324.67190877193	4.22578402278922e-08	2.26356918658825e-07
								37104497	EIF2AK2	downstream	-	Alu	chimp	TRUE	0.262637364465578	3.87081072341652e-05	0.0866054325307105	362.0	0.343360545247927	3.9866352210433503e-10	-0.0458805363037433	0.786565176612319	0.517584110332385	0.0	-0.131529905264938	0.0074335470768148	1.70787185508094	0.0873392529713411	0.063560906264814	0.0913121612882226	0.308411924335358	6.26473051051854	632.044947368421	324.67190877193	4.22578402278922e-08	2.26356918658825e-07
								37104498	EIF2AK2	downstream	-	Alu	chimp	TRUE	0.268038713631153	2.70440972754236e-05	0.0268416240168725	358.0	0.250240268606486	1.59831027512487e-05	-0.0450690183318155	0.792581020004042	0.517584110332385	0.0	-0.131529905264938	0.0074335470768148	-0.396902303579597	0.0214499610605877	0.0246806564918455	0.692425741188683	0.860544509696367	6.26473051051854	632.044947368421	324.67190877193	4.22578402278922e-08	2.26356918658825e-07
								37104500	EIF2AK2	downstream	-	Alu	no-conserve	TRUE	0.137970051769044	0.0991361069948017	0.0203844807924632	334.0	0.215935918553332	0.0004743510096462	0.0093053148814151	0.972932437029681	0.517584110332385	0.0	-0.131529905264938	0.0074335470768148	-0.440828489158968	0.0121070789675441	0.014943178145384	0.660546107794834	0.842682320030366	6.26473051051854	632.044947368421	324.67190877193	4.22578402278922e-08	2.26356918658825e-07
								37104502	EIF2AK2	downstream	-	Alu	chimp	TRUE	0.241312739174125	0.0006372342381283	0.343501650328163	320.0	0.311989033837182	1.68014403914923e-07	-0.0818103682245447	0.574193485310205	0.517584110332385	0.0	-0.131529905264938	0.0074335470768148	3.30014321931339	0.353238200596735	0.252935691726711	0.0015108588061545	0.0226254560998511	6.26473051051854	632.044947368421	324.67190877193	4.22578402278922e-08	2.26356918658825e-07
								37104523	EIF2AK2	downstream	-	Alu	rhesus	TRUE	0.174846411896691	0.0431634915399495	0.0374986341425936	278.0	0.212537566174951	0.0020283023583778	0.0055741853319141	0.985221799465413	0.517584110332385	0.0	-0.131529905264938	0.0074335470768148	0.245787389079985	0.0355139848947898	0.032783004748949	0.806642936083929	0.918464218469833	6.26473051051854	632.044947368421	324.67190877193	4.22578402278922e-08	2.26356918658825e-07
								37104538	EIF2AK2	downstream	-	Alu	both	TRUE	0.241243897603767	0.0003351930535932	0.0336275855524875	346.0	0.289684125479019	5.35428075170226e-07	0.0177569534481138	0.938315399626205	0.517584110332385	0.0	-0.131529905264938	0.0074335470768148	1.2567298177453	0.0399276488616119	0.0276752279488258	0.21238376945995	0.490263518320486	6.26473051051854	632.044947368421	324.67190877193	4.22578402278922e-08	2.26356918658825e-07
								37104547	EIF2AK2	downstream	-	Alu	rhesus	TRUE	0.227320027665197	0.0006163157574186	0.0121501985079266	363.0	0.177440097250264	0.0035657947735646	-0.0712714275860593	0.612938391020476	0.517584110332385	0.0	-0.131529905264938	0.0074335470768148	1.50860366986352	0.014596329779982	0.0067678812415654	0.135449767750572	0.383942732285894	6.26473051051854	632.044947368421	324.67190877193	4.22578402278922e-08	2.26356918658825e-07
								37104568	EIF2AK2	downstream	-	Alu	chimp	TRUE	0.182713453010637	0.0060049277069846	0.050295318320886	402.0	0.390082226302837	1.77302499135365e-14	0.0028465429537987	0.991046046115426	0.517584110332385	0.0	-0.131529905264938	0.0074335470768148	2.4869756651773	0.0622262687113941	0.0310131260750526	0.0152083394180035	0.106737980097993	6.26473051051854	632.044947368421	324.67190877193	4.22578402278922e-08	2.26356918658825e-07
								37104593	EIF2AK2	downstream	-	Alu	no-conserve	TRUE	0.399805458685753	1.03003308799745e-12	0.0329215227596165	378.0	0.455438966500649	6.535568539245681e-19	-0.101667651544852	0.381839071924323	0.517584110332385	0.0	-0.131529905264938	0.0074335470768148	1.68298912641883	0.0329389334389788	0.0198046723286659	0.0958545330867894	0.316294673312652	6.26473051051854	632.044947368421	324.67190877193	4.22578402278922e-08	2.26356918658825e-07
								37104602	EIF2AK2	downstream	-	Alu	rhesus	TRUE	0.319350066390982	1.58018723982004e-07	0.166316395266384	363.0	0.296496689164233	1.22781045308974e-07	-0.133995299366252	0.207173825094562	0.517584110332385	0.0	-0.131529905264938	0.0074335470768148	3.19948524438419	0.179069281195839	0.120685510035123	0.0019221347196478	0.0264699112011682	6.26473051051854	632.044947368421	324.67190877193	4.22578402278922e-08	2.26356918658825e-07
								37104603	EIF2AK2	downstream	-	Alu	no-conserve	TRUE	0.141864287891641	0.0700854927098631	0.0273035324482915	361.0	0.14766029750885	0.0194857894234045	0.0348314572911079	0.853894336417893	0.517584110332385	0.0	-0.131529905264938	0.0074335470768148	2.00739273396256	0.0332449214347951	0.017576783157615	0.0478351388115824	0.212466149173327	6.26473051051854	632.044947368421	324.67190877193	4.22578402278922e-08	2.26356918658825e-07
								37104607	EIF2AK2	downstream	-	Alu	both	TRUE	0.436111165219396	2.22672461900453e-14	0.257513265089533	352.0	0.361379088583275	6.352293532430279e-11	-0.240728921791857	0.0021966358158868	0.517584110332385	0.0	-0.131529905264938	0.0074335470768148	4.43878343990014	0.253411594994406	0.143464602574511	2.96428484745867e-05	0.0014612610083014	6.26473051051854	632.044947368421	324.67190877193	4.22578402278922e-08	2.26356918658825e-07
								37104610	EIF2AK2	downstream	-	Alu	no-conserve	TRUE	0.438186468688379	6.9087588915197e-14	0.0404258528638043	337.0	0.328626033079946	1.08358899647578e-08	-0.17618104339988	0.071148307254708	0.517584110332385	0.0	-0.131529905264938	0.0074335470768148	2.13961575273147	0.0459599290596598	0.0236733443903874	0.0360439388206395	0.180381724036285	6.26473051051854	632.044947368421	324.67190877193	4.22578402278922e-08	2.26356918658825e-07
								37104786	EIF2AK2	downstream	-	Non-Alu-repetitive	no-conserve	TRUE	0.301863134459318	2.26763083686153e-06	0.0953228728676321	341.0	0.456134726887455	3.52007647376683e-17	-0.0710059964545628	0.630422337978381	0.517584110332385	0.0	-0.131529905264938	0.0074335470768148	-0.18165915226514	0.121061604141494	0.126114339916032	0.856316629534157	0.940646244072677	6.26473051051854	632.044947368421	324.67190877193	4.22578402278922e-08	2.26356918658825e-07
								37104873	EIF2AK2	downstream	-	Non-Alu-repetitive	no-conserve	TRUE	0.151965985349464	0.0544794753284298	0.0240436339233114	343.0	0.232407458503035	0.0001107321473708	0.108237469920609	0.37349952325664	0.517584110332385	0.0	-0.131529905264938	0.0074335470768148	-0.472919246448806	0.0349413399896214	0.0411985005735006	0.637683160331489	0.828452750402961	6.26473051051854	632.044947368421	324.67190877193	4.22578402278922e-08	2.26356918658825e-07
								37104881	EIF2AK2	downstream	-	Non-Alu-repetitive	chimp	TRUE	0.145727962176911	0.0590387187132068	0.0674247080895211	363.0	0.296670129252661	1.20433496563416e-07	-0.0280800577182188	0.888444627146159	0.517584110332385	0.0	-0.131529905264938	0.0074335470768148	0.641032322098425	0.088976387493064	0.0767646218193741	0.523333888388566	0.758216623874965	6.26473051051854	632.044947368421	324.67190877193	4.22578402278922e-08	2.26356918658825e-07
								37104899	EIF2AK2	downstream	-	Non-Alu-repetitive	no-conserve	TRUE	0.298452388474666	7.56767820639519e-07	0.0510530294486758	379.0	0.429980084802022	9.059493047767161e-17	-0.0576953275786248	0.702517903928417	0.517584110332385	0.0	-0.131529905264938	0.0074335470768148	1.06545517121723	0.0680383992602581	0.05266303670874	0.290550446041105	0.573394563405773	6.26473051051854	632.044947368421	324.67190877193	4.22578402278922e-08	2.26356918658825e-07
								37106877	EIF2AK2	UTR3	-	Alu	no-conserve	TRUE	0.211629602011482	0.0001727836393142	0.0028317210690881	487.0	0.172237866368968	0.000849678021768	-0.0749385323569706	0.501361408249991	0.517584110332385	0.0	-0.131529905264938	0.0074335470768148	0.744035062923486	0.0030864492972209	0.0017704517704517	0.458571746280922	0.711645510214503	6.26473051051854	632.044947368421	324.67190877193	4.22578402278922e-08	2.26356918658825e-07
								37106915	EIF2AK2	UTR3	-	Alu	no-conserve	TRUE	0.163677863082091	0.0069840990987626	0.0046229192618267	488.0	0.156494152294142	0.0028126803204671	-0.0323633698965504	0.83710701954042	0.517584110332385	0.0	-0.131529905264938	0.0074335470768148	-0.816109004561807	0.0042751681543072	0.0062234853253914	0.416679528637341	0.679236510716554	6.26473051051854	632.044947368421	324.67190877193	4.22578402278922e-08	2.26356918658825e-07
								37106959	EIF2AK2	UTR3	-	Alu	no-conserve	TRUE	0.256002645473748	2.0507106166784e-06	0.004967365333196	483.0	0.231565660909871	3.02590815805162e-06	0.0496599952171969	0.712363339868803	0.517584110332385	0.0	-0.131529905264938	0.0074335470768148	0.742559004360303	0.0049315719626258	0.0033392757826156	0.459323569660239	0.712166441622079	6.26473051051854	632.044947368421	324.67190877193	4.22578402278922e-08	2.26356918658825e-07
								37106996	EIF2AK2	UTR3	-	Alu	no-conserve	TRUE	0.275464227912583	2.40246679897646e-07	0.003325742992004	481.0	0.159338318131252	0.0024803022271611	-0.0571401502291746	0.650802961848736	0.517584110332385	0.0	-0.131529905264938	0.0074335470768148	1.46027063445155	0.0036678934779183	0.0011364443497407	0.147898769912423	0.402612183844768	6.26473051051854	632.044947368421	324.67190877193	4.22578402278922e-08	2.26356918658825e-07
								37107003	EIF2AK2	UTR3	-	Alu	no-conserve	TRUE	0.235282155331395	1.95509958345017e-05	0.0060781666849285	482.0	0.162320311915341	0.0019642909388402	0.0292152046864907	0.859154932912085	0.517584110332385	0.0	-0.131529905264938	0.0074335470768148	2.8614240454988	0.0095853481214534	0.0015723270440251	0.0054584623009659	0.0542251809190267	6.26473051051854	632.044947368421	324.67190877193	4.22578402278922e-08	2.26356918658825e-07
EIF2AK4	chr15	40035480	40038423	40038440			2943	40035480	EIF2AK4	UTR3	+	Alu	no-conserve	TRUE	0.186513862955581	0.0014113306481884	0.0169121277992964	486.0	-0.0575480088720844	0.364373292195967	-0.0067962671508859	0.976218997526311	0.130731521351969	0.0120138582273189	0.0730298261192405	0.155935986439331	0.284469066934866	0.0209939319047423	0.0191455388218963	0.776670691230489	0.903355333998043	2.83230076261878	1313.59585263158	1148.41915614035	0.0060025001369337	0.0119253184175732
EMILIN2	chr18	2891760	2879166	2879184			12576	2891760	EMILIN2	Nonsynonymous	+	no-repetitive	no-conserve	TRUE	0.136208928704131	0.0820663659326016	0.0078761409313792	370.0	0.0545922752516418	0.467828772477311	0.0354401178023658	0.848008248024436	0.0331509728656628	0.596536072560725	0.255746357936336	5.58185023686489e-08	-2.12310058767756	0.0020483725460606	0.0063829137519386	0.0364679519669804	0.181603413004873	-6.05575399272902	779.796245614035	1406.73930175439	1.90873202391553e-08	1.09522372257246e-07
ERBB3	chr12	56102888	56104556	56104577			1668	56102888	ERBB3	UTR3	+	Alu	chimp	TRUE	0.127552722324502	0.0550078052914401	0.000866419901969	486.0	0.0613507327446868	0.327725413914748	0.0056735002556257	0.980114986718812	0.180004051842938	0.0003415546933293	-0.0922260994444515	0.0678920208917485	0.213739802689398	0.0008866623483299	0.0007665344102591	0.831178842547675	0.930172967722499	3.75992313039684	4609.30423859649	2955.4671245614	0.0003787717316813	0.0009728324282732
ESYT2	chr7	158738010-158738656	158738993	158739011			337	158738656	ESYT2	intronic	-	Alu	no-conserve	TRUE	0.440135553879795	0.0439207291239098	0.0485049536520125	42.0	-0.222804938344623	0.299395379284079	-0.286489560361226	0.429964593555673	0.134429802234131	0.0096785573385667	0.0469754603292153	0.379969360389898						4.74532334055297	4383.48608070175	3323.67144035088	9.60926165900822e-06	3.3651012196087e-05
								158738631	ESYT2	intronic	-	Alu	no-conserve	TRUE	0.409577757231164	0.0576345490610483	0.038064986937536	45.0	0.105446195145984	0.655931246747834	-0.201014338499922	0.623845113023929	0.134429802234131	0.0096785573385667	0.0469754603292153	0.379969360389898						4.74532334055297	4383.48608070175	3323.67144035088	9.60926165900822e-06	3.3651012196087e-05
								158738405	ESYT2	intronic	-	Non-Alu-repetitive	no-conserve	TRUE	0.374416610584833	9.84950672706228e-05	0.0309887469845838	158.0	0.219397523482017	0.0217190035512967	-0.0467904747653113	0.873936928296172	0.134429802234131	0.0096785573385667	0.0469754603292153	0.379969360389898	0.0363876585009045	0.0382239769799578	0.0369747899159664	0.971605128191928	0.988623577688183	4.74532334055297	4383.48608070175	3323.67144035088	9.60926165900822e-06	3.3651012196087e-05
								158738010	ESYT2	intronic	-	Alu	no-conserve	TRUE	0.214746393437114	0.0916858236216253	0.0964608621994881	142.0	0.219436807531286	0.0312433073734147	-0.0932468727890475	0.707605941645782	0.134429802234131	0.0096785573385667	0.0469754603292153	0.379969360389898						4.74532334055297	4383.48608070175	3323.67144035088	9.60926165900822e-06	3.3651012196087e-05
EXOC8	chr1	231335100	231337130	231337146			2030	231335100	EXOC8	UTR3	-	Alu	no-conserve	TRUE	0.144406277182471	0.046962969158296	0.0126682739852796	398.0	0.0814928278241231	0.223641179719911	0.0360418442497766	0.835477568922308	0.38073301184307	0.0	0.217327989251258	4.88463086369717e-06	0.501306148068924	0.0130370044504031	0.0104673158255475	0.617431322723136	0.816626537496568	-0.408623485133662	566.701696491228	579.857587719298	0.683982172047982	0.732364988413937
FAM129A	chr1	184791992-184793554	184799499	184799517			5945	184793554	NIBAN1	UTR3	-	Alu	no-conserve	TRUE	0.200277140247431	0.0020976142201751	0.0207873150924603	396.0	0.0741037863760281	0.278269096413277	-0.0673442983893844	0.619480039922391	0.0736794182693509	0.190133732841932	0.261463752010691	2.66886779898301e-08	0.895481150263637	0.0156832600453668	0.0115670148373128	0.372824497968134	0.644557466616939	-1.2311725399875	1663.17902280702	1884.74275087719	0.222434839857729	0.28407323799359
								184793530	NIBAN1	UTR3	-	Alu	no-conserve	TRUE	0.156099097414386	0.0238932464321241	0.0098618099402501	410.0	-0.0053418504510868	0.953266050827783	0.215230784010881	0.0038106179870382	0.0736794182693509	0.190133732841932	0.261463752010691	2.66886779898301e-08	-5.14585874451952	0.0125421794612381	0.0449357737389103	1.41882000042157e-06	0.0001676944694199	-1.2311725399875	1663.17902280702	1884.74275087719	0.222434839857729	0.28407323799359
								184793499	NIBAN1	UTR3	-	Alu	no-conserve	TRUE	0.169024668014001	0.0092085703006031	0.0462603169382814	433.0	0.234413919995314	8.45539549140593e-06	-0.0033423521010828	0.989292838384783	0.0736794182693509	0.190133732841932	0.261463752010691	2.66886779898301e-08	-0.288474118947778	0.0453008272391893	0.0474522824003844	0.773550675509662	0.90164485282946	-1.2311725399875	1663.17902280702	1884.74275087719	0.222434839857729	0.28407323799359
								184793447	NIBAN1	UTR3	-	Alu	no-conserve	TRUE	0.127785393370808	0.0749618482560151	0.160997300854335	435.0	0.346278516378567	3.00664859944837e-12	-0.0005867464153931	0.997903868964172	0.0736794182693509	0.190133732841932	0.261463752010691	2.66886779898301e-08	1.10510619458583	0.158891537697791	0.136181984146292	0.272545026449123	0.554015873789025	-1.2311725399875	1663.17902280702	1884.74275087719	0.222434839857729	0.28407323799359
								184793437	NIBAN1	UTR3	-	Alu	no-conserve	TRUE	0.223419846201369	0.0001651557880041	0.0080628016930416	438.0	0.0637651731219255	0.335327507592285	0.0232998967101695	0.90023853424743	0.0736794182693509	0.190133732841932	0.261463752010691	2.66886779898301e-08	0.335279509062241	0.0105226954548101	0.0094657143856271	0.738142245098657	0.882296876099172	-1.2311725399875	1663.17902280702	1884.74275087719	0.222434839857729	0.28407323799359
								184793388	NIBAN1	UTR3	-	Alu	no-conserve	TRUE	0.189327212585419	0.0030061959571981	0.032066397171612	420.0	0.0125458825686876	0.882800910357263	-0.0141478939899659	0.946155941856944	0.0736794182693509	0.190133732841932	0.261463752010691	2.66886779898301e-08	-1.56016833821118	0.035466962671513	0.0484031008809159	0.121864190543185	0.362764984065143	-1.2311725399875	1663.17902280702	1884.74275087719	0.222434839857729	0.28407323799359
								184793376	NIBAN1	UTR3	-	Alu	no-conserve	TRUE	0.193010930002583	0.001935953226627	0.0329934525078256	432.0	0.1612602845775	0.0039399891841997	0.0613430460343373	0.643305376602724	0.0736794182693509	0.190133732841932	0.261463752010691	2.66886779898301e-08	-1.03053504968987	0.0265140397331174	0.0342890301449382	0.305289574249989	0.587805728071972	-1.2311725399875	1663.17902280702	1884.74275087719	0.222434839857729	0.28407323799359
								184793352	NIBAN1	UTR3	-	Alu	no-conserve	TRUE	0.191326163520711	0.0018763771147091	0.0319154621824262	442.0	0.269099552461865	1.30932192078143e-07	0.16375822375019	0.0483272433466478	0.0736794182693509	0.190133732841932	0.261463752010691	2.66886779898301e-08	-3.88925568132948	0.0380727681054073	0.0740519248502123	0.0001782412810314	0.0051107750695761	-1.2311725399875	1663.17902280702	1884.74275087719	0.222434839857729	0.28407323799359
								184793351	NIBAN1	UTR3	-	Alu	no-conserve	TRUE	0.155718905511598	0.0176885822443237	0.0319123342414314	443.0	0.209293527238472	7.48523125357945e-05	0.0685559075586932	0.581537346889068	0.0736794182693509	0.190133732841932	0.261463752010691	2.66886779898301e-08	-1.1267510610234	0.0391527171678216	0.0489503120141915	0.2630285642722409	0.544357043111548	-1.2311725399875	1663.17902280702	1884.74275087719	0.222434839857729	0.28407323799359
								184793339	NIBAN1	UTR3	-	Alu	no-conserve	TRUE	0.217770430501082	0.0002040186887078	0.0158067491218492	451.0	0.171684057044652	0.0014717442314912	-0.0112676146900794	0.957405111403419	0.0736794182693509	0.190133732841932	0.261463752010691	2.66886779898301e-08	-0.718425711364568	0.0152473501620086	0.0181201585199903	0.474086470130093	0.72290434935035	-1.2311725399875	1663.17902280702	1884.74275087719	0.222434839857729	0.28407323799359
								184793311	NIBAN1	UTR3	-	Alu	no-conserve	TRUE	0.282141458872413	3.20604214396984e-07	0.0186010340567777	450.0	0.204800573256872	9.74968797580147e-05	0.010917246718507	0.959155360333393	0.0736794182693509	0.190133732841932	0.261463752010691	2.66886779898301e-08	0.225274000482253	0.0219739720775137	0.0209227326947625	0.822268595957259	0.925931189768674	-1.2311725399875	1663.17902280702	1884.74275087719	0.222434839857729	0.28407323799359
								184792220	NIBAN1	UTR3	-	Alu	no-conserve	TRUE	0.164138797710354	0.0102462290994042	0.0388394425033348	449.0	0.277955005481095	3.31101196423429e-08	-0.0409404860424319	0.788152116637966	0.0736794182693509	0.190133732841932	0.261463752010691	2.66886779898301e-08	2.7135620339244	0.0403403731833653	0.0224231361823085	0.008047540999273	0.070621230148838	-1.2311725399875	1663.17902280702	1884.74275087719	0.222434839857729	0.28407323799359
								184792205	NIBAN1	UTR3	-	Alu	no-conserve	TRUE	0.184870157179107	0.0024420007465299	0.0024080840086058	455.0	0.0058785136660244	0.944985645540942	-0.0601088457514127	0.640211099268968	0.0736794182693509	0.190133732841932	0.261463752010691	2.66886779898301e-08	-2.32938246950912	0.0003511959995875	0.004116774579444	0.0233005051186074	0.139482445496653	-1.2311725399875	1663.17902280702	1884.74275087719	0.222434839857729	0.28407323799359
								184792173	NIBAN1	UTR3	-	Alu	no-conserve	TRUE	0.177313493231198	0.003703643864729	0.0232294341395366	464.0	0.0426933363993527	0.534765641487697	-0.0558258184424344	0.669872218722873	0.0736794182693509	0.190133732841932	0.261463752010691	2.66886779898301e-08	1.05814639629908	0.0215181211741756	0.0169452940943267	0.292652147164647	0.575395252474287	-1.2311725399875	1663.17902280702	1884.74275087719	0.222434839857729	0.28407323799359
								184792168	NIBAN1	UTR3	-	Alu	no-conserve	TRUE	0.2595350475292	2.4368948664914e-06	0.0094417331798343	464.0	0.145104430205323	0.0079661349525705	0.02847582405106	0.866670528744698	0.0736794182693509	0.190133732841932	0.261463752010691	2.66886779898301e-08	-1.00521926449774	0.0068502780700068	0.0095179804301475	0.317017621358457	0.59811375130733	-1.2311725399875	1663.17902280702	1884.74275087719	0.222434839857729	0.28407323799359
								184792159	NIBAN1	UTR3	-	Alu	no-conserve	TRUE	0.11956033981111	0.0864873219130365	0.0373670331800555	471.0	0.224656469660481	8.72783175185386e-06	0.0162535586082999	0.932326225632914	0.0736794182693509	0.190133732841932	0.261463752010691	2.66886779898301e-08	-0.61571707824407	0.0337550956880001	0.0381931214992223	0.539463179713452	0.767123420734536	-1.2311725399875	1663.17902280702	1884.74275087719	0.222434839857729	0.28407323799359
								184792154	NIBAN1	UTR3	-	Alu	no-conserve	TRUE	0.14085014505677	0.0313796442605367	0.0148821584958193	470.0	0.0061255141536156	0.94149037538528	0.248055389627875	6.89255839316675e-05	0.0736794182693509	0.190133732841932	0.261463752010691	2.66886779898301e-08	-8.58599303867205	0.0121903654806633	0.0645933450561738	8.15495999877126e-13	2.44820054123112e-09	-1.2311725399875	1663.17902280702	1884.74275087719	0.222434839857729	0.28407323799359
								184792142	NIBAN1	UTR3	-	Alu	no-conserve	TRUE	0.244529176334065	1.14722029484437e-05	0.004559232092288	466.0	0.15053559702525	0.0054639004647201	0.0160688369558994	0.934079260244806	0.0736794182693509	0.190133732841932	0.261463752010691	2.66886779898301e-08	0.642861464415287	0.006394566585075	0.0048535928941623	0.521809303134719	0.757176598672756	-1.2311725399875	1663.17902280702	1884.74275087719	0.222434839857729	0.28407323799359
								184792136	NIBAN1	UTR3	-	Alu	chimp	TRUE	0.146860268585864	0.0236615514681432	0.0628848482094593	465.0	0.355704160465579	8.83135420772256e-14	-0.0300389970374374	0.857585234549027	0.0736794182693509	0.190133732841932	0.261463752010691	2.66886779898301e-08	-0.711592245389475	0.0559054318178984	0.0627721867730769	0.478529422509453	0.725662059562373	-1.2311725399875	1663.17902280702	1884.74275087719	0.222434839857729	0.28407323799359
								184792089	NIBAN1	UTR3	-	Alu	no-conserve	TRUE	0.213762411178202	0.0001869197751075	0.0078667115803973	473.0	-0.0046519273985104	0.956061100116819	0.0504986399099376	0.710649484449128	0.0736794182693509	0.190133732841932	0.261463752010691	2.66886779898301e-08	-0.372815403955505	0.0098534044089622	0.0113192490811129	0.710013089174979	0.869190547359202	-1.2311725399875	1663.17902280702	1884.74275087719	0.222434839857729	0.28407323799359
								184792085	NIBAN1	UTR3	-	Alu	no-conserve	TRUE	0.145581258033795	0.0228680752886507	0.0160045193837917	477.0	0.0443511517817889	0.508793914413686	0.141234767934955	0.092761376902019	0.0736794182693509	0.190133732841932	0.261463752010691	2.66886779898301e-08	-3.84937999515225	0.0157747939218339	0.0303262597033574	0.0002007938248943	0.0055506094366047	-1.2311725399875	1663.17902280702	1884.74275087719	0.222434839857729	0.28407323799359
								184792068	NIBAN1	UTR3	-	Alu	chimp	TRUE	0.17750330261731	0.0031441419018601	0.0160144471723672	475.0	0.0667286952211445	0.286000128582693	0.255634487125076	2.47897683672881e-05	0.0736794182693509	0.190133732841932	0.261463752010691	2.66886779898301e-08	-5.15793433493119	0.0206160846625056	0.0642410148759898	2.11989423648366e-06	0.0002179498112105	-1.2311725399875	1663.17902280702	1884.74275087719	0.222434839857729	0.28407323799359
								184792033	NIBAN1	UTR3	-	Alu	no-conserve	TRUE	0.153305723241987	0.0157335528550287	0.0273466292622408	470.0	0.146448337702245	0.0068800585981332	-0.0374875475843625	0.806614202046398	0.0736794182693509	0.190133732841932	0.261463752010691	2.66886779898301e-08	1.83261857853687	0.0360975085296336	0.0253343476086744	0.070421357930609	0.267111028738411	-1.2311725399875	1663.17902280702	1884.74275087719	0.222434839857729	0.28407323799359
								184791992	NIBAN1	UTR3	-	Alu	no-conserve	TRUE	0.205003842618011	0.00168022008653	0.0825668491020443	391.0	0.12004854220167	0.0554755255551263	0.0356338026845679	0.840485397673006	0.0736794182693509	0.190133732841932	0.261463752010691	2.66886779898301e-08	1.90962915271052	0.0923386912872702	0.0693563822882426	0.0598971652448879	0.242584470687105	-1.2311725399875	1663.17902280702	1884.74275087719	0.222434839857729	0.28407323799359
FAM20B	chr1	179073445-179075182	179069033	179069049			4396	179073445	FAM20B	UTR3	+	Alu	both	TRUE	0.237492002033233	0.0139895763827595	0.406069718419956	199.0	0.486247808600387	8.795863507079349e-12	-0.0663572753036685	0.766417913238052	0.432804976043117	0.0	0.0165959315118764	0.773136556340804	1.69933290423315	0.426088108057738	0.345532741068455	0.0967091205485995	0.31792646824239	-1.36237917603684	1577.42499298246	1692.5775245614	0.176669885799005	0.23381742532109
								179073455	FAM20B	UTR3	+	Alu	both	TRUE	0.173628735830382	0.0260685853533053	0.320760243901977	324.0	0.498945042339066	6.65691181471649e-20	-0.0281807529195214	0.895288803247392	0.432804976043117	0.0	0.0165959315118764	0.773136556340804	1.12719251011392	0.324050788200594	0.285101940673855	0.264579647283303	0.545854012796041	-1.36237917603684	1577.42499298246	1692.5775245614	0.176669885799005	0.23381742532109
								179073481	FAM20B	UTR3	+	Alu	chimp	TRUE	0.173119363530167	0.0064690131846181	0.430631966747421	442.0	0.484209430111291	3.6504575002413804e-25	-0.1211687654524	0.208853466103519	0.432804976043117	0.0	0.0165959315118764	0.773136556340804	2.31310459376225	0.444746104784505	0.381647077590961	0.0231363449314215	0.138915242237241	-1.36237917603684	1577.42499298246	1692.5775245614	0.176669885799005	0.23381742532109
								179073488	FAM20B	UTR3	+	Alu	both	TRUE	0.17124831344572	0.0060931393704667	0.197687355343846	457.0	0.501860154123207	4.08295162692061e-28	-0.0530759104268286	0.697514526940432	0.432804976043117	0.0	0.0165959315118764	0.773136556340804	3.90719199617043	0.208586361905579	0.132102835475682	0.000195374674214	0.0054409490673284	-1.36237917603684	1577.42499298246	1692.5775245614	0.176669885799005	0.23381742532109
								179073552	FAM20B	UTR3	+	Alu	no-conserve	TRUE	0.176718938573182	0.0065545673056109	0.0968093845357947	423.0	0.312233842099753	1.0260428697885e-09	-0.125082787287305	0.202979582282132	0.432804976043117	0.0	0.0165959315118764	0.773136556340804	2.80487503584153	0.10134630072813	0.056843780398936	0.006522255696722	0.0613423052228355	-1.36237917603684	1577.42499298246	1692.5775245614	0.176669885799005	0.23381742532109
								179073557	FAM20B	UTR3	+	Alu	chimp	TRUE	0.258353505566076	1.88547587408422e-05	0.17949265750189	399.0	0.385319296550892	5.1138476169751103e-14	-0.1029375779879	0.357011977917634	0.432804976043117	0.0	0.0165959315118764	0.773136556340804	2.03672461693237	0.178227177291958	0.134133454911571	0.0455326612106793	0.206860778178844	-1.36237917603684	1577.42499298246	1692.5775245614	0.176669885799005	0.23381742532109
								179073562	FAM20B	UTR3	+	Alu	chimp	TRUE	0.224291541546547	0.0004457842659284	0.239492890013321	388.0	0.285288062916454	1.51984979420089e-07	-0.133916858041041	0.186498020697095	0.432804976043117	0.0	0.0165959315118764	0.773136556340804	2.16710640425167	0.242111132560246	0.190891013729652	0.0332060925529366	0.171462006283404	-1.36237917603684	1577.42499298246	1692.5775245614	0.176669885799005	0.23381742532109
								179073566	FAM20B	UTR3	+	Alu	no-conserve	TRUE	0.19016690188898	0.005029749429263	0.405721036675885	383.0	0.240465689600542	1.862219415755e-05	-0.101152598296918	0.380906691009504	0.432804976043117	0.0	0.0165959315118764	0.773136556340804	2.62931379669673	0.410120538508313	0.337568089400826	0.0104221092195847	0.0837166687833377	-1.36237917603684	1577.42499298246	1692.5775245614	0.176669885799005	0.23381742532109
								179073584	FAM20B	UTR3	+	Alu	no-conserve	TRUE	0.15399776666388	0.0224885244817623	0.113648395417839	428.0	0.371672380274342	6.387575181977931e-14	-0.1313066274467	0.166094340672738	0.432804976043117	0.0	0.0165959315118764	0.773136556340804	3.45181584377794	0.138135883661301	0.0667551368302165	0.0010141353332616	0.0173477816751264	-1.36237917603684	1577.42499298246	1692.5775245614	0.176669885799005	0.23381742532109
								179073597	FAM20B	UTR3	+	Alu	no-conserve	TRUE	0.14804101252266	0.0239250954000881	0.0156161440662434	456.0	0.286926757504172	7.61333122700761e-09	0.0385952184295053	0.802225808959805	0.432804976043117	0.0	0.0165959315118764	0.773136556340804	1.42603518236131	0.0167118475251703	0.0096014650248348	0.15784718584302	0.417546071565185	-1.36237917603684	1577.42499298246	1692.5775245614	0.176669885799005	0.23381742532109
								179073770	FAM20B	UTR3	+	no-repetitive	no-conserve	TRUE	0.196270575790749	0.0010207539150753	0.276782753109305	458.0	0.52410478576005	4.521261080762721e-31	-0.198003554864691	0.005853448303977	0.432804976043117	0.0	0.0165959315118764	0.773136556340804	8.28519156270066	0.295304113566784	0.0749965723188738	1.1590198095576498e-11	1.77321217369221e-08	-1.36237917603684	1577.42499298246	1692.5775245614	0.176669885799005	0.23381742532109
								179074869	FAM20B	UTR3	+	no-repetitive	no-conserve	TRUE	0.214723838868278	0.0001288710285833	0.0338430804024697	487.0	0.384130249352687	7.541178547657331e-17	-0.0701558246154119	0.54214645417225	0.432804976043117	0.0	0.0165959315118764	0.773136556340804	5.31546723223755	0.036373916532469	0.0029839039145129	1.66449124245266e-06	0.0001876538684693	-1.36237917603684	1577.42499298246	1692.5775245614	0.176669885799005	0.23381742532109
								179074941	FAM20B	UTR3	+	Alu	no-conserve	TRUE	0.137329414708386	0.0346928191690736	0.0057871342935093	481.0	0.175390693045238	0.000717741804886	-0.0187946375092303	0.916854271866354	0.432804976043117	0.0	0.0165959315118764	0.773136556340804	0.234913962344101	0.0058534377137899	0.0053402692862554	0.814710383264496	0.922263213272377	-1.36237917603684	1577.42499298246	1692.5775245614	0.176669885799005	0.23381742532109
								179074957	FAM20B	UTR3	+	Alu	chimp	TRUE	0.165737065972272	0.0063643475647209	0.130713776289616	484.0	0.411544652386838	2.41953293208588e-19	-0.138551223940011	0.0984317290073857	0.432804976043117	0.0	0.0165959315118764	0.773136556340804	3.74433989210394	0.12533243015675	0.0823919840453873	0.0003215038653755	0.0077030068175884	-1.36237917603684	1577.42499298246	1692.5775245614	0.176669885799005	0.23381742532109
								179074965	FAM20B	UTR3	+	Alu	both	TRUE	0.176108566435574	0.0033013186519756	0.432257300597143	479.0	0.319111328421302	2.1374207314793297e-11	-0.166292238409194	0.03156529841389	0.432804976043117	0.0	0.0165959315118764	0.773136556340804	3.80679933605164	0.444504889607632	0.357798825469357	0.000250721890294	0.0065055504481561	-1.36237917603684	1577.42499298246	1692.5775245614	0.176669885799005	0.23381742532109
								179074970	FAM20B	UTR3	+	Alu	both	TRUE	0.149414164139539	0.0179237655555439	0.105004685578561	480.0	0.36042031018653	1.39598674484068e-14	-0.0799942211146585	0.464099048906827	0.432804976043117	0.0	0.0165959315118764	0.773136556340804	1.64786263317512	0.105440266203199	0.0846018808739889	0.102653769917521	0.328932524996681	-1.36237917603684	1577.42499298246	1692.5775245614	0.176669885799005	0.23381742532109
								179074980	FAM20B	UTR3	+	Alu	chimp	TRUE	0.192626431253369	0.0009367903661728	0.0207883547418257	481.0	0.300409766240189	3.68881773083552e-10	-0.0933528016297784	0.360250653889177	0.432804976043117	0.0	0.0165959315118764	0.773136556340804	1.1483555117955	0.0302047302276416	0.0226889903729846	0.253533363153437	0.535217290994258	-1.36237917603684	1577.42499298246	1692.5775245614	0.176669885799005	0.23381742532109
								179075030	FAM20B	UTR3	+	Alu	chimp	TRUE	0.1547075669933	0.0137160027670876	0.0474266877934994	476.0	0.245107298085833	7.76972743406469e-07	-0.0795842532531211	0.470203992598049	0.432804976043117	0.0	0.0165959315118764	0.773136556340804	1.81753018513817	0.0527911085028169	0.0364582787721097	0.0720685674615145	0.270806557193889	-1.36237917603684	1577.42499298246	1692.5775245614	0.176669885799005	0.23381742532109
								179075031	FAM20B	UTR3	+	Alu	no-conserve	TRUE	0.131002301610381	0.04920188990779	0.011670537980652	477.0	0.173462290771215	0.0008888304817201	-0.0549957344518125	0.670299537323495	0.432804976043117	0.0	0.0165959315118764	0.773136556340804	0.865180927110834	0.0130181303268595	0.010072309175737	0.389051604275877	0.658447363599334	-1.36237917603684	1577.42499298246	1692.5775245614	0.176669885799005	0.23381742532109
								179075034	FAM20B	UTR3	+	Alu	rhesus	TRUE	0.117249812899385	0.094838443943012	0.0323464759633518	472.0	0.265274726585129	7.31221554812699e-08	-0.0869988744956616	0.410123178307034	0.432804976043117	0.0	0.0165959315118764	0.773136556340804	1.579116880653	0.0329406449736232	0.0233174255551903	0.117623208370533	0.355426908756093	-1.36237917603684	1577.42499298246	1692.5775245614	0.176669885799005	0.23381742532109
								179075040	FAM20B	UTR3	+	Alu	chimp	TRUE	0.179397611111614	0.0030581340052669	0.0781883598355338	467.0	0.267217622999574	6.78801859453121e-08	-0.0844305699469333	0.43754562534632	0.432804976043117	0.0	0.0165959315118764	0.773136556340804	1.00389376156092	0.0771304080406052	0.0662441057182116	0.317883887124403	0.598920056191898	-1.36237917603684	1577.42499298246	1692.5775245614	0.176669885799005	0.23381742532109
								179075041	FAM20B	UTR3	+	Alu	rhesus	TRUE	0.235817595901237	2.61911319925188e-05	0.043725337695627	467.0	0.195116489599324	0.000167864058354	-0.20484053499629	0.0031279275651104	0.432804976043117	0.0	0.0165959315118764	0.773136556340804	0.91303573135481	0.0400280158354944	0.0343262074874355	0.363234442446653	0.63695450915251	-1.36237917603684	1577.42499298246	1692.5775245614	0.176669885799005	0.23381742532109
								179075045	FAM20B	UTR3	+	Alu	chimp	TRUE	0.151834979810029	0.0172408191970574	0.556350264544665	469.0	0.0654456356158443	0.300761579008491	-0.220713424786171	0.0008572810870028	0.432804976043117	0.0	0.0165959315118764	0.773136556340804	4.38411575801555	0.570966736186824	0.472080300595202	2.6708174184326e-05	0.0013566939038708	-1.36237917603684	1577.42499298246	1692.5775245614	0.176669885799005	0.23381742532109
								179075081	FAM20B	UTR3	+	Alu	chimp	TRUE	0.127256032087635	0.068846932351602	0.168720176582302	452.0	0.13528681249292	0.0161951685169978	-0.169548386802104	0.0339544723701456	0.432804976043117	0.0	0.0165959315118764	0.773136556340804	3.24578636839772	0.166330363384414	0.118280647962667	0.0015850799239217	0.02338362869585	-1.36237917603684	1577.42499298246	1692.5775245614	0.176669885799005	0.23381742532109
								179075098	FAM20B	UTR3	+	Alu	chimp	TRUE	0.230567074381142	6.56060626354502e-05	0.0426589041017895	450.0	0.233389367160733	5.93358065337697e-06	-0.0165174212199392	0.933065479412407	0.432804976043117	0.0	0.0165959315118764	0.773136556340804	-0.751329511974259	0.0331684128635308	0.0387729721807988	0.454153871075438	0.708001494524878	-1.36237917603684	1577.42499298246	1692.5775245614	0.176669885799005	0.23381742532109
								179075104	FAM20B	UTR3	+	Alu	no-conserve	TRUE	0.155783015663007	0.0176275188573167	0.0196388395532543	443.0	0.156263561456289	0.0048234154984012	-0.0888205003118351	0.418872646275192	0.432804976043117	0.0	0.0165959315118764	0.773136556340804	1.20128457332783	0.0179481447905342	0.0103282409666588	0.233477723287546	0.514514771402439	-1.36237917603684	1577.42499298246	1692.5775245614	0.176669885799005	0.23381742532109
								179075117	FAM20B	UTR3	+	Alu	chimp	TRUE	0.124539521392637	0.0712744389744565	0.270403822910063	466.0	0.349309775255683	2.59967603780771e-13	-0.0756344592612895	0.509761958577949	0.432804976043117	0.0	0.0165959315118764	0.773136556340804	1.95817779528747	0.257454835760075	0.216680295400178	0.0533846638069102	0.226140961217335	-1.36237917603684	1577.42499298246	1692.5775245614	0.176669885799005	0.23381742532109
								179075137	FAM20B	UTR3	+	Alu	chimp	TRUE	0.192704160234263	0.0010254084764965	0.0407967047707291	475.0	0.310132310625716	1.09016015283109e-10	-0.0520498228873011	0.69759599651359	0.432804976043117	0.0	0.0165959315118764	0.773136556340804	2.00428794622939	0.0408568306065382	0.0241523430385158	0.0477816156714812	0.212385532139997	-1.36237917603684	1577.42499298246	1692.5775245614	0.176669885799005	0.23381742532109
								179075144	FAM20B	UTR3	+	Alu	chimp	TRUE	0.11974496657169	0.079858556104484	0.0882927772883789	484.0	0.286474383709206	2.54401272867883e-09	-0.0891486763427808	0.3867366473909	0.432804976043117	0.0	0.0165959315118764	0.773136556340804	2.44762509004016	0.0869797580629046	0.0618752073709532	0.0160970334780876	0.110913252707292	-1.36237917603684	1577.42499298246	1692.5775245614	0.176669885799005	0.23381742532109
								179075180	FAM20B	UTR3	+	Alu	no-conserve	TRUE	0.153627767151727	0.0144487196693593	0.0345146168169249	477.0	0.354180125012917	5.42097665316857e-14	-0.119318315556934	0.193904644414547	0.432804976043117	0.0	0.0165959315118764	0.773136556340804	0.584284712014339	0.0348301206891628	0.0305525963209584	0.560337597289104	0.780960771040677	-1.36237917603684	1577.42499298246	1692.5775245614	0.176669885799005	0.23381742532109
								179075182	FAM20B	UTR3	+	Alu	no-conserve	TRUE	0.182246217413427	0.0021967280828116	0.0129106115651752	476.0	0.323352568400326	1.2404084455751798e-11	-0.0986647828022114	0.324531056808208	0.432804976043117	0.0	0.0165959315118764	0.773136556340804	-0.250692203010264	0.0102085831805713	0.011227432683717	0.802529821876374	0.916532038199565	-1.36237917603684	1577.42499298246	1692.5775245614	0.176669885799005	0.23381742532109
FANCD2	chr3	10101450-10101635	10090261	10090276			11174	10101450	FANCD2; FANCD2OS	UTR3	+	Alu	no-conserve	TRUE	0.135083329981927	0.0745515755038219	0.0177598058818505	390.0	0.0350075591668817	0.655942889567406	0.0011885742098601	0.995787804028999	0.214476726788278	1.39426841309627e-05	-0.22822273819085	1.48621238084152e-06						9.08668762005181	281.208059649123	90.1245368421053	4.3169269167977997e-13	6.7766900850836196e-12
								10101479	FANCD2; FANCD2OS	UTR3	+	Alu	no-conserve	TRUE	0.18322447846399	0.004752902487967	0.0204447652677543	417.0	0.124172051461809	0.0383887925336437	-0.0329447436990776	0.850548164818215	0.214476726788278	1.39426841309627e-05	-0.22822273819085	1.48621238084152e-06	0.0525164151477766	0.0162206894835041	0.0153846153846154	0.959120994372594	0.983587608209093	9.08668762005181	281.208059649123	90.1245368421053	4.3169269167977997e-13	6.7766900850836196e-12
								10101485	FANCD2; FANCD2OS	UTR3	+	Alu	no-conserve	TRUE	0.134897452789446	0.064614096513328	0.0140993874831675	411.0	0.0203621763396954	0.80410753201123	-0.0366123898061591	0.828991335315678	0.214476726788278	1.39426841309627e-05	-0.22822273819085	1.48621238084152e-06	-0.4410259266466	0.016743625752352	0.0222107438016529	0.666647559666407	0.845716664080862	9.08668762005181	281.208059649123	90.1245368421053	4.3169269167977997e-13	6.7766900850836196e-12
								10101560	FANCD2; FANCD2OS	UTR3	+	Alu	no-conserve	TRUE	0.166996610388176	0.0144748574817828	0.0133640854398411	403.0	0.04460419229692	0.547977361017188	-0.106259767759052	0.329682421408538	0.214476726788278	1.39426841309627e-05	-0.22822273819085	1.48621238084152e-06	-0.042181630846848	0.0168351716709536	0.0173611111111111	0.967264461459683	0.986822755300793	9.08668762005181	281.208059649123	90.1245368421053	4.3169269167977997e-13	6.7766900850836196e-12
								10101569	FANCD2; FANCD2OS	UTR3	+	Alu	no-conserve	TRUE	0.156021232847555	0.024514819425972	0.0309293350494939	408.0	0.0160916983902223	0.849500923505036	-0.0381721896593224	0.820102162832779	0.214476726788278	1.39426841309627e-05	-0.22822273819085	1.48621238084152e-06	-0.556102738275159	0.0336463303415077	0.0424242424242424	0.588153364761467	0.79809862221684	9.08668762005181	281.208059649123	90.1245368421053	4.3169269167977997e-13	6.7766900850836196e-12
								10101635	FANCD2; FANCD2OS	UTR3	+	Alu	no-conserve	TRUE	0.12958363021229	0.0956465787246621	0.0175447334695763	385.0	0.0042393116069927	0.964345088260583	0.0123008588065872	0.956969029700263	0.214476726788278	1.39426841309627e-05	-0.22822273819085	1.48621238084152e-06	0.455483796951467	0.0125096049659834	0.0082644628099173	0.654936042098787	0.83867236477767	9.08668762005181	281.208059649123	90.1245368421053	4.3169269167977997e-13	6.7766900850836196e-12
FASN	chr17	82083288	82083327	82083341			39	82083288	FASN	Nonsynonymous	-	no-repetitive	no-conserve	TRUE	0.252014705063772	2.85615683558953e-06	0.0005156594709239	487.0	0.119755274798916	0.0296500961684662	0.0160144060538378	0.932161877048425	0.226287167449947	4.0468214341882e-06	0.0847464015112011	0.0956736265043571	0.0730422566782616	0.000439574325787	0.0004225875241692	0.941902914090363	0.976411166571367	-2.37962074978758	7272.16991052632	10017.7196052632	0.01924690248365	0.0337958357389778
FBN1	chr15	48412704	48397056	48397075			15629	48412704	FBN1	Synonymous	-	no-repetitive	no-conserve	TRUE	0.28942720687819	4.18435586457342e-08	0.0040479287506151	480.0	0.0355538974073759	0.609815127186982	0.189441964389028	0.0080099563540021	0.066226670667569	0.245928620495584	0.592964187449571	0.0	0.34052755543279	0.0047611187171128	0.0041742994443341	0.734102926261241	0.880678627674005	3.65168461724181	3805.27952982456	2089.94374912281	0.0004787420432638	0.0012051802669997
FGD6	chr12	95078122-95080090	95073597	95073613			4509	95078122	FGD6	UTR3	-	Alu	chimp	TRUE	0.152134313880656	0.0154620740749262	0.017152263671747	479.0	0.267396375544305	4.31688774116247e-08	0.067524239016438	0.56860231596932	0.178388580824457	0.0003908044268697	0.204633040775955	1.81282878361466e-05	-2.10210166546625	0.0190493189372188	0.0338363161995146	0.0379306060084614	0.185458423938114	7.0125965910646	1085.06259649123	633.915343859649	8.17283925068976e-10	6.1504864001882705e-09
								95080067	FGD6	UTR3	-	Alu	no-conserve	TRUE	0.159321436911521	0.0194460845407165	0.0139018036174973	414.0	0.221782070989468	4.60219831258798e-05	-0.031175321457326	0.860554852342535	0.178388580824457	0.0003908044268697	0.204633040775955	1.81282878361466e-05	0.125862166882136	0.0114795382292866	0.0108510702260702	0.900249765615997	0.959710174125843	7.0125965910646	1085.06259649123	633.915343859649	8.17283925068976e-10	6.1504864001882705e-09
								95080090	FGD6	UTR3	-	Alu	no-conserve	TRUE	0.134079390452385	0.0797899656958958	0.0758988604677291	386.0	0.401069945146473	9.468781838063812e-15	-0.0342245299447971	0.85057983946014	0.178388580824457	0.0003908044268697	0.204633040775955	1.81282878361466e-05	2.41688645886779	0.071111657399068	0.037021713572354	0.0179378844969477	0.118798418372571	7.0125965910646	1085.06259649123	633.915343859649	8.17283925068976e-10	6.1504864001882705e-09
FHOD3	chr18	36270700	36274044	36274061			3344	36270700	MOCOS	exon; utr3	+	Alu	no-conserve	TRUE	-0.240498448201855	0.073143001729243	0.0740629233649453	123.0	0.301846122555449	0.0035989787354254	0.138852076561994	0.547117199726378	-0.115588787185231	0.0286587330249096	0.201338393765882	2.41026927183396e-05	-0.972626626938574	0.0592785923036687	0.104592303121715	0.36165509765502	0.636034008277094	3.81820671905768	323.505370175439	117.870471929825	0.0003021405109972	0.0007912257428495
FLNA	chrX	154351510	154351240	154351255			255	154351510	FLNA	intronic	-	no-repetitive	no-conserve	TRUE	0.146895965567592	0.0324780748503836	0.0300289137721515	428.0	0.149932086788957	0.0085250872240401	-0.000630825728307	0.997804097454941	0.0802302074597279	0.148633652210551	0.43238533563282	0.0	3.07884536195896	0.0474917175810655	0.0093502619754299	0.0032744725056445	0.0385124170353068	-3.94704294966194	25733.6803333333	33616.4250087719	0.0001430923296134	0.0004009364894362
FN1	chr2	215371025	215407955	215407981			36930	215371025	FN1	intronic	-	Alu	no-conserve	TRUE	0.468033387552223	0.0846103393946227	0.250875850028704	30.0	0.113611150714723	0.705519544201404	0.0879929500633641	0.906142842900773	0.108472709226988	0.0417268875970642	0.428702020407493	0.0						2.11174872398625	99217.5448122807	72623.2887350877	0.0383783783246791	0.0622288710127678
GABPB2	chr1	1151123669-51123741	151131471	151131486			7730	151123741	GABPB2	exon; intron; utr3	+	Alu	no-conserve	TRUE	0.283961355766229	0.0313029186111112	0.0859968870359339	114.0	0.118128725324192	0.370824469115793	0.0168570492363062	0.971201714599624	0.283626586420074	3.2320708566888304e-09	0.0185051719468623	0.745956450467225						3.81377476972605	108.430489473684	77.5985175438596	0.0002931228978292	0.0007706526590002
								151123669	GABPB2	exon; intron; utr3	+	Alu	chimp	TRUE	0.251759782777243	0.0986787121389749	0.259710731605108	100.0	0.17261658322668	0.193040252873189	0.0326646551433369	0.939960860426704	0.283626586420074	3.2320708566888304e-09	0.0185051719468623	0.745956450467225						3.81377476972605	108.430489473684	77.5985175438596	0.0002931228978292	0.0007706526590002
GBP3	chr1	89020153	89021491	89021545			1338	89020153	GBP3	intronic	-	Alu	no-conserve	TRUE	0.16787999239671	0.0804975002849933	0.0405254842409448	245.0	0.23133259634562	0.0015271403343262	0.0882485706917746	0.604021585746765	0.028337808878162	0.655487640611354	-0.0011264412490002	0.985568571060605	-1.80847927554973	0.0345614225782666	0.0597418211915778	0.0755252688494491	0.278632910531029	-0.266704559871529	1093.79661754386	1131.3264754386	0.790263690688788	0.827252104294522
GBP4	chr1	89182593-89183878	89184383	89184403			505	89183878	GBP4	UTR3	-	Alu	no-conserve	TRUE	0.266650819937551	7.93314501345246e-05	0.0122759044086212	328.0	0.0602736385833726	0.447431100488242	-0.0569506436709559	0.731959865326623	0.177279486915253	0.0004271721297728	0.182631554274147	0.0001448233772851	-1.37819614817181	0.0120098438527419	0.0189899353338976	0.17166836892546	0.437083886312546	-6.06261802973726	1472.29083508772	3216.31044210526	1.92893881359e-08	1.10554353828128e-07
								89183877	GBP4	UTR3	-	Alu	no-conserve	TRUE	0.178989069061276	0.0192965474675576	0.583983903167822	328.0	0.0003528585432772	0.997313526704276	-0.124597667651258	0.291906634106841	0.177279486915253	0.0004271721297728	0.182631554274147	0.0001448233772851	0.445268613368369	0.600640516668208	0.588019650913124	0.657686710215222	0.84058986050925	-6.06261802973726	1472.29083508772	3216.31044210526	1.92893881359e-08	1.10554353828128e-07
								89183876	GBP4	UTR3	-	Alu	no-conserve	TRUE	0.16142818873609	0.0441869145963897	0.0770916044025887	324.0	0.051300751807616	0.533169152557596	-0.0194261167087908	0.933378456559817	0.177279486915253	0.0004271721297728	0.182631554274147	0.0001448233772851	-0.551410012017395	0.0753221379889063	0.0815544540975941	0.583149218358459	0.794756393327953	-6.06261802973726	1472.29083508772	3216.31044210526	1.92893881359e-08	1.10554353828128e-07
								89183860	GBP4	UTR3	-	Alu	no-conserve	TRUE	0.195033973114005	0.0032273111509051	0.0502601126847984	391.0	0.0725144849603494	0.294292320627102	-0.0388607693164389	0.820605380583509	0.177279486915253	0.0004271721297728	0.182631554274147	0.0001448233772851	-1.03293949846524	0.0439618244873284	0.0544710386417138	0.305201027075412	0.587676979147016	-6.06261802973726	1472.29083508772	3216.31044210526	1.92893881359e-08	1.10554353828128e-07
								89183839	GBP4	UTR3	-	Alu	no-conserve	TRUE	0.141967083355798	0.0402587299873933	0.191661012940428	431.0	0.123247798100913	0.0363418781080983	-0.060865219766975	0.647653196266211	0.177279486915253	0.0004271721297728	0.182631554274147	0.0001448233772851	-2.00214792463644	0.196640238542783	0.225272566453529	0.0483477268558519	0.213793947258732	-6.06261802973726	1472.29083508772	3216.31044210526	1.92893881359e-08	1.10554353828128e-07
								89183804	GBP4	UTR3	-	Alu	no-conserve	TRUE	0.130412239399369	0.0631969869142863	0.204565509897481	443.0	0.116720059583676	0.0459823167017047	0.0041243700736249	0.985897729973854	0.177279486915253	0.0004271721297728	0.182631554274147	0.0001448233772851	-2.43602774864748	0.205158596446698	0.238688538715035	0.0165329456036893	0.112988251751039	-6.06261802973726	1472.29083508772	3216.31044210526	1.92893881359e-08	1.10554353828128e-07
								89183798	GBP4	UTR3	-	Alu	no-conserve	TRUE	0.285326740483508	3.38729638494999e-07	0.0158482094448629	438.0	0.0687269943624487	0.292511759828234	0.017774102055373	0.926978270168176	0.177279486915253	0.0004271721297728	0.182631554274147	0.0001448233772851	-0.298843750333796	0.0187868500209385	0.0201438860917399	0.765854211220619	0.896645901253807	-6.06261802973726	1472.29083508772	3216.31044210526	1.92893881359e-08	1.10554353828128e-07
								89183797	GBP4	UTR3	-	Alu	no-conserve	TRUE	0.336435771968006	3.53091681068959e-10	0.0197724104691997	438.0	0.0485506108078173	0.484999034459629	0.0709378206246597	0.566420757037731	0.177279486915253	0.0004271721297728	0.182631554274147	0.0001448233772851	-1.79666279710793	0.0225379539703858	0.0311710141801036	0.0758673128756061	0.279299258502086	-6.06261802973726	1472.29083508772	3216.31044210526	1.92893881359e-08	1.10554353828128e-07
								89183785	GBP4	UTR3	-	Alu	no-conserve	TRUE	0.280860226561388	8.02112278320071e-07	0.0153070181082958	428.0	0.144945497589099	0.0115141845441007	0.147127933338162	0.0991759455543166	0.177279486915253	0.0004271721297728	0.182631554274147	0.0001448233772851	-4.15495655736189	0.0098998603025934	0.0274853398590926	7.2844014097247e-05	0.0027576924933334	-6.06261802973726	1472.29083508772	3216.31044210526	1.92893881359e-08	1.10554353828128e-07
								89183780	GBP4	UTR3	-	Alu	no-conserve	TRUE	0.174431215233315	0.0062618043530323	0.155070186639104	438.0	0.139904357955763	0.0140813714066708	-0.150195314179515	0.0841252869742224	0.177279486915253	0.0004271721297728	0.182631554274147	0.0001448233772851	-2.4385036231992	0.148873059404273	0.17757330896781	0.017079051352364	0.115220269808836	-6.06261802973726	1472.29083508772	3216.31044210526	1.92893881359e-08	1.10554353828128e-07
								89183758	GBP4	UTR3	-	Alu	no-conserve	TRUE	0.275558030735415	1.16339320077526e-06	0.025308603810796	433.0	0.122114700830882	0.0379079502381298	0.0326525003012768	0.848627620347546	0.177279486915253	0.0004271721297728	0.182631554274147	0.0001448233772851	-1.75668497041491	0.0220625863936139	0.0307765762764081	0.0826433923825429	0.292955163858345	-6.06261802973726	1472.29083508772	3216.31044210526	1.92893881359e-08	1.10554353828128e-07
								89183756	GBP4	UTR3	-	Alu	no-conserve	TRUE	0.207506369593344	0.0006277768565912	0.0293249107521325	436.0	0.0988585986386425	0.104897657543501	-0.0173052150804284	0.929880709542793	0.177279486915253	0.0004271721297728	0.182631554274147	0.0001448233772851	-0.261564621354783	0.0271604913618702	0.0284833447178965	0.794303859875638	0.912655004991251	-6.06261802973726	1472.29083508772	3216.31044210526	1.92893881359e-08	1.10554353828128e-07
								89183741	GBP4	UTR3	-	Alu	no-conserve	TRUE	0.151371438234264	0.0263282810527761	0.105105290504348	426.0	0.108117553943156	0.0752994435439299	0.0097337969460802	0.966353432795882	0.177279486915253	0.0004271721297728	0.182631554274147	0.0001448233772851	-4.27906277739111	0.0987675441014969	0.14896381452087	4.43181640682554e-05	0.0019429254060161	-6.06261802973726	1472.29083508772	3216.31044210526	1.92893881359e-08	1.10554353828128e-07
								89183722	GBP4	UTR3	-	Alu	no-conserve	TRUE	0.357387046426623	1.9057922751583797e-11	0.0170224327256922	434.0	0.149095383164417	0.0084223262495606	0.0369741547308789	0.820102162832779	0.177279486915253	0.0004271721297728	0.182631554274147	0.0001448233772851	-1.96809953870958	0.0168280680444665	0.0246985422617693	0.0521464925880512	0.223647038129622	-6.06261802973726	1472.29083508772	3216.31044210526	1.92893881359e-08	1.10554353828128e-07
								89183712	GBP4	UTR3	-	Alu	no-conserve	TRUE	0.270178107779906	2.60850438020645e-06	0.113725476534018	425.0	0.160187375006171	0.0046115526034374	-0.0252083728368012	0.892385365535473	0.177279486915253	0.0004271721297728	0.182631554274147	0.0001448233772851	-3.70421778602654	0.113109253464221	0.153891870776859	0.0003701915300943	0.0086285092585119	-6.06261802973726	1472.29083508772	3216.31044210526	1.92893881359e-08	1.10554353828128e-07
								89183658	GBP4	UTR3	-	Alu	no-conserve	TRUE	0.283178477158282	3.75776196357094e-07	0.0016936786033231	442.0	0.117398562871496	0.0448680175805809	0.0119395157698688	0.954047309782229	0.177279486915253	0.0004271721297728	0.182631554274147	0.0001448233772851	-0.929475522503651	0.0016991873037572	0.0027598368106614	0.354923951101973	0.630872941189179	-6.06261802973726	1472.29083508772	3216.31044210526	1.92893881359e-08	1.10554353828128e-07
								89183644	GBP4	UTR3	-	Alu	no-conserve	TRUE	0.153154772463955	0.0204760446933143	0.248708835271255	443.0	0.160995650804028	0.0035069278445821	0.0010946972109915	0.995914962705444	0.177279486915253	0.0004271721297728	0.182631554274147	0.0001448233772851	-6.2537240522825	0.234774677334864	0.330224140469181	9.671943567413072e-09	3.67546098528238e-06	-6.06261802973726	1472.29083508772	3216.31044210526	1.92893881359e-08	1.10554353828128e-07
								89183631	GBP4	UTR3	-	Alu	no-conserve	TRUE	0.230938228510137	9.44561639349892e-05	0.0417713655833537	433.0	0.0561193249495203	0.410518985936834	0.0592570610412589	0.65851663582635	0.177279486915253	0.0004271721297728	0.182631554274147	0.0001448233772851	-3.92698708603057	0.0366758015070124	0.0640478245835788	0.0001544465209858	0.0046787477361401	-6.06261802973726	1472.29083508772	3216.31044210526	1.92893881359e-08	1.10554353828128e-07
								89182752	GBP4	UTR3	-	Alu	no-conserve	TRUE	0.244022808736562	1.32436684675919e-05	0.0239750546838096	463.0	0.101775427452955	0.0819864951639946	-0.0686617284372891	0.568718367031424	0.177279486915253	0.0004271721297728	0.182631554274147	0.0001448233772851	-1.64061812295679	0.0208130380785165	0.0291894818670647	0.104548656091362	0.332696120894508	-6.06261802973726	1472.29083508772	3216.31044210526	1.92893881359e-08	1.10554353828128e-07
								89182709	GBP4	UTR3	-	Alu	no-conserve	TRUE	0.27964204750706	5.01642931126539e-07	0.137181740530373	446.0	0.144481793317661	0.0099161162212377	-0.100694417781973	0.332193787081448	0.177279486915253	0.0004271721297728	0.182631554274147	0.0001448233772851	-1.20307038454185	0.134554535330936	0.149255757492088	0.231873563788511	0.512719046739186	-6.06261802973726	1472.29083508772	3216.31044210526	1.92893881359e-08	1.10554353828128e-07
								89182706	GBP4	UTR3	-	Alu	no-conserve	TRUE	0.206633355215393	0.0006959840666265	0.261453601511904	434.0	0.124335223699144	0.0336520355907213	-0.0757647732760755	0.529546583902497	0.177279486915253	0.0004271721297728	0.182631554274147	0.0001448233772851	-2.89511958421489	0.222778410587006	0.267824626331236	0.0047001158853274	0.0492015832350271	-6.06261802973726	1472.29083508772	3216.31044210526	1.92893881359e-08	1.10554353828128e-07
								89182698	GBP4	UTR3	-	Alu	no-conserve	TRUE	0.241614034760601	6.20561273465129e-05	0.0376285764914141	411.0	0.0326886732236957	0.67075221086116	-0.0776794917325804	0.53125560065263	0.177279486915253	0.0004271721297728	0.182631554274147	0.0001448233772851	-1.16718231964848	0.0298801350842906	0.0369003677057092	0.246724875972383	0.528669019557384	-6.06261802973726	1472.29083508772	3216.31044210526	1.92893881359e-08	1.10554353828128e-07
								89182664	GBP4	UTR3	-	Alu	no-conserve	TRUE	0.177041260133144	0.0072058046006175	0.0566363959972845	414.0	0.0145902020193734	0.863282221247934	0.0770531508357677	0.533681943570493	0.177279486915253	0.0004271721297728	0.182631554274147	0.0001448233772851	-2.20748880071575	0.0534038243605945	0.0706675873483684	0.0297255664099408	0.160213865205176	-6.06261802973726	1472.29083508772	3216.31044210526	1.92893881359e-08	1.10554353828128e-07
								89182620	GBP4	UTR3	-	Alu	no-conserve	TRUE	0.16641732776568	0.0072931700519008	0.233136691249744	468.0	0.0655983753337303	0.300070604054014	-0.0771587025337757	0.495652067525247	0.177279486915253	0.0004271721297728	0.182631554274147	0.0001448233772851	-2.28284931924775	0.219634125334707	0.248269327504917	0.0248141421399393	0.14418054679262	-6.06261802973726	1472.29083508772	3216.31044210526	1.92893881359e-08	1.10554353828128e-07
								89182593	GBP4	UTR3	-	Alu	no-conserve	TRUE	0.158034885961423	0.0140742044363062	0.0138602902408624	453.0	-0.014585013156429	0.856678174454175	0.033105050492295	0.840328784785898	0.177279486915253	0.0004271721297728	0.182631554274147	0.0001448233772851	-4.08105078517756	0.0084235660740346	0.0211549303738405	8.74344824051542e-05	0.0031063557352486	-6.06261802973726	1472.29083508772	3216.31044210526	1.92893881359e-08	1.10554353828128e-07
GFPT1	chr2	69320525-69323947	69308794	69308809			11716	69320525	GFPT1	UTR3	-	Alu	no-conserve	TRUE	0.26177219184442	1.12555478272922e-06	0.0650268259630923	483.0	0.259775690339901	1.01504901740141e-07	-0.100032003316198	0.30988763209999	0.202734229874143	4.44966879690091e-05	-0.193446071767184	5.37726739970157e-05	5.44965806943436	0.0726997602605223	0.0267930209975939	3.47634756435937e-07	5.99789828905934e-05	8.71578318894377	4153.28212105263	1865.66334561404	3.4308275394338796e-12	4.3524934462990095e-11
								69320531	GFPT1	UTR3	-	Alu	no-conserve	TRUE	0.213557680768008	0.000159716193118	0.0185036593631236	482.0	0.248518702150664	4.2870163089243e-07	-0.0576752228832206	0.64671469819023	0.202734229874143	4.44966879690091e-05	-0.193446071767184	5.37726739970157e-05	1.63701588299815	0.0173241046939034	0.0089561962435621	0.104596975246779	0.33270881477893	8.71578318894377	4153.28212105263	1865.66334561404	3.4308275394338796e-12	4.3524934462990095e-11
								69320543	GFPT1	UTR3	-	Alu	no-conserve	TRUE	0.241490818323297	1.01024053771619e-05	0.0365804588261007	483.0	0.236469100861544	1.74003573287815e-06	-0.089838102808098	0.382582746397493	0.202734229874143	4.44966879690091e-05	-0.193446071767184	5.37726739970157e-05	2.36082244619614	0.0367661591722198	0.0219892790731995	0.0200115924444001	0.126848272974987	8.71578318894377	4153.28212105263	1865.66334561404	3.4308275394338796e-12	4.3524934462990095e-11
								69320544	GFPT1	UTR3	-	Alu	no-conserve	TRUE	0.180229624964793	0.0022781691344805	0.0164595355157912	484.0	0.169139603797606	0.0011305983048864	-0.113546262188984	0.221650389356946	0.202734229874143	4.44966879690091e-05	-0.193446071767184	5.37726739970157e-05	0.571314744315786	0.0143640703340628	0.0119838471525802	0.568993469811722	0.7855846650670399	8.71578318894377	4153.28212105263	1865.66334561404	3.4308275394338796e-12	4.3524934462990095e-11
								69320622	GFPT1	UTR3	-	Alu	no-conserve	TRUE	0.255945098352319	2.20001529862643e-06	0.101365041481433	481.0	0.179144679464924	0.0005266047172362	-0.057918985305887	0.645304703697044	0.202734229874143	4.44966879690091e-05	-0.193446071767184	5.37726739970157e-05	3.54276938532198	0.102739149384701	0.0616589995094624	0.0005836465929314	0.0118790877060297	8.71578318894377	4153.28212105263	1865.66334561404	3.4308275394338796e-12	4.3524934462990095e-11
								69320625	GFPT1	UTR3	-	Alu	no-conserve	TRUE	0.188665550284222	0.0012521565727592	0.0427797937283377	483.0	0.0807012112038613	0.176128078588195	-0.0081968085175817	0.970802181831901	0.202734229874143	4.44966879690091e-05	-0.193446071767184	5.37726739970157e-05	1.91817356496954	0.0392561085558405	0.0249610034188839	0.0577522588947778	0.237309138280882	8.71578318894377	4153.28212105263	1865.66334561404	3.4308275394338796e-12	4.3524934462990095e-11
								69320660	GFPT1	UTR3	-	Alu	no-conserve	TRUE	0.184717055410906	0.0018164326208635	0.036288631085646	477.0	0.155310237591603	0.0034780089484458	-0.114736139124822	0.219322307631243	0.202734229874143	4.44966879690091e-05	-0.193446071767184	5.37726739970157e-05	1.21638558500809	0.0329470251607222	0.023026127514561	0.226722940399025	0.507123029480716	8.71578318894377	4153.28212105263	1865.66334561404	3.4308275394338796e-12	4.3524934462990095e-11
								69320666	GFPT1	UTR3	-	Alu	no-conserve	TRUE	0.192493923849328	0.0010444334071071	0.0311697074687961	475.0	0.258247629836702	1.60367303231313e-07	-0.135680764546695	0.115326629352107	0.202734229874143	4.44966879690091e-05	-0.193446071767184	5.37726739970157e-05	2.85063883303926	0.0326139160810641	0.0131866732699151	0.0053109295765094	0.0532529782285875	8.71578318894377	4153.28212105263	1865.66334561404	3.4308275394338796e-12	4.3524934462990095e-11
								69320676	GFPT1	UTR3	-	Alu	no-conserve	TRUE	0.260367055060343	1.71360578293556e-06	0.030337152433857	473.0	0.280323929469561	9.50246247515359e-09	-0.125600227600546	0.163152837332781	0.202734229874143	4.44966879690091e-05	-0.193446071767184	5.37726739970157e-05	4.02908302397206	0.0349932300856806	0.0055486756105951	0.0001387012533569	0.0042899146870558	8.71578318894377	4153.28212105263	1865.66334561404	3.4308275394338796e-12	4.3524934462990095e-11
								69320719	GFPT1	UTR3	-	Alu	no-conserve	TRUE	0.203300173385497	0.0003742706989095	0.0156966489694282	484.0	0.297713455829833	4.85091331579393e-10	-0.044137194761304	0.752231111314508	0.202734229874143	4.44966879690091e-05	-0.193446071767184	5.37726739970157e-05	0.886873859754947	0.0161316806588716	0.0123441457281008	0.377082049923411	0.647767236252616	8.71578318894377	4153.28212105263	1865.66334561404	3.4308275394338796e-12	4.3524934462990095e-11
								69320741	GFPT1	UTR3	-	Alu	no-conserve	TRUE	0.205081053865479	0.0003169431219418	0.050520744386211	485.0	0.176839841784395	0.0006013338202364	-0.0868231105504178	0.403382802191516	0.202734229874143	4.44966879690091e-05	-0.193446071767184	5.37726739970157e-05	1.73930733856136	0.0472762603825389	0.0322271255319978	0.084852208700538	0.296617158523387	8.71578318894377	4153.28212105263	1865.66334561404	3.4308275394338796e-12	4.3524934462990095e-11
								69320742	GFPT1	UTR3	-	Alu	no-conserve	TRUE	0.196073652973461	0.0006717622675127	0.0201710397544596	485.0	0.20394938900219	5.20885758694941e-05	-0.112244026005197	0.229319492222084	0.202734229874143	4.44966879690091e-05	-0.193446071767184	5.37726739970157e-05	1.42083139970953	0.0200064112463281	0.013951892235618	0.158187238482582	0.417957274458396	8.71578318894377	4153.28212105263	1865.66334561404	3.4308275394338796e-12	4.3524934462990095e-11
								69323631	GFPT1	UTR3	-	Alu	no-conserve	TRUE	0.149050321719586	0.0228591652085188	0.003751549895675	455.0	0.218517208271102	2.38588919021821e-05	-0.0545489155923296	0.686586612755101	0.202734229874143	4.44966879690091e-05	-0.193446071767184	5.37726739970157e-05	-0.262077719644772	0.0019232697018917	0.0026595744680851	0.794212235394179	0.912617527320242	8.71578318894377	4153.28212105263	1865.66334561404	3.4308275394338796e-12	4.3524934462990095e-11
								69323637	GFPT1	UTR3	-	Alu	no-conserve	TRUE	0.120693161405103	0.0909574049115643	0.0066605386075935	453.0	0.139869339822043	0.0122624553061383	-0.0316326816367536	0.850302092255616	0.202734229874143	4.44966879690091e-05	-0.193446071767184	5.37726739970157e-05	1.54756110061225	0.0055726799113607	0.0019746335535809	0.12513340654507	0.36773615318879	8.71578318894377	4153.28212105263	1865.66334561404	3.4308275394338796e-12	4.3524934462990095e-11
								69323730	GFPT1	UTR3	-	Alu	no-conserve	TRUE	0.204927194448062	0.0005291760832303	0.0185062729202197	457.0	0.0161008964732407	0.840019624177014	-0.0892462557693958	0.40405905860877	0.202734229874143	4.44966879690091e-05	-0.193446071767184	5.37726739970157e-05	1.2147733887953	0.0171847843382069	0.0112682214299861	0.227281435424455	0.507830900035544	8.71578318894377	4153.28212105263	1865.66334561404	3.4308275394338796e-12	4.3524934462990095e-11
								69323768	GFPT1	UTR3	-	Alu	no-conserve	TRUE	0.157401366551423	0.0133775605686068	0.0152064350430448	462.0	0.0966552949905728	0.102331953702601	-0.0159552482828889	0.934890697207092	0.202734229874143	4.44966879690091e-05	-0.193446071767184	5.37726739970157e-05	2.03909537803721	0.0177068864380553	0.0077590776570368	0.0441214184938419	0.203007134067625	8.71578318894377	4153.28212105263	1865.66334561404	3.4308275394338796e-12	4.3524934462990095e-11
								69323840	GFPT1	UTR3	-	Alu	no-conserve	TRUE	0.142524017509315	0.0331804266288032	0.0164490082655687	452.0	0.121085728269654	0.0350045556706755	-0.077981710406214	0.499624403023453	0.202734229874143	4.44966879690091e-05	-0.193446071767184	5.37726739970157e-05	1.49689663326839	0.0191070660696323	0.0107664123633803	0.137563991007109	0.387321000078799	8.71578318894377	4153.28212105263	1865.66334561404	3.4308275394338796e-12	4.3524934462990095e-11
								69323946	GFPT1	UTR3	-	Alu	no-conserve	TRUE	0.236805196469629	2.90377770081499e-05	0.009574611559753	459.0	0.0841086893423333	0.167894042599747	-0.139504592942018	0.109273411009121	0.202734229874143	4.44966879690091e-05	-0.193446071767184	5.37726739970157e-05	0.260263623828732	0.0103181438175773	0.0093115803061036	0.795226212661146	0.913055614406887	8.71578318894377	4153.28212105263	1865.66334561404	3.4308275394338796e-12	4.3524934462990095e-11
								69323947	GFPT1	UTR3	-	Alu	no-conserve	TRUE	0.198390200404882	0.0008741896865626	0.0097881278144731	458.0	0.176678737223966	0.0009104877061438	-0.0464211923360446	0.744935051713813	0.202734229874143	4.44966879690091e-05	-0.193446071767184	5.37726739970157e-05	1.97161769309016	0.0136773462475717	0.0064015151515151	0.0513976273521539	0.221664727875163	8.71578318894377	4153.28212105263	1865.66334561404	3.4308275394338796e-12	4.3524934462990095e-11
GK5	chr3	142160269	142149604	142149623			10646	142160269	GK5	UTR3	-	Alu	chimp	TRUE	0.220866467750666	0.0034185979542644	0.028255518224534	301.0	0.0692811779747465	0.394867949253724	-0.013629598678448	0.958225413449476	0.106857651240407	0.0453101097043164	0.106032310246433	0.033636240502774	1.09662630026857	0.027979488974067	0.0138517279821628	0.278298323536655	0.560367161687858	2.10941548971778	519.0404	438.084550877193	0.037733140107157	0.0613225141927629
GLG1	chr16	74448587-74448938	74451533	74451547			2595	74448938	GLG1	UTR3	-	Alu	rhesus	TRUE	0.138508106745866	0.0348469317420491	0.0040350001563374	472.0	0.0945538006848919	0.106936457542115	-0.0320615083234205	0.842839844955513	0.132296182697226	0.0110180250973672	0.328381425046791	1.27741853889857e-12	2.30122519133691	0.003991577434895	0.0009189236078451	0.024351730594615	0.142797945037319	4.107176425412	5212.26814035088	4222.76869649123	9.38091816042717e-05	0.0002719591843625
								74448676	GLG1	UTR3	-	Alu	chimp	TRUE	0.182187724430123	0.0024629885313642	0.0069090941246227	468.0	0.126752980508675	0.0230529113178495	-0.0063267241715137	0.978033489639013	0.132296182697226	0.0110180250973672	0.328381425046791	1.27741853889857e-12	1.89420938422901	0.0060281318264687	0.0023994832804124	0.0616284052946964	0.246676156035841	4.107176425412	5212.26814035088	4222.76869649123	9.38091816042717e-05	0.0002719591843625
								74448669	GLG1	UTR3	-	Alu	chimp	TRUE	0.148949347404071	0.0205619054767666	0.0027603457481163	468.0	0.0925728929195344	0.117730320836242	-0.0275348364217847	0.871782109925018	0.132296182697226	0.0110180250973672	0.328381425046791	1.27741853889857e-12	-1.50495747473882	0.0015721714799501	0.0057311517731399	0.136887817237072	0.386268367447517	4.107176425412	5212.26814035088	4222.76869649123	9.38091816042717e-05	0.0002719591843625
								74448587	GLG1	UTR3	-	Alu	both	TRUE	0.152805388494913	0.0166426825554034	0.0056833073703153	467.0	0.0782982239213754	0.201622953803246	0.0592446024393285	0.641019674652597	0.132296182697226	0.0110180250973672	0.328381425046791	1.27741853889857e-12	1.17798409038415	0.0059275256401965	0.003082410094166	0.242030163392488	0.524227308734413	4.107176425412	5212.26814035088	4222.76869649123	9.38091816042717e-05	0.0002719591843625
GLS	chr2	190933944-190934852	190955586	190955603			20734	190934852	GLS	UTR3	+	no-repetitive	no-conserve	TRUE	0.209773022383914	0.0001992145984416	0.0406858048302598	488.0	0.347636661144048	8.96649007501854e-14	-0.0929665712912769	0.357927105743922	-0.0037442374305615	0.958515786098734	0.140519751082195	0.0040827423668188	4.59704823662424	0.0485015458062338	0.0149064087605685	2.12544118987046e-05	0.0011559396732083	0.570470066404444	3604.01486491228	3339.55391754386	0.570464021539698	0.627491509104095
								190934060	GLS	UTR3	+	no-repetitive	no-conserve	TRUE	0.19633594719185	0.0006270148243548	0.0493659108412246	488.0	0.42646955661656	5.00920573987521e-21	-0.0940237781830745	0.349814914255601	-0.0037442374305615	0.958515786098734	0.140519751082195	0.0040827423668188	4.34058648448931	0.0642865109413364	0.0145773126542476	5.69764690237042e-05	0.0022990464738718	0.570470066404444	3604.01486491228	3339.55391754386	0.570464021539698	0.627491509104095
								190933944	GLS	UTR3	+	no-repetitive	no-conserve	TRUE	0.258191598956469	1.44962816218703e-06	0.0230050400090206	487.0	0.34679366092251	1.11564624624821e-13	-0.0754006991439548	0.497223187301129	-0.0037442374305615	0.958515786098734	0.140519751082195	0.0040827423668188	3.03785657182312	0.0304462700668376	0.0133357229726699	0.0032252829759229	0.0380606211557324	0.570470066404444	3604.01486491228	3339.55391754386	0.570464021539698	0.627491509104095
GNL3L	chrX	54562678-54563798	54566396	54566412			2598	54563798	GNL3L	UTR3	+	Alu	no-conserve	TRUE	0.118559109722021	0.0915970518410589	0.0105782520807075	468.0	0.194418369449165	0.0001752523172839	0.0286490322940584	0.864428119180657	0.329074655956681	3.0859072762392597e-12	0.121879727843981	0.0135448112287274	3.65673117402555	0.01585733549968	0.0029891848777297	0.0004666065337631	0.0101728356936121	8.13608818018235	810.000038596491	530.264838596491	2.10729411187276e-12	2.8076097253565797e-11
								54563792	GNL3L	UTR3	+	Alu	no-conserve	TRUE	0.135534848223745	0.041731696040108	0.0096398975526246	468.0	0.30272858046283	4.72033783820963e-10	-0.109282766471848	0.257588744777978	0.329074655956681	3.0859072762392597e-12	0.121879727843981	0.0135448112287274	1.91366284256164	0.0111026721745342	0.0049961197552559	0.0584844578517181	0.239074334036823	8.13608818018235	810.000038596491	530.264838596491	2.10729411187276e-12	2.8076097253565797e-11
								54563671	GNL3L	UTR3	+	Alu	no-conserve	TRUE	0.122255211617342	0.0974372010448198	0.0296415470339502	429.0	0.163461412185854	0.003535391969991	-0.0811374324931483	0.491368724372952	0.329074655956681	3.0859072762392597e-12	0.121879727843981	0.0135448112287274	0.762539340896859	0.0257998139837104	0.019901879166585	0.447899395706759	0.703775435862352	8.13608818018235	810.000038596491	530.264838596491	2.10729411187276e-12	2.8076097253565797e-11
								54563632	GNL3L	UTR3	+	Alu	no-conserve	TRUE	0.136278456660189	0.0994172451473047	0.0220739116015502	342.0	0.035804291716544	0.67118792754096	-0.0391897406179205	0.833924999846101	0.329074655956681	3.0859072762392597e-12	0.121879727843981	0.0135448112287274	0.64458688101538	0.0231470315398887	0.016765873015873	0.521901234290609	0.757176598672756	8.13608818018235	810.000038596491	530.264838596491	2.10729411187276e-12	2.8076097253565797e-11
								54563600	GNL3L	UTR3	+	Alu	both	TRUE	-0.126490765116275	0.0857503459758083	0.22568484199539	422.0	0.0694575409026706	0.296947081338799	-0.185352029498314	0.0208940064452405	0.329074655956681	3.0859072762392597e-12	0.121879727843981	0.0135448112287274	0.59464261320842	0.2147480858611	0.201368257181602	0.553771624036629	0.776568475579392	8.13608818018235	810.000038596491	530.264838596491	2.10729411187276e-12	2.8076097253565797e-11
								54562803	GNL3L	UTR3	+	Alu	no-conserve	TRUE	0.1384300606799	0.0474177860758824	0.0156919665887151	432.0	0.169123836960753	0.002304523761113	-0.0257749197349471	0.888208490393546	0.329074655956681	3.0859072762392597e-12	0.121879727843981	0.0135448112287274	0.0393007624990845	0.0177453126802655	0.0174569892667719	0.968750285894658	0.987511800862773	8.13608818018235	810.000038596491	530.264838596491	2.10729411187276e-12	2.8076097253565797e-11
								54562802	GNL3L	UTR3	+	Alu	no-conserve	TRUE	0.17489979197475	0.0067192984538106	0.0156716223330631	430.0	0.0984429678931237	0.109478342835155	-0.0050862627913557	0.98307467344841	0.329074655956681	3.0859072762392597e-12	0.121879727843981	0.0135448112287274	0.948590230116786	0.0177724240949099	0.0123941336441336	0.345552364876607	0.623114574930832	8.13608818018235	810.000038596491	530.264838596491	2.10729411187276e-12	2.8076097253565797e-11
								54562678	GNL3L	UTR3	+	Alu	rhesus	TRUE	0.130119197005372	0.0607272377366421	0.0534626983656257	451.0	0.035035435261796	0.628033707431586	-0.0755440772102976	0.519782201779385	0.329074655956681	3.0859072762392597e-12	0.121879727843981	0.0135448112287274	-0.114240182398562	0.0494547508460773	0.0506702306204212	0.909319318938207	0.962814350292523	8.13608818018235	810.000038596491	530.264838596491	2.10729411187276e-12	2.8076097253565797e-11
GNPTAB	chr12	101745849	101748559	101748573			2710	101745849	GNPTAB	UTR3	-	Alu	rhesus	TRUE	0.11701883577137	0.088157343834517	0.0017252068730328	488.0	0.0727526842240665	0.229746861836774	0.0240763113301577	0.888729801676476	0.107058488001733	0.044837337358573	0.288553585003307	6.51589680926107e-10	-1.0257686794088	0.0011633882686514	0.0031464858291959	0.308638471726901	0.590484110666249	-5.14872112983261	1675.25082631579	2143.5879	1.30353943964482e-06	5.3410770988329e-06
GON4L	chr1	155750837-155751349	155745882	155745903			4934	155750837	GON4L	intronic	-	Alu	no-conserve	TRUE	0.170380436358553	0.0578700676482692	0.02451803211021	267.0	0.0244294275356848	0.811715133157254	0.0742043024593882	0.666770034075294	0.614433069316459	0.0	0.191547880413222	6.40867630514567e-05						5.00755945148443	1315.11463859649	831.657754385965	4.36552006212363e-06	1.62501791937355e-05
								155751349	GON4L	intronic	-	Alu	no-conserve	TRUE	0.203094373029274	0.0270054596416746	0.0267611161969605	234.0	0.166463263968303	0.0372823976965191	-0.0650227296345714	0.745282291007373	0.614433069316459	0.0	0.191547880413222	6.40867630514567e-05						5.00755945148443	1315.11463859649	831.657754385965	4.36552006212363e-06	1.62501791937355e-05
GSPT1	chr16	11871350	11852616	11852633			18717	11871350	GSPT1	UTR3	-	Alu	no-conserve	TRUE	0.137964051429509	0.0332724391227465	0.0069082369446217	482.0	-0.0451005390398088	0.497515491460011	0.0612150278608222	0.617539186892867	0.150822109019357	0.0032104643750094	0.0371827837565293	0.493626911528852	2.88344216777004	0.0082210428805492	0.0025672929597021	0.0049214708014601	0.0506157844914818	0.867237939732182	3743.89496315789	3624.13329298246	0.387675015550269	0.451214547101397
HEATR3	chr16	50105331-50105793	50093823	50093843			11488	50105331	HEATR3	UTR3	+	Alu	no-conserve	TRUE	0.161686054516125	0.008432066329039	0.0087143707325895	482.0	-0.0295789938425032	0.677619603900436	-0.0013598102136918	0.994996643061025	0.0929095639808097	0.0876437053959979	-0.0319070240411413	0.562485155543149	0.489982143341723	0.0098787085689815	0.008229114840874	0.625207010022821	0.820876433321457	5.67019052287299	357.63011754386	260.48770877193	1.62188913043416e-07	7.79611280881236e-07
								50105358	HEATR3	UTR3	+	Alu	no-conserve	TRUE	0.158532838238204	0.0098520859020454	0.0114797848849806	486.0	0.194357868195524	0.0001272326682347	-0.0395760493903944	0.786532412291669	0.0929095639808097	0.0876437053959979	-0.0319070240411413	0.562485155543149	3.44067954106434	0.0148161099966695	0.0041127103992635	0.0009281163823866	0.0163996362069631	5.67019052287299	357.63011754386	260.48770877193	1.62188913043416e-07	7.79611280881236e-07
								50105662	HEATR3	downstream	+	Alu	chimp	TRUE	0.154415965232083	0.0131562057743892	0.0214211782646992	482.0	0.134970864428842	0.01275263444707	-0.0522639382707241	0.692588125567196	0.0929095639808097	0.0876437053959979	-0.0319070240411413	0.562485155543149	1.32854958550928	0.0211893932085474	0.014508824078124	0.186994902472834	0.458155061383901	5.67019052287299	357.63011754386	260.48770877193	1.62188913043416e-07	7.79611280881236e-07
								50105793	HEATR3	downstream	+	Alu	rhesus	TRUE	0.154879862060213	0.0131629823188612	0.0682098057108391	479.0	0.20313039267913	6.36496431632214e-05	0.0422254443756002	0.769558147100734	0.0929095639808097	0.0876437053959979	-0.0319070240411413	0.562485155543149	1.34775754734608	0.0693607646237993	0.0558015493248943	0.180545620764567	0.449229516263708	5.67019052287299	357.63011754386	260.48770877193	1.62188913043416e-07	7.79611280881236e-07
HEATR5A	chr14	31292679-31292853	31247669	31247684			44995	31292679	HEATR5A	UTR3	-	Alu	no-conserve	TRUE	0.15504295120427	0.0126801069469348	0.0104600780832961	482.0	0.123247951971379	0.0253102917029828	0.0166100624458654	0.928929744957672	0.329556707317955	3.73906238497384e-12	0.163499297122964	0.0007313334065359	-1.07867881905991	0.0088757404314801	0.0125891239636681	0.283208696018577	0.565964707150451	1.33432277186024	953.708284210526	866.359298245614	0.186455558982568	0.244782871754915
								31292707	HEATR5A	UTR3	-	Alu	chimp	TRUE	0.135706243770725	0.0374298734833821	0.0068184472194189	482.0	0.0503416529859041	0.440143487008116	0.0919054491517072	0.369539996480734	0.329556707317955	3.73906238497384e-12	0.163499297122964	0.0007313334065359	0.972823911333091	0.0064873907063091	0.0043495381936506	0.333049267406268	0.613227037752397	1.33432277186024	953.708284210526	866.359298245614	0.186455558982568	0.244782871754915
								31292853	HEATR5A	UTR3	-	Alu	no-conserve	TRUE	0.20216287650418	0.0004048872511545	0.0066772207231545	485.0	0.0906549197659865	0.118990060806638	0.0154797165627797	0.935548067116129	0.329556707317955	3.73906238497384e-12	0.163499297122964	0.0007313334065359	-0.328348505738109	0.0071791834737699	0.0081264725455483	0.743266462219472	0.884775283846926	1.33432277186024	953.708284210526	866.359298245614	0.186455558982568	0.244782871754915
HOOK3	chr8	43026935-43029428	43033837	43033855			4409	43029428	HOOK3	UTR3	+	Alu	no-conserve	TRUE	0.122119462374345	0.0723875150755201	0.0301738084367939	482.0	0.327685981469925	4.35772650321572e-12	-0.0062671395295739	0.978006230920263	0.0466034218453811	0.437594347072875	0.203282529721259	2.07257265654482e-05	2.54395072774544	0.0264178895105651	0.0119959951736874	0.0128595681100194	0.0962583132371273	1.30843512704531	1559.44406140351	1386.04590350877	0.195095750010547	0.254498747632351
								43029276	HOOK3	UTR3	+	Alu	chimp	TRUE	0.182275992139067	0.0022794141125163	0.0432141667322178	473.0	0.0651547017948978	0.300874842673637	-0.071712964417509	0.537379036793416	0.0466034218453811	0.437594347072875	0.203282529721259	2.07257265654482e-05	2.50073372299885	0.0457490005887154	0.0266744327998278	0.0140157289307386	0.101389445356555	1.30843512704531	1559.44406140351	1386.04590350877	0.195095750010547	0.254498747632351
								43028344	HOOK3	UTR3	+	Alu	rhesus	TRUE	0.171202110823299	0.0126330491665886	0.0123672806266469	395.0	0.0245091175039074	0.764650518439951	0.0260709068185336	0.892688460306788	0.0466034218453811	0.437594347072875	0.203282529721259	2.07257265654482e-05	-0.958464905442451	0.00684523736119	0.0114927662561934	0.341094757693816	0.619967652765397	1.30843512704531	1559.44406140351	1386.04590350877	0.195095750010547	0.254498747632351
								43028243	HOOK3	UTR3	+	Alu	rhesus	TRUE	0.149714284811827	0.0215459941980902	0.0102567317806296	458.0	0.099144135277145	0.09396897654264	0.0113857120366752	0.956169164381181	0.0466034218453811	0.437594347072875	0.203282529721259	2.07257265654482e-05	0.232113611329042	0.0142796091859953	0.013212613528849	0.816913182952593	0.923483190568387	1.30843512704531	1559.44406140351	1386.04590350877	0.195095750010547	0.254498747632351
								43028233	HOOK3	UTR3	+	Alu	rhesus	TRUE	0.201904145198452	0.0007057475012457	0.0325911139585105	454.0	0.255337618907235	4.56077684787518e-07	-0.023621492905538	0.8960240125782	0.0466034218453811	0.437594347072875	0.203282529721259	2.07257265654482e-05	2.40778403690932	0.0364371236431326	0.0184286685607883	0.0182436065469774	0.119889114883778	1.30843512704531	1559.44406140351	1386.04590350877	0.195095750010547	0.254498747632351
								43027130	HOOK3	UTR3	+	Alu	chimp	TRUE	0.167642361126097	0.0717637994671228	0.0221111154010089	256.0	0.0564846238887352	0.544270243392458	0.0027696544425082	0.992651602345102	0.0466034218453811	0.437594347072875	0.203282529721259	2.07257265654482e-05	-0.327196625297959	0.0223259662957176	0.0264903400095216	0.745371223181149	0.885877715265359	1.30843512704531	1559.44406140351	1386.04590350877	0.195095750010547	0.254498747632351
								43027075	HOOK3	UTR3	+	Alu	no-conserve	TRUE	0.134843502288456	0.0714297823442143	0.0140790840625021	397.0	0.0036844254048756	0.96832799059788	-0.0044213834279184	0.985695438986	0.0466034218453811	0.437594347072875	0.203282529721259	2.07257265654482e-05	0.682942602370123	0.0139243359028644	0.0101467115901919	0.496408943168381	0.739219651390276	1.30843512704531	1559.44406140351	1386.04590350877	0.195095750010547	0.254498747632351
								43026935	HOOK3	UTR3	+	Alu	no-conserve	TRUE	0.196600130331371	0.0056909313662645	0.0107435657074896	350.0	0.0511765515247824	0.51481126645016	-0.0292268339187469	0.885775694172567	0.0466034218453811	0.437594347072875	0.203282529721259	2.07257265654482e-05	-0.229637630068844	0.0178162260539256	0.0194516217496634	0.818969359502838	0.924176411391646	1.30843512704531	1559.44406140351	1386.04590350877	0.195095750010547	0.254498747632351
IL17RD	chr3	57090491-57090656	57098122	57098138			7466	57090656	IL17RD	UTR3	-	Alu	no-conserve	TRUE	0.244894438668287	0.0855554835615485	0.0414697239317187	112.0	0.0387981291192932	0.807018655619027	-0.114222796971431	0.670223017444226	0.134313223980384	0.0097448776790294	0.11471496358814	0.0207485817000393						2.791720497425	213.545661403509	70.857150877193	0.0070473564227165	0.0137684444415525
								57090608	IL17RD	UTR3	-	Alu	chimp	TRUE	0.260846672487717	0.0916179807759615	0.116299406322887	96.0	0.0714993509464998	0.654437511514482	-0.240911782316441	0.257699893355349	0.134313223980384	0.0097448776790294	0.11471496358814	0.0207485817000393						2.791720497425	213.545661403509	70.857150877193	0.0070473564227165	0.0137684444415525
								57090598	IL17RD	UTR3	-	Alu	chimp	TRUE	0.287255362291996	0.0596341811385516	0.0151408165888118	92.0	-0.0216280190216674	0.907684026221925	-0.0396581248508831	0.925922241102653	0.134313223980384	0.0097448776790294	0.11471496358814	0.0207485817000393						2.791720497425	213.545661403509	70.857150877193	0.0070473564227165	0.0137684444415525
								57090491	IL17RD	UTR3	-	Alu	no-conserve	TRUE	0.295136902493205	0.0436929975762122	0.0687134349527794	96.0	-0.112441545216293	0.44626532987646	-0.190691956671905	0.421364034938789	0.134313223980384	0.0097448776790294	0.11471496358814	0.0207485817000393						2.791720497425	213.545661403509	70.857150877193	0.0070473564227165	0.0137684444415525
INPP5B	chr1	37861831-37860922	37860183	37860198			724	37860922	INPP5B	UTR3	-	Alu	no-conserve	TRUE	-0.171031981287471	0.0047130511839266	0.160272134917156	480.0	0.291638174653389	1.4263311527532102e-09	-0.0444507514236169	0.751174482494821	-0.0777404511671352	0.163706740648526	0.235732793968743	6.29733428906653e-07	3.93730941634128	0.183862469686505	0.11107002691892	0.0001558341822244	0.0047018070196599	-4.58015856381006	522.689266666667	810.915659649123	1.4402809523641e-05	4.88062518842483e-05
								37860927	INPP5B	UTR3	-	Alu	no-conserve	TRUE	0.14933105042123	0.0178396245675715	0.0235585210454962	481.0	0.26529175356794	5.31858175132277e-08	0.0220334262511946	0.901213290506999	-0.0777404511671352	0.163706740648526	0.235732793968743	6.29733428906653e-07	2.5030121298457	0.0292878361751608	0.015120513667653	0.0141869612917745	0.102283084759933	-4.58015856381006	522.689266666667	810.915659649123	1.4402809523641e-05	4.88062518842483e-05
								37861011	INPP5B	UTR3	-	Alu	no-conserve	TRUE	0.137090065066974	0.0358510312102857	0.0789000829108142	478.0	0.0756308743679805	0.214117802692648	0.0035283112457982	0.987866318579102	-0.0777404511671352	0.163706740648526	0.235732793968743	6.29733428906653e-07	0.719502261569756	0.0723971437432461	0.0649502238411456	0.473488121956831	0.722670698369299	-4.58015856381006	522.689266666667	810.915659649123	1.4402809523641e-05	4.88062518842483e-05
								37861030	INPP5B	UTR3	-	Alu	no-conserve	TRUE	0.115205958247658	0.0970046228336549	0.0236089086717906	484.0	0.0616382882313936	0.326292059846456	-0.0096997944683142	0.963405060715696	-0.0777404511671352	0.163706740648526	0.235732793968743	6.29733428906653e-07	1.69134827111019	0.0271138702408678	0.0195780453466852	0.0943024415787374	0.313650669174469	-4.58015856381006	522.689266666667	810.915659649123	1.4402809523641e-05	4.88062518842483e-05
								37861083	INPP5B	UTR3	-	Alu	no-conserve	TRUE	0.133702514203226	0.0403070753871104	0.0097891370570131	486.0	0.0674132061375268	0.273654498045857	0.0528455854624787	0.685803265716049	-0.0777404511671352	0.163706740648526	0.235732793968743	6.29733428906653e-07	0.754967763459746	0.0106462659135195	0.0084792500893443	0.451899450114661	0.706256098281652	-4.58015856381006	522.689266666667	810.915659649123	1.4402809523641e-05	4.88062518842483e-05
								37861482	INPP5B	UTR3	-	Alu	no-conserve	TRUE	0.137564661105908	0.0411960972069036	0.0180073883003121	456.0	0.158393246483904	0.003581848418281	-0.0124124854953648	0.950792516302104	-0.0777404511671352	0.163706740648526	0.235732793968743	6.29733428906653e-07	1.24841925198707	0.0172797993483704	0.010611670543538	0.216176843581406	0.494502058911718	-4.58015856381006	522.689266666667	810.915659649123	1.4402809523641e-05	4.88062518842483e-05
								37861643	INPP5B	UTR3	-	Alu	no-conserve	TRUE	0.171010359866601	0.0056909313662645	0.0125579423650196	464.0	0.16637254824755	0.0018323655092002	0.0261501883497669	0.88021077453878	-0.0777404511671352	0.163706740648526	0.235732793968743	6.29733428906653e-07	1.3121744910293	0.0115795237726041	0.0063263598443142	0.193068103657794	0.465594647833128	-4.58015856381006	522.689266666667	810.915659649123	1.4402809523641e-05	4.88062518842483e-05
								37861831	INPP5B	UTR3	-	Alu	chimp	TRUE	0.196357901972975	0.0009218688136808	0.0062341497204638	464.0	0.0897640843612903	0.13348173454008	0.0421153735805672	0.775264514634503	-0.0777404511671352	0.163706740648526	0.235732793968743	6.29733428906653e-07	0.0912641480561929	0.006673815839333	0.0064045976771974	0.927492806709924	0.970859886688934	-4.58015856381006	522.689266666667	810.915659649123	1.4402809523641e-05	4.88062518842483e-05
ITGA3	chr17	50082087-50086958	50081410	50081425			662	50082087	ITGA3	intronic	+	Alu	no-conserve	TRUE	0.28429391058171	0.0700445248388632	0.0703211807137549	89.0	0.243187078227926	0.0657781072210097	-0.075750655419609	0.839260208767919	-0.0229258518937822	0.724320772427554	0.0396739856607715	0.463262860583578						2.19542813206811	12949.6682122807	9232.79528421053	0.0320476937374054	0.0530706608854454
								50082457	ITGA3	intronic	+	Alu	no-conserve	TRUE	0.351107290395263	0.0599011950696417	0.0565932302917306	61.0	0.159868582504712	0.380194621383805	0.0905109795995674	0.843171195144802	-0.0229258518937822	0.724320772427554	0.0396739856607715	0.463262860583578						2.19542813206811	12949.6682122807	9232.79528421053	0.0320476937374054	0.0530706608854454
								50082559	ITGA3	intronic	+	Alu	no-conserve	TRUE	0.199932623508346	0.0945599303882226	0.0371847480196309	162.0	0.0400997879678099	0.753837972297635	-0.086124469222516	0.712287298030865	-0.0229258518937822	0.724320772427554	0.0396739856607715	0.463262860583578						2.19542813206811	12949.6682122807	9232.79528421053	0.0320476937374054	0.0530706608854454
								50086958	ITGA3	intronic	+	Alu	no-conserve	TRUE	0.155765955689825	0.0613718802933018	0.119264717549041	313.0	0.147011727160106	0.0327248377325253	-0.0948052764126267	0.492510226754544	-0.0229258518937822	0.724320772427554	0.0396739856607715	0.463262860583578	5.58907786991635	0.137740271014689	0.0129554655870445	2.84244457484635e-06	0.0002683428571744	2.19542813206811	12949.6682122807	9232.79528421053	0.0320476937374054	0.0530706608854454
								50086905	ITGA3	intronic	+	Alu	no-conserve	TRUE	0.233032309867219	0.0016900113831261	0.0229875297974378	301.0	0.239996418037971	0.0001953447544183	0.0803112134972495	0.599577036019096	-0.0229258518937822	0.724320772427554	0.0396739856607715	0.463262860583578	-0.233857352334659	0.0224200066018304	0.0272727272727273	0.818810790449622	0.924122096367293	2.19542813206811	12949.6682122807	9232.79528421053	0.0320476937374054	0.0530706608854454
								50083462	ITGA3	intronic	+	Alu	no-conserve	TRUE	0.176283259946659	0.0846103393946227	0.0310213041075761	218.0	0.0395693990571352	0.714484719433359	0.0437558248253447	0.858681783054206	-0.0229258518937822	0.724320772427554	0.0396739856607715	0.463262860583578	1.15509199347342	0.0248051048724415	0.0083333333333333	0.259559181890561	0.541314775931679	2.19542813206811	12949.6682122807	9232.79528421053	0.0320476937374054	0.0530706608854454
								50083626	ITGA3	intronic	+	Alu	no-conserve	TRUE	0.221132100540157	0.0599394313316024	0.0490523372660663	156.0	0.0980977091255252	0.385669571076023	0.024557028027738	0.943525623533776	-0.0229258518937822	0.724320772427554	0.0396739856607715	0.463262860583578						2.19542813206811	12949.6682122807	9232.79528421053	0.0320476937374054	0.0530706608854454
								50083981	ITGA3	intronic	+	Alu	no-conserve	TRUE	0.223091209853939	0.0447891255507883	0.0077698796947862	168.0	0.0869163031902108	0.432116581078672	-0.0136959023208817	0.971336889472663	-0.0229258518937822	0.724320772427554	0.0396739856607715	0.463262860583578	1.47558488874745	0.0064214046822742	0.0	0.165806289368621	0.428838525952829	2.19542813206811	12949.6682122807	9232.79528421053	0.0320476937374054	0.0530706608854454
								50084003	ITGA3	intronic	+	Alu	no-conserve	TRUE	0.195226732060521	0.0603363831273923	0.0147382921773156	200.0	0.096364365508547	0.324656516436269	-0.0559849736932094	0.813634905100017	-0.0229258518937822	0.724320772427554	0.0396739856607715	0.463262860583578	-0.314272955813163	0.0159455128205128	0.0225895316804408	0.756588109625704	0.892056195423897	2.19542813206811	12949.6682122807	9232.79528421053	0.0320476937374054	0.0530706608854454
								50085081	ITGA3	intronic	+	Alu	no-conserve	TRUE	0.279906729214931	0.0146124066209997	0.0229600982945142	141.0	0.201335670107888	0.05319379987284	0.0132642039321333	0.975136622035488	-0.0229258518937822	0.724320772427554	0.0396739856607715	0.463262860583578						2.19542813206811	12949.6682122807	9232.79528421053	0.0320476937374054	0.0530706608854454
								50084665	ITGA3	intronic	+	Alu	no-conserve	TRUE	0.17194055346288	0.0907829139262998	0.0516292831896642	223.0	0.180405652414544	0.0258256299121421	0.0725024361719492	0.716060639675189	-0.0229258518937822	0.724320772427554	0.0396739856607715	0.463262860583578	-0.849935611223168	0.0267806022318577	0.0445535823825298	0.409315679606318	0.674780954272969	2.19542813206811	12949.6682122807	9232.79528421053	0.0320476937374054	0.0530706608854454
								50084958	ITGA3	intronic	+	Alu	no-conserve	TRUE	0.273827440482276	0.0108751686450627	0.0544829009932988	157.0	0.0338905890805695	0.798651176113776	0.0221484996597574	0.948371543096249	-0.0229258518937822	0.724320772427554	0.0396739856607715	0.463262860583578						2.19542813206811	12949.6682122807	9232.79528421053	0.0320476937374054	0.0530706608854454
								50084817	ITGA3	intronic	+	Alu	no-conserve	TRUE	0.210637396153923	0.0219257928169842	0.0346403076096535	229.0	0.0629291938833166	0.518445771262795	-0.0881725880794047	0.622069769071582	-0.0229258518937822	0.724320772427554	0.0396739856607715	0.463262860583578						2.19542813206811	12949.6682122807	9232.79528421053	0.0320476937374054	0.0530706608854454
ITGB3	chr17	47312997-47313043	47323665	47323681			10622	47313043	ITGB3; EFCAB13-DT	downstream	+	Alu	no-conserve	TRUE	0.297386583114839	2.64352899439794e-06	0.0104572913604645	348.0	-0.107591507306694	0.116813246235433	-0.0157699427517774	0.945754733866947	-0.0363584753423054	0.556592136291166	0.251913421905271	9.04069204358518e-08	1.23161283279677	0.0131258496958628	0.0069876081365443	0.222470494336082	0.502391056902626	3.45098740918694	407.741015789474	159.099770175439	0.0010371816738058	0.0024388778756179
								47313025	ITGB3; EFCAB13-DT	downstream	+	Alu	no-conserve	TRUE	0.356492609575925	3.4946253228594e-08	0.0079428071529132	313.0	-0.103697221783531	0.159235255311373	0.0538003195269789	0.760405255030983	-0.0363584753423054	0.556592136291166	0.251913421905271	9.04069204358518e-08	-0.402052001829387	0.0070054812893583	0.0091540404040404	0.689985946428783	0.859219682169341	3.45098740918694	407.741015789474	159.099770175439	0.0010371816738058	0.0024388778756179
								47313018	ITGB3; EFCAB13-DT	downstream	+	Alu	no-conserve	TRUE	0.332237490325333	4.32029960706938e-07	0.0089298229573844	314.0	0.0358925481432826	0.685252428029719	-0.0510242325856758	0.776889503830268	-0.0363584753423054	0.556592136291166	0.251913421905271	9.04069204358518e-08	0.042356423029614	0.0177259879501569	0.017269204225726	0.966436067194089	0.986468862710152	3.45098740918694	407.741015789474	159.099770175439	0.0010371816738058	0.0024388778756179
								47312997	ITGB3; EFCAB13-DT	downstream	+	Alu	no-conserve	TRUE	0.349598147923381	9.834782717727351e-09	0.0216141213247066	348.0	-0.0542615013382829	0.487433634026644	-0.0015815700007039	0.994996643061025	-0.0363584753423054	0.556592136291166	0.251913421905271	9.04069204358518e-08	0.902422989253437	0.0193962466602793	0.0131667597546794	0.370902482336852	0.64266530731822	3.45098740918694	407.741015789474	159.099770175439	0.0010371816738058	0.0024388778756179
ITPRIPL2	chr16	19118209-19120563	19115912	19115931	19115915	19115930	2278	19118209	ITPRIPL2	UTR3	+	Alu	no-conserve	TRUE	0.188910423229283	0.0019416965030602	0.0142078346030008	451.0	0.126969747862292	0.0259055597007251	0.0196348033260749	0.916023929595701	0.15872113758898	0.0018291312805134	0.331599976126756	7.35298415620566e-13	3.80226338093774	0.019908142565752	0.005749654074252	0.0002519352668708	0.0065257537935542	1.11416619956063	2208.83508070175	2081.43749473684	0.268551235147982	0.333573312675232
								19118377	ITPRIPL2	UTR3	+	Alu	no-conserve	TRUE	0.155967767357195	0.0171376087516763	0.0128163205419251	445.0	0.156025977891037	0.004784666329473	-0.0027189715224599	0.990994342844992	0.15872113758898	0.0018291312805134	0.331599976126756	7.35298415620566e-13	0.191987444144037	0.0145550151722296	0.0136599617234931	0.848115921331413	0.936868934410809	1.11416619956063	2208.83508070175	2081.43749473684	0.268551235147982	0.333573312675232
								19120563	ITPRIPL2	UTR3	+	Alu	no-conserve	TRUE	0.152340322415945	0.0151356705826067	0.0045585723527155	480.0	-0.0460768472781352	0.488404424773013	0.0626105688320214	0.606455092359223	0.15872113758898	0.0018291312805134	0.331599976126756	7.35298415620566e-13	-0.512663253008641	0.0044008552250751	0.005527442181752	0.609229111579319	0.811242220609795	1.11416619956063	2208.83508070175	2081.43749473684	0.268551235147982	0.333573312675232
ITSN2	chr2	24264263	24251663	24251679			12584	24264263	ITSN2	intronic	-	Alu	no-conserve	TRUE	-0.345472502944329	2.44809809977583e-05	0.746439251068165	213.0	-0.0055177667106331	0.965707514675984	-0.242546103314806	0.0381374818317467	0.237313570307632	1.19058577223739e-06	0.233109421856533	8.53578452955481e-07	2.35819513838185	0.875954225436718	0.717063840793787	0.0354060591212779	0.178466832781425	-5.73609601979626	1361.60676140351	1793.99710877193	1.00543607549755e-07	5.01332792654777e-07
MRPS21	chr1	150309562	150321394	150321409			11832	150309562	MRPS21(dist=1177),PRPF3(dist=11932)	intergenic	+	Alu	no-conserve	FALSE	0.313086529158658	5.77451073321873e-06	0.366896551183022	295.0	0.300281696426857	1.74677548345697e-06	-0.162405328037759	0.151547893074959	-0.0407606725894064	0.50419134511896	-0.296350594693655	2.0910254600278301e-10	2.05262850938289	0.350731196130158	0.286046431340386	0.0456055867554511	0.207098066856058	4.80927010310179	1151.7191754386	752.284984210526	8.68412412764607e-06	3.0702929087175e-05
MRPS22	chr1	150309561	150321394	150321409			11833	150309561	MRPS21(dist=1176),PRPF3(dist=11933)	intergenic	+	Alu	no-conserve	FALSE	0.223772741585942	0.0027602398374518	0.132761615639324	303.0	0.287054283237198	4.09601252110104e-06	-0.0801440601771113	0.599204705708601	-0.0407606725894064	0.50419134511896	-0.296350594693655	2.0910254600278301e-10	1.84036842059635	0.121844519893689	0.0866731621824656	0.0722644793353719	0.271283222974515	4.80927010310179	1151.7191754386	752.284984210526	8.68412412764607e-06	3.0702929087175e-05
MRPS23	chr1	150309482	150321394	150321409			11912	150309482	MRPS21(dist=1097),PRPF3(dist=12012)	intergenic	+	Alu	no-conserve	FALSE	0.157347111546405	0.0488323638858273	0.030232858613987	331.0	0.151473429293458	0.0221637970403853	-0.129336031183946	0.260851235259028	-0.0407606725894064	0.50419134511896	-0.296350594693655	2.0910254600278301e-10	-0.166112733697367	0.0219851537644128	0.0233068653222397	0.86859309096357	0.945985474046351	4.80927010310179	1151.7191754386	752.284984210526	8.68412412764607e-06	3.0702929087175e-05
MRPS21	chr1	150308577-150309136	150321394	150321409			12259	150309136	MRPS21	downstream	+	Alu	no-conserve	FALSE	0.211066349185755	0.0706156609065402	0.496424665938357	162.0	0.173594921304211	0.0787862842811586	-0.0487518418992614	0.865122731933164	-0.0407606725894064	0.50419134511896	-0.296350594693655	2.0910254600278301e-10	0.502747225086067	0.497762123497418	0.4684096105495	0.620892752740962	0.819020688043679	4.80927010310179	1151.7191754386	752.284984210526	8.68412412764607e-06	3.0702929087175e-05
								150309014	MRPS21	downstream	+	Alu	no-conserve	FALSE	0.21213893265509	0.0045674248825542	0.353393672464352	312.0	0.256901415999026	3.84584544849619e-05	-0.0208176045734197	0.928360787766689	-0.0407606725894064	0.50419134511896	-0.296350594693655	2.0910254600278301e-10	2.40351678470983	0.324512173096731	0.243035054682201	0.0195414551652039	0.124945047061348	4.80927010310179	1151.7191754386	752.284984210526	8.68412412764607e-06	3.0702929087175e-05
								150308756	MRPS21	downstream	+	Alu	no-conserve	FALSE	-0.189984997575783	0.0033416898077453	0.17161188432572	410.0	-0.08869719304914	0.169687566021447	0.0569508319535558	0.690590369424722	-0.0407606725894064	0.50419134511896	-0.296350594693655	2.0910254600278301e-10	-3.51275354352154	0.144241519235509	0.206908120562704	0.00069438342486	0.0133457649153159	4.80927010310179	1151.7191754386	752.284984210526	8.68412412764607e-06	3.0702929087175e-05
								150308577	MRPS21	downstream	+	Alu	no-conserve	FALSE	0.13744261086179	0.0607395414877004	0.0934993775938973	404.0	0.224441426307058	4.60859012436879e-05	-0.0588574894949574	0.677458779028251	-0.0407606725894064	0.50419134511896	-0.296350594693655	2.0910254600278301e-10	-0.0498444752692814	0.0978350344255848	0.0986486477591975	0.960379105228228	0.984047321546827	4.80927010310179	1151.7191754386	752.284984210526	8.68412412764607e-06	3.0702929087175e-05
KIF1C	chr17	5025441-5027281	5023153	5023169			2272	5025441	KIF1C	UTR3	+	no-repetitive	no-conserve	TRUE	-0.312310596783959	0.001312970487363	0.0615938233603299	171.0	0.36146003536096	1.20118569285241e-05	-0.102931649060408	0.618287312737279	-0.0575881084811764	0.323524983727467	0.300873500513502	1.05619250961079e-10	1.60089300574777	0.0894444444444444	0.0182525657525658	0.131022207832584	0.376795328646263	-17.7578043392207	2548.49573684211	6620.09692631579	7.46254881059928e-32	1.23785028395815e-28
								5025540	KIF1C	UTR3	+	Alu	chimp	TRUE	-0.301657586434116	0.0096466276596308	0.416664808502053	132.0	0.205257446164257	0.0571800713047763	-0.109452368488657	0.651215719426645	-0.0575881084811764	0.323524983727467	0.300873500513502	1.05619250961079e-10	-0.493602250846501	0.392806499056499	0.422544113162775	0.629088616882927	0.822841990564759	-17.7578043392207	2548.49573684211	6620.09692631579	7.46254881059928e-32	1.23785028395815e-28
								5025699	KIF1C	UTR3	+	Alu	chimp	TRUE	-0.308540843685798	0.0354410259275524	0.554866357418219	93.0	0.217305527532138	0.0993172867603754	-0.0941102217617103	0.777973595712164	-0.0575881084811764	0.323524983727467	0.300873500513502	1.05619250961079e-10	0.784611501588149	0.616330607816676	0.555844610919074	0.461077201236592	0.713431535837735	-17.7578043392207	2548.49573684211	6620.09692631579	7.46254881059928e-32	1.23785028395815e-28
								5027281	KIF1C	UTR3	+	Alu	no-conserve	TRUE	0.167830448515451	0.0871058269741045	0.0218308535497046	238.0	0.0269713449122035	0.802562094635928	0.332354591692972	0.0001557270655281	-0.0575881084811764	0.323524983727467	0.300873500513502	1.05619250961079e-10	-0.66062216776854	0.0246525627794978	0.0339642845292694	0.514698823423634	0.752570298948029	-17.7578043392207	2548.49573684211	6620.09692631579	7.46254881059928e-32	1.23785028395815e-28
KIF3B	chr20	32333431-32333483	32357935	32357950			24452	32333483	KIF3B	UTR3	+	Alu	rhesus	TRUE	0.154295425608459	0.0130000444273743	0.0104201321768075	484.0	0.0545708642775442	0.394905467429031	-0.0476961213645069	0.726394280040893	0.295050783304672	7.68289941459801e-10	0.134566928824897	0.0060849926381079	0.828496665148664	0.0103542626822739	0.0081851053761272	0.409169181828623	0.674655921088291	0.247648701726298	1691.97224912281	1671.98093859649	0.804910719374645	0.839824775458098
								32333482	KIF3B	UTR3	+	Alu	rhesus	TRUE	0.126362443584587	0.0587673424089384	0.0056645491533957	484.0	0.152731334661229	0.0038546050920105	-0.0518506307829842	0.694843616588238	0.295050783304672	7.68289941459801e-10	0.134566928824897	0.0060849926381079	0.725485141587289	0.0075548172091608	0.0057432196983848	0.469670006238581	0.719789844161951	0.247648701726298	1691.97224912281	1671.98093859649	0.804910719374645	0.839824775458098
								32333481	KIF3B	UTR3	+	Alu	both	TRUE	0.120066489189242	0.0786421699467319	0.0060361305057507	484.0	0.016748826777675	0.827391600854326	-0.0688504567686613	0.55365901961431	0.295050783304672	7.68289941459801e-10	0.134566928824897	0.0060849926381079	0.870332230491371	0.0069953421135211	0.0049480738079909	0.386477939836626	0.655802296621939	0.247648701726298	1691.97224912281	1671.98093859649	0.804910719374645	0.839824775458098
								32333462	KIF3B	UTR3	+	Alu	both	TRUE	0.118063953966415	0.0864977033613643	0.0246618646548851	483.0	0.067653932154368	0.273462990045291	0.0931539144763682	0.360250653889177	0.295050783304672	7.68289941459801e-10	0.134566928824897	0.0060849926381079	-0.268898091683723	0.0273381567630424	0.0285805965045934	0.788528423460512	0.909376849842457	0.247648701726298	1691.97224912281	1671.98093859649	0.804910719374645	0.839824775458098
								32333457	KIF3B	UTR3	+	Alu	no-conserve	TRUE	0.141533122750477	0.0270950424327724	0.007427435056396	484.0	0.0400271120879192	0.555709776461825	0.10784879426563	0.255095389199186	0.295050783304672	7.68289941459801e-10	0.134566928824897	0.0060849926381079	-0.78989162349847	0.0088950032830669	0.0114952043151424	0.431260236312423	0.690425744151838	0.247648701726298	1691.97224912281	1671.98093859649	0.804910719374645	0.839824775458098
								32333455	KIF3B	UTR3	+	Alu	no-conserve	TRUE	0.148905279352545	0.0178370546237678	0.0033996628265695	484.0	0.0262934313164671	0.716599955209757	-0.082090049987559	0.444994746961941	0.295050783304672	7.68289941459801e-10	0.134566928824897	0.0060849926381079	-1.8554443733822	0.0022519808115712	0.0056167593735187	0.0673161582679899	0.260391494313017	0.247648701726298	1691.97224912281	1671.98093859649	0.804910719374645	0.839824775458098
								32333431	KIF3B	UTR3	+	Alu	both	TRUE	0.114859939508636	0.0969823440641685	0.008628809761227	487.0	0.110485366014597	0.0479893198091245	0.0870896208380625	0.399887149131239	0.295050783304672	7.68289941459801e-10	0.134566928824897	0.0060849926381079	-1.74317564631364	0.0094897213017036	0.0143298436857828	0.0840619393639149	0.295471663932103	0.247648701726298	1691.97224912281	1671.98093859649	0.804910719374645	0.839824775458098
KLC1	chr14	103681515	103681069	103681082			433	103681515	KLC1	intronic	+	Alu	no-conserve	TRUE	0.408424894922684	0.0091276914812916	0.0339270503773574	71.0	-0.225835393942149	0.142962054170483	-0.0380971149457493	0.941139926492689	0.0820911226847239	0.138132016092626	0.287553324999726	7.51280903756333e-10						-6.56794316883902	1311.64309473684	1802.00440526316	3.6598156540444605e-09	2.42990762487508e-08
KSR1	chr17	27623958	27607695	27607720	27607695	27607718	16238	27623958	KSR1	downstream	+	no-repetitive	both	TRUE	0.163442310339936	0.012335203560117	0.0503694332029673	436.0	0.339516097504802	8.45173873395236e-12	0.002216689668521	0.992302298830899	0.135483343352799	0.0090582526475861	0.202611146367973	2.21412092748852e-05	2.31634508126319	0.0549915971572833	0.0263260385908972	0.0237722948239792	0.141068998401004	1.25512083530897	844.189198245614	747.321194736842	0.213200255206582	0.274002523236507
LEO1	chr15	51913812-51914750	51886528	51886549			27263	51913812	TMOD3	exon; utr3	+	Alu	no-conserve	TRUE	0.19797218407028	0.0031396591367483	0.133303021021014	381.0	0.216917265322311	0.0001517914899009	-0.168534106609315	0.0646324643837294	0.232186398818233	2.12794271674387e-06	-0.0831232894025721	0.102773381344046	-0.0699531373054967	0.124539596021805	0.125732601579746	0.944443802224224	0.977425102956888	8.23367680120842	467.422192982456	300.516014035088	9.21195640604428e-12	1.06545027462122e-10
								51914230	TMOD3	exon; utr3	+	Alu	no-conserve	TRUE	0.166293407985274	0.010287061712513	0.031399315804608	437.0	0.251216316071336	1.25983586339533e-06	-0.0413768946053214	0.788568621235842	0.232186398818233	2.12794271674387e-06	-0.0831232894025721	0.102773381344046	-0.0745497605765321	0.0298849631827297	0.0304566999002828	0.94074661772437	0.975992632028013	8.23367680120842	467.422192982456	300.516014035088	9.21195640604428e-12	1.06545027462122e-10
								51914240	TMOD3	exon; utr3	+	Alu	no-conserve	TRUE	0.177525762155657	0.0047836578845063	0.0561973002716467	444.0	0.298875782230498	2.4503060614554402e-09	-0.0692865598032284	0.575378278323762	0.232186398818233	2.12794271674387e-06	-0.0831232894025721	0.102773381344046	1.06683705742969	0.0622278707100954	0.0500186135963682	0.289812200850752	0.572646771563464	8.23367680120842	467.422192982456	300.516014035088	9.21195640604428e-12	1.06545027462122e-10
								51914454	TMOD3	exon; utr3	+	Alu	no-conserve	TRUE	0.169676349662512	0.0129431209227286	0.124957826186648	400.0	0.260882389014431	1.45931769704814e-06	-0.180030487031852	0.0339544723701456	0.232186398818233	2.12794271674387e-06	-0.0831232894025721	0.102773381344046	-0.819533873444169	0.102536228676642	0.120215730537767	0.416072100540084	0.678942188895089	8.23367680120842	467.422192982456	300.516014035088	9.21195640604428e-12	1.06545027462122e-10
								51914460	TMOD3	exon; utr3	+	Alu	no-conserve	TRUE	0.17221307024725	0.0144403369922782	0.201321471945271	379.0	0.289752169623601	1.3214445089232e-07	-0.122719093805858	0.249135711108576	0.232186398818233	2.12794271674387e-06	-0.0831232894025721	0.102773381344046	0.718995350680374	0.185993629976115	0.168218062027344	0.475773165873051	0.724226052767207	8.23367680120842	467.422192982456	300.516014035088	9.21195640604428e-12	1.06545027462122e-10
								51914502	TMOD3	exon; utr3	+	Alu	no-conserve	TRUE	0.293033393387252	0.0197046954476623	0.415081995258555	120.0	0.17077771934185	0.150461104933295	-0.120076509057158	0.63057556742827	0.232186398818233	2.12794271674387e-06	-0.0831232894025721	0.102773381344046	0.112547177761594	0.437728889929847	0.431359170298799	0.911743747976799	0.963748165216651	8.23367680120842	467.422192982456	300.516014035088	9.21195640604428e-12	1.06545027462122e-10
								51914750	TMOD3	exon; utr3	+	Alu	no-conserve	TRUE	0.197740758649018	0.0391251043789524	0.109197526700299	223.0	0.357418543294206	5.27805797128037e-07	0.0489611353229118	0.832429268182033	0.232186398818233	2.12794271674387e-06	-0.0831232894025721	0.102773381344046	0.613410876007838	0.137681087028913	0.116877946587502	0.544956602423733	0.770294219554741	8.23367680120842	467.422192982456	300.516014035088	9.21195640604428e-12	1.06545027462122e-10
LIG3; RFFL	chr17	35007834	35007693	35007712			122	35007834	LIG3; RFFL	exon; utr3	+	Alu	no-conserve	TRUE	0.148215319147844	0.0769262409085365	0.0131543982751998	320.0	0.0228119763483657	0.806830814591646	0.0252494917745341	0.909300616029194	0.319937607401201	1.7879593470072297e-11	-0.118982305919924	0.0161802935400984	0.214275555582017	0.0141234040443527	0.0122159975101151	0.831370994899934	0.930222063294578	9.08760059428247	668.309929824561	348.572196491228	6.47928389109635e-13	9.71892583664453e-12
LIMD1	chr3	45680332-45681011	45681573	45681587			562	45681011	LIMD1; LIMD1-AS1	ncRNA	+	Alu	no-conserve	TRUE	0.140760255800887	0.0371001149039876	0.0338935898392706	449.0	0.0915160423212962	0.132148700764871	0.0159225665510939	0.936460162149585	0.0892059069344132	0.102909039360656	0.216337951787199	5.4289603876701e-06	-1.72033418138058	0.0236537371186451	0.0360662146552135	0.0887529777580778	0.303968165411144	-12.5052523088521	1237.03369649123	3216.78730350877	1.9067589766847299e-22	2.0296276701021202e-20
								45681000	LIMD1; LIMD1-AS1	ncRNA	+	Alu	no-conserve	TRUE	-0.124747287948504	0.0697775488709752	0.0841248601498046	468.0	0.340512458320807	1.0832169133321699e-12	-0.0012729613992318	0.995103425865118	0.0892059069344132	0.102909039360656	0.216337951787199	5.4289603876701e-06	-0.0697112851956522	0.0827965246711738	0.0837627851123692	0.944575435410383	0.977485796040213	-12.5052523088521	1237.03369649123	3216.78730350877	1.9067589766847299e-22	2.0296276701021202e-20
								45680999	LIMD1; LIMD1-AS1	ncRNA	+	Alu	no-conserve	TRUE	-0.200638492186854	0.0005864222514886	0.403145821009443	471.0	0.414276642928867	4.2104291801918404e-19	-0.102864319146584	0.298756668205022	0.0892059069344132	0.102909039360656	0.216337951787199	5.4289603876701e-06	2.28586399262167	0.422867297526007	0.357746288509192	0.0250514032978322	0.14465631436896	-12.5052523088521	1237.03369649123	3216.78730350877	1.9067589766847299e-22	2.0296276701021202e-20
								45680992	LIMD1; LIMD1-AS1	ncRNA	+	Alu	no-conserve	TRUE	-0.134251475445022	0.0405738671459281	0.198811486576001	481.0	0.424224463304331	1.66358921610699e-20	-0.063960004632741	0.596473232790989	0.0892059069344132	0.102909039360656	0.216337951787199	5.4289603876701e-06	0.734190534811342	0.202698329546407	0.186277667927072	0.464656417849291	0.715803656025523	-12.5052523088521	1237.03369649123	3216.78730350877	1.9067589766847299e-22	2.0296276701021202e-20
								45680962	LIMD1; LIMD1-AS1	ncRNA	+	Alu	no-conserve	TRUE	0.212885703754997	0.0002133863638051	0.004802307223771	470.0	0.0850625978418648	0.156396215813141	-0.0453984486840137	0.74769326600787	0.0892059069344132	0.102909039360656	0.216337951787199	5.4289603876701e-06	-0.899920959466653	0.0028128902313954	0.0045070654386111	0.370395853763161	0.642466259491698	-12.5052523088521	1237.03369649123	3216.78730350877	1.9067589766847299e-22	2.0296276701021202e-20
								45680960	LIMD1; LIMD1-AS1	ncRNA	+	Alu	no-conserve	TRUE	-0.123034044314644	0.0755096247848261	0.126882888348401	468.0	0.219149759579192	1.66061039220733e-05	-0.0785443404508973	0.484538923214404	0.0892059069344132	0.102909039360656	0.216337951787199	5.4289603876701e-06	0.265257729261631	0.10281494931869	0.100393549983407	0.791367194289014	0.911049537067438	-12.5052523088521	1237.03369649123	3216.78730350877	1.9067589766847299e-22	2.0296276701021202e-20
								45680942	LIMD1; LIMD1-AS1	ncRNA	+	Alu	no-conserve	TRUE	-0.205320493955828	0.0010588087523736	0.663888690481859	416.0	0.353133278991982	3.25481414736769e-12	-0.0838634118749879	0.479530575707046	0.0892059069344132	0.102909039360656	0.216337951787199	5.4289603876701e-06	2.25137492694534	0.651035927522474	0.579830980953223	0.0280872817252681	0.154745510125578	-12.5052523088521	1237.03369649123	3216.78730350877	1.9067589766847299e-22	2.0296276701021202e-20
								45680912	LIMD1; LIMD1-AS1	ncRNA	+	Alu	no-conserve	TRUE	0.125186501641174	0.0693017760413837	0.0245523478213616	466.0	0.0887037875858208	0.137964698868035	-0.0580272330073884	0.650916097777485	0.0892059069344132	0.102909039360656	0.216337951787199	5.4289603876701e-06	0.999406705791666	0.026165664484912	0.0211541590985755	0.320923808425412	0.602228631875191	-12.5052523088521	1237.03369649123	3216.78730350877	1.9067589766847299e-22	2.0296276701021202e-20
								45680904	LIMD1; LIMD1-AS1	ncRNA	+	Alu	no-conserve	TRUE	-0.134809730808374	0.0394452959011644	0.202813957071351	481.0	0.379359562194071	3.1803664012222498e-16	-0.0911633063759096	0.375007332572869	0.0892059069344132	0.102909039360656	0.216337951787199	5.4289603876701e-06	1.75156136863665	0.20176402007056	0.171433400593254	0.0840304245582285	0.295430070928982	-12.5052523088521	1237.03369649123	3216.78730350877	1.9067589766847299e-22	2.0296276701021202e-20
								45680895	LIMD1; LIMD1-AS1	ncRNA	+	Alu	no-conserve	TRUE	-0.269420320503017	4.61774810231068e-07	0.32270397651977	484.0	0.368729754965302	2.12998175351183e-15	-0.0606872230985611	0.620928699902058	0.0892059069344132	0.102909039360656	0.216337951787199	5.4289603876701e-06	5.02647618508284	0.337289820525261	0.229719410796855	3.83051742499307e-06	0.0003342905919061	-12.5052523088521	1237.03369649123	3216.78730350877	1.9067589766847299e-22	2.0296276701021202e-20
								45680889	LIMD1; LIMD1-AS1	ncRNA	+	Alu	no-conserve	TRUE	-0.256432858394862	1.86091496081272e-06	0.710367815128168	485.0	0.330097390749087	2.4549589303692e-12	-0.088743391678238	0.38900222343308	0.0892059069344132	0.102909039360656	0.216337951787199	5.4289603876701e-06	4.7607633363058	0.726333741418383	0.621455409117704	6.77803914976052e-06	0.0005125529302643	-12.5052523088521	1237.03369649123	3216.78730350877	1.9067589766847299e-22	2.0296276701021202e-20
								45680849	LIMD1; LIMD1-AS1	ncRNA	+	Alu	no-conserve	TRUE	-0.19950239923892	0.0005552581550638	0.288919025173323	480.0	0.366161497418442	4.66195435385644e-15	-0.075314012980653	0.50270651928859	0.0892059069344132	0.102909039360656	0.216337951787199	5.4289603876701e-06	1.56376384621457	0.287585433503262	0.249464374575574	0.122108739794106	0.363132885325297	-12.5052523088521	1237.03369649123	3216.78730350877	1.9067589766847299e-22	2.0296276701021202e-20
								45680795	LIMD1; LIMD1-AS1	ncRNA	+	Alu	no-conserve	TRUE	-0.153444283064871	0.0161887043037838	0.250032725614611	466.0	0.0667498065519516	0.29152443624227	0.0057549418113138	0.980285535595862	0.0892059069344132	0.102909039360656	0.216337951787199	5.4289603876701e-06	1.46655656536685	0.256734212623043	0.230012191487563	0.147257363203533	0.401611247703459	-12.5052523088521	1237.03369649123	3216.78730350877	1.9067589766847299e-22	2.0296276701021202e-20
								45680711	LIMD1; LIMD1-AS1	ncRNA	+	Alu	no-conserve	TRUE	0.163314889403445	0.0073456036893195	0.0053759535866283	485.0	0.0411126631961461	0.542380246265615	0.0718248550987109	0.528455040441398	0.0892059069344132	0.102909039360656	0.216337951787199	5.4289603876701e-06	-0.652850089515959	0.0046318113133696	0.0057726414395482	0.515254165390114	0.752769292092054	-12.5052523088521	1237.03369649123	3216.78730350877	1.9067589766847299e-22	2.0296276701021202e-20
								45680709	LIMD1; LIMD1-AS1	ncRNA	+	Alu	no-conserve	TRUE	-0.220008932263369	8.00076551474363e-05	0.0898810856809051	486.0	0.31840902219501	1.6694964448877798e-11	-0.0652685655908054	0.582820865648513	0.0892059069344132	0.102909039360656	0.216337951787199	5.4289603876701e-06	1.9896064098621	0.0912934452909256	0.0718095634458055	0.050013119712659	0.218264844729428	-12.5052523088521	1237.03369649123	3216.78730350877	1.9067589766847299e-22	2.0296276701021202e-20
								45680608	LIMD1; LIMD1-AS1	ncRNA	+	Alu	no-conserve	TRUE	-0.282450125509684	7.65199493878502e-08	0.914618766373975	488.0	0.240309902676858	9.67750908257246e-07	-0.0961619538903955	0.332749556785281	0.0892059069344132	0.102909039360656	0.216337951787199	5.4289603876701e-06	1.5456066967539	0.922627094501058	0.906244854649501	0.125268465221584	0.367829087873354	-12.5052523088521	1237.03369649123	3216.78730350877	1.9067589766847299e-22	2.0296276701021202e-20
								45680590	LIMD1; LIMD1-AS1	ncRNA	+	Alu	no-conserve	TRUE	-0.128376144723393	0.052911330400079	0.0315224443148088	486.0	0.311531087057883	5.1063713026617794e-11	-0.0877264992658684	0.395026976837097	0.0892059069344132	0.102909039360656	0.216337951787199	5.4289603876701e-06	1.57979772249771	0.0335789374187261	0.021930541582002	0.118508063144225	0.356676023219835	-12.5052523088521	1237.03369649123	3216.78730350877	1.9067589766847299e-22	2.0296276701021202e-20
								45680563	LIMD1; LIMD1-AS1	ncRNA	+	Alu	no-conserve	TRUE	-0.272606832193954	3.42339254056856e-07	0.299371107376403	481.0	0.29466035016085	8.77806735984509e-10	-0.0832991695518671	0.436191001469511	0.0892059069344132	0.102909039360656	0.216337951787199	5.4289603876701e-06	1.66227013940269	0.283115762438049	0.247025443221014	0.0998858097503408	0.324005607186924	-12.5052523088521	1237.03369649123	3216.78730350877	1.9067589766847299e-22	2.0296276701021202e-20
								45680555	LIMD1; LIMD1-AS1	ncRNA	+	Alu	no-conserve	TRUE	-0.187899060311763	0.0013390280039428	0.526976825398831	482.0	0.315766013349579	3.16511170121609e-11	-0.125850349439437	0.156823652765035	0.0892059069344132	0.102909039360656	0.216337951787199	5.4289603876701e-06	0.747299181847525	0.536916078708816	0.518358760765168	0.456698479087294	0.710059818772575	-12.5052523088521	1237.03369649123	3216.78730350877	1.9067589766847299e-22	2.0296276701021202e-20
								45680551	LIMD1; LIMD1-AS1	ncRNA	+	Alu	no-conserve	TRUE	-0.222967570110356	6.25521432408135e-05	0.344333736909736	484.0	0.127749463636781	0.0193072555998544	-0.0870908635099324	0.401747738269972	0.0892059069344132	0.102909039360656	0.216337951787199	5.4289603876701e-06	1.2657650130941	0.339884971393868	0.314657524319386	0.208409465110255	0.484862101059746	-12.5052523088521	1237.03369649123	3216.78730350877	1.9067589766847299e-22	2.0296276701021202e-20
								45680550	LIMD1; LIMD1-AS1	ncRNA	+	Alu	no-conserve	TRUE	-0.317977353684026	5.02589671831184e-10	0.33914398996375	486.0	0.312370338681733	4.4754998194881e-11	-0.0832351448475021	0.432662570531829	0.0892059069344132	0.102909039360656	0.216337951787199	5.4289603876701e-06	2.40560108663012	0.335960646096685	0.287481524198833	0.0181370273021881	0.119532897410348	-12.5052523088521	1237.03369649123	3216.78730350877	1.9067589766847299e-22	2.0296276701021202e-20
								45680516	LIMD1; LIMD1-AS1	ncRNA	+	Alu	no-conserve	TRUE	0.211706305893387	0.00020310752459	0.0021891831141461	478.0	-0.098075416559882	0.0898399098431836	0.0884293025111129	0.395389517012316	0.0892059069344132	0.102909039360656	0.216337951787199	5.4289603876701e-06	-0.848707684737129	0.0017138658443006	0.0031442636719717	0.398216659172145	0.66582971904187	-12.5052523088521	1237.03369649123	3216.78730350877	1.9067589766847299e-22	2.0296276701021202e-20
								45680507	LIMD1; LIMD1-AS1	ncRNA	+	Alu	no-conserve	TRUE	0.123220016010413	0.0685729689669954	0.0139535869694289	483.0	0.158224683360774	0.0026298227566773	0.0074575868200224	0.973827631245896	0.0892059069344132	0.102909039360656	0.216337951787199	5.4289603876701e-06	-1.87754302643582	0.0139412432510907	0.0216930332593968	0.063321824816564	0.251120806184685	-12.5052523088521	1237.03369649123	3216.78730350877	1.9067589766847299e-22	2.0296276701021202e-20
								45680502	LIMD1; LIMD1-AS1	ncRNA	+	Alu	no-conserve	TRUE	0.154558543704837	0.0126830643088541	0.0078095513590883	485.0	0.0323315145205158	0.64497248428087	0.0305469163017878	0.850540269692156	0.0892059069344132	0.102909039360656	0.216337951787199	5.4289603876701e-06	0.533919797186451	0.0080582919085453	0.0064078863904018	0.595027403454093	0.802692219187535	-12.5052523088521	1237.03369649123	3216.78730350877	1.9067589766847299e-22	2.0296276701021202e-20
								45680500	LIMD1; LIMD1-AS1	ncRNA	+	Alu	no-conserve	TRUE	-0.19611906471014	0.0006717622675127	0.579888017149266	485.0	0.425627275250715	8.09304730720805e-21	-0.132403885977223	0.123471116606171	0.0892059069344132	0.102909039360656	0.216337951787199	5.4289603876701e-06	0.368568494754859	0.58546584859225	0.577629259957413	0.71333337085188	0.870814079934058	-12.5052523088521	1237.03369649123	3216.78730350877	1.9067589766847299e-22	2.0296276701021202e-20
								45680498	LIMD1; LIMD1-AS1	ncRNA	+	Alu	no-conserve	TRUE	-0.162531010100691	0.0077527416813181	0.617725185815357	485.0	0.401569157650709	2.11344045876155e-18	-0.136178948434411	0.107554944613082	0.0892059069344132	0.102909039360656	0.216337951787199	5.4289603876701e-06	1.14826508960086	0.615917265963595	0.595163062402102	0.253612778656896	0.5353096553511	-12.5052523088521	1237.03369649123	3216.78730350877	1.9067589766847299e-22	2.0296276701021202e-20
								45680497	LIMD1; LIMD1-AS1	ncRNA	+	Alu	no-conserve	TRUE	-0.230370695234988	2.94913360127658e-05	0.554122701675009	485.0	0.406095821273301	7.6580867680086e-19	-0.13384842383019	0.117331719021046	0.0892059069344132	0.102909039360656	0.216337951787199	5.4289603876701e-06	1.41680935603997	0.562269359283414	0.532070171677196	0.159668218282456	0.420289310044509	-12.5052523088521	1237.03369649123	3216.78730350877	1.9067589766847299e-22	2.0296276701021202e-20
								45680452	LIMD1; LIMD1-AS1	ncRNA	+	Alu	no-conserve	TRUE	-0.140513916841908	0.0283426632451553	0.0473512138743293	485.0	0.376815824722435	3.96802920488587e-16	-0.0929955598828934	0.359888813601539	0.0892059069344132	0.102909039360656	0.216337951787199	5.4289603876701e-06	0.658445372199394	0.0413706884697833	0.0371626252899626	0.512018441833672	0.750340000617492	-12.5052523088521	1237.03369649123	3216.78730350877	1.9067589766847299e-22	2.0296276701021202e-20
								45680442	LIMD1; LIMD1-AS1	ncRNA	+	Alu	no-conserve	TRUE	-0.114951709261156	0.0986021308588494	0.386183278188756	483.0	0.340484496060781	4.4541227219518197e-13	-0.129331016805786	0.139512364749709	0.0892059069344132	0.102909039360656	0.216337951787199	5.4289603876701e-06	-0.357650880630951	0.394025475488215	0.400538105535784	0.721336437203404	0.875206772876507	-12.5052523088521	1237.03369649123	3216.78730350877	1.9067589766847299e-22	2.0296276701021202e-20
								45680430	LIMD1; LIMD1-AS1	ncRNA	+	Alu	no-conserve	TRUE	-0.16488757020329	0.0103469369975281	0.912313505540869	444.0	0.174533066669868	0.001314699596764	-0.0797991896007322	0.491267555798543	0.0892059069344132	0.102909039360656	0.216337951787199	5.4289603876701e-06	0.984008676273801	0.897099630036162	0.882311849089236	0.32870331713193	0.609098344769932	-12.5052523088521	1237.03369649123	3216.78730350877	1.9067589766847299e-22	2.0296276701021202e-20
								45680425	LIMD1; LIMD1-AS1	ncRNA	+	Alu	no-conserve	TRUE	-0.184270856106578	0.0053956769019826	0.579801903594353	403.0	0.418401701980164	8.59201864675431e-17	-0.058958040840571	0.677123798174152	0.0892059069344132	0.102909039360656	0.216337951787199	5.4289603876701e-06	1.2998242099559	0.522786515094096	0.47798658811193	0.199191837843373	0.473133805197873	-12.5052523088521	1237.03369649123	3216.78730350877	1.9067589766847299e-22	2.0296276701021202e-20
								45680344	LIMD1; LIMD1-AS1	ncRNA	+	Alu	no-conserve	TRUE	-0.320171552061927	8.42179132432558e-10	0.759306607477484	468.0	0.320143571582575	3.2033136014092294e-11	-0.141954279069166	0.0950141686147988	0.0892059069344132	0.102909039360656	0.216337951787199	5.4289603876701e-06	2.07867340409376	0.748505882065418	0.691297066337611	0.0404548270633745	0.192884974092209	-12.5052523088521	1237.03369649123	3216.78730350877	1.9067589766847299e-22	2.0296276701021202e-20
								45680332	LIMD1; LIMD1-AS1	ncRNA	+	Alu	no-conserve	TRUE	-0.138058633080852	0.0317210804993142	0.103615859257275	488.0	0.349410196781928	6.51058372680227e-14	-0.0989686329511566	0.314007764499269	0.0892059069344132	0.102909039360656	0.216337951787199	5.4289603876701e-06	3.14681684681502	0.114332176519055	0.0827591788425589	0.0023470707710494	0.0304953568166073	-12.5052523088521	1237.03369649123	3216.78730350877	1.9067589766847299e-22	2.0296276701021202e-20
LPIN2	chr18	2922556	2923096	2923113			540	2922556	LPIN2	intronic	-	Alu	no-conserve	TRUE	0.407291405247969	0.0967598988805604	0.114258649498064	38.0	0.115360630893413	0.65579601349143	-0.0899945265860663	0.887622817810547	0.170909089407157	0.0007138305695199	0.0753030466678548	0.142552262556145						1.40801945420139	2901.7114754386	2412.06430350877	0.164160883262792	0.219789702827783
LPP	chr3	188883504	188885598	188885613			2094	188883504	LPP	UTR3	+	Alu	no-conserve	TRUE	0.241117796166458	0.0886143405765784	0.0802414852225427	114.0	0.12042301400945	0.359846380637321	-0.0237712201567369	0.953769333180992	0.214096949483125	1.37823526397377e-05	0.123441194981859	0.0123174057076227						3.72269187186705	483.146405263158	332.997633333333	0.00035744659448	0.0009231833999125
LRIG3	chr12	58912252	58920200	58920223	58920201	58920222	7948	58912252	LRIG3	intronic	-	Alu	no-conserve	TRUE	-0.377256616063359	0.0410212879189851	0.555496995308482	59.0	0.0404611012032281	0.858956002574705	-0.233170626601394	0.454830474550512	-0.0065687560780225	0.928966049816652	0.0898058357690169	0.0758570389458749						2.04308155419563	1481.75288596491	519.679784210526	0.0457332458589461	0.0726049018043007
LRRC58	chr3	120327856	120313853	120313871			13985	120327856	LRRC58	UTR3	-	Alu	chimp	TRUE	0.14794577686613	0.0219248815395887	0.0081199065172051	467.0	0.144239540269007	0.0081762461174968	-0.131709899227388	0.138435280743604	0.28948497193758	1.68737541565222e-09	0.0970942999326139	0.0535906952093362	1.72977352797187	0.0071493878251004	0.0026552529401407	0.0875765151032149	0.302060496313605	2.02644898779028	1073.19917017544	952.780980701754	0.0462269944222861	0.0732777195170506
LY75	chr2	159804432-159804477	159798369	159798384			6048	159804432	LY75-CD302; LY75	UTR3	-	Alu	no-conserve	TRUE	0.179528907711208	0.0048427279937928	0.0090002653992227	433.0	0.0198820857634369	0.803542062593223	0.0055020737977122	0.981718021366944	0.0041576823623607	0.953947428505841	0.120893198004808	0.0144242160966165	2.04395618886043	0.0087172731732217	0.0029340112477942	0.0446244087555438	0.204717202819404	1.33409231337959	849.318861403509	737.74311754386	0.186034208527821	0.244334784383199
								159804477	LY75-CD302; LY75	UTR3	-	Alu	no-conserve	TRUE	0.277684051813748	1.36802152580199e-06	0.0060330623913266	421.0	0.0724050492853944	0.273959904200762	-0.0147571541922308	0.943927814974896	0.0041576823623607	0.953947428505841	0.120893198004808	0.0144242160966165	0.488027230478464	0.0047854313245772	0.0035694197912329	0.626646674697652	0.821652682612606	1.33409231337959	849.318861403509	737.74311754386	0.186034208527821	0.244334784383199
LYST	chr1	235826896	235841005	235841018			14109	235826896	LYST	intronic	-	Alu	no-conserve	TRUE	0.187707604742185	0.0791755669364456	0.0238631553933031	197.0	0.176578668082344	0.0436270250881437	0.0486817009508795	0.848091133186229	0.158118833820952	0.0019072020998545	0.310866084525739	2.26562020649947e-11	0.163186193466593	0.0348484848484849	0.0320460162900054	0.871681072974463	0.946659423306715	-2.74688727473048	724.313163157895	885.225498245614	0.0070478111235859	0.0137684444415525
MALT1	chr18	58752739	58756573	58756589			3834	58752739	MALT1	exon; intron; utr3	+	Alu	both	TRUE	-0.354331161209569	0.004492595181868	0.44326854017032	109.0	0.211921527414444	0.0783225104887854	-0.0731203711822613	0.823475463561645	0.0290151811939968	0.647023190326161	0.227042396278913	1.69473217654546e-06	0.765800634563303	0.420151609611355	0.358524441245029	0.45398465724865	0.707906731401008	0.895717566235531	615.110873684211	546.460003508772	0.373660694672383	0.437024274484622
MAP3K13	chr3	185292049-185292220	185274031	185274050			17999	185292049	MAP3K13	intronic	+	Alu	no-conserve	TRUE	0.124176223578381	0.0634756113077791	0.0038909512841115	488.0	0.130103715593865	0.0163069088318747	-0.113749282203692	0.216779762674693	0.172303794875142	0.000638669725791	0.0819885875155739	0.107952933707088	1.74213323368371	0.0044907411456711	0.0022577601612922	0.0844559829972183	0.29591251088251	5.14790044952071	164.77538245614	90.1444649122807	2.14029406316121e-06	8.43114057534612e-06
								185292220	MAP3K13	intronic	+	Alu	no-conserve	TRUE	0.140193222451666	0.0281783826549499	0.0057660489527348	488.0	0.0796234849283698	0.180558732913041	-0.0156953794608944	0.934115801538806	0.172303794875142	0.000638669725791	0.0819885875155739	0.107952933707088	-0.286104665034813	0.0055855556295959	0.0060007917281669	0.775327769807828	0.902734834680453	5.14790044952071	164.77538245614	90.1444649122807	2.14029406316121e-06	8.43114057534612e-06
MAP4K4	chr2	101869718	101859749	101859764			9954	101869718	MAP4K4	Nonsynonymous	+	no-repetitive	no-conserve	TRUE	0.262405916499401	1.14105954336863e-06	0.0013263459484532	480.0	0.0565754838796014	0.377141795318049	0.0824105212772993	0.445200986463583	0.201863971661055	4.84153241693836e-05	0.237469489849844	5.15834457396985e-07	-0.114495677999102	0.0022751864651883	0.0024152048833562	0.909090059866202	0.962807666600965	3.54073659420475	3508.94777894737	2367.88537894737	0.0007702356287293	0.0018572429061002
MCM3AP	chr21	46269278	46267046	46267061			2217	46269278	MCM3AP	intronic	-	Alu	no-conserve	TRUE	0.366005265486577	0.0431214959286462	0.0909677849729153	62.0	0.0738630579213102	0.720249069750407	-0.0504583204430686	0.921695444756221	0.192256436637499	0.0001187884203052	0.329596151864395	1.03716366513899e-12						1.75522547539814	1903.72933157895	1778.72289824561	0.0823874942030391	0.121637967075471
MDM4	chr1	204552023-204557685	204562172	204562190	204562174	204562189	4487	204557685	MDM4	UTR3	+	Alu	no-conserve	TRUE	0.156231295387137	0.0137822571544401	0.0326417619740167	466.0	0.177141966258236	0.0007790138528093	-0.0154499251348936	0.937152205707232	0.174701858085957	0.0005264309565214	0.200834179876632	2.64109497723802e-05	0.658758231358819	0.0356958430511475	0.029608599656451	0.511874561364212	0.750267855029539	0.616669196601875	758.155992982456	722.098733333333	0.538730123737663	0.598411660105778
								204557678	MDM4	UTR3	+	Alu	no-conserve	TRUE	0.120183845919325	0.0898864965020938	0.0105958719201846	459.0	0.213562755386671	3.53139894161127e-05	0.0064661375728425	0.977812936492419	0.174701858085957	0.0005264309565214	0.200834179876632	2.64109497723802e-05	-0.579742413670366	0.0078905643463775	0.0102810679059236	0.563609163819085	0.783005807292734	0.616669196601875	758.155992982456	722.098733333333	0.538730123737663	0.598411660105778
								204557636	MDM4	UTR3	+	Alu	rhesus	TRUE	0.121638655260945	0.0875072785105741	0.0373029147686162	453.0	0.0650128078383811	0.31459258741203	-0.0316176246193212	0.850514110962495	0.174701858085957	0.0005264309565214	0.200834179876632	2.64109497723802e-05	-0.940008300228324	0.0284472880810608	0.0357277726714285	0.34962924909177	0.626442026695324	0.616669196601875	758.155992982456	722.098733333333	0.538730123737663	0.598411660105778
								204557576	MDM4	UTR3	+	Alu	rhesus	TRUE	-0.131740867469951	0.0653933172645051	0.162800084650487	429.0	0.0270921578665694	0.725906507764318	-0.10919849819058	0.289814626466107	0.174701858085957	0.0005264309565214	0.200834179876632	2.64109497723802e-05	0.915034494632471	0.159284664831006	0.1434173377559	0.363125585703907	0.63695450915251	0.616669196601875	758.155992982456	722.098733333333	0.538730123737663	0.598411660105778
								204557507	MDM4	UTR3	+	Alu	no-conserve	TRUE	0.155432084964075	0.0165238550164822	0.0101499997091534	452.0	0.0547721011385605	0.411967453012825	0.0455593852315445	0.753508629363279	0.174701858085957	0.0005264309565214	0.200834179876632	2.64109497723802e-05	-0.647443989335597	0.0114049378707172	0.0146006166097342	0.518960365163585	0.755631746990833	0.616669196601875	758.155992982456	722.098733333333	0.538730123737663	0.598411660105778
								204557482	MDM4	UTR3	+	Alu	no-conserve	TRUE	0.12485426721539	0.083851413161026	0.0359231582396834	437.0	0.107493280682045	0.0728873309309053	0.0593527205607428	0.655470201136654	0.174701858085957	0.0005264309565214	0.200834179876632	2.64109497723802e-05	0.44224883421581	0.0345672177130783	0.0311128704796249	0.659433423160655	0.841730129341952	0.616669196601875	758.155992982456	722.098733333333	0.538730123737663	0.598411660105778
								204557458	MDM4	UTR3	+	Alu	no-conserve	TRUE	0.180112040406289	0.005687898971052	0.0211393286244884	418.0	0.0165019673120958	0.843482365899554	0.0164329421626443	0.936809606303499	0.174701858085957	0.0005264309565214	0.200834179876632	2.64109497723802e-05	-0.6599891470288	0.0098340859586179	0.013403231408526	0.511167479081091	0.749824177266098	0.616669196601875	758.155992982456	722.098733333333	0.538730123737663	0.598411660105778
								204557442	MDM4	UTR3	+	Alu	no-conserve	TRUE	0.140194299741833	0.0445070864842516	0.0133609568878791	429.0	0.0778162425226482	0.228304942763712	-0.102434920432314	0.333851493598574	0.174701858085957	0.0005264309565214	0.200834179876632	2.64109497723802e-05	0.414902627220543	0.009175334207521	0.0074733921620368	0.679311022774326	0.853979503668063	0.616669196601875	758.155992982456	722.098733333333	0.538730123737663	0.598411660105778
								204556589	MDM4	UTR3	+	Alu	rhesus	TRUE	-0.12747314075797	0.0654889313696281	0.113300580940269	458.0	0.0651291292722316	0.310589094835252	0.0783274867582729	0.492510226754544	0.174701858085957	0.0005264309565214	0.200834179876632	2.64109497723802e-05	1.0597843413597	0.122542849801522	0.104388540314486	0.291939457959195	0.574784526980127	0.616669196601875	758.155992982456	722.098733333333	0.538730123737663	0.598411660105778
								204556545	MDM4	UTR3	+	Alu	no-conserve	TRUE	0.146658870876787	0.0278707489459588	0.0247305233316437	447.0	0.0486307179113933	0.47877745979998	0.0874994278317439	0.426752035742285	0.174701858085957	0.0005264309565214	0.200834179876632	2.64109497723802e-05	0.472891328038443	0.0289127112664319	0.0254290258494922	0.637455161589348	0.828299922354303	0.616669196601875	758.155992982456	722.098733333333	0.538730123737663	0.598411660105778
								204556541	MDM4	UTR3	+	Alu	rhesus	TRUE	-0.154189181857552	0.0210272979564407	0.10841349071152	434.0	0.0841285272314565	0.182589325287877	-0.0204167853625627	0.914194856864087	0.174701858085957	0.0005264309565214	0.200834179876632	2.64109497723802e-05	0.981279570684992	0.0969528723185606	0.084680895275794	0.329041896969386	0.609330552927148	0.616669196601875	758.155992982456	722.098733333333	0.538730123737663	0.598411660105778
								204552584	MDM4	UTR3	+	Alu	no-conserve	TRUE	-0.155763716767855	0.03609895267979	0.133314834258564	369.0	0.258190394603585	5.34115577295007e-06	-0.133828803889294	0.203098322493845	0.174701858085957	0.0005264309565214	0.200834179876632	2.64109497723802e-05	1.54610684476197	0.137758653767234	0.10483850120846	0.12734874106626	0.37119757574303	0.616669196601875	758.155992982456	722.098733333333	0.538730123737663	0.598411660105778
								204552263	MDM4	UTR3	+	Alu	chimp	TRUE	-0.157695055856229	0.0610687104529577	0.312317758323789	306.0	0.199910442992463	0.0023984803777303	0.039285159373493	0.845676457184694	0.174701858085957	0.0005264309565214	0.200834179876632	2.64109497723802e-05	-0.249266820150158	0.344261364991722	0.35326103795718	0.80399184152337	0.917080401017254	0.616669196601875	758.155992982456	722.098733333333	0.538730123737663	0.598411660105778
								204552152	MDM4	UTR3	+	Alu	chimp	TRUE	-0.163587148001911	0.0709899051733127	0.0475085334467783	270.0	0.0389472737301775	0.683472892347382	-0.0879660640506298	0.581347141718823	0.174701858085957	0.0005264309565214	0.200834179876632	2.64109497723802e-05	1.71168286059465	0.0686826774901315	0.0400161154764974	0.0957495801250794	0.316071384838125	0.616669196601875	758.155992982456	722.098733333333	0.538730123737663	0.598411660105778
								204552032	MDM4	UTR3	+	Alu	no-conserve	TRUE	-0.162574215196142	0.0145376937028301	0.0864747833241565	425.0	0.190268691668262	0.000534097659632	-0.186830631838875	0.0187868467135345	0.174701858085957	0.0005264309565214	0.200834179876632	2.64109497723802e-05	0.543022896227589	0.0886948605322845	0.0816934051325459	0.588604869896741	0.798414368297943	0.616669196601875	758.155992982456	722.098733333333	0.538730123737663	0.598411660105778
								204552031	MDM4	UTR3	+	Alu	no-conserve	TRUE	-0.201298049754098	0.0012014938337034	0.100682341684757	426.0	0.148511143581477	0.0095093613511406	-0.170281756701747	0.0415934449056782	0.174701858085957	0.0005264309565214	0.200834179876632	2.64109497723802e-05	-0.960952249382233	0.083723681932328	0.09764513745227	0.339151398437146	0.618494966133008	0.616669196601875	758.155992982456	722.098733333333	0.538730123737663	0.598411660105778
								204552023	MDM4	UTR3	+	Alu	rhesus	TRUE	-0.188809278509639	0.0039268472785136	0.187407972238642	405.0	0.141316374319901	0.0176544539239738	-0.15243189440241	0.0953927003024665	0.174701858085957	0.0005264309565214	0.200834179876632	2.64109497723802e-05	2.4709077105363	0.169140409716615	0.117550195076579	0.0158779437273928	0.109908173539326	0.616669196601875	758.155992982456	722.098733333333	0.538730123737663	0.598411660105778
MEGF8	chr19	42377531-42377712	42377056	42377118			413	42377531	MEGF8	UTR3	+	Alu	both	TRUE	0.160973908796394	0.0107822093557048	0.0098808620375367	462.0	0.0547617247891521	0.406098153678616	0.0594403292435047	0.642038046103448	0.10167988334327	0.058570951295043	0.317469741799303	7.832610429734159e-12	-1.56573974981678	0.0088182586976887	0.0145670515027962	0.12068409538299	0.360790403056437	1.15058682420083	1193.85833508772	1082.40026842105	0.25315896603451	0.317165736336664
								42377712	MEGF8	UTR3	+	Alu	no-conserve	TRUE	0.268312358092081	7.92925355425548e-07	0.0107361759550405	471.0	0.0451827286619249	0.502553003355651	0.0337029899156931	0.832107319470808	0.10167988334327	0.058570951295043	0.317469741799303	7.832610429734159e-12	-0.391422133518435	0.0117827961768657	0.013236008412291	0.696262507669225	0.862775587210208	1.15058682420083	1193.85833508772	1082.40026842105	0.25315896603451	0.317165736336664
MET	chr7	116796748-116796802	116792457	116792504			4244	116796748	MET	UTR3	+	Alu	no-conserve	TRUE	0.397665948308014	2.3746427666699903e-15	0.001008554202966	462.0	0.152398102098217	0.0050328565602028	-0.0859066194164446	0.427308507306623	0.0271805967526193	0.669212186759476	-0.0164751196811559	0.774727520303134	1.11758645809702	0.0014400197727847	0.0006587392743733	0.26616429596701	0.547295775974357	4.11810272578535	6377.59169649123	2732.92771578947	0.0001212851444096	0.0003442927552015
								116796784	MET	UTR3	+	Alu	no-conserve	TRUE	0.360511475702495	2.60467167837775e-12	0.0028121160029908	457.0	0.0497475545563512	0.460845570187749	-0.0701744136170328	0.560544380315362	0.0271805967526193	0.669212186759476	-0.0164751196811559	0.774727520303134	1.01995117452465	0.0027013160773634	0.0018470422832856	0.310056872993464	0.591749356906343	4.11810272578535	6377.59169649123	2732.92771578947	0.0001212851444096	0.0003442927552015
								116796802	MET	UTR3	+	Alu	no-conserve	TRUE	0.395105180858895	4.764492533259571e-15	0.0013090354894575	458.0	0.132594833489581	0.0179762098355554	-0.076053130993039	0.511589564821272	0.0271805967526193	0.669212186759476	-0.0164751196811559	0.774727520303134	0.795179624115156	0.0020226379479064	0.0012707062230907	0.42824174292321	0.688456964993986	4.11810272578535	6377.59169649123	2732.92771578947	0.0001212851444096	0.0003442927552015
MFN1	chr3	179394032-179394131	179382528	179382546			11486	179394032	MFN1	downstream	+	Alu	chimp	TRUE	0.13814413417758	0.0360340768294919	0.033111005568201	470.0	0.0806123206753072	0.184089311715147	0.0375707757042416	0.805821456373315	0.142337814247577	0.0057706653676314	-0.205010035642588	1.74638775084172e-05	-0.541016575656164	0.0366380736601338	0.0407841643750697	0.589609395443955	0.79902102137524	7.00416182350314	759.719101754386	530.361296491228	1.0964318768544e-09	8.032441680878291e-09
								179394083	MFN1	downstream	+	Alu	chimp	TRUE	0.179653174266781	0.003920759422887	0.0137509081824294	448.0	0.108978603257365	0.0642935350551116	0.0029923692928786	0.989740396944647	0.142337814247577	0.0057706653676314	-0.205010035642588	1.74638775084172e-05	-0.0952728749956048	0.0102828616941037	0.0107147326768038	0.924281553819469	0.969526782921533	7.00416182350314	759.719101754386	530.361296491228	1.0964318768544e-09	8.032441680878291e-09
								179394121	MFN1	downstream	+	Alu	chimp	TRUE	0.156215248086873	0.0137897440751309	0.0140148871501374	466.0	0.116543494709196	0.0402447138879262	-0.0279922480491264	0.868813916260297	0.142337814247577	0.0057706653676314	-0.205010035642588	1.74638775084172e-05	-1.38669823769321	0.0130735344078208	0.0219576764777191	0.168897337422787	0.432914334334307	7.00416182350314	759.719101754386	530.361296491228	1.0964318768544e-09	8.032441680878291e-09
								179394131	MFN1	downstream	+	Alu	chimp	TRUE	0.119265105806494	0.086150964238162	0.0156661410396285	474.0	0.0760805488890066	0.213167051809283	-0.0196092455886423	0.913818338102129	0.142337814247577	0.0057706653676314	-0.205010035642588	1.74638775084172e-05	0.145121888971622	0.0230373466288631	0.0220097967115176	0.884946915846943	0.952358451413862	7.00416182350314	759.719101754386	530.361296491228	1.0964318768544e-09	8.032441680878291e-09
MTR	chr1	236903014-236903015	236907222	236907254			4207	236903015	MTR	UTR3	+	Alu	chimp	TRUE	0.137010061781005	0.0491889886928521	0.0093661864424433	436.0	0.223486849936313	2.30703221579809e-05	0.0218005575059566	0.908477659694347	0.293123266685818	1.0162013845117301e-09	0.429396430289199	0.0	3.18844433762836	0.0160529645792804	0.0013109410430839	0.0023770867561453	0.0307050953817421	-1.82522747711423	1064.50312982456	1164.35083333333	0.0707487798884863	0.106508430167926
								236903014	MTR	UTR3	+	Alu	chimp	TRUE	0.126237408305956	0.0771268450459661	0.0431437961286306	441.0	0.226428398363214	1.53111085117508e-05	0.0494769644082874	0.729724545190304	0.293123266685818	1.0162013845117301e-09	0.429396430289199	0.0	0.995167396874988	0.0484646113974676	0.0369656203581577	0.322469996969473	0.603654879306531	-1.82522747711423	1064.50312982456	1164.35083333333	0.0707487798884863	0.106508430167926
MTUS1	chr8	17806445	17801548	17801565	17801549	17801564	4880	17806445	MTUS1(dist=5528),FGL1(dist=57946)	intergenic	+	Alu	no-conserve	TRUE	-0.360645352602675	0.0773052982960244	0.102981398063926	53.0	0.180586276300429	0.351600589506513	-0.0546665844268983	0.921992654414592	0.0727338849925066	0.19670556586338	0.0789985463342283	0.122602145762623						-0.259722208578593	3728.67211578947	3814.68308245614	0.795762515798303	0.832133064195704
MYO1C	chr17	1464902-1465039	1464431	1464449			453	1464902	MYO1C	UTR3	-	Alu	no-conserve	TRUE	0.217164305325345	9.97058496791987e-05	0.0014113668907505	488.0	0.000684371736304	0.99373390539823	-0.070910455127952	0.534092171130424	0.0262047056311324	0.682153730337807	0.221837574792333	2.99302692625356e-06	-0.0552147780725023	0.0014247562413775	0.0014474145099796	0.956075653404495	0.9821792843065	-10.2415529945564	4828.58225087719	8744.93196666667	9.13627165710846e-18	3.60113836306424e-16
	chr17		1464431	1464449			590	1465039	MYO1C	UTR3	-	Alu	no-conserve	TRUE	0.157092899323404	0.0105113930496742	0.0033916531990969	488.0	0.112852082019091	0.0424133576351175	0.0172438873906071	0.924497172710424	0.0262047056311324	0.682153730337807	0.221837574792333	2.99302692625356e-06	-0.0737608089358901	0.0036065633117706	0.0036650872676097	0.941349773817258	0.976159842119019	-10.2415529945564	4828.58225087719	8744.93196666667	9.13627165710846e-18	3.60113836306424e-16
MYO6	chr6	75918972	75905581	75905601			13371	75918972	MYO6	UTR3	+	Alu	no-conserve	TRUE	0.161778970448327	0.0160675414580306	0.0288335923675524	420.0	0.012855406510476	0.879998216675399	0.0347102914862422	0.837881423067094	0.0505130785518523	0.395259098139655	0.0086949410407288	0.883912234676921	-0.323087291641119	0.0287413639765631	0.0308385396823934	0.747517007173391	0.887047051646751	2.80133060943607	2924.56446491228	2518.73832105263	0.0062090067550487	0.0122987640023131
NDUFS1	chr2	206122370-206122987	206116539	206116556			5814	206122370	NDUFS1	downstream	-	Alu	no-conserve	TRUE	0.122038829721836	0.0854919775995964	0.0289246108011014	454.0	0.22003311093701	2.1034076491844e-05	-0.0435647683336723	0.767735883219858	0.191456703621319	0.0001274974755924	-0.283179420437768	1.40062832033152e-09	-0.284643431765867	0.0273677062118409	0.0295561303944401	0.776567357696716	0.903308898323285	6.72508607407425	1513.04199298246	982.137901754386	6.58741979729439e-09	4.18253878995677e-08
								206122463	NDUFS1	downstream	-	Alu	chimp	TRUE	0.148311732977076	0.0531666122586935	0.125771976996988	363.0	0.109546038799775	0.100482589039611	-0.0036433885329908	0.989292838384783	0.191456703621319	0.0001274974755924	-0.283179420437768	1.40062832033152e-09	1.37768490781517	0.119950693421366	0.0920057056352505	0.173103471881617	0.438774861479985	6.72508607407425	1513.04199298246	982.137901754386	6.58741979729439e-09	4.18253878995677e-08
								206122546	NDUFS1	downstream	-	Alu	no-conserve	TRUE	0.14634855109146	0.0221328450232081	0.727450466442822	476.0	0.402009658843988	4.08572152178157e-18	-0.104174023502606	0.286639638649769	0.191456703621319	0.0001274974755924	-0.283179420437768	1.40062832033152e-09	3.37826930008124	0.716982914188959	0.633209736871293	0.0010069672478862	0.0172782244329311	6.72508607407425	1513.04199298246	982.137901754386	6.58741979729439e-09	4.18253878995677e-08
								206122591	NDUFS1	downstream	-	Alu	no-conserve	TRUE	0.178367905985228	0.0033358460269083	0.0511225235847089	466.0	0.239882090950573	1.89036281023546e-06	0.0394985402652695	0.792415926477952	0.191456703621319	0.0001274974755924	-0.283179420437768	1.40062832033152e-09	2.46967349945728	0.0582483925030217	0.0372232488290057	0.0152380165317602	0.106846450409967	6.72508607407425	1513.04199298246	982.137901754386	6.58741979729439e-09	4.18253878995677e-08
								206122595	NDUFS1	downstream	-	Alu	no-conserve	TRUE	0.119550770145266	0.09532762287456	0.139667956918022	453.0	0.375773976637319	5.0316083245652004e-15	-0.109325370964104	0.268957011351143	0.191456703621319	0.0001274974755924	-0.283179420437768	1.40062832033152e-09	3.16349462478298	0.145832307642406	0.0886988193257701	0.0020875476182775	0.0280251148504925	6.72508607407425	1513.04199298246	982.137901754386	6.58741979729439e-09	4.18253878995677e-08
								206122808	NDUFS1	downstream	-	Alu	no-conserve	TRUE	0.1593114029968	0.009658581208635	0.0777059005557358	483.0	0.381715525812502	1.68549970163259e-16	-0.150014485179292	0.0638976949729031	0.191456703621319	0.0001274974755924	-0.283179420437768	1.40062832033152e-09	1.87955994367826	0.0691808966273687	0.0510009433195057	0.0628446066315484	0.249557928000756	6.72508607407425	1513.04199298246	982.137901754386	6.58741979729439e-09	4.18253878995677e-08
								206122812	NDUFS1	downstream	-	Alu	no-conserve	TRUE	0.115813243061955	0.0957169838715827	0.0317621347831975	482.0	0.258975829111362	1.16120075200132e-07	-0.0930675414532558	0.361401967368553	0.191456703621319	0.0001274974755924	-0.283179420437768	1.40062832033152e-09	-0.260320471314472	0.0219142405399565	0.0235519553619367	0.795102177292028	0.913005260680285	6.72508607407425	1513.04199298246	982.137901754386	6.58741979729439e-09	4.18253878995677e-08
								206122828	NDUFS1	downstream	-	Alu	rhesus	TRUE	0.145649793607561	0.0228005240912058	0.024215120534553	477.0	0.185480654018486	0.00032829367957	-0.0563913798069893	0.658914959904205	0.191456703621319	0.0001274974755924	-0.283179420437768	1.40062832033152e-09	2.1358729090528	0.0271912859510184	0.0146130504923614	0.0351208997969422	0.177681923290192	6.72508607407425	1513.04199298246	982.137901754386	6.58741979729439e-09	4.18253878995677e-08
								206122912	NDUFS1	downstream	-	Alu	rhesus	TRUE	0.214472372867021	0.0972131331816907	0.190155778856329	139.0	0.113947253425919	0.333990077800123	-0.040199313647296	0.903641359867115	0.191456703621319	0.0001274974755924	-0.283179420437768	1.40062832033152e-09	0.130598637737921	0.135425542236688	0.130735930735931	0.898100458802984	0.958908359445097	6.72508607407425	1513.04199298246	982.137901754386	6.58741979729439e-09	4.18253878995677e-08
								206122987	NDUFS1	downstream	-	Alu	no-conserve	TRUE	0.138668158805911	0.0358844384080191	0.132590824520057	467.0	0.399795891232555	1.3966652216847e-17	-0.1443683740298	0.0875759592608828	0.191456703621319	0.0001274974755924	-0.283179420437768	1.40062832033152e-09	0.326108929886496	0.11202588979009	0.106347505611235	0.745010683791698	0.885705736922049	6.72508607407425	1513.04199298246	982.137901754386	6.58741979729439e-09	4.18253878995677e-08
NFAT5	chr16	69687320	69666861	69666878			20442	69687320	NFAT5	intronic	+	Alu	no-conserve	TRUE	0.469975302072577	0.0173861419444281	0.0296599535729971	46.0	-0.329358828462284	0.0747311001398648	0.225755688027224	0.555473271198639	0.13287618274266	0.0106317768370457	0.419366673405971	0.0						-5.16280241258547	1331.35114210526	1915.70216140351	1.06759246729052e-06	4.44941961084964e-06
NLRC5	chr16	57057374	57055591	57055624			1750	57057374	NLRC5	intronic	+	Alu	no-conserve	TRUE	0.354857991005961	0.089123433573748	0.0597388078864323	52.0	0.353544037770622	0.0354962420404872	0.0369719255184964	0.951518230627927	0.242802764257293	6.372147569038e-07	0.222896485325699	2.66938819775495e-06						1.06769530664307	910.219343859649	815.306652631579	0.288372588768864	0.354302597336229
NOM1	chr7	156970489-156972578	156962436	156962452			8037	156970489	NOM1	UTR3	+	Alu	chimp	TRUE	0.486523045413639	0.0663365807138875	0.28773570230092	30.0	0.606817204993934	0.0021238287335303	-0.223880796996661	0.674109574898176	0.25814772540235	1.0140762414362e-07	0.0606255450730354	0.246723454339398						4.14097673553942	497.97441754386	396.229314035088	8.40519419234128e-05	0.0002462546223116
								156971611	NOM1	UTR3	+	Alu	chimp	TRUE	0.165487445832659	0.0193389185412186	0.0317685092655404	384.0	0.321070337132532	2.23124455517211e-09	-0.0623574030860901	0.663657531051856	0.25814772540235	1.0140762414362e-07	0.0606255450730354	0.246723454339398	1.72888125567415	0.0339798775140114	0.0179471997300945	0.087816389952795	0.302438130282155	4.14097673553942	497.97441754386	396.229314035088	8.40519419234128e-05	0.0002462546223116
								156972577	NOM1	UTR3	+	Alu	rhesus	TRUE	0.15568585463049	0.0584243507722729	0.0125659355597784	319.0	0.154759669118545	0.0217062560869203	-0.0775615881617458	0.602238917942686	0.25814772540235	1.0140762414362e-07	0.0606255450730354	0.246723454339398	1.84209491403621	0.0122801613313947	0.0018903591682419	0.0734309539700169	0.274460989683003	4.14097673553942	497.97441754386	396.229314035088	8.40519419234128e-05	0.0002462546223116
								156972578	NOM1	UTR3	+	Alu	no-conserve	TRUE	0.215340599042282	0.0048002868859962	0.0214159132308332	300.0	0.218076978554721	0.000888996668752	-0.0966452453075836	0.49439973030056	0.25814772540235	1.0140762414362e-07	0.0606255450730354	0.246723454339398	-0.330314331088849	0.0168434343434343	0.0207300275482094	0.743234462975977	0.884775283846926	4.14097673553942	497.97441754386	396.229314035088	8.40519419234128e-05	0.0002462546223116
NPHP3	chr3	132681471	132660393	132660406			21065	132681471	NPHP3; NPHP3-ACAD11	ncRNA	-	Alu	no-conserve	TRUE	0.14867255678458	0.0436144890596692	0.0144404176888507	384.0	-0.0601031331201144	0.405981355671022	-0.0716805987306304	0.596298350112376	0.0145096041275104	0.832169412540313	0.271471618203225	7.111146125428751e-09	0.571547035632318	0.0160110722610723	0.0118088118560708	0.570034651474614	0.786513192591866	-5.59744182209542	280.840149122807	420.25788245614	1.87303199483158e-07	8.8958964106711e-07
NUP155	chr5	37291277-37291534	37295184	37295206			3650	37291534	NUP155	downstream	-	Alu	no-conserve	TRUE	0.211004830833568	0.0041838501800821	0.0495969461943147	320.0	0.320911030497951	6.48228783101511e-08	-0.0961488366610686	0.476462552051407	0.306206981436901	1.49223858944177e-10	-0.136255196715736	0.0054478693527481	4.18967026008501	0.0856095987358	0.0089285714285714	0.0001969408542061	0.0054642896341256	7.21441936564746	823.470233333333	269.040942105263	1.43920722554747e-09	1.03159596055176e-08
								37291528	NUP155	downstream	-	Alu	no-conserve	TRUE	0.211153161008039	0.0030990598243922	0.130813389314681	335.0	0.420406224659757	3.27384281575404e-14	-0.160388226323333	0.119639944893887	0.306206981436901	1.49223858944177e-10	-0.136255196715736	0.0054478693527481	1.14646875903071	0.155349179645748	0.107368881118881	0.26894224679645	0.550110449469613	7.21441936564746	823.470233333333	269.040942105263	1.43920722554747e-09	1.03159596055176e-08
								37291516	NUP155	downstream	-	Alu	chimp	TRUE	0.161991855728264	0.0526965765886802	0.229901957000914	305.0	0.503457061813853	3.7972738159093e-19	-0.123480915606759	0.322877329086255	0.306206981436901	1.49223858944177e-10	-0.136255196715736	0.0054478693527481	1.08156160656066	0.225512190137696	0.15827850877193	0.305585632260832	0.587962972896394	7.21441936564746	823.470233333333	269.040942105263	1.43920722554747e-09	1.03159596055176e-08
								37291510	NUP155	downstream	-	Alu	no-conserve	TRUE	0.152960443862838	0.0964106084119355	0.0367450452504808	275.0	0.257004341954863	0.000127071429626	-0.0392112151312205	0.85730065793491	0.306206981436901	1.49223858944177e-10	-0.136255196715736	0.0054478693527481	1.87447344815953	0.0371525817177991	0.0073529411764705	0.071012525545778	0.268598592592894	7.21441936564746	823.470233333333	269.040942105263	1.43920722554747e-09	1.03159596055176e-08
								37291494	NUP155	downstream	-	Alu	chimp	TRUE	0.153944817698756	0.0847356727516064	0.0169455338450186	286.0	0.0877890949689208	0.274823172262643	-0.0934824834821985	0.529186791711519	0.306206981436901	1.49223858944177e-10	-0.136255196715736	0.0054478693527481	-0.585835805541853	0.01468305999556	0.0264462809917355	0.56892016918296	0.785570947439807	7.21441936564746	823.470233333333	269.040942105263	1.43920722554747e-09	1.03159596055176e-08
								37291327	NUP155	downstream	-	Alu	no-conserve	TRUE	0.181094138352129	0.0097947605520432	0.013763296799311	372.0	0.14275607480665	0.0223442859042684	0.0462623295143504	0.780061363898516	0.306206981436901	1.49223858944177e-10	-0.136255196715736	0.0054478693527481	0.371186663315699	0.0169189521086706	0.0132553606237817	0.716832498682859	0.872492537723823	7.21441936564746	823.470233333333	269.040942105263	1.43920722554747e-09	1.03159596055176e-08
								37291318	NUP155	downstream	-	Alu	no-conserve	TRUE	0.158884671413713	0.0240843060978169	0.0277353510469817	395.0	0.20564406597346	0.0002781677524246	-0.0236946413098653	0.903768052827002	0.306206981436901	1.49223858944177e-10	-0.136255196715736	0.0054478693527481	-1.11448766846675	0.0275147166753674	0.0526230854166077	0.284012333888588	0.566722118688554	7.21441936564746	823.470233333333	269.040942105263	1.43920722554747e-09	1.03159596055176e-08
								37291308	NUP155	downstream	-	Alu	no-conserve	TRUE	0.136307517818811	0.0628665454749035	0.0361206128655183	406.0	0.0571112083208392	0.418682117375801	0.0464665660688767	0.765738395346157	0.306206981436901	1.49223858944177e-10	-0.136255196715736	0.0054478693527481	-0.0096703456133026	0.0407976738173363	0.040976800976801	0.992394262384538	0.996643633996127	7.21441936564746	823.470233333333	269.040942105263	1.43920722554747e-09	1.03159596055176e-08
[truncated: 5,231 more rows]

## Sheet: Lung Cancer (Experimental) 
chr	Editing Site	Experimental start	Experimental end	Dist to Editing Site	Target Gene Symbol	Gene	Gene Region	strand			EDIT-Target GENE Spearman RHO	EDIT-Target GENE q-value	EDIT mean freq	Samples compared	ADAR-EDIT Rho	ADAR-EDIT q-value	ADARB1-EDIT Rho	ADARB1-EDIT q-value	ADAR-GENE Rho	ADAR-GENE q-value	ADARB1-GENE Rho	ADARB1-GENE q-value	LUAD edit t-statistic	LUAD edit tumor mean	LUAD edit normal mean	LUAD edit p-value	LUAD edit BH q-value	LUAD rna t-statistic	LUAD rna tumor mean	LUAD rna normal mean	LUAD rna p-value	LUAD rna BH q-value
[truncated: 6,132 more rows]

[truncated: 6 more sheets: MEF, ADeditome (Experimental), p150 dependent (Z-DNABERT), p150 dependent (Experimental), ADEditome (Z-DNABERT), ADeditome(Z-flipon +- 1 kb) Gen]
