# Supplementary material for: Z-flipon variants reveal the many roles of Z-DNA and Z-RNA in health and disease
Source: Life Sci Alliance. 2023 May 10;6(7):e202301962. doi: 10.26508/lsa.202301962 (PMC10172764; doi:10.26508/lsa.202301962)
Supplement: Supplementary file 8 [file LSA-2023-01962_TableS7.xlsx]

## Sheet: Readme
Supplemental Table 7. Overlap of experimental and predicted Z-flipons with gnomAD and e/s/edQTLs.
List of tabs
	gnomaAD+ZDNABERT				predicted Loss of Function (pLOF)
	gnomAD+Experimental				predicted Loss of Function (pLOF)
	gnomAD+ZDNABERT+eQTL				predicted Loss of Function (pLOF)
	gnomAD+ZDNABERT+sQTL				predicted Loss of Function (pLOF)
	gnomAD+ZDNABERT+edQTL				predicted Loss of Function (pLOF)
	gnomAD+Experimental+eQTL				predicted Loss of Function (pLOF)
	gnomAD+Experimental+sQTL				predicted Loss of Function (pLOF)
	gnomAD+Experimental+edQTL				predicted Loss of Function (pLOF)
	gnomADHOM+ZDNABERT				curated lhomozygous oss of function
	gnomADHOM+ZDNABERT (+/-500 basepairs)				curated lhomozygous oss of function
	gnomADHOM+ZDNABERT-1000 (+/- 1000 basepairs)				curated lhomozygous oss of function
	gnomADHOM+ZDNABERT+eQTL				curated lhomozygous oss of function
	gnomADHOM+ZDNABERT+sQTL				curated lhomozygous oss of function
	gnomADHOM+ZDNABERT+edQTL				curated lhomozygous oss of function
	gnomADHOM+Experimental				curated lhomozygous oss of function
	gnomADHOM+Experimental+eQTL				curated lhomozygous oss of function
	gnomADHOM+Experimental+sQTL			no intersection	curated lhomozygous oss of function
	gnomADHOM+Experimental+edQTL			no intersection	curated lhomozygous oss of function
	OMIM Morbid Gene Overlaps				predicted Loss of Function
	Experimenatl data from
	Kouzine, F., Wojtowicz, D., Baranello, L., Yamane, A., Nelson, S., Resch, W., . . . Levens, D. (2017). Permanganate/S1 Nuclease Footprinting Reveals Non-B DNA Structures with Regulatory Potential across a Mammalian Genome. Cell systems, 4(3), 344-356. doi: 10.1016/j.cels.2017.01.013
	gnomAD data from:
	https://gnomad.broadinstitute.org/downloads#v2-variants

## Sheet: gnomAD-pLOF+ZDNABERT 
Summary								Distribution of most severe consequence
	Z-DNABERT	Experimental	Total	Z-DNABERT and Experimental					Z-DNABERT	Total
Unique variants	4362	1160	443678	1093	0.942241			frameshift_variant	2543	196760
Unique positions	4179	1110	429970					splice_acceptor_variant	135	45157
p-value	< 2.2e-16	< 2.2e-16						splice_donor_variant	547	56115
Expected unique positions	890	123						stop_gained	1137	145646
observed/expected	4.69551	9.02439						Итого	4362	443678
								p-value	3.532235e-100
							as reported in GNOMAD 2.1
chr	Z-DNABERTstart	Z-DNABERTend	pos	is_in_Experimental	ref	alt	most_severe_consequence	gene_ids	gene_symbols	transcript_ids
chr1	961300	961321	961313	T	GGCCCCGGCAGGCTCGGCCCGCA	G	frameshift_variant	ENSG00000187961	KLHL17	ENST00000338591
chr1	961489	961508	961500	T	GCA	G	frameshift_variant	ENSG00000187961	KLHL17	ENST00000338591
chr1	970833	970860	970841	T	G	GT	frameshift_variant	ENSG00000187583	PLEKHN1	ENST00000379409
chr1	973849	973871	973865	T	C	CA	frameshift_variant	ENSG00000187583	PLEKHN1	ENST00000379407,ENST00000379409,ENST00000379410,ENST00000491024
chr1	1041522	1041543	1041523	T	TGA	T	frameshift_variant	ENSG00000188157	AGRN	ENST00000379370
chr1	1043381	1043399	1043381	F	C	G	stop_gained	ENSG00000188157	AGRN	ENST00000379370
chr1	1206423	1206441	1206427	T	A	AGC	frameshift_variant	ENSG00000186891	TNFRSF18	ENST00000328596,ENST00000379265,ENST00000379268
chr1	1206504	1206519	1206510	T	G	GC	frameshift_variant	ENSG00000186891	TNFRSF18	ENST00000328596,ENST00000379265,ENST00000379268
chr1	1214114	1214130	1214122	F	G	T	stop_gained	ENSG00000186827	TNFRSF4	ENST00000379236
chr1	1232782	1232815	1232787	T	TGCGCGCCC	T	frameshift_variant	ENSG00000176022	B3GALT6	ENST00000379198
chr1	1232976	1232994	1232980	F	C	G	stop_gained	ENSG00000176022	B3GALT6	ENST00000379198
chr1	1232976	1232994	1232990	F	TG	T	frameshift_variant	ENSG00000176022	B3GALT6	ENST00000379198
chr1	1308665	1308687	1308669	F	C	CCGTG	frameshift_variant	ENSG00000169972	PUSL1	ENST00000379031
chr1	1312279	1312298	1312280	F	TGCAGGTGCACGCG	T	frameshift_variant	ENSG00000127054	CPSF3L	ENST00000435064,ENST00000419704,ENST00000450926,ENST00000421495,ENST00000540437,ENST00000411962,ENST00000545578
chr1	1327028	1327048	1327034	T	T	C	splice_donor_variant	ENSG00000224051	GLTPD1	ENST00000343938,ENST00000488011
chr1	1327610	1327626	1327626	F	GT	G	frameshift_variant	ENSG00000224051	GLTPD1	ENST00000343938
chr1	1332239	1332255	1332249	T	G	T	stop_gained	ENSG00000169962	TAS1R3	ENST00000339381
chr1	1334068	1334085	1334085	F	G	A	stop_gained	ENSG00000169962	TAS1R3	ENST00000339381
chr1	1420784	1420797	1420795	T	A	C	splice_donor_variant	ENSG00000235098	ANKRD65	ENST00000427211,ENST00000436362,ENST00000442470,ENST00000537107
chr1	1420784	1420797	1420796	T	C	A	splice_donor_variant	ENSG00000235098	ANKRD65	ENST00000427211,ENST00000436362,ENST00000442470,ENST00000537107
chr1	1420784	1420797	1420796	T	C	T	splice_donor_variant	ENSG00000235098	ANKRD65	ENST00000427211,ENST00000436362,ENST00000442470,ENST00000537107
chr1	1477256	1477276	1477272	F	A	G	splice_acceptor_variant	ENSG00000160072	ATAD3B	ENST00000308647
chr1	1482199	1482216	1482205	T	G	GGC	frameshift_variant	ENSG00000160072	ATAD3B	ENST00000308647,ENST00000378741
chr1	1627383	1627397	1627383	F	A	AGGGC	frameshift_variant	ENSG00000197530	MIB2	ENST00000378710,ENST00000360522,ENST00000514234,ENST00000355826,ENST00000518681,ENST00000520777,ENST00000378708,ENST00000504599,ENST00000505820,ENST00000357210,ENST00000378712
chr1	1629395	1629412	1629408	F	C	CGGCCCCG	frameshift_variant	ENSG00000197530	MIB2	ENST00000378710,ENST00000360522,ENST00000514234,ENST00000355826,ENST00000518681,ENST00000520777,ENST00000378708,ENST00000504599,ENST00000505820,ENST00000357210,ENST00000483015
chr1	1676193	1676207	1676200	F	C	G	splice_acceptor_variant	ENSG00000189339	SLC35E2B	ENST00000234800,ENST00000378662
chr1	1758514	1758527	1758519	F	G	GCGGC	frameshift_variant	ENSG00000008130	NADK	ENST00000342348,ENST00000400922
chr1	1923411	1923427	1923415	F	CG	C	frameshift_variant	ENSG00000142609	C1orf222	ENST00000493964
chr1	1923411	1923427	1923426	F	AG	A	frameshift_variant	ENSG00000142609	C1orf222	ENST00000493964
chr1	1944326	1944350	1944330	F	C	T	splice_donor_variant	ENSG00000142609	C1orf222	ENST00000493964
chr1	2497593	2497608	2497606	F	C	T	stop_gained	ENSG00000149527	PLCH2	ENST00000378486,ENST00000419816,ENST00000449969
chr1	2588451	2588467	2588451	F	A	AAGGTG	frameshift_variant	ENSG00000157870	FAM213B	ENST00000378424,ENST00000444521,ENST00000537325,ENST00000465233,ENST00000378427,ENST00000378425,ENST00000419916
chr1	2592719	2592733	2592719	F	AC	A	splice_donor_variant	ENSG00000142606	MMEL1	ENST00000288709,ENST00000378412,ENST00000502556
chr1	3473206	3473220	3473208	F	C	T	stop_gained	ENSG00000130762	ARHGEF16	ENST00000378373,ENST00000418137,ENST00000445297,ENST00000378371,ENST00000378378,ENST00000413250
chr1	3505294	3505309	3505295	F	AG	A	frameshift_variant	ENSG00000162591	MEGF6	ENST00000294599,ENST00000356575
chr1	3509089	3509102	3509091	F	CGT	C	frameshift_variant	ENSG00000162591	MEGF6	ENST00000294599,ENST00000356575
chr1	3512045	3512061	3512055	F	G	T	stop_gained	ENSG00000162591	MEGF6	ENST00000294599,ENST00000356575
chr1	3602583	3602599	3602593	T	CG	C	frameshift_variant	ENSG00000162591	MEGF6	ENST00000356575
chr1	3611178	3611196	3611183	T	C	CGT	frameshift_variant	ENSG00000162591	MEGF6	ENST00000356575
chr1	3631567	3631583	3631568	T	G	A	stop_gained	ENSG00000116213	WRAP73	ENST00000270708
chr1	3767407	3767425	3767413	F	AC	A	frameshift_variant	ENSG00000162592	CCDC27	ENST00000294600
chr1	6126560	6126576	6126571	F	C	A	splice_donor_variant	ENSG00000116254	CHD5	ENST00000262450,ENST00000378021
chr1	6208903	6208942	6208926	F	T	TGC	frameshift_variant	ENSG00000158286	RNF207	ENST00000377939
chr1	6208951	6208978	6208953	F	C	T	stop_gained	ENSG00000158286	RNF207	ENST00000377939
chr1	6209355	6209380	6209368	T	GGGCCGCGCGGCGGCGATCGCGAGCCTGACCACGCCCTGTCCCCA	G	splice_acceptor_variant	ENSG00000158286	RNF207	ENST00000377939
chr1	6210898	6210912	6210902	F	GC	G	frameshift_variant	ENSG00000158286	RNF207	ENST00000377939
chr1	6244378	6244393	6244378	F	C	CGCCGG	frameshift_variant	ENSG00000173673	HES3	ENST00000377898
chr1	6244378	6244393	6244379	F	GC	G	frameshift_variant	ENSG00000173673	HES3	ENST00000377898
chr1	6440354	6440382	6440362	F	GCA	G	frameshift_variant	ENSG00000187017	ESPN	ENST00000377828
chr1	6440918	6440933	6440932	F	A	T	splice_acceptor_variant	ENSG00000187017	ESPN	ENST00000377828,ENST00000418286
chr1	6469212	6469229	6469217	F	G	A	stop_gained	ENSG00000171680	PLEKHG5	ENST00000400915,ENST00000377725,ENST00000377740,ENST00000537245,ENST00000377748,ENST00000377732,ENST00000377737,ENST00000377728,ENST00000340850,ENST00000544978,ENST00000400913,ENST00000535355
chr1	6602679	6602696	6602683	F	G	GCGCC	frameshift_variant	ENSG00000162413	KLHL21	ENST00000377658,ENST00000377663
chr1	9128953	9128971	9128958	F	G	GT	frameshift_variant	ENSG00000180758	GPR157	ENST00000377411,ENST00000414642
chr1	9264324	9264345	9264324	F	T	TG	frameshift_variant	ENSG00000049239	H6PD	ENST00000377403,ENST00000602477
chr1	9264324	9264345	9264326	T	G	A	stop_gained	ENSG00000049239	H6PD	ENST00000377403,ENST00000602477
chr1	9744627	9744644	9744628	F	G	GT	frameshift_variant	ENSG00000171603	CLSTN1	ENST00000361311,ENST00000377288,ENST00000377298,ENST00000435891
chr1	10645060	10645076	10645076	F	G	A	stop_gained	ENSG00000130940	CASZ1	ENST00000377022,ENST00000447850
chr1	11535640	11535659	11535641	F	C	T	stop_gained	ENSG00000204624	PTCHD2	ENST00000304391
chr1	11536480	11536495	11536484	F	CG	C	frameshift_variant	ENSG00000204624	PTCHD2	ENST00000294484,ENST00000304391,ENST00000389575
chr1	11650625	11650638	11650633	T	C	CACACCAGGCGGCAGGCCT	stop_gained	ENSG00000116661	FBXO2	ENST00000354287,ENST00000465901
chr1	11650676	11650696	11650688	T	G	GCAGCA	frameshift_variant	ENSG00000116661	FBXO2	ENST00000354287,ENST00000465901
chr1	11655885	11655910	11655898	F	G	GCCCGC	frameshift_variant	ENSG00000132879	FBXO44	ENST00000376762,ENST00000251547,ENST00000376770,ENST00000376768,ENST00000425796,ENST00000251546,ENST00000376760
chr1	11926111	11926127	11926126	F	AC	A	frameshift_variant	ENSG00000116685	KIAA2013	ENST00000376572,ENST00000376576
chr1	11960756	11960774	11960768	F	G	A	splice_donor_variant	ENSG00000083444	PLOD1	ENST00000196061,ENST00000376369
chr1	12029757	12029774	12029758	F	CTCGCAGGCGTGTACTG	C	splice_acceptor_variant	ENSG00000116691	MIIP	ENST00000235332,ENST00000436478
chr1	13513412	13513431	13513416	F	T	A	stop_gained	ENSG00000162494	LRRC38	ENST00000376085
chr1	15584902	15584925	15584920	F	GCCGGGCC	G	frameshift_variant	ENSG00000116771	AGMAT	ENST00000375826
chr1	16132096	16132110	16132104	F	CG	C	frameshift_variant	ENSG00000142627	EPHA2	ENST00000358432
chr1	16133891	16133906	16133905	F	G	A	stop_gained	ENSG00000142627	EPHA2	ENST00000358432
chr1	16138268	16138284	16138274	F	C	T	splice_donor_variant	ENSG00000142627	EPHA2	ENST00000358432
chr1	16138268	16138284	16138275	F	G	A	stop_gained	ENSG00000142627	EPHA2	ENST00000358432
chr1	16206347	16206363	16206353	F	A	T	stop_gained	ENSG00000142632	ARHGEF19	ENST00000441785,ENST00000449495
chr1	17222359	17222377	17222370	F	G	GT	frameshift_variant	ENSG00000142623	PADI1	ENST00000375471
chr1	17222359	17222377	17222373	F	T	TGTGC	frameshift_variant	ENSG00000142623	PADI1	ENST00000375471
chr1	17266813	17266829	17266815	F	C	T	stop_gained	ENSG00000142619	PADI3	ENST00000375460
chr1	17342386	17342407	17342403	F	G	A	splice_donor_variant	ENSG00000159339	PADI4	ENST00000375448
chr1	17342386	17342407	17342403	F	G	T	splice_donor_variant	ENSG00000159339	PADI4	ENST00000375448
chr1	18877492	18877510	18877495	F	C	CG	frameshift_variant	ENSG00000159423	ALDH4A1	ENST00000290597,ENST00000375341,ENST00000538309,ENST00000538839
chr1	18877492	18877510	18877500	F	GC	G	frameshift_variant	ENSG00000159423	ALDH4A1	ENST00000290597,ENST00000375341,ENST00000538309,ENST00000538839
chr1	18877492	18877510	18877505	F	CG	C	frameshift_variant	ENSG00000159423	ALDH4A1	ENST00000290597,ENST00000375341,ENST00000538309,ENST00000538839
chr1	18902498	18902516	18902502	F	GC	G	frameshift_variant	ENSG00000159423	ALDH4A1	ENST00000290597,ENST00000375341,ENST00000432718,ENST00000538839
chr1	19223516	19223534	19223531	F	GCTCT	G	frameshift_variant	ENSG00000127463	EMC1	ENST00000375199,ENST00000375208,ENST00000477853
chr1	19251399	19251417	19251414	F	CCAAT	C	frameshift_variant	ENSG00000127463	EMC1	ENST00000356068,ENST00000375199,ENST00000375208,ENST00000477853
chr1	19311935	19311978	19311951	T	CGCGGCGCTGGCGGGCGCGTCCAT	C	frameshift_variant	ENSG00000053371	AKR7A2	ENST00000235835,ENST00000330072
chr1	19326284	19326300	19326293	F	GCGCCACAC	G	frameshift_variant	ENSG00000040487	PQLC2	ENST00000375153,ENST00000375155,ENST00000400548,ENST00000432465
chr1	20148222	20148235	20148228	F	ATG	A	frameshift_variant	ENSG00000158786	PLA2G2F	ENST00000375102
chr1	20633818	20633837	20633820	F	GC	G	frameshift_variant	ENSG00000158828	PINK1	ENST00000321556
chr1	20722810	20722833	20722810	F	G	T	stop_gained	ENSG00000189410	SH2D5	ENST00000375031,ENST00000444387
chr1	20722810	20722833	20722825	F	GGACA	G	frameshift_variant	ENSG00000189410	SH2D5	ENST00000375031,ENST00000444387
chr1	21850433	21850452	21850435	F	G	A	stop_gained	ENSG00000142798	HSPG2	ENST00000374695
chr1	21855351	21855366	21855366	F	C	CCCTGCACG	frameshift_variant	ENSG00000142798	HSPG2	ENST00000374695
chr1	21873414	21873431	21873415	F	A	AG	frameshift_variant	ENSG00000142798	HSPG2	ENST00000374695
chr1	21878171	21878188	21878185	F	C	A	splice_donor_variant	ENSG00000142798	HSPG2	ENST00000374695
chr1	22601625	22601643	22601626	T	G	A	splice_acceptor_variant	ENSG00000070886	EPHA8	ENST00000166244
chr1	22953861	22953890	22953862	F	GGCCA	G	frameshift_variant	ENSG00000215906	LACTBL1	ENST00000426928
chr1	22953861	22953890	22953867	F	G	GGC	frameshift_variant	ENSG00000215906	LACTBL1	ENST00000426928
chr1	22953861	22953890	22953867	F	GGC	G	frameshift_variant	ENSG00000215906	LACTBL1	ENST00000426928
chr1	25246554	25246581	25246555	F	G	A	stop_gained	ENSG00000117616	C1orf63	ENST00000243189,ENST00000417642,ENST00000431849
chr1	25246554	25246581	25246556	F	TC	T	frameshift_variant	ENSG00000117616	C1orf63	ENST00000243189,ENST00000417642,ENST00000431849
chr1	25246554	25246581	25246571	F	G	T	stop_gained	ENSG00000117616	C1orf63	ENST00000243189,ENST00000417642,ENST00000431849
chr1	26169998	26170021	26170021	F	ACT	A	frameshift_variant	ENSG00000142684	ZNF593	ENST00000270812,ENST00000374266
chr1	26185114	26185133	26185119	F	GC	G	frameshift_variant	ENSG00000142675	CNKSR1	ENST00000361530,ENST00000374253,ENST00000531191
chr1	26336594	26336611	26336604	F	A	G	splice_donor_variant	ENSG00000176092	AIM1L	ENST00000308182,ENST00000429942,ENST00000527815
chr1	27154026	27154052	27154040	T	CGT	C	frameshift_variant	ENSG00000090020	SLC9A1	ENST00000263980,ENST00000374084,ENST00000374086
chr1	27358812	27358831	27358831	F	G	A	stop_gained	ENSG00000142733	MAP3K6	ENST00000357582,ENST00000374040,ENST00000472410,ENST00000493901
chr1	27360739	27360753	27360744	F	A	ACGTG	frameshift_variant	ENSG00000142733	MAP3K6	ENST00000357582,ENST00000374040,ENST00000472410,ENST00000493901
chr1	27963494	27963508	27963496	F	G	T	splice_acceptor_variant	ENSG00000158156	XKR8	ENST00000373884
chr1	29121490	29121505	29121490	F	CCGCTCGTGCGGGCCGTGAGCCCGGCCCCCGCCGCGACCCTCGCGTCGCAGCT	C	frameshift_variant	ENSG00000253304	TMEM200B	ENST00000420504,ENST00000521452
chr1	32205724	32205744	32205725	F	T	A	splice_donor_variant	ENSG00000160051	IQCC	ENST00000291358
chr1	32771796	32771814	32771811	F	CT	C	frameshift_variant	ENSG00000162522	KIAA1522	ENST00000373480,ENST00000373481,ENST00000401073
chr1	33181158	33181183	33181161	T	C	CGCGCG	frameshift_variant	ENSG00000116525	TRIM62	ENST00000291416
chr1	33306923	33306957	33306941	T	CCG	C	frameshift_variant	ENSG00000184389	A3GALT2	ENST00000330379,ENST00000442999
chr1	33306923	33306957	33306956	F	C	T	stop_gained	ENSG00000184389	A3GALT2	ENST00000330379,ENST00000442999
chr1	33625048	33625069	33625066	T	CT	C	frameshift_variant	ENSG00000121904	CSMD2	ENST00000373380,ENST00000373381
chr1	34757544	34757557	34757544	F	TC	T	frameshift_variant	ENSG00000189280	GJB5	ENST00000338513
chr1	34761552	34761570	34761558	F	G	T	stop_gained	ENSG00000189433	GJB4	ENST00000339480
chr1	34784880	34784899	34784884	F	AGC	A	frameshift_variant	ENSG00000188910	GJB3	ENST00000373362,ENST00000373366
chr1	34784880	34784899	34784892	F	T	TG	frameshift_variant	ENSG00000188910	GJB3	ENST00000373362,ENST00000373366
chr1	34784880	34784899	34784893	F	G	A	stop_gained	ENSG00000188910	GJB3	ENST00000373362,ENST00000373366
chr1	34784880	34784899	34784894	F	G	A	stop_gained	ENSG00000188910	GJB3	ENST00000373362,ENST00000373366
chr1	36306616	36306633	36306620	F	C	A	stop_gained	ENSG00000214193	SH3D21	ENST00000373139,ENST00000453908
chr1	36306885	36306904	36306902	F	C	T	stop_gained	ENSG00000214193	SH3D21	ENST00000373139,ENST00000453908
chr1	36475651	36475666	36475660	F	G	T	stop_gained	ENSG00000119535	CSF3R	ENST00000418048,ENST00000373104,ENST00000338937,ENST00000373106,ENST00000373103,ENST00000361632,ENST00000440588,ENST00000331941
chr1	37761487	37761505	37761487	F	G	T	stop_gained	ENSG00000183317	EPHA10	ENST00000319637,ENST00000373048,ENST00000427468
chr1	37761526	37761544	37761543	F	C	A	stop_gained	ENSG00000183317	EPHA10	ENST00000319637,ENST00000373048,ENST00000427468
chr1	37761653	37761677	37761667	T	GCC	G	frameshift_variant	ENSG00000183317	EPHA10	ENST00000319637,ENST00000373048,ENST00000427468
chr1	37945748	37945766	37945755	F	C	T	splice_donor_variant	ENSG00000204084	INPP5B	ENST00000373021,ENST00000373023,ENST00000373024,ENST00000373026
chr1	37945748	37945766	37945763	F	C	A	stop_gained	ENSG00000204084	INPP5B	ENST00000373021,ENST00000373023,ENST00000373024,ENST00000373026
chr1	39966668	39966687	39966685	F	C	T	stop_gained	ENSG00000168389	MFSD2A	ENST00000372809,ENST00000372811,ENST00000420632
chr1	40303913	40303929	40303927	T	C	T	splice_donor_variant	ENSG00000049089	COL9A2	ENST00000372748,ENST00000427563
chr1	40635903	40635924	40635915	T	C	T	splice_donor_variant	ENSG00000117016	RIMS3	ENST00000372683,ENST00000372684
chr1	40766973	40766987	40766974	F	G	GGT	frameshift_variant	ENSG00000066136	NFYC	ENST00000308733,ENST00000425457
chr1	40784312	40784331	40784322	T	C	CT	frameshift_variant	ENSG00000117013	KCNQ4	ENST00000347132,ENST00000509682
chr1	40861740	40861760	40861755	T	GC	G	frameshift_variant	ENSG00000179862	CITED4	ENST00000372638
chr1	41017739	41017759	41017741	F	AGCAG	A	frameshift_variant	ENSG00000171790	SLFNL1	ENST00000439569,ENST00000372611,ENST00000302946,ENST00000397197,ENST00000359345,ENST00000372613
chr1	41018064	41018079	41018067	F	CGT	C	frameshift_variant	ENSG00000171790	SLFNL1	ENST00000439569,ENST00000302946,ENST00000397197,ENST00000359345,ENST00000372613
chr1	41510656	41510674	41510672	T	ACTCCAAGCGGGGG	A	frameshift_variant	ENSG00000127124	HIVEP3	ENST00000247584,ENST00000372583,ENST00000372584,ENST00000429157
chr1	42457070	42457085	42457073	F	GGTGC	G	splice_donor_variant	ENSG00000127125	PPCS	ENST00000372560,ENST00000372561
chr1	42683263	42683277	42683275	F	CG	C	frameshift_variant	ENSG00000065978	YBX1	ENST00000436427
chr1	42759190	42759206	42759200	F	C	T	splice_donor_variant	ENSG00000117385	LEPRE1	ENST00000236040,ENST00000296388,ENST00000397054
chr1	43359284	43359302	43359297	F	T	TG	frameshift_variant	ENSG00000117399	CDC20	ENST00000310955,ENST00000372462
chr1	43422222	43422235	43422226	F	G	A	splice_donor_variant	ENSG00000198198	SZT2	ENST00000562955
chr1	43422222	43422235	43422226	F	G	T	splice_donor_variant	ENSG00000198198	SZT2	ENST00000562955
chr1	43453635	43453656	43453635	T	T	TCGCGCGG	frameshift_variant	ENSG00000178922	HYI	ENST00000372430,ENST00000486909,ENST00000372433,ENST00000372432,ENST00000372434,ENST00000372425
chr1	43453635	43453656	43453641	T	GGC	G	frameshift_variant	ENSG00000178922	HYI	ENST00000372430,ENST00000486909,ENST00000372433,ENST00000372432,ENST00000372434,ENST00000372425
chr1	43936562	43936582	43936567	T	CCG	C	frameshift_variant	ENSG00000117407	ARTN	ENST00000372354,ENST00000498139,ENST00000372359,ENST00000414809,ENST00000438616
chr1	43936562	43936582	43936579	T	TCC	T	frameshift_variant	ENSG00000117407	ARTN	ENST00000372354,ENST00000498139,ENST00000372359,ENST00000414809,ENST00000438616
chr1	43936562	43936582	43936581	T	C	CGGAG	frameshift_variant	ENSG00000117407	ARTN	ENST00000372354,ENST00000498139,ENST00000372359,ENST00000414809,ENST00000438616
chr1	43971739	43971753	43971743	F	GC	G	frameshift_variant	ENSG00000132768	DPH2	ENST00000255108,ENST00000412950,ENST00000459879
chr1	44017108	44017124	44017122	F	TC	T	frameshift_variant	ENSG00000196517	SLC6A9	ENST00000357730,ENST00000360584,ENST00000528803
chr1	44017108	44017124	44017124	F	C	A	stop_gained	ENSG00000196517	SLC6A9	ENST00000357730,ENST00000360584,ENST00000528803
chr1	44654979	44654996	44654996	F	AG	A	frameshift_variant	ENSG00000126106	TMEM53	ENST00000372235,ENST00000372237,ENST00000372242,ENST00000420706
chr1	44724789	44724815	44724802	T	G	GC	frameshift_variant	ENSG00000198520	C1orf228	ENST00000458657,ENST00000535358
chr1	44724789	44724815	44724811	T	TG	T	frameshift_variant	ENSG00000198520	C1orf228	ENST00000458657,ENST00000535358
chr1	44759233	44759249	44759248	F	G	T	stop_gained	ENSG00000142945	KIF2C	ENST00000372217,ENST00000372218,ENST00000372222,ENST00000372224
chr1	44786499	44786515	44786499	F	T	A	stop_gained	ENSG00000142959	BEST4	ENST00000372207
chr1	44786499	44786515	44786500	F	A	AAT	frameshift_variant	ENSG00000142959	BEST4	ENST00000372207
chr1	44786499	44786515	44786511	T	TGCTGACCGAGCGCAGCA	T	frameshift_variant	ENSG00000142959	BEST4	ENST00000372207
chr1	44806182	44806198	44806185	T	C	A	stop_gained	ENSG00000188396	TCTEX1D4	ENST00000339355,ENST00000372200
chr1	44813248	44813273	44813250	T	GCTGGGCGCGC	G	frameshift_variant	ENSG00000222009	BTBD19	ENST00000409335,ENST00000450269
chr1	45012985	45013000	45012998	F	C	T	stop_gained	ENSG00000126088	UROD	ENST00000246337,ENST00000428106,ENST00000434478
chr1	45327465	45327489	45327486	T	AG	A	frameshift_variant	ENSG00000186603	HPDL	ENST00000334815
chr1	46285649	46285662	46285657	F	AGC	A	frameshift_variant	ENSG00000132128	LRRC41	ENST00000343304
chr1	46285649	46285662	46285660	F	A	AGG	frameshift_variant	ENSG00000132128	LRRC41	ENST00000343304
chr1	46303290	46303304	46303293	F	C	CCGGGCGCGCCAGGCCT	frameshift_variant	ENSG00000132128	LRRC41	ENST00000343304
chr1	46668225	46668253	46668230	F	GC	G	frameshift_variant	ENSG00000123472	ATPAF1	ENST00000329231,ENST00000371937,ENST00000574428,ENST00000576409
chr1	47219883	47219899	47219896	F	C	CA	frameshift_variant	ENSG00000162367	TAL1	ENST00000294339,ENST00000371883,ENST00000371884
chr1	47219883	47219899	47219897	F	G	GC	frameshift_variant	ENSG00000162367	TAL1	ENST00000294339,ENST00000371883,ENST00000371884
chr1	47219883	47219899	47219897	F	G	GCC	frameshift_variant	ENSG00000162367	TAL1	ENST00000294339,ENST00000371883,ENST00000371884
chr1	47219883	47219899	47219897	F	G	GCCCCCCCCCC	frameshift_variant	ENSG00000162367	TAL1	ENST00000294339,ENST00000371883,ENST00000371884
chr1	47219883	47219899	47219897	F	G	GCCCCCCCCCCC	frameshift_variant	ENSG00000162367	TAL1	ENST00000294339,ENST00000371883,ENST00000371884
chr1	48776653	48776675	48776653	F	T	TCGCGGGGGGCG	frameshift_variant	ENSG00000162373	BEND5	ENST00000371833
chr1	48776653	48776675	48776667	T	C	CG	frameshift_variant	ENSG00000162373	BEND5	ENST00000371833
chr1	48776760	48776782	48776772	T	G	T	stop_gained	ENSG00000162373	BEND5	ENST00000371833
chr1	48776760	48776782	48776776	T	G	T	stop_gained	ENSG00000162373	BEND5	ENST00000371833
chr1	52033393	52033406	52033402	F	CG	C	frameshift_variant	ENSG00000198841	KTI12	ENST00000371614
chr1	52360430	52360448	52360433	F	GC	G	frameshift_variant	ENSG00000154222	CC2D1B	ENST00000284376,ENST00000371586,ENST00000450942
chr1	52904669	52904684	52904675	F	G	A	stop_gained	ENSG00000121310	ECHDC2	ENST00000358358,ENST00000371522,ENST00000467988,ENST00000536120
chr1	53078621	53078639	53078626	T	GCGCGT	G	frameshift_variant	ENSG00000174348	PODN	ENST00000312553,ENST00000371500,ENST00000395871
chr1	53078621	53078639	53078632	T	GC	G	frameshift_variant	ENSG00000174348	PODN	ENST00000312553,ENST00000371500,ENST00000395871
chr1	53196960	53196976	53196971	F	T	TAGCAAG	stop_gained	ENSG00000157184	CPT2	ENST00000371486
chr1	53277064	53277087	53277080	F	T	C	splice_acceptor_variant	ENSG00000157193	LRP8	ENST00000306052,ENST00000371454
chr1	53594137	53594150	53594143	F	G	A	stop_gained	ENSG00000174332	GLIS1	ENST00000312233
chr1	54670844	54670865	54670856	F	T	TGC	frameshift_variant	ENSG00000184313	MROH7	ENST00000409996,ENST00000421030,ENST00000454855,ENST00000339553,ENST00000395690,ENST00000545244
chr1	54800689	54800704	54800690	F	GC	G	frameshift_variant	ENSG00000006555	TTC22	ENST00000371274,ENST00000371276
chr1	54800790	54800809	54800793	T	GCGGC	G	frameshift_variant	ENSG00000006555	TTC22	ENST00000371274,ENST00000371276
chr1	54800828	54800848	54800834	T	GTA	G	frameshift_variant	ENSG00000006555	TTC22	ENST00000371274,ENST00000371276
chr1	54801029	54801043	54801033	F	C	CG	frameshift_variant	ENSG00000006555	TTC22	ENST00000371274,ENST00000371276
chr1	54813959	54813975	54813962	F	GC	G	frameshift_variant	ENSG00000162398	C1orf177	ENST00000358193,ENST00000371273
chr1	54813959	54813975	54813963	F	C	A	stop_gained	ENSG00000162398	C1orf177	ENST00000358193,ENST00000371273
chr1	54886899	54886933	54886909	F	CGCGCTGCTCGTGCAGGCGCGGA	C	frameshift_variant	ENSG00000116133	DHCR24	ENST00000371269
chr1	55039907	55039934	55039909	F	TC	T	frameshift_variant	ENSG00000169174	PCSK9	ENST00000302118,ENST00000452118
chr1	55039907	55039934	55039925	F	G	GCGCA	frameshift_variant	ENSG00000169174	PCSK9	ENST00000302118,ENST00000452118
chr1	55052732	55052754	55052746	T	GT	G	frameshift_variant	ENSG00000169174	PCSK9	ENST00000302118,ENST00000543384
chr1	59872862	59872884	59872884	F	GTCTT	G	frameshift_variant	ENSG00000134709	HOOK1	ENST00000371208,ENST00000395561
chr1	64745254	64745267	64745263	F	C	T	stop_gained	ENSG00000162437	RAVER2	ENST00000294428,ENST00000371072
chr1	67686009	67686027	67686024	F	G	A	splice_acceptor_variant	ENSG00000116717	GADD45A	ENST00000370986
chr1	74198231	74198261	74198250	F	TGCGGC	T	frameshift_variant	ENSG00000254685,ENSG00000259030	FPGT,FPGT-TNNI3K	ENST00000370898,ENST00000467578,ENST00000557284
chr1	85200959	85200979	85200978	F	CA	C	frameshift_variant	ENSG00000097096	SYDE2	ENST00000341460
chr1	89369595	89369608	89369597	F	G	A	stop_gained	ENSG00000183347	GBP6	ENST00000370456
chr1	89369595	89369608	89369601	F	C	A	stop_gained	ENSG00000183347	GBP6	ENST00000370456
chr1	89369595	89369608	89369604	F	GCCCCA	G	frameshift_variant	ENSG00000183347	GBP6	ENST00000370456
chr1	89381882	89381896	89381883	F	A	ACGTG	frameshift_variant	ENSG00000183347	GBP6	ENST00000370456,ENST00000535065
chr1	89381882	89381896	89381885	F	A	ATGCGGCCTGTGAGAGGACG	frameshift_variant	ENSG00000183347	GBP6	ENST00000370456,ENST00000535065
chr1	107057764	107057788	107057769	F	CGCCTGCGCGTGCT	C	frameshift_variant	ENSG00000198890	PRMT6	ENST00000361318,ENST00000370078
chr1	107057764	107057788	107057779	F	TGCTGCTGC	T	frameshift_variant	ENSG00000198890	PRMT6	ENST00000361318,ENST00000370078
chr1	107964840	107964856	107964840	F	C	T	stop_gained	ENSG00000134215	VAV3	ENST00000370056,ENST00000490388,ENST00000527011
chr1	109628752	109628770	109628766	F	T	TC	frameshift_variant	ENSG00000116337	AMPD2	ENST00000358729,ENST00000369840,ENST00000393688,ENST00000528454,ENST00000528667,ENST00000342115,ENST00000256578
chr1	109630427	109630445	109630428	F	A	AGGCG	frameshift_variant	ENSG00000116337	AMPD2	ENST00000369840
chr1	109630427	109630445	109630440	T	G	A	splice_donor_variant	ENSG00000116337	AMPD2	ENST00000369840
chr1	109630427	109630445	109630440	T	G	T	splice_donor_variant	ENSG00000116337	AMPD2	ENST00000369840
chr1	111756067	111756088	111756082	F	CG	C	frameshift_variant	ENSG00000064703	DDX20	ENST00000369702,ENST00000536167
chr1	112689137	112689151	112689138	F	G	GGT	frameshift_variant	ENSG00000155363	MOV10	ENST00000357443,ENST00000369644,ENST00000369645,ENST00000413052
chr1	112689137	112689151	112689138	F	GGT	G	splice_donor_variant	ENSG00000155363	MOV10	ENST00000357443,ENST00000369644,ENST00000369645,ENST00000413052
chr1	112689137	112689151	112689138	F	GGTGT	G	splice_donor_variant	ENSG00000155363	MOV10	ENST00000357443,ENST00000369644,ENST00000369645,ENST00000413052
chr1	113812307	113812345	113812315	F	GCGCATCGCGCA	G	frameshift_variant	ENSG00000081019	RSBN1	ENST00000261441
chr1	145845647	145845661	145845655	F	ACC	A	frameshift_variant	ENSG00000186364	NUDT17	ENST00000334513
chr1	149812017	149812036	149812029	F	CGGCCG	C	frameshift_variant	ENSG00000203814	HIST2H2BF	ENST00000369167,ENST00000427880,ENST00000545683
chr1	149813585	149813604	149813602	F	CGGGCCGCTTTG	C	frameshift_variant	ENSG00000183598	HIST2H3D	ENST00000331491
chr1	149887108	149887129	149887114	F	GCGCGC	G	frameshift_variant	ENSG00000184260	HIST2H2AC	ENST00000331380
chr1	150511520	150511533	150511532	F	CA	C	frameshift_variant	ENSG00000143369	ECM1	ENST00000369047,ENST00000369049
chr1	150553988	150554005	150553988	F	C	T	stop_gained	ENSG00000143382	ADAMTSL4	ENST00000271643,ENST00000369038,ENST00000369039,ENST00000369041
chr1	150553988	150554005	150554004	F	G	A	stop_gained	ENSG00000143382	ADAMTSL4	ENST00000271643,ENST00000369038,ENST00000369039,ENST00000369041
chr1	150553988	150554005	150554005	F	G	A	stop_gained	ENSG00000143382	ADAMTSL4	ENST00000271643,ENST00000369038,ENST00000369039,ENST00000369041
chr1	151133028	151133061	151133050	T	CGCCCGCCGCGT	C	frameshift_variant	ENSG00000143434	SEMA6C	ENST00000341697,ENST00000368912,ENST00000368913,ENST00000368914
chr1	151518678	151518696	151518691	F	C	T	stop_gained	ENSG00000143375	CGN	ENST00000271636,ENST00000427934,ENST00000502442,ENST00000505188
chr1	151763424	151763442	151763427	F	G	GCGCC	frameshift_variant	ENSG00000143436	MRPL9	ENST00000368829,ENST00000368830
chr1	151801409	151801426	151801426	F	CCT	C	frameshift_variant	ENSG00000213171	LINGO4	ENST00000368820
chr1	151909424	151909448	151909444	F	G	T	stop_gained	ENSG00000159445	THEM4	ENST00000368814,ENST00000489410
chr1	153685000	153685015	153685002	F	G	A	stop_gained	ENSG00000169418	NPR1	ENST00000368680
chr1	153775356	153775387	153775368	T	C	A	stop_gained	ENSG00000143554	SLC27A3	ENST00000271857,ENST00000368661
chr1	153775726	153775745	153775729	T	C	CG	frameshift_variant	ENSG00000143554	SLC27A3	ENST00000271857,ENST00000368661
chr1	153776131	153776157	153776137	T	G	GGC	frameshift_variant	ENSG00000143554	SLC27A3	ENST00000271857,ENST00000368661
chr1	153776131	153776157	153776137	T	GGC	G	frameshift_variant	ENSG00000143554	SLC27A3	ENST00000271857,ENST00000368661
chr1	153776689	153776707	153776693	F	C	CA	frameshift_variant	ENSG00000143554	SLC27A3	ENST00000271857,ENST00000368661,ENST00000458027
chr1	153777883	153777900	153777886	F	G	C	splice_donor_variant	ENSG00000143554	SLC27A3	ENST00000271857,ENST00000368661,ENST00000458027
chr1	154571897	154571917	154571917	F	GA	G	frameshift_variant	ENSG00000160716	CHRNB2	ENST00000368476
chr1	154983790	154983812	154983794	F	AGCACGCGCACGCCTGCTCTCCCCCATTGTCTTTTCTGGCTTCTCCAGGTTCCCTC	A	splice_acceptor_variant	ENSG00000160688	FLAD1	ENST00000292180,ENST00000368433
chr1	155016429	155016450	155016443	T	C	T	stop_gained	ENSG00000160685	ZBTB7B	ENST00000292176,ENST00000368426,ENST00000417934,ENST00000535420
chr1	155040561	155040575	155040570	F	CG	C	frameshift_variant	ENSG00000163357	DCST1	ENST00000295542,ENST00000368419,ENST00000392480,ENST00000423025
chr1	155179744	155179764	155179760	F	C	A	stop_gained	ENSG00000163462	TRIM46	ENST00000392451,ENST00000543729
chr1	155205229	155205249	155205230	F	CTG	C	frameshift_variant	ENSG00000169231	THBS3	ENST00000368378
chr1	155282619	155282648	155282634	T	T	TA	stop_gained	ENSG00000143630	HCN3	ENST00000368358
chr1	155324417	155324434	155324433	F	TC	T	frameshift_variant	ENSG00000160753	RUSC1	ENST00000368347
chr1	156160497	156160510	156160500	F	T	TGC	frameshift_variant	ENSG00000196189	SEMA4A	ENST00000368286,ENST00000368285,ENST00000368284,ENST00000438830,ENST00000435124,ENST00000355014,ENST00000414683,ENST00000368282
chr1	156245854	156245875	156245865	T	GCGCAGCACGA	G	frameshift_variant	ENSG00000160781	PAQR6	ENST00000292291,ENST00000340183,ENST00000368270,ENST00000540423
chr1	156245989	156246011	156245989	F	T	C	splice_acceptor_variant	ENSG00000160781	PAQR6	ENST00000292291,ENST00000368270,ENST00000540423
chr1	156700937	156700953	156700939	F	T	TG	frameshift_variant	ENSG00000143320	CRABP2	ENST00000368221,ENST00000368222
chr1	156841717	156841734	156841718	F	C	T	stop_gained	ENSG00000027644	INSRR	ENST00000368195
chr1	156851677	156851695	156851689	F	G	T	stop_gained	ENSG00000027644	INSRR	ENST00000368195
chr1	156853962	156853979	156853976	F	GC	G	frameshift_variant	ENSG00000027644	INSRR	ENST00000368195
chr1	156910335	156910356	156910340	T	C	A	stop_gained	ENSG00000187800	PEAR1	ENST00000292357,ENST00000338302
chr1	158181512	158181529	158181513	T	C	CT	frameshift_variant	ENSG00000158473	CD1D	ENST00000368171
chr1	158181512	158181529	158181518	T	CG	C	frameshift_variant	ENSG00000158473	CD1D	ENST00000368171
chr1	159929783	159929800	159929790	T	GTGCGC	G	frameshift_variant	ENSG00000085552	IGSF9	ENST00000361509,ENST00000368094
chr1	159929783	159929800	159929796	T	G	T	stop_gained	ENSG00000085552	IGSF9	ENST00000361509,ENST00000368094
chr1	160094020	160094035	160094025	F	GTGTGTGCTTC	G	frameshift_variant	ENSG00000162729	IGSF8	ENST00000314485,ENST00000368086,ENST00000448417
chr1	161038597	161038613	161038598	F	CGA	C	frameshift_variant	ENSG00000215845	TSTD1	ENST00000318289,ENST00000368023,ENST00000423014
chr1	161124325	161124345	161124344	F	CTG	C	frameshift_variant	ENSG00000158796	DEDD	ENST00000490843,ENST00000368005,ENST00000545495,ENST00000392188,ENST00000458050,ENST00000368006,ENST00000464113
chr1	161524966	161524985	161524981	F	GC	G	frameshift_variant	ENSG00000173110	HSPA6	ENST00000309758
chr1	161726783	161726808	161726785	F	C	A	stop_gained	ENSG00000162746	FCRLB	ENST00000367948,ENST00000392158
chr1	168305163	168305180	168305180	F	A	AAACC	frameshift_variant	ENSG00000143178	TBX19	ENST00000367821,ENST00000441464
chr1	168312771	168312784	168312778	F	G	GCCAGCACC	frameshift_variant	ENSG00000143178	TBX19	ENST00000367821,ENST00000431969,ENST00000441464
chr1	172532777	172532793	172532780	F	AGC	A	frameshift_variant	ENSG00000094975	SUCO	ENST00000367723,ENST00000608151
chr1	175098529	175098548	175098529	F	A	ATG	frameshift_variant	ENSG00000120332	TNN	ENST00000239462
chr1	175117138	175117158	175117153	F	G	A	stop_gained	ENSG00000120332	TNN	ENST00000239462
chr1	175123600	175123616	175123605	F	CG	C	frameshift_variant	ENSG00000120332	TNN	ENST00000239462
chr1	179882622	179882640	179882628	F	GC	G	frameshift_variant	ENSG00000143337	TOR1AIP1	ENST00000271583,ENST00000528443,ENST00000606911
chr1	180196796	180196811	180196810	T	C	CT	frameshift_variant	ENSG00000116260	QSOX1	ENST00000367602,ENST00000443059
chr1	180935811	180935824	180935813	T	G	A	stop_gained	ENSG00000135835	KIAA1614	ENST00000367587,ENST00000367588
chr1	182056763	182056785	182056777	T	G	GC	frameshift_variant	ENSG00000179930	ZNF648	ENST00000339948
chr1	182056847	182056868	182056864	T	G	A	stop_gained	ENSG00000179930	ZNF648	ENST00000339948
chr1	182057161	182057181	182057168	T	G	T	stop_gained	ENSG00000179930	ZNF648	ENST00000339948
chr1	182057161	182057181	182057174	T	G	C	stop_gained	ENSG00000179930	ZNF648	ENST00000339948
chr1	182057161	182057181	182057177	T	GC	G	frameshift_variant	ENSG00000179930	ZNF648	ENST00000339948
chr1	182057475	182057493	182057484	F	GCA	G	frameshift_variant	ENSG00000179930	ZNF648	ENST00000339948
chr1	182952907	182952923	182952923	F	G	A	stop_gained	ENSG00000157060	SHCBP1L	ENST00000367547
chr1	197921359	197921379	197921378	T	ACT	A	frameshift_variant	ENSG00000143355	LHX9	ENST00000367391,ENST00000367390,ENST00000337020,ENST00000367387,ENST00000561173
chr1	200873391	200873424	200873401	T	ACGCGCTGCGCGGG	A	frameshift_variant	ENSG00000170128	GPR25	ENST00000304244
chr1	200974823	200974836	200974825	F	AC	A	frameshift_variant	ENSG00000116852	KIF21B	ENST00000332129,ENST00000360529,ENST00000422435,ENST00000461742
chr1	201052546	201052560	201052546	F	GAGACGCGTGCCTGA	G	splice_donor_variant	ENSG00000081248	CACNA1S	ENST00000362061,ENST00000367338
chr1	201225822	201225836	201225822	F	A	G	splice_acceptor_variant	ENSG00000163395	IGFN1	ENST00000295591,ENST00000335211,ENST00000412892
chr1	201225822	201225836	201225835	F	G	GAGCAT	frameshift_variant	ENSG00000163395	IGFN1	ENST00000295591,ENST00000335211,ENST00000412892
chr1	201227090	201227107	201227102	F	C	A	stop_gained	ENSG00000163395	IGFN1	ENST00000335211,ENST00000412892
chr1	201399406	201399426	201399409	T	C	G	splice_donor_variant	ENSG00000159166	LAD1	ENST00000367313
chr1	201955531	201955549	201955542	F	C	T	stop_gained	ENSG00000134375	TIMM17A	ENST00000367287
chr1	202128026	202128045	202128042	F	G	A	stop_gained	ENSG00000170075	GPR37L1	ENST00000367282
chr1	202160662	202160681	202160662	F	GC	G	frameshift_variant	ENSG00000143851	PTPN7	ENST00000309017
chr1	202160662	202160681	202160667	F	C	T	stop_gained	ENSG00000143851	PTPN7	ENST00000309017
chr1	202160662	202160681	202160668	F	C	T	stop_gained	ENSG00000143851	PTPN7	ENST00000309017
chr1	203075592	203075611	203075597	F	C	CCGCG	frameshift_variant	ENSG00000143847	PPFIA4	ENST00000599966,ENST00000367240,ENST00000272198,ENST00000600426,ENST00000295706,ENST00000447715,ENST00000414050
chr1	203171421	203171439	203171434	F	CAGTG	C	frameshift_variant	ENSG00000133055	MYBPH	ENST00000255416
chr1	203171502	203171519	203171503	T	CG	C	frameshift_variant	ENSG00000133055	MYBPH	ENST00000255416
chr1	205530323	205530340	205530337	F	C	T	stop_gained	ENSG00000117266	CDK18	ENST00000360066,ENST00000429964,ENST00000506784
chr1	205850046	205850062	205850062	F	C	CGCTGAGAA	frameshift_variant	ENSG00000162877	PM20D1	ENST00000367136
chr1	206116675	206116693	206116687	F	C	CGCAT	frameshift_variant	ENSG00000198049	AVPR1B	ENST00000367126
chr1	207050920	207050937	207050929	F	CG	C	frameshift_variant	ENSG00000180667	YOD1	ENST00000315927
chr1	207050920	207050937	207050931	F	CG	C	frameshift_variant	ENSG00000180667	YOD1	ENST00000315927
chr1	207752205	207752219	207752216	F	G	T	stop_gained	ENSG00000117335	CD46	ENST00000367042,ENST00000367047,ENST00000361067,ENST00000480003,ENST00000367041,ENST00000354848,ENST00000357714,ENST00000322875,ENST00000358170,ENST00000360212,ENST00000322918,ENST00000441839
chr1	207911049	207911072	207911054	T	T	TGC	frameshift_variant	ENSG00000174059	CD34	ENST00000310833,ENST00000356522
chr1	211479143	211479165	211479149	F	T	TGC	frameshift_variant	ENSG00000198570	RD3	ENST00000367002
chr1	211479143	211479165	211479149	F	TGC	T	frameshift_variant	ENSG00000198570	RD3	ENST00000367002
chr1	220882222	220882236	220882227	F	C	A	stop_gained	ENSG00000136630	HLX	ENST00000366903,ENST00000427693,ENST00000549319
chr1	222712747	222712765	222712748	F	G	A	stop_gained	ENSG00000186063	AIDA	ENST00000541237
chr1	223795843	223795863	223795852	F	C	CGCAT	frameshift_variant	ENSG00000143514	TP53BP2	ENST00000343537,ENST00000391878,ENST00000391879
chr1	224929541	224929557	224929546	T	GTACCC	G	frameshift_variant	ENSG00000185842	DNAH14	ENST00000445597
chr1	224929541	224929557	224929548	T	AC	A	frameshift_variant	ENSG00000185842	DNAH14	ENST00000445597
chr1	224929541	224929557	224929549	T	C	A	stop_gained	ENSG00000185842	DNAH14	ENST00000445597
chr1	225937654	225937668	225937663	F	A	T	stop_gained	ENSG00000143768	LEFTY2	ENST00000366820,ENST00000420304
chr1	227735245	227735266	227735264	F	C	A	stop_gained	ENSG00000081692	JMJD4	ENST00000366758,ENST00000438896
chr1	228103117	228103136	228103133	F	C	A	splice_donor_variant	ENSG00000143793	C1orf35	ENST00000272139
chr1	228165974	228166009	228165992	F	T	TGCGCGTGCGTGGCCCCGAC	frameshift_variant	ENSG00000181873	IBA57	ENST00000366711
chr1	228166084	228166106	228166089	F	TGC	T	frameshift_variant	ENSG00000181873	IBA57	ENST00000366711
chr1	228212020	228212043	228212028	T	GC	G	frameshift_variant	ENSG00000154358	OBSCN	ENST00000284548,ENST00000422127,ENST00000570156
chr1	228212020	228212043	228212029	T	CCG	C	frameshift_variant	ENSG00000154358	OBSCN	ENST00000284548,ENST00000422127,ENST00000570156
chr1	228212504	228212529	228212527	T	GGTGA	G	frameshift_variant	ENSG00000154358	OBSCN	ENST00000284548,ENST00000422127,ENST00000570156
chr1	228212536	228212558	228212536	F	A	AG	frameshift_variant	ENSG00000154358	OBSCN	ENST00000284548,ENST00000422127,ENST00000570156
chr1	228212536	228212558	228212540	T	A	ACC	frameshift_variant	ENSG00000154358	OBSCN	ENST00000284548,ENST00000422127,ENST00000570156
chr1	228277643	228277661	228277660	F	C	T	stop_gained	ENSG00000154358	OBSCN	ENST00000366706,ENST00000570156
chr1	228280781	228280801	228280797	T	G	A	splice_donor_variant	ENSG00000154358	OBSCN	ENST00000422127,ENST00000570156,ENST00000483539,ENST00000366706,ENST00000359599,ENST00000284548
chr1	228288274	228288292	228288277	F	C	CGT	frameshift_variant	ENSG00000154358	OBSCN	ENST00000422127,ENST00000366709,ENST00000570156,ENST00000483539,ENST00000359599,ENST00000366707,ENST00000284548
chr1	228292734	228292757	228292749	F	C	A	stop_gained	ENSG00000154358	OBSCN	ENST00000422127,ENST00000366709,ENST00000570156,ENST00000483539,ENST00000359599,ENST00000366707,ENST00000284548
chr1	228292734	228292757	228292756	F	G	T	stop_gained	ENSG00000154358	OBSCN	ENST00000422127,ENST00000366709,ENST00000570156,ENST00000483539,ENST00000359599,ENST00000366707,ENST00000284548
chr1	228294365	228294387	228294380	F	GGCAGGAGAGGACCTCA	G	frameshift_variant	ENSG00000154358	OBSCN	ENST00000422127,ENST00000366709,ENST00000570156,ENST00000483539,ENST00000359599,ENST00000366707,ENST00000284548
chr1	228299475	228299490	228299475	F	CAT	C	frameshift_variant	ENSG00000154358	OBSCN	ENST00000366707,ENST00000483539,ENST00000570156
chr1	228299475	228299490	228299476	F	ATGTG	A	frameshift_variant	ENSG00000154358	OBSCN	ENST00000366707,ENST00000483539,ENST00000570156
chr1	228299475	228299490	228299489	F	C	T	stop_gained	ENSG00000154358	OBSCN	ENST00000366707,ENST00000483539,ENST00000570156
chr1	228304514	228304536	228304533	F	C	T	stop_gained	ENSG00000154358	OBSCN	ENST00000366707,ENST00000570156
chr1	228306901	228306915	228306902	T	TGCGCCTGTGCGGTTCCTCC	T	frameshift_variant	ENSG00000154358	OBSCN	ENST00000422127,ENST00000366709,ENST00000570156,ENST00000366707,ENST00000284548
chr1	228321401	228321415	228321408	F	GC	G	frameshift_variant	ENSG00000154358	OBSCN	ENST00000422127,ENST00000366709,ENST00000570156,ENST00000366707,ENST00000284548
chr1	228365544	228365568	228365561	T	G	A	splice_donor_variant	ENSG00000154358	OBSCN	ENST00000366707,ENST00000422127,ENST00000441106,ENST00000570156
chr1	228370001	228370019	228370011	F	CGT	C	frameshift_variant	ENSG00000154358	OBSCN	ENST00000366707,ENST00000422127,ENST00000441106,ENST00000570156
chr1	228372895	228372908	228372902	F	AC	A	frameshift_variant	ENSG00000154358	OBSCN	ENST00000366707,ENST00000422127,ENST00000441106,ENST00000570156
chr1	228375737	228375755	228375745	F	C	G	stop_gained	ENSG00000154358	OBSCN	ENST00000366707,ENST00000422127,ENST00000441106,ENST00000570156
chr1	228377090	228377107	228377094	T	CG	C	frameshift_variant	ENSG00000154358	OBSCN	ENST00000366707,ENST00000422127,ENST00000441106,ENST00000570156
chr1	228378298	228378313	228378303	F	G	GT	frameshift_variant	ENSG00000154358	OBSCN	ENST00000366707,ENST00000422127,ENST00000441106,ENST00000570156
chr1	228406397	228406419	228406411	T	ACGGG	A	frameshift_variant	ENSG00000154370	TRIM11	ENST00000284551,ENST00000366699
chr1	228425294	228425309	228425296	F	C	CTTGCGCGA	frameshift_variant	ENSG00000168148	HIST3H3	ENST00000366696
chr1	228425294	228425309	228425304	F	C	CA	frameshift_variant	ENSG00000168148	HIST3H3	ENST00000366696
chr1	232479708	232479726	232479714	F	CG	C	frameshift_variant	ENSG00000116991	SIPA1L2	ENST00000262861,ENST00000366630
chr1	233295433	233295447	233295438	F	C	T	stop_gained	ENSG00000135749	PCNXL2	ENST00000258229
chr1	233328682	233328740	233328688	T	CCCGCGCGCGCCCGGCCCCCG	C	frameshift_variant	ENSG00000143674	MLK4	ENST00000366623,ENST00000366624
chr1	234478246	234478269	234478248	F	AGC	A	frameshift_variant	ENSG00000059588	TARBP1	ENST00000040877
chr1	234478246	234478269	234478257	F	G	A	stop_gained	ENSG00000059588	TARBP1	ENST00000040877
chr1	234478338	234478368	234478338	F	CCGCCTCGCGCGCGCCGCGGGCGCGGTCGCCGCCGGGCT	C	frameshift_variant	ENSG00000059588	TARBP1	ENST00000040877
chr1	234478338	234478368	234478354	F	GCGGGCGCGGTCGCCGC	G	frameshift_variant	ENSG00000059588	TARBP1	ENST00000040877
chr1	234478928	234478967	234478937	F	GC	G	frameshift_variant	ENSG00000059588	TARBP1	ENST00000040877
chr1	244863566	244863602	244863584	F	CCCGCCGCGCGCAACGTACAACGCAGCACTCACCCGCCGCCGGAGCCCCGGGGCGA	C	splice_donor_variant	ENSG00000153187	HNRNPU	ENST00000283179
chr1	244970242	244970262	244970247	F	GGC	G	frameshift_variant	ENSG00000203666	EFCAB2	ENST00000366522
chr1	247857525	247857547	247857547	F	G	T	stop_gained	ENSG00000162722	TRIM58	ENST00000366481
chr1	248847575	248847590	248847588	T	GCCGGCGCTTCCCGCACCTC	G	frameshift_variant	ENSG00000171161	ZNF672	ENST00000306562
chr1	248847810	248847835	248847814	T	TCA	T	frameshift_variant	ENSG00000171161	ZNF672	ENST00000306562
chr1	248848008	248848031	248848014	T	GCA	G	frameshift_variant	ENSG00000171161	ZNF672	ENST00000306562
chr1	248848008	248848031	248848014	T	GCACA	G	frameshift_variant	ENSG00000171161	ZNF672	ENST00000306562
chr1	248848314	248848333	248848332	F	ATC	A	frameshift_variant	ENSG00000171161	ZNF672	ENST00000306562
chr2	1680267	1680282	1680267	F	G	GC	frameshift_variant	ENSG00000130508	PXDN	ENST00000252804,ENST00000425171,ENST00000433670,ENST00000447941
chr2	3388049	3388069	3388065	T	G	T	stop_gained	ENSG00000171853	TRAPPC12	ENST00000324266,ENST00000382110
chr2	3388049	3388069	3388068	F	C	T	stop_gained	ENSG00000171853	TRAPPC12	ENST00000324266,ENST00000382110
chr2	3643788	3643802	3643801	F	C	T	stop_gained	ENSG00000118004	COLEC11	ENST00000349077,ENST00000236693,ENST00000404205,ENST00000402922,ENST00000418971,ENST00000402794,ENST00000403096,ENST00000382062
chr2	3643818	3643832	3643821	F	C	CG	frameshift_variant	ENSG00000118004	COLEC11	ENST00000349077,ENST00000236693,ENST00000404205,ENST00000402922,ENST00000418971,ENST00000402794,ENST00000403096,ENST00000382062
chr2	10043743	10043762	10043748	T	ACG	A	frameshift_variant	ENSG00000172059	KLF11	ENST00000305883
chr2	10043743	10043762	10043760	T	T	G	splice_donor_variant	ENSG00000172059	KLF11	ENST00000305883
chr2	10122685	10122708	10122691	F	AGC	A	frameshift_variant	ENSG00000171848	RRM2	ENST00000360566
chr2	10122731	10122747	10122733	F	T	TC	frameshift_variant	ENSG00000171848	RRM2	ENST00000360566
chr2	10122731	10122747	10122735	F	GC	G	frameshift_variant	ENSG00000171848	RRM2	ENST00000360566
chr2	10122731	10122747	10122740	F	TG	T	frameshift_variant	ENSG00000171848	RRM2	ENST00000360566
chr2	10122731	10122747	10122744	F	C	CCCTGTCCCAGCCGT	frameshift_variant	ENSG00000171848	RRM2	ENST00000360566
chr2	11155523	11155544	11155525	F	A	G	splice_acceptor_variant	ENSG00000162976	PQLC3	ENST00000445402
chr2	11155523	11155544	11155525	F	A	T	splice_acceptor_variant	ENSG00000162976	PQLC3	ENST00000445402
chr2	11155585	11155606	11155589	F	GGC	G	frameshift_variant	ENSG00000162976	PQLC3	ENST00000295083,ENST00000402361,ENST00000441908,ENST00000445402
chr2	11669920	11669954	11669950	F	CG	C	frameshift_variant	ENSG00000169006	NTSR2	ENST00000306928
chr2	18560328	18560351	18560333	F	GGC	G	frameshift_variant	ENSG00000240857	RDH14	ENST00000381249
chr2	18563982	18563999	18563982	F	C	CG	frameshift_variant	ENSG00000185013,ENSG00000250741	NT5C1B,NT5C1B-RDH14	ENST00000418427,ENST00000532967,ENST00000304081,ENST00000600945,ENST00000359846
chr2	20012603	20012627	20012613	F	CG	C	frameshift_variant	ENSG00000132031	MATN3	ENST00000407540,ENST00000421259
chr2	20670925	20670951	20670948	T	GGCCGCTCTGGCCTCAGA	G	frameshift_variant	ENSG00000143869	GDF7	ENST00000272224
chr2	24010143	24010156	24010145	F	CCGCA	C	frameshift_variant	ENSG00000205639	MFSD2B	ENST00000338315,ENST00000406420
chr2	24023687	24023703	24023697	F	T	A	stop_gained	ENSG00000205639	MFSD2B	ENST00000338315,ENST00000406420
chr2	24210795	24210816	24210812	F	G	A	stop_gained	ENSG00000198399	ITSN2	ENST00000355123,ENST00000361999
chr2	25244238	25244258	25244248	F	G	T	stop_gained	ENSG00000119772	DNMT3A	ENST00000264709,ENST00000321117,ENST00000380746,ENST00000402667
chr2	25244627	25244641	25244639	F	T	TC	frameshift_variant	ENSG00000119772	DNMT3A	ENST00000264709,ENST00000321117,ENST00000380746,ENST00000402667
chr2	26184279	26184296	26184291	F	GC	G	frameshift_variant	ENSG00000157833	GAREML	ENST00000401533,ENST00000407684
chr2	26184921	26184941	26184933	T	GC	G	frameshift_variant	ENSG00000157833	GAREML	ENST00000401533,ENST00000407684
chr2	26460838	26460855	26460851	T	C	T	splice_donor_variant	ENSG00000115155	OTOF	ENST00000403946,ENST00000339598,ENST00000338581,ENST00000272371,ENST00000402415
chr2	26476003	26476020	26476018	F	G	A	stop_gained	ENSG00000115155	OTOF	ENST00000403946,ENST00000339598,ENST00000338581,ENST00000272371,ENST00000402415
chr2	26562595	26562614	26562614	F	T	TG	frameshift_variant	ENSG00000173557	C2orf70	ENST00000329615
chr2	26583778	26583794	26583788	F	C	T	splice_donor_variant	ENSG00000157884	CIB4	ENST00000288861
chr2	26727667	26727685	26727671	F	C	A	stop_gained	ENSG00000171303	KCNK3	ENST00000302909
chr2	27082994	27083012	27083005	F	C	A	stop_gained	ENSG00000138080	EMILIN1	ENST00000380320
chr2	27150143	27150159	27150154	F	A	ATGGGGTGGCATGTCACAGAGGAAGGCCAGAGGGCCACCAGCCAT	frameshift_variant	ENSG00000163792	TCF23	ENST00000296096
chr2	27150283	27150298	27150285	F	AC	A	frameshift_variant	ENSG00000163792	TCF23	ENST00000296096
chr2	27305703	27305720	27305704	F	C	T	stop_gained	ENSG00000138100	TRIM54	ENST00000296098,ENST00000380075
chr2	27307577	27307592	27307592	F	GC	G	frameshift_variant	ENSG00000163794	UCN	ENST00000296099
chr2	27375674	27375689	27375686	F	C	T	stop_gained	ENSG00000115234	SNX17	ENST00000233575,ENST00000537606,ENST00000542478,ENST00000543024
chr2	28632996	28633009	28633000	F	C	CG	frameshift_variant	ENSG00000163803	PLB1	ENST00000327757,ENST00000404858,ENST00000422425,ENST00000541605
chr2	30945855	30945868	30945862	F	CG	C	frameshift_variant	ENSG00000158089	GALNT14	ENST00000349752,ENST00000356174,ENST00000420311,ENST00000324589,ENST00000430167,ENST00000406653
chr2	31193114	31193129	31193129	F	A	C	splice_donor_variant	ENSG00000214711	CAPN14	ENST00000403897,ENST00000444918
chr2	37231745	37231767	37231761	F	G	T	splice_donor_variant	ENSG00000003509	NDUFAF7	ENST00000002125,ENST00000336237
chr2	38074857	38074874	38074872	T	C	A	stop_gained	ENSG00000138061	CYP1B1	ENST00000260630,ENST00000407341
chr2	43823896	43823910	43823897	F	GCACGTGGGCACTTACA	G	splice_donor_variant	ENSG00000138075	ABCG5	ENST00000260645,ENST00000405322,ENST00000543989
chr2	43823896	43823910	43823910	F	TACAC	T	splice_donor_variant	ENSG00000138075	ABCG5	ENST00000260645,ENST00000405322,ENST00000543989
chr2	43831932	43831952	43831950	F	CAGGACGT	C	frameshift_variant	ENSG00000138075	ABCG5	ENST00000260645,ENST00000405322
chr2	43832025	43832042	43832027	T	TC	T	frameshift_variant	ENSG00000138075	ABCG5	ENST00000260645,ENST00000405322
chr2	43851704	43851722	43851718	T	C	T	stop_gained	ENSG00000143921	ABCG8	ENST00000272286
chr2	46956913	46956933	46956922	F	C	A	stop_gained	ENSG00000068724	TTC7A	ENST00000319190,ENST00000394850,ENST00000409245
chr2	47521660	47521679	47521661	F	CGGCA	C	frameshift_variant	ENSG00000184261	KCNK12	ENST00000327876
chr2	65072782	65072797	65072789	F	G	GC	frameshift_variant	ENSG00000011523	CEP68	ENST00000377990,ENST00000546106
chr2	65313714	65313730	65313717	F	GT	G	frameshift_variant	ENSG00000198369	SPRED2	ENST00000356388,ENST00000443619,ENST00000452315
chr2	65314048	65314067	65314053	T	GGGTGCGTGCC	G	frameshift_variant	ENSG00000198369	SPRED2	ENST00000356388,ENST00000421087,ENST00000443619,ENST00000452315
chr2	71388399	71388415	71388412	F	G	C	splice_acceptor_variant	ENSG00000075292	ZNF638	ENST00000377802
chr2	71564122	71564138	71564123	T	G	GC	frameshift_variant	ENSG00000135636	DYSF	ENST00000258104,ENST00000409744,ENST00000429174,ENST00000410020,ENST00000409762,ENST00000410041,ENST00000409651,ENST00000413539,ENST00000409366,ENST00000394120,ENST00000409582
chr2	72144105	72144118	72144112	F	CACGTTCT	C	frameshift_variant	ENSG00000003137	CYP26B1	ENST00000001146,ENST00000461519
chr2	72918033	72918048	72918035	F	CG	C	frameshift_variant	ENSG00000135638	EMX1	ENST00000258106
chr2	73202842	73202859	73202842	F	AC	A	frameshift_variant	ENSG00000214513	NOTO	ENST00000398468
chr2	73214297	73214334	73214311	F	GGCGGGCCGCGC	G	frameshift_variant	ENSG00000135632	SMYD5	ENST00000389501
chr2	73214297	73214334	73214316	F	G	GCC	frameshift_variant	ENSG00000135632	SMYD5	ENST00000389501
chr2	73214297	73214334	73214316	F	GCC	G	frameshift_variant	ENSG00000135632	SMYD5	ENST00000389501
chr2	73291618	73291645	73291627	T	T	TGC	frameshift_variant	ENSG00000135625	EGR4	ENST00000436467,ENST00000545030
chr2	73291807	73291821	73291808	F	G	T	stop_gained	ENSG00000135625	EGR4	ENST00000436467,ENST00000545030
chr2	73292415	73292430	73292426	T	G	T	stop_gained	ENSG00000135625	EGR4	ENST00000436467,ENST00000545030
chr2	73293361	73293384	73293366	T	GGGGC	G	frameshift_variant	ENSG00000135625	EGR4	ENST00000545030
chr2	73386107	73386121	73386113	F	CG	C	frameshift_variant	ENSG00000116127	ALMS1	ENST00000264448,ENST00000377715,ENST00000409009
chr2	73926999	73927026	73927025	F	C	T	stop_gained	ENSG00000114956	DGUOK	ENST00000264093,ENST00000348222,ENST00000356837
chr2	74239455	74239470	74239459	F	AG	A	frameshift_variant	ENSG00000188687	SLC4A5	ENST00000346834,ENST00000394019,ENST00000377632,ENST00000425249,ENST00000357822,ENST00000423644,ENST00000377634,ENST00000359484,ENST00000358683
chr2	74371714	74371730	74371730	T	T	A	splice_acceptor_variant	ENSG00000204843	DCTN1	ENST00000394003,ENST00000409868,ENST00000458655,ENST00000409567,ENST00000407639,ENST00000409240,ENST00000361874,ENST00000409438
chr2	74461954	74461973	74461963	F	CGG	C	frameshift_variant	ENSG00000115275	MOGS	ENST00000233616,ENST00000452063
chr2	74465037	74465054	74465050	F	G	GTACCA	frameshift_variant	ENSG00000115275	MOGS	ENST00000233616,ENST00000409065,ENST00000535045
chr2	74515052	74515065	74515063	F	ACCGCCCGCTGCCTGTGCCG	A	frameshift_variant	ENSG00000115297	TLX2	ENST00000233638
chr2	74536865	74536884	74536866	T	TC	T	frameshift_variant	ENSG00000115318	LOXL3	ENST00000264094,ENST00000409249,ENST00000409549,ENST00000413469
chr2	74673812	74673831	74673829	F	G	A	splice_donor_variant	ENSG00000135622	SEMA4F	ENST00000357877
chr2	74958892	74958905	74958894	F	T	A	splice_donor_variant	ENSG00000115350	POLE4	ENST00000483063
chr2	74958892	74958905	74958894	F	T	C	splice_donor_variant	ENSG00000115350	POLE4	ENST00000483063
chr2	84880982	84880998	84880986	T	GC	G	frameshift_variant	ENSG00000186854	TRABD2A	ENST00000335459,ENST00000409133,ENST00000409520
chr2	85395554	85395569	85395559	F	C	CAT	frameshift_variant	ENSG00000042493	CAPG	ENST00000453973,ENST00000409724,ENST00000409670,ENST00000263867,ENST00000409921
chr2	85754905	85754925	85754912	T	GCGGGTGCA	G	frameshift_variant	ENSG00000168874	ATOH8	ENST00000306279
chr2	86039395	86039412	86039395	F	T	TGAGCACGG	frameshift_variant	ENSG00000068654	POLR1A	ENST00000263857,ENST00000409681
chr2	86077793	86077860	86077857	F	A	C	splice_donor_variant	ENSG00000068654	POLR1A	ENST00000263857,ENST00000409681
chr2	86790312	86790332	86790326	F	A	T	splice_donor_variant	ENSG00000153563	CD8A	ENST00000538832,ENST00000456996,ENST00000409781,ENST00000352580,ENST00000283635,ENST00000409511
chr2	86790312	86790332	86790329	F	TG	T	frameshift_variant	ENSG00000153563	CD8A	ENST00000538832,ENST00000456996,ENST00000409781,ENST00000352580,ENST00000283635,ENST00000409511
chr2	95276255	95276275	95276258	F	C	T	stop_gained	ENSG00000155066	PROM2	ENST00000317620,ENST00000317668,ENST00000403131,ENST00000542147
chr2	95407061	95407078	95407067	F	GC	G	frameshift_variant	ENSG00000115042	FAHD2A	ENST00000233379,ENST00000447036
chr2	96115662	96115683	96115681	F	G	A	stop_gained	ENSG00000222040	ADRA2B	ENST00000409345
chr2	96115835	96115851	96115835	T	GGC	G	frameshift_variant	ENSG00000222040	ADRA2B	ENST00000409345
chr2	96115835	96115851	96115838	T	G	T	stop_gained	ENSG00000222040	ADRA2B	ENST00000409345
chr2	96327440	96327458	96327441	F	ATG	A	frameshift_variant	ENSG00000198885	ITPRIPL1	ENST00000542887,ENST00000361124,ENST00000439118,ENST00000536814,ENST00000420728
chr2	96711635	96711653	96711648	F	GGCAGTACCTGA	G	splice_donor_variant	ENSG00000114988	LMAN2L	ENST00000377079,ENST00000264963,ENST00000537039,ENST00000426463,ENST00000534882
chr2	96840055	96840081	96840079	F	A	AG	frameshift_variant	ENSG00000163126	ANKRD23	ENST00000318357,ENST00000331001,ENST00000418232
chr2	96840055	96840081	96840079	F	AG	A	frameshift_variant	ENSG00000163126	ANKRD23	ENST00000318357,ENST00000331001,ENST00000418232
chr2	96840418	96840436	96840424	F	G	A	stop_gained	ENSG00000163126	ANKRD23	ENST00000318357,ENST00000331001,ENST00000418232
chr2	96866329	96866349	96866343	T	G	GTACA	frameshift_variant	ENSG00000168758	SEMA4C	ENST00000305476,ENST00000442264,ENST00000449330
chr2	96921154	96921171	96921164	T	C	A	splice_donor_variant	ENSG00000168754	FAM178B	ENST00000327896,ENST00000417561,ENST00000490605
chr2	97737788	97737802	97737789	F	G	A	stop_gained	ENSG00000115085	ZAP70	ENST00000264972,ENST00000442208,ENST00000451498
chr2	97737788	97737802	97737800	F	A	AATGC	frameshift_variant	ENSG00000115085	ZAP70	ENST00000264972,ENST00000442208,ENST00000451498
chr2	98555801	98555823	98555809	F	G	A	splice_donor_variant	ENSG00000040933	INPP4A	ENST00000074304,ENST00000409851,ENST00000523221
chr2	98577129	98577147	98577142	T	A	AGGTGAGTGCCGC	stop_gained	ENSG00000040933	INPP4A	ENST00000409851,ENST00000409016,ENST00000074304,ENST00000409463,ENST00000409540,ENST00000545415,ENST00000523221
chr2	98608353	98608378	98608378	F	GC	G	frameshift_variant	ENSG00000183513	COA5	ENST00000328709,ENST00000409997
chr2	101253430	101253448	101253436	F	CCCGCCCGCGGCGGCCAGGAACCCGA	C	frameshift_variant	ENSG00000158435	CNOT11	ENST00000289382
chr2	106843185	106843215	106843196	T	A	ACGCG	frameshift_variant	ENSG00000144057	ST6GAL2	ENST00000361686,ENST00000409087,ENST00000409382
chr2	106843745	106843759	106843759	T	G	GC	frameshift_variant	ENSG00000144057	ST6GAL2	ENST00000361686,ENST00000409087,ENST00000409382
chr2	108930982	108930998	108930990	F	G	A	stop_gained	ENSG00000135960	EDAR	ENST00000258443,ENST00000376651,ENST00000409271
chr2	112181774	112181806	112181785	T	GCC	G	frameshift_variant	ENSG00000144152	FBLN7	ENST00000331203,ENST00000409903,ENST00000441565
chr2	112182835	112182859	112182837	F	CT	C	frameshift_variant	ENSG00000144152	FBLN7	ENST00000331203,ENST00000441565,ENST00000272559,ENST00000409450,ENST00000409903
chr2	112725187	112725203	112725203	F	C	CA	frameshift_variant	ENSG00000144130	NT5DC4	ENST00000327581
chr2	113182897	113182913	113182913	F	C	T	stop_gained	ENSG00000125637	PSD4	ENST00000245796,ENST00000441564
chr2	119524153	119524176	119524154	F	C	A	splice_donor_variant	ENSG00000080293	SCTR	ENST00000019103
chr2	120927454	120927470	120927464	F	CG	C	frameshift_variant	ENSG00000074047	GLI2	ENST00000360874,ENST00000361492,ENST00000452319
chr2	120927454	120927470	120927467	F	G	A	splice_donor_variant	ENSG00000074047	GLI2	ENST00000360874,ENST00000361492,ENST00000452319
chr2	121737137	121737154	121737144	F	GGAGGCGC	G	frameshift_variant	ENSG00000211460	TSN	ENST00000455432
chr2	127288682	127288701	127288690	F	C	CA	frameshift_variant	ENSG00000163161	ERCC3	ENST00000285398,ENST00000493187
chr2	127423063	127423080	127423074	T	C	A	stop_gained	ENSG00000115718	PROC	ENST00000422777,ENST00000442644,ENST00000234071,ENST00000453608,ENST00000409048
chr2	127592848	127592864	127592861	F	G	GC	frameshift_variant	ENSG00000169994	MYO7B	ENST00000389524,ENST00000409816,ENST00000428314
chr2	127632278	127632295	127632290	F	GC	G	frameshift_variant	ENSG00000169994	MYO7B	ENST00000389524,ENST00000409090,ENST00000409816,ENST00000428314
chr2	127701659	127701690	127701685	F	TG	T	frameshift_variant	ENSG00000173349	SFT2D3	ENST00000310981
chr2	130155154	130155171	130155162	F	C	CGT	frameshift_variant	ENSG00000136699	SMPD4	ENST00000457039,ENST00000426662,ENST00000453750,ENST00000443958,ENST00000452225,ENST00000439886,ENST00000430682,ENST00000451542,ENST00000449159,ENST00000409031,ENST00000339679,ENST00000431183,ENST00000351288
chr2	130155154	130155171	130155164	F	T	TG	frameshift_variant	ENSG00000136699	SMPD4	ENST00000457039,ENST00000426662,ENST00000453750,ENST00000443958,ENST00000452225,ENST00000439886,ENST00000430682,ENST00000451542,ENST00000449159,ENST00000409031,ENST00000339679,ENST00000431183,ENST00000351288
chr2	130173554	130173571	130173558	F	C	A	stop_gained	ENSG00000136699	SMPD4	ENST00000339679
chr2	130181819	130181839	130181831	F	G	T	splice_donor_variant	ENSG00000152082	MZT2B	ENST00000457492
chr2	131529626	131529640	131529627	F	GAGCGTGTGCTTGCTTTCAGATCTCCATTACA	G	splice_acceptor_variant	ENSG00000163040	CCDC74A	ENST00000295171,ENST00000409856,ENST00000434330
chr2	131529626	131529640	131529633	F	GT	G	frameshift_variant	ENSG00000163040	CCDC74A	ENST00000434330
chr2	153478368	153478387	153478377	F	G	T	stop_gained	ENSG00000177519	RPRM	ENST00000325926
chr2	158662907	158662922	158662911	F	C	A	stop_gained	ENSG00000144283	PKP4	ENST00000389757,ENST00000389759
chr2	169235988	169236003	169235989	F	CAG	C	frameshift_variant	ENSG00000081479	LRP2	ENST00000263816
chr2	176080687	176080703	176080699	F	G	T	stop_gained	ENSG00000174279	EVX2	ENST00000308618
chr2	176099930	176099947	176099939	T	C	CG	frameshift_variant	ENSG00000170178	HOXD12	ENST00000404162,ENST00000406506
chr2	176099973	176099987	176099976	T	GC	G	frameshift_variant	ENSG00000170178	HOXD12	ENST00000404162,ENST00000406506
chr2	176189000	176189016	176189006	T	CCCGCGCGGCCGTCCGTACCGCCT	C	frameshift_variant	ENSG00000128645	HOXD1	ENST00000331462
chr2	178450948	178450965	178450964	F	ACCTGAAGGT	A	splice_donor_variant	ENSG00000180228	PRKRA	ENST00000325748
chr2	182866213	182866226	182866226	F	CT	C	frameshift_variant	ENSG00000162998	FRZB	ENST00000295113
chr2	182866266	182866285	182866270	T	TG	T	frameshift_variant	ENSG00000162998	FRZB	ENST00000295113
chr2	182866266	182866285	182866277	T	G	T	stop_gained	ENSG00000162998	FRZB	ENST00000295113
chr2	190488660	190488674	190488673	F	C	CATCTGGGCAGCATGCATTTCTT	frameshift_variant	ENSG00000151690	MFSD6	ENST00000535751,ENST00000444317,ENST00000281416,ENST00000434582,ENST00000392328
chr2	200586153	200586172	200586155	F	T	G	splice_donor_variant	ENSG00000138356	AOX1	ENST00000374700
chr2	202035013	202035036	202035032	T	C	T	stop_gained	ENSG00000155760	FZD7	ENST00000286201
chr2	202035413	202035427	202035426	F	G	A	stop_gained	ENSG00000155760	FZD7	ENST00000286201
chr2	202757267	202757283	202757281	F	CA	C	frameshift_variant	ENSG00000138439	FAM117B	ENST00000303116,ENST00000392238
chr2	207768035	207768052	207768044	T	GCGCT	G	frameshift_variant	ENSG00000163251	FZD5	ENST00000295417
chr2	214809493	214809507	214809499	F	G	GAC	frameshift_variant	ENSG00000138376	BARD1	ENST00000260947,ENST00000421162
chr2	216013276	216013289	216013288	F	AG	A	frameshift_variant	ENSG00000118242	MREG	ENST00000263268
chr2	216661792	216661808	216661804	F	C	CT	frameshift_variant	ENSG00000115457	IGFBP2	ENST00000436812
chr2	216661842	216661860	216661842	F	CTG	C	frameshift_variant	ENSG00000115457	IGFBP2	ENST00000436812
chr2	218135251	218135267	218135267	F	AC	A	frameshift_variant	ENSG00000180871	CXCR2	ENST00000318507
chr2	218367767	218367784	218367767	F	G	T	stop_gained	ENSG00000158428	C2orf62	ENST00000289388
chr2	218391289	218391305	218391289	F	T	A	splice_donor_variant	ENSG00000018280	SLC11A1	ENST00000233202,ENST00000539932
chr2	218391466	218391479	218391474	F	C	A	stop_gained	ENSG00000018280	SLC11A1	ENST00000233202,ENST00000539932
chr2	218400735	218400750	218400748	F	GGA	G	frameshift_variant	ENSG00000144579	CTDSP1	ENST00000431127
chr2	218646189	218646208	218646193	F	G	A	stop_gained	ENSG00000115568	ZNF142	ENST00000411696,ENST00000449707
chr2	218828554	218828568	218828567	F	CG	C	frameshift_variant	ENSG00000115592	PRKAG3	ENST00000392098,ENST00000439262,ENST00000529249,ENST00000545803
chr2	218871740	218871753	218871743	F	T	TGGACGCGCGGCACAAGCGG	frameshift_variant	ENSG00000115596	WNT6	ENST00000233948
chr2	218893051	218893066	218893052	F	CT	C	frameshift_variant	ENSG00000135925	WNT10A	ENST00000258411,ENST00000458582
chr2	219026083	219026099	219026087	F	G	A	stop_gained	ENSG00000181378	CCDC108	ENST00000341552,ENST00000441968,ENST00000453220
chr2	219230355	219230369	219230355	F	GC	G	frameshift_variant	ENSG00000163516	ANKZF1	ENST00000323348,ENST00000410034,ENST00000436226,ENST00000447157
chr2	219295043	219295063	219295054	T	TGC	T	frameshift_variant	ENSG00000054356	PTPRN	ENST00000295718,ENST00000409251,ENST00000423636,ENST00000443981
chr2	219490422	219490440	219490428	F	C	T	stop_gained	ENSG00000072195	SPEG	ENST00000312358
chr2	219535324	219535348	219535326	F	T	A	splice_donor_variant	ENSG00000072182	ASIC4	ENST00000347842,ENST00000358078
chr2	219541675	219541694	219541679	F	AGG	A	frameshift_variant	ENSG00000123989	CHPF	ENST00000243776,ENST00000535926
chr2	219549167	219549186	219549172	F	C	T	stop_gained	ENSG00000188760	TMEM198	ENST00000344458,ENST00000373883
chr2	219568074	219568093	219568076	F	C	CG	frameshift_variant	ENSG00000124006	OBSL1	ENST00000603926,ENST00000404537,ENST00000289656,ENST00000373876,ENST00000265318,ENST00000373873
chr2	219570262	219570285	219570266	T	T	TG	frameshift_variant	ENSG00000124006	OBSL1	ENST00000603926,ENST00000404537,ENST00000373876,ENST00000265318,ENST00000373873
chr2	219634604	219634622	219634606	F	T	C	splice_donor_variant	ENSG00000114923	SLC4A3	ENST00000373762,ENST00000317151,ENST00000273063,ENST00000373760,ENST00000358055
chr2	230045906	230045924	230045911	F	G	C	stop_gained	ENSG00000163053	SLC16A14	ENST00000295190,ENST00000412034,ENST00000457406
chr2	231528481	231528502	231528483	T	G	A	stop_gained	ENSG00000171596	NMUR1	ENST00000305141
chr2	231528736	231528755	231528751	F	G	GACAGCAGTTCCTCAGGAAAGAAGATGGCGTGCCGGTGGCCATGCCTCACAGGCTGCT	stop_gained	ENSG00000171596	NMUR1	ENST00000305141
chr2	232379821	232379836	232379825	F	C	G	stop_gained	ENSG00000163283	ALPP	ENST00000392027
chr2	232457205	232457222	232457210	F	A	ACG	frameshift_variant	ENSG00000163295	ALPI	ENST00000295463
chr2	232457205	232457222	232457214	F	AC	A	frameshift_variant	ENSG00000163295	ALPI	ENST00000295463
chr2	233034515	233034545	233034531	T	G	A	stop_gained	ENSG00000115488	NEU2	ENST00000233840
chr2	233034515	233034545	233034536	T	C	T	stop_gained	ENSG00000115488	NEU2	ENST00000233840
chr2	233385981	233386015	233385988	F	CGTGTGCGTGT	C	frameshift_variant	ENSG00000077044	DGKD	ENST00000447484
chr2	233385981	233386015	233385994	F	C	CGTGTGTGTGCGTGTGT	frameshift_variant	ENSG00000077044	DGKD	ENST00000447484
chr2	233385981	233386015	233385994	F	CGTGTGTGTGCGTGTGT	C	frameshift_variant	ENSG00000077044	DGKD	ENST00000447484
chr2	233385981	233386015	233386004	F	CGT	C	frameshift_variant	ENSG00000077044	DGKD	ENST00000447484
chr2	237733813	237733831	237733819	F	G	A	splice_donor_variant	ENSG00000124831	LRRFIP1	ENST00000308482
chr2	237733813	237733831	237733819	F	G	C	splice_donor_variant	ENSG00000124831	LRRFIP1	ENST00000308482
chr2	238128862	238128884	238128868	T	GGC	G	frameshift_variant	ENSG00000144488	ESPNL	ENST00000343063,ENST00000409169,ENST00000409506
chr2	238239168	238239199	238239193	T	G	T	stop_gained	ENSG00000144485	HES6	ENST00000272937,ENST00000409002,ENST00000409182
chr2	238239327	238239340	238239327	F	C	CCGCGGGGACGCGGCTCACCCAGGAGA	frameshift_variant	ENSG00000144485	HES6	ENST00000409160
chr2	238239327	238239340	238239330	F	CG	C	frameshift_variant	ENSG00000144485	HES6	ENST00000409160
chr2	238239562	238239584	238239570	T	T	C	splice_acceptor_variant	ENSG00000144485	HES6	ENST00000409574,ENST00000450098,ENST00000436051,ENST00000409356,ENST00000272937,ENST00000417803,ENST00000409182,ENST00000409160
chr2	238239704	238239725	238239723	F	TC	T	frameshift_variant	ENSG00000144485	HES6	ENST00000409574,ENST00000409002,ENST00000436051,ENST00000409356,ENST00000272937,ENST00000409160
chr2	240520455	240520472	240520455	F	C	T	splice_acceptor_variant	ENSG00000144504	ANKMY1	ENST00000536462
chr2	240520455	240520472	240520457	F	G	A	stop_gained	ENSG00000144504	ANKMY1	ENST00000373318,ENST00000391987,ENST00000401804,ENST00000373320,ENST00000405523,ENST00000272972,ENST00000361678,ENST00000403283,ENST00000391988,ENST00000406958
chr2	240560736	240560751	240560748	F	GT	G	frameshift_variant	ENSG00000144504,ENSG00000188542	ANKMY1,DUSP28	ENST00000343217,ENST00000403283,ENST00000405954,ENST00000443318
chr2	240591008	240591025	240591013	T	T	G	splice_donor_variant	ENSG00000142330	CAPN10	ENST00000391984,ENST00000391982,ENST00000354082,ENST00000432084,ENST00000404753
chr2	240682360	240682379	240682362	F	AC	A	frameshift_variant	ENSG00000185176	AQP12B	ENST00000407834
chr2	240692037	240692053	240692044	F	CG	C	splice_acceptor_variant	ENSG00000184945	AQP12A	ENST00000429564
chr2	240692037	240692053	240692045	F	G	A	splice_acceptor_variant	ENSG00000184945	AQP12A	ENST00000429564
chr2	240918817	240918835	240918832	F	TC	T	frameshift_variant	ENSG00000226321	AC104809.3	ENST00000427156
chr2	240920130	240920150	240920132	T	C	T	stop_gained	ENSG00000226321	AC104809.3	ENST00000427156
chr2	240933849	240933867	240933853	F	G	A	splice_donor_variant	ENSG00000226321	AC104809.3	ENST00000430980,ENST00000545144
chr2	240933849	240933867	240933854	F	T	C	splice_donor_variant	ENSG00000226321	AC104809.3	ENST00000430980,ENST00000545144
chr2	241036787	241036804	241036789	T	G	GCGTC	frameshift_variant	ENSG00000162804	SNED1	ENST00000310397,ENST00000342631,ENST00000401884,ENST00000405547
chr2	241036787	241036804	241036792	T	T	TCC	frameshift_variant	ENSG00000162804	SNED1	ENST00000310397,ENST00000342631,ENST00000401884,ENST00000405547
chr2	241051780	241051797	241051780	F	A	AC	frameshift_variant	ENSG00000162804	SNED1	ENST00000310397,ENST00000342631,ENST00000401884,ENST00000405547
chr2	241112226	241112243	241112239	F	C	T	splice_donor_variant	ENSG00000115687	PASK	ENST00000539818,ENST00000358649,ENST00000234040,ENST00000405260,ENST00000544142
chr2	241209585	241209609	241209590	F	CCG	C	frameshift_variant	ENSG00000146205	ANO7	ENST00000274979,ENST00000402430
chr2	241209585	241209609	241209597	F	C	CGA	frameshift_variant	ENSG00000146205	ANO7	ENST00000274979,ENST00000402430
chr2	241217773	241217791	241217784	T	CG	C	frameshift_variant	ENSG00000146205	ANO7	ENST00000274979,ENST00000402430,ENST00000451047
chr2	241217773	241217791	241217785	T	G	GC	frameshift_variant	ENSG00000146205	ANO7	ENST00000274979,ENST00000402430,ENST00000451047
chr2	241217773	241217791	241217787	T	A	T	stop_gained	ENSG00000146205	ANO7	ENST00000274979,ENST00000402430,ENST00000451047
chr2	241218289	241218308	241218292	F	G	A	stop_gained	ENSG00000146205	ANO7	ENST00000274979,ENST00000402430,ENST00000451047
chr2	241218360	241218387	241218366	F	A	AC	frameshift_variant	ENSG00000146205	ANO7	ENST00000274979,ENST00000451047
chr2	241249938	241249956	241249943	F	GCGCA	G	frameshift_variant	ENSG00000115677	HDLBP	ENST00000373292,ENST00000391976,ENST00000391975,ENST00000427183,ENST00000310931
chr2	241462519	241462537	241462521	F	A	G	splice_acceptor_variant	ENSG00000006607	FARP2	ENST00000264042,ENST00000373287,ENST00000545004
chr2	241491614	241491633	241491615	F	C	CA	frameshift_variant	ENSG00000006607	FARP2	ENST00000264042,ENST00000444371
chr2	241491614	241491633	241491630	F	G	A	stop_gained	ENSG00000006607	FARP2	ENST00000264042,ENST00000444371
chr2	241496489	241496508	241496499	T	C	T	stop_gained	ENSG00000115694	STK25	ENST00000423004
chr2	241559591	241559625	241559592	T	G	T	stop_gained	ENSG00000176720	BOK	ENST00000318407
chr2	241559591	241559625	241559597	T	CGT	C	frameshift_variant	ENSG00000176720	BOK	ENST00000318407
chr2	241803591	241803614	241803596	T	C	A	stop_gained	ENSG00000154252	GAL3ST2	ENST00000192314
chr3	4303481	4303500	4303489	F	GCGCGTGGCCCC	G	frameshift_variant	ENSG00000170364	SETMAR	ENST00000358065,ENST00000425863,ENST00000430981
chr3	4303481	4303500	4303496	F	G	A	stop_gained	ENSG00000170364	SETMAR	ENST00000358065,ENST00000425863,ENST00000430981
chr3	5187787	5187810	5187809	F	C	T	stop_gained	ENSG00000134109	EDEM1	ENST00000256497
chr3	8633845	8633858	8633847	F	TCA	T	frameshift_variant	ENSG00000125046	SSUH2	ENST00000317371,ENST00000341795,ENST00000415132
chr3	8633845	8633858	8633848	F	C	A	stop_gained	ENSG00000125046	SSUH2	ENST00000317371,ENST00000341795,ENST00000415132
chr3	9750287	9750316	9750289	F	GCCTGCCCGCGCGCT	G	frameshift_variant	ENSG00000114026	OGG1	ENST00000302003,ENST00000302036,ENST00000383826,ENST00000349503,ENST00000302008,ENST00000339511,ENST00000344629,ENST00000449570
chr3	9765748	9765765	9765757	F	A	G	splice_donor_variant	ENSG00000134072	CAMK1	ENST00000256460
chr3	9839087	9839101	9839093	F	A	T	stop_gained	ENSG00000156990	RPUSD3	ENST00000427174
chr3	9844002	9844023	9844014	F	TG	T	frameshift_variant	ENSG00000156990	RPUSD3	ENST00000433972
chr3	9933052	9933068	9933055	F	TGC	T	frameshift_variant	ENSG00000163702	IL17RC	ENST00000455057,ENST00000383812,ENST00000413608,ENST00000416074,ENST00000403601,ENST00000295981
chr3	9947485	9947498	9947495	F	GGCCGA	G	frameshift_variant	ENSG00000163704	PRRT3	ENST00000412055
chr3	10816361	10816389	10816372	T	CG	C	frameshift_variant	ENSG00000132164	SLC6A11	ENST00000254488,ENST00000454147
chr3	12158734	12158748	12158746	F	C	CT	stop_gained	ENSG00000157150	TIMP4	ENST00000287814
chr3	12815431	12815446	12815434	F	G	A	splice_donor_variant	ENSG00000144712	CAND2	ENST00000295989,ENST00000456430
chr3	12815431	12815446	12815435	F	T	G	splice_donor_variant	ENSG00000144712	CAND2	ENST00000295989,ENST00000456430
chr3	13420041	13420060	13420058	F	A	C	splice_donor_variant	ENSG00000132182	NUP210	ENST00000254508
chr3	13631400	13631414	13631400	F	C	T	stop_gained	ENSG00000163520	FBLN2	ENST00000492059,ENST00000295760,ENST00000535798,ENST00000404922,ENST00000295761
chr3	13819025	13819046	13819040	T	G	T	stop_gained	ENSG00000154764	WNT7A	ENST00000285018
chr3	14148551	14148568	14148560	F	A	G	splice_donor_variant	ENSG00000154767	XPC	ENST00000285021,ENST00000449060
chr3	14158233	14158246	14158238	F	GCA	G	frameshift_variant	ENSG00000154767	XPC	ENST00000285021,ENST00000449060
chr3	14683087	14683101	14683089	F	C	T	stop_gained	ENSG00000131379	C3orf20	ENST00000253697,ENST00000412910,ENST00000435614
chr3	15488241	15488257	15488244	F	G	A	stop_gained	ENSG00000206561	COLQ	ENST00000383788,ENST00000383781,ENST00000603808,ENST00000383785,ENST00000435459,ENST00000383787
chr3	32238982	32239007	32238998	T	C	A	stop_gained	ENSG00000170293	CMTM8	ENST00000307526,ENST00000458535
chr3	32238982	32239007	32238999	T	GCA	G	frameshift_variant	ENSG00000170293	CMTM8	ENST00000307526,ENST00000458535
chr3	33114125	33114159	33114131	F	CTGCGCGCTGCGCGCCG	C	frameshift_variant	ENSG00000170275	CRTAP	ENST00000320954,ENST00000449224
chr3	33114219	33114235	33114227	F	C	CGCGCTGGACAAGTACAGCGGCGA	frameshift_variant	ENSG00000170275	CRTAP	ENST00000320954,ENST00000449224
chr3	33174977	33174996	33174982	T	CACACACGT	C	frameshift_variant	ENSG00000173705	SUSD5	ENST00000309558
chr3	38140591	38140607	38140593	F	G	A	splice_donor_variant	ENSG00000172936	MYD88	ENST00000417037,ENST00000421516
chr3	39145052	39145069	39145066	F	TTGCTC	T	frameshift_variant	ENSG00000144655	CSRNP1	ENST00000273153,ENST00000514182
chr3	42263451	42263469	42263468	F	G	A	stop_gained	ENSG00000187094	CCK	ENST00000334681,ENST00000396169,ENST00000434608
chr3	42686281	42686298	42686296	F	C	A	stop_gained	ENSG00000157119	KLHL40	ENST00000287777
chr3	42735701	42735716	42735706	F	C	T	splice_donor_variant	ENSG00000244607	CCDC13	ENST00000310232
chr3	43033491	43033504	43033495	F	GC	G	frameshift_variant	ENSG00000144649	FAM198A	ENST00000430121
chr3	43033514	43033531	43033515	F	G	T	stop_gained	ENSG00000144649	FAM198A	ENST00000430121
chr3	43033514	43033531	43033519	F	G	A	stop_gained	ENSG00000144649	FAM198A	ENST00000430121
chr3	44761567	44761580	44761574	F	ACG	A	frameshift_variant	ENSG00000163807	KIAA1143	ENST00000296121
chr3	44761567	44761580	44761576	F	G	T	stop_gained	ENSG00000163807	KIAA1143	ENST00000296121
chr3	44862051	44862074	44862054	F	CTG	C	frameshift_variant	ENSG00000169964	TMEM42	ENST00000302392
chr3	46455359	46455375	46455359	F	TC	T	frameshift_variant	ENSG00000012223	LTF	ENST00000231751,ENST00000417439,ENST00000426532,ENST00000443496
chr3	46671880	46671899	46671885	F	G	A	stop_gained	ENSG00000178038	ALS2CL	ENST00000318962,ENST00000383742,ENST00000415953
chr3	46705853	46705868	46705857	F	TGC	T	frameshift_variant	ENSG00000181585	TMIE	ENST00000326431
chr3	46717787	46717806	46717791	T	G	A	stop_gained	ENSG00000206549	PRSS50	ENST00000315170,ENST00000460241
chr3	46734124	46734138	46734133	F	G	GC	frameshift_variant	ENSG00000261603	PRSS46	ENST00000463091
chr3	46995200	46995213	46995204	F	T	TGCAG	frameshift_variant	ENSG00000160796	NBEAL2	ENST00000292309,ENST00000450053
chr3	47005533	47005546	47005534	F	G	A	stop_gained	ENSG00000160796	NBEAL2	ENST00000383740,ENST00000450053,ENST00000416683,ENST00000423436,ENST00000292309,ENST00000443829
chr3	48423597	48423613	48423603	T	G	A	stop_gained	ENSG00000164050	PLXNB1	ENST00000296440,ENST00000358459,ENST00000358536,ENST00000456774
chr3	48466933	48466948	48466940	F	TG	T	frameshift_variant	ENSG00000213689	TREX1	ENST00000296443,ENST00000422277,ENST00000436480,ENST00000444177
chr3	48466933	48466948	48466947	F	C	CA	frameshift_variant	ENSG00000213689	TREX1	ENST00000296443,ENST00000422277,ENST00000436480,ENST00000444177
chr3	48567691	48567708	48567708	F	A	G	splice_donor_variant	ENSG00000114270	COL7A1	ENST00000328333,ENST00000454817
chr3	48594531	48594547	48594531	T	AAAGG	A	frameshift_variant	ENSG00000114270	COL7A1	ENST00000328333,ENST00000454817
chr3	48655070	48655083	48655080	F	G	C	stop_gained	ENSG00000008300	CELSR3	ENST00000164024,ENST00000544264
chr3	48662023	48662039	48662039	F	ACTCTTTTGCGGGAGCCTGTCCCAGCGTTCCG	A	frameshift_variant	ENSG00000008300	CELSR3	ENST00000164024,ENST00000544264
chr3	49005120	49005136	49005131	F	G	GC	frameshift_variant	ENSG00000178467	P4HTM	ENST00000343546
chr3	49005120	49005136	49005131	F	GC	G	frameshift_variant	ENSG00000178467	P4HTM	ENST00000343546
chr3	49013010	49013025	49013013	F	G	A	stop_gained	ENSG00000178252	WDR6	ENST00000395474,ENST00000448293,ENST00000608424
chr3	49015044	49015057	49015044	F	CCT	C	frameshift_variant	ENSG00000178252	WDR6	ENST00000395474,ENST00000415265,ENST00000448293,ENST00000608424
chr3	49022394	49022407	49022407	F	ATC	A	frameshift_variant	ENSG00000178057	NDUFAF3	ENST00000326925
chr3	49099192	49099206	49099201	F	CA	C	frameshift_variant	ENSG00000172053	QARS	ENST00000306125,ENST00000414533,ENST00000453392
chr3	49174293	49174310	49174306	F	T	G	stop_gained	ENSG00000185909	KLHDC8B	ENST00000332780
chr3	49276686	49276702	49276695	F	C	CG	frameshift_variant	ENSG00000188315	C3orf62	ENST00000343010,ENST00000436325
chr3	49357626	49357646	49357628	F	A	AG	frameshift_variant	ENSG00000233276	GPX1	ENST00000419783
chr3	49358205	49358223	49358207	F	CA	C	frameshift_variant	ENSG00000233276	GPX1	ENST00000419349,ENST00000419783
chr3	49674619	49674635	49674622	F	G	A	splice_donor_variant	ENSG00000164062	APEH	ENST00000296456,ENST00000438011,ENST00000457042
chr3	49684072	49684085	49684077	F	C	CT	frameshift_variant	ENSG00000173531	MST1	ENST00000448220,ENST00000449682
chr3	49684361	49684379	49684363	F	TC	T	frameshift_variant	ENSG00000173531	MST1	ENST00000448220,ENST00000449682
chr3	49684361	49684379	49684379	F	G	A	stop_gained	ENSG00000173531	MST1	ENST00000448220,ENST00000449682
chr3	49686309	49686327	49686311	F	A	T	splice_donor_variant	ENSG00000173531	MST1	ENST00000449682
chr3	49687055	49687071	49687057	F	GAC	G	frameshift_variant	ENSG00000173531	MST1	ENST00000383728,ENST00000449682,ENST00000545762
chr3	49700287	49700307	49700299	F	C	T	stop_gained	ENSG00000164068	RNF123	ENST00000327697,ENST00000432042
chr3	49718057	49718072	49718064	F	CG	C	frameshift_variant	ENSG00000176020	AMIGO3	ENST00000320431,ENST00000535833
chr3	49718592	49718609	49718599	T	G	T	stop_gained	ENSG00000176020	AMIGO3	ENST00000320431,ENST00000535833
chr3	49718675	49718701	49718682	T	G	GCA	frameshift_variant	ENSG00000176020	AMIGO3	ENST00000320431,ENST00000535833
chr3	49719193	49719210	49719209	F	T	TG	frameshift_variant	ENSG00000176020	AMIGO3	ENST00000320431,ENST00000535833
chr3	49812405	49812423	49812407	F	C	T	splice_donor_variant	ENSG00000182179	UBA7	ENST00000333486
chr3	49902768	49902788	49902774	T	CGT	C	frameshift_variant	ENSG00000164078	MST1R	ENST00000296474,ENST00000344206
chr3	49903508	49903530	49903510	F	A	AG	frameshift_variant	ENSG00000164078	MST1R	ENST00000296474,ENST00000344206
chr3	49903508	49903530	49903528	F	G	A	stop_gained	ENSG00000164078	MST1R	ENST00000296474,ENST00000344206
chr3	50182362	50182380	50182374	F	CG	C	frameshift_variant	ENSG00000001617	SEMA3F	ENST00000414301,ENST00000002829,ENST00000434342,ENST00000450338,ENST00000413852
chr3	50193661	50193707	50193661	F	C	CTAGT	stop_gained	ENSG00000114349	GNAT1	ENST00000232461,ENST00000433068,ENST00000440836
chr3	50292388	50292408	50292395	F	A	AG	frameshift_variant	ENSG00000214706	IFRD2	ENST00000336089,ENST00000429673
chr3	50292624	50292645	50292643	F	G	GC	frameshift_variant	ENSG00000214706	IFRD2	ENST00000336089
chr3	50302546	50302560	50302548	T	A	AT	frameshift_variant	ENSG00000114378	HYAL1	ENST00000266031,ENST00000320295,ENST00000395143,ENST00000395144
chr3	50320355	50320371	50320358	F	T	TGTGG	frameshift_variant	ENSG00000068001	HYAL2	ENST00000442581,ENST00000428028,ENST00000357750,ENST00000458018,ENST00000447092,ENST00000424190,ENST00000426286,ENST00000395139
chr3	50320355	50320371	50320370	F	C	T	stop_gained	ENSG00000068001	HYAL2	ENST00000442581,ENST00000428028,ENST00000357750,ENST00000458018,ENST00000447092,ENST00000424190,ENST00000426286,ENST00000395139
chr3	50340528	50340569	50340554	T	A	T	splice_donor_variant	ENSG00000068028	RASSF1	ENST00000357043,ENST00000359365
chr3	50608046	50608061	50608054	F	CG	C	frameshift_variant	ENSG00000114737	CISH	ENST00000348721,ENST00000443053
chr3	51956423	51956440	51956424	F	GGCTGCGCGTGCCTGGCGCCC	G	frameshift_variant	ENSG00000180929	GPR62	ENST00000322241
chr3	51956423	51956440	51956427	F	TGCGCGTGCCTGGCGCCCGCA	T	frameshift_variant	ENSG00000180929	GPR62	ENST00000322241
chr3	52375982	52376002	52375994	F	G	A	splice_donor_variant	ENSG00000114841	DNAH1	ENST00000420323
chr3	52375982	52376002	52375994	F	G	C	splice_donor_variant	ENSG00000114841	DNAH1	ENST00000420323
chr3	52375982	52376002	52375994	F	G	GT	splice_donor_variant	ENSG00000114841	DNAH1	ENST00000420323
chr3	52435758	52435778	52435759	F	G	T	stop_gained	ENSG00000010319	SEMA3G	ENST00000231721
chr3	52442275	52442290	52442287	F	G	GA	frameshift_variant	ENSG00000010319	SEMA3G	ENST00000231721,ENST00000475739
chr3	52488173	52488186	52488185	F	C	CT	frameshift_variant	ENSG00000010322	NISCH	ENST00000345716,ENST00000479054
chr3	52506686	52506700	52506690	F	A	C	splice_acceptor_variant	ENSG00000010327	STAB1	ENST00000321725
chr3	52506686	52506700	52506699	F	TC	T	frameshift_variant	ENSG00000010327	STAB1	ENST00000321725
chr3	52510018	52510032	52510030	F	CTG	C	frameshift_variant	ENSG00000010327	STAB1	ENST00000321725
chr3	52512373	52512391	52512385	F	C	A	stop_gained	ENSG00000010327	STAB1	ENST00000321725
chr3	52516721	52516735	52516725	F	C	A	stop_gained	ENSG00000010327	STAB1	ENST00000321725
chr3	52519281	52519302	52519286	T	T	TCG	frameshift_variant	ENSG00000010327	STAB1	ENST00000321725
chr3	52521936	52521953	52521939	F	C	CGT	frameshift_variant	ENSG00000010327	STAB1	ENST00000321725
chr3	52524959	52524975	52524963	F	C	CTGCA	frameshift_variant	ENSG00000168268	NT5DC2	ENST00000307076,ENST00000422318,ENST00000307092,ENST00000463947,ENST00000459839
chr3	52778500	52778521	52778507	F	G	A	splice_donor_variant	ENSG00000055957	ITIH1	ENST00000273283,ENST00000542827
chr3	52833381	52833398	52833388	F	CG	C	frameshift_variant	ENSG00000248592,ENSG00000272573	MUSTN1,TMEM110-MUSTN1	ENST00000446157,ENST00000486659,ENST00000504329
chr3	52833381	52833398	52833394	F	CG	C	frameshift_variant	ENSG00000248592,ENSG00000272573	MUSTN1,TMEM110-MUSTN1	ENST00000446157,ENST00000486659,ENST00000504329
chr3	53811246	53811262	53811260	F	C	T	stop_gained	ENSG00000157388	CACNA1D	ENST00000288139,ENST00000350061,ENST00000422281,ENST00000481478
chr3	53823518	53823555	53823523	F	GT	G	frameshift_variant	ENSG00000016391	CHDH	ENST00000315251
chr3	53823575	53823593	53823593	T	T	TA	frameshift_variant	ENSG00000016391	CHDH	ENST00000315251
chr3	53823628	53823644	53823643	F	C	T	stop_gained	ENSG00000016391	CHDH	ENST00000315251,ENST00000481668
chr3	53823804	53823818	53823816	T	C	A	stop_gained	ENSG00000016391	CHDH	ENST00000315251,ENST00000467802,ENST00000481668
chr3	57098122	57098138	57098127	F	G	A	stop_gained	ENSG00000144730	IL17RD	ENST00000296318,ENST00000320057,ENST00000427856,ENST00000463523
chr3	66380389	66380406	66380394	F	CCG	C	frameshift_variant	ENSG00000144749	LRIG1	ENST00000273261,ENST00000383703
chr3	73385651	73385667	73385662	F	GCGTTAC	G	splice_donor_variant	ENSG00000121440	PDZRN3	ENST00000466780,ENST00000263666,ENST00000535920,ENST00000492909,ENST00000479530,ENST00000462146,ENST00000494559
chr3	100334804	100334824	100334812	F	C	CCGCG	frameshift_variant	ENSG00000114021	NIT2	ENST00000497785
chr3	113270930	113270947	113270945	F	G	A	splice_donor_variant	ENSG00000144857	BOC	ENST00000273395,ENST00000355385,ENST00000495514
chr3	113279919	113279934	113279930	T	C	G	stop_gained	ENSG00000144857	BOC	ENST00000273395,ENST00000355385,ENST00000495514
chr3	119730358	119730375	119730359	F	C	T	stop_gained	ENSG00000183833	MAATS1	ENST00000273390
chr3	120348806	120348825	120348823	F	C	A	stop_gained	ENSG00000163428	LRRC58	ENST00000295628
chr3	122921980	122922001	122921990	F	CG	C	frameshift_variant	ENSG00000082684	SEMA5B	ENST00000195173,ENST00000357599,ENST00000393583,ENST00000451055
chr3	122921980	122922001	122921996	F	CTG	C	frameshift_variant	ENSG00000082684	SEMA5B	ENST00000195173,ENST00000357599,ENST00000393583,ENST00000451055
chr3	122929023	122929038	122929037	F	C	A	stop_gained	ENSG00000082684	SEMA5B	ENST00000195173,ENST00000357599,ENST00000393583,ENST00000451055
chr3	123448032	123448051	123448032	F	C	A	stop_gained	ENSG00000173175	ADCY5	ENST00000462833
chr3	124269186	124269203	124269189	F	G	A	stop_gained	ENSG00000160145	KALRN	ENST00000240874,ENST00000354186,ENST00000360013,ENST00000460856
chr3	126416432	126416453	126416438	T	GGC	G	frameshift_variant	ENSG00000163885	CCDC37	ENST00000352312,ENST00000393425,ENST00000505024
chr3	126541910	126541925	126541911	F	G	A	stop_gained	ENSG00000180767	CHST13	ENST00000319340
chr3	126542151	126542165	126542152	F	C	A	stop_gained	ENSG00000180767	CHST13	ENST00000319340
chr3	126542290	126542314	126542292	T	G	A	stop_gained	ENSG00000180767	CHST13	ENST00000319340
chr3	127605022	127605041	127605038	F	G	A	stop_gained	ENSG00000073111	MCM2	ENST00000265056,ENST00000491422
chr3	127620755	127620777	127620762	F	ACG	A	frameshift_variant	ENSG00000073111	MCM2	ENST00000265056,ENST00000491422
chr3	128153682	128153705	128153700	F	C	CG	frameshift_variant	ENSG00000132394	EEFSEC	ENST00000254730,ENST00000483457
chr3	128650536	128650559	128650542	F	G	A	stop_gained	ENSG00000163902	RPN1	ENST00000296255
chr3	129001694	129001716	129001709	T	GCA	G	frameshift_variant	ENSG00000114654	EFCC1	ENST00000480450
chr3	129002053	129002080	129002074	T	TC	T	frameshift_variant	ENSG00000114654	EFCC1	ENST00000480450
chr3	129002272	129002292	129002277	T	CTGCGCGCCGCGCTGCAGAGCAGTGA	C	frameshift_variant	ENSG00000114654	EFCC1	ENST00000480450
chr3	129415237	129415251	129415244	F	C	T	splice_donor_variant	ENSG00000172771	EFCAB12	ENST00000326085,ENST00000503957,ENST00000505956
chr3	129565918	129565933	129565932	F	A	AAGACGATGAGGAAGTGCTTGTTGTTGAGTAGTGAGGAGAAC	frameshift_variant	ENSG00000004399	PLXND1	ENST00000324093,ENST00000393239
chr3	129571768	129571790	129571771	T	A	AGC	frameshift_variant	ENSG00000004399	PLXND1	ENST00000324093,ENST00000393239
chr3	130649544	130649563	130649563	F	G	C	splice_donor_variant	ENSG00000206384	COL6A6	ENST00000358511,ENST00000453409
chr3	132722149	132722171	132722161	F	GC	G	frameshift_variant	ENSG00000113971	NPHP3	ENST00000326682,ENST00000337331,ENST00000343113,ENST00000383282
chr3	134650807	134650826	134650824	T	C	T	splice_donor_variant	ENSG00000174611	KY	ENST00000423778,ENST00000503669,ENST00000508956
chr3	136329935	136329948	136329946	F	C	T	stop_gained	ENSG00000114054	PCCB	ENST00000468777,ENST00000469217,ENST00000490504,ENST00000251654,ENST00000482086,ENST00000466072,ENST00000483687,ENST00000462637
chr3	138097772	138097792	138097775	F	CGCCTGCAT	C	frameshift_variant	ENSG00000158163	DZIP1L	ENST00000327532,ENST00000469243
chr3	139044449	139044465	139044449	F	TG	T	frameshift_variant	ENSG00000233701	PRR23C	ENST00000502927
chr3	139539459	139539477	139539459	T	C	T	splice_donor_variant	ENSG00000114115	RBP1	ENST00000232219,ENST00000483943,ENST00000492918
chr3	139539459	139539477	139539462	T	A	AGC	frameshift_variant	ENSG00000114115	RBP1	ENST00000232219,ENST00000483943,ENST00000492918
chr3	139561269	139561284	139561270	F	G	A	stop_gained	ENSG00000163864	NMNAT3	ENST00000406164,ENST00000296202,ENST00000413939,ENST00000339837,ENST00000406824
chr3	139561269	139561284	139561277	F	G	T	stop_gained	ENSG00000163864	NMNAT3	ENST00000406164,ENST00000296202,ENST00000413939,ENST00000339837,ENST00000406824
chr3	147411085	147411098	147411095	F	G	T	splice_donor_variant	ENSG00000152977	ZIC1	ENST00000282928
chr3	154122441	154122458	154122452	T	GC	G	frameshift_variant	ENSG00000114790	ARHGEF26	ENST00000356448,ENST00000465093,ENST00000465817
chr3	154428771	154428787	154428772	T	CA	C	frameshift_variant	ENSG00000174948	GPR149	ENST00000389740
chr3	157437682	157437699	157437691	T	C	A	stop_gained	ENSG00000163661	PTX3	ENST00000295927
chr3	158732215	158732234	158732230	T	CGCCTGCTGCAGGA	C	frameshift_variant	ENSG00000118849	RARRES1	ENST00000237696,ENST00000479756
chr3	184056284	184056300	184056287	F	G	A	splice_donor_variant	ENSG00000178084	HTR3C	ENST00000318351
chr3	184276924	184276942	184276929	F	C	A	stop_gained	ENSG00000145194	ECE2	ENST00000402825,ENST00000404464,ENST00000357474,ENST00000359140,ENST00000430587
chr3	184387407	184387421	184387408	F	AG	A	frameshift_variant	ENSG00000090539	CHRD	ENST00000204604,ENST00000348986,ENST00000450923,ENST00000545352
chr3	185498949	185498966	185498960	F	A	ATGTC	frameshift_variant	ENSG00000163900	TMEM41A	ENST00000296254,ENST00000421852
chr3	186268896	186268910	186268900	F	C	T	stop_gained	ENSG00000058866	DGKG	ENST00000265022,ENST00000344484,ENST00000437018
chr3	187220239	187220254	187220254	F	CT	C	frameshift_variant	ENSG00000127241	MASP1	ENST00000337774
chr3	194398151	194398164	194398156	F	T	TG	frameshift_variant	ENSG00000178732	GP5	ENST00000323007,ENST00000401815
chr3	194398231	194398245	194398234	F	G	A	stop_gained	ENSG00000178732	GP5	ENST00000323007,ENST00000401815
chr3	194633181	194633201	194633197	F	G	GGAGGC	frameshift_variant	ENSG00000145014	TMEM44	ENST00000381975,ENST00000273580,ENST00000347147,ENST00000473092,ENST00000392432
chr3	195765011	195765025	195765018	F	CG	C	frameshift_variant	ENSG00000145113	MUC4	ENST00000346145,ENST00000349607,ENST00000463781,ENST00000475231
chr3	195867990	195868012	195868008	T	GC	G	frameshift_variant	ENSG00000061938	TNK2	ENST00000333602,ENST00000392400,ENST00000416152,ENST00000381916,ENST00000428187
chr3	195868489	195868504	195868495	F	C	CG	frameshift_variant	ENSG00000061938	TNK2	ENST00000333602,ENST00000392400,ENST00000416152,ENST00000381916,ENST00000424563,ENST00000428187
chr3	195868489	195868504	195868499	F	CAGGGCCGT	C	frameshift_variant	ENSG00000061938	TNK2	ENST00000333602,ENST00000392400,ENST00000416152,ENST00000381916,ENST00000424563,ENST00000428187
chr3	195884838	195884851	195884843	F	CT	C	frameshift_variant	ENSG00000061938	TNK2	ENST00000333602,ENST00000392400,ENST00000316664,ENST00000381916,ENST00000428187
chr3	195896112	195896134	195896123	F	C	CG	frameshift_variant	ENSG00000061938	TNK2	ENST00000427576
chr3	195896112	195896134	195896130	F	GC	G	frameshift_variant	ENSG00000061938	TNK2	ENST00000427576
chr3	195896112	195896134	195896132	F	CGCGCCCAGCACTG	C	frameshift_variant	ENSG00000061938	TNK2	ENST00000427576
chr3	196208370	196208387	196208376	F	GTGGGCGGATACGCGA	G	splice_donor_variant	ENSG00000163958	ZDHHC19	ENST00000296326
chr3	196937628	196937643	196937632	F	C	G	splice_acceptor_variant	ENSG00000114503	NCBP2	ENST00000427641
chr3	196937628	196937643	196937633	F	T	C	splice_acceptor_variant	ENSG00000114503	NCBP2	ENST00000427641
chr3	196937628	196937643	196937637	F	CGTGA	C	frameshift_variant	ENSG00000114503	NCBP2	ENST00000447325,ENST00000422610,ENST00000452404,ENST00000321256,ENST00000411704
chr3	196947951	196947971	196947958	T	CGCGT	C	frameshift_variant	ENSG00000119227	PIGZ	ENST00000412723
chr3	197008879	197008900	197008888	F	A	AC	frameshift_variant	ENSG00000163975	MFI2	ENST00000296350
chr3	197008879	197008900	197008895	F	A	T	stop_gained	ENSG00000163975	MFI2	ENST00000296350
chr4	689039	689059	689053	T	GGTGCGGTGGC	G	frameshift_variant	ENSG00000169026	MFSD7	ENST00000347950,ENST00000404286,ENST00000512249,ENST00000322224,ENST00000515118
chr4	689065	689082	689069	T	T	TG	frameshift_variant	ENSG00000169026	MFSD7	ENST00000347950,ENST00000404286,ENST00000512249,ENST00000322224,ENST00000515118
chr4	851753	851773	851767	F	A	AC	frameshift_variant	ENSG00000178950	GAK	ENST00000314167,ENST00000511163,ENST00000511980
chr4	967026	967042	967029	T	G	A	stop_gained	ENSG00000145214	DGKQ	ENST00000273814,ENST00000509465
chr4	989818	989832	989825	F	GCA	G	frameshift_variant	ENSG00000145217	SLC26A1	ENST00000361661,ENST00000398516
chr4	1001978	1001995	1001981	T	G	A	splice_acceptor_variant	ENSG00000127415	IDUA	ENST00000247933,ENST00000502910,ENST00000514192,ENST00000514224
chr4	1001978	1001995	1001990	T	C	T	stop_gained	ENSG00000127415	IDUA	ENST00000453894
chr4	1002176	1002195	1002182	F	GC	G	frameshift_variant	ENSG00000127415	IDUA	ENST00000453894
chr4	1002376	1002405	1002392	T	A	ACCGCGCGCTTCCAGGTCAACAACAC	frameshift_variant	ENSG00000127415	IDUA	ENST00000247933,ENST00000453894,ENST00000514224
chr4	1003429	1003455	1003433	T	TG	T	frameshift_variant	ENSG00000127415	IDUA	ENST00000247933,ENST00000453894,ENST00000514224
chr4	1025264	1025310	1025266	T	C	CCA	frameshift_variant	ENSG00000127418	FGFRL1	ENST00000264748,ENST00000398484,ENST00000504138,ENST00000510644
chr4	1025264	1025310	1025266	T	C	CCACA	frameshift_variant	ENSG00000127418	FGFRL1	ENST00000264748,ENST00000398484,ENST00000504138,ENST00000510644
chr4	1025264	1025310	1025266	T	CCA	C	frameshift_variant	ENSG00000127418	FGFRL1	ENST00000264748,ENST00000398484,ENST00000504138,ENST00000510644
chr4	1025264	1025310	1025266	T	CCACA	C	frameshift_variant	ENSG00000127418	FGFRL1	ENST00000264748,ENST00000398484,ENST00000504138,ENST00000510644
chr4	1025264	1025310	1025274	T	A	ACACACACACACACTCT	frameshift_variant	ENSG00000127418	FGFRL1	ENST00000264748,ENST00000398484,ENST00000504138,ENST00000510644
chr4	1799483	1799497	1799487	F	C	T	stop_gained	ENSG00000068078	FGFR3	ENST00000340107,ENST00000412135,ENST00000260795,ENST00000481110,ENST00000440486,ENST00000352904
chr4	2008965	2008985	2008970	F	A	AGC	frameshift_variant	ENSG00000185049	NELFA	ENST00000382882,ENST00000431323
chr4	2270775	2270790	2270790	F	G	A	stop_gained	ENSG00000159733	ZFYVE28	ENST00000290974,ENST00000508471,ENST00000511071,ENST00000515312
chr4	2933747	2933766	2933752	T	C	T	splice_donor_variant	ENSG00000109736	MFSD10	ENST00000507555,ENST00000355443,ENST00000329687,ENST00000514800,ENST00000508221
chr4	2933880	2933897	2933880	F	A	ATGGG	frameshift_variant	ENSG00000109736	MFSD10	ENST00000507555,ENST00000355443,ENST00000329687,ENST00000514800,ENST00000508221
chr4	3444684	3444704	3444686	F	CCG	C	frameshift_variant	ENSG00000109758	HGFAC	ENST00000382774,ENST00000511533
chr4	3489767	3489785	3489770	F	C	G	stop_gained	ENSG00000175920	DOK7	ENST00000340083,ENST00000389653
chr4	3489767	3489785	3489780	F	CAGGCCGGGCAGTGGAGGTA	C	splice_donor_variant	ENSG00000175920	DOK7	ENST00000340083,ENST00000389653,ENST00000507039
chr4	4226473	4226496	4226482	T	GC	G	frameshift_variant	ENSG00000163982	OTOP1	ENST00000296358
chr4	4248088	4248106	4248105	F	C	T	splice_donor_variant	ENSG00000132406	TMEM128	ENST00000382753,ENST00000538516,ENST00000540397
chr4	5708473	5708489	5708483	F	T	TG	frameshift_variant	ENSG00000173040	EVC2	ENST00000344408,ENST00000344938
chr4	5798584	5798602	5798585	F	G	A	splice_acceptor_variant	ENSG00000072840	EVC	ENST00000264956,ENST00000382674
chr4	6301840	6301859	6301854	T	C	T	stop_gained	ENSG00000109501	WFS1	ENST00000226760,ENST00000503569
chr4	6302161	6302176	6302175	F	G	T	stop_gained	ENSG00000109501	WFS1	ENST00000226760,ENST00000503569
chr4	6609118	6609136	6609135	F	C	T	stop_gained	ENSG00000013288	MAN2B2	ENST00000285599,ENST00000504248,ENST00000505907
chr4	6609214	6609227	6609216	F	GC	G	frameshift_variant	ENSG00000013288	MAN2B2	ENST00000285599,ENST00000504248,ENST00000505907
chr4	6709476	6709504	6709503	F	TAA	T	frameshift_variant	ENSG00000178988	MRFAP1L1	ENST00000320848
chr4	7725281	7725295	7725288	F	G	A	splice_donor_variant	ENSG00000184985	SORCS2	ENST00000329016,ENST00000507866
chr4	8088182	8088200	8088188	F	GTGCGCGCTGCT	G	frameshift_variant	ENSG00000163995	ABLIM2	ENST00000546334,ENST00000505872,ENST00000296372,ENST00000361581,ENST00000447017,ENST00000545242,ENST00000341937,ENST00000428004,ENST00000361737,ENST00000407564
chr4	8212811	8212827	8212818	T	G	GC	frameshift_variant	ENSG00000125089	SH3TC1	ENST00000245105,ENST00000509119,ENST00000539824
chr4	8212811	8212827	8212825	T	T	TG	frameshift_variant	ENSG00000125089	SH3TC1	ENST00000245105,ENST00000509119,ENST00000539824
chr4	8868111	8868129	8868122	F	CGT	C	frameshift_variant	ENSG00000215612	HMX1	ENST00000400677
chr4	9782207	9782221	9782215	F	C	A	stop_gained	ENSG00000169676	DRD5	ENST00000304374
chr4	9782825	9782842	9782829	T	A	AGCAC	frameshift_variant	ENSG00000169676	DRD5	ENST00000304374
chr4	9782825	9782842	9782833	T	C	CGCGCAGAGCTGCCG	frameshift_variant	ENSG00000169676	DRD5	ENST00000304374
chr4	9782855	9782891	9782863	T	C	A	stop_gained	ENSG00000169676	DRD5	ENST00000304374
chr4	9783164	9783180	9783166	F	C	A	stop_gained	ENSG00000169676	DRD5	ENST00000304374
chr4	11399401	11399420	11399408	F	TG	T	frameshift_variant	ENSG00000002587	HS3ST1	ENST00000002596
chr4	11399542	11399559	11399559	F	C	CGG	frameshift_variant	ENSG00000002587	HS3ST1	ENST00000002596
chr4	15703225	15703253	15703231	F	G	GGC	frameshift_variant	ENSG00000109743	BST1	ENST00000265016,ENST00000382346
chr4	15703225	15703253	15703231	F	G	GGCGC	frameshift_variant	ENSG00000109743	BST1	ENST00000265016,ENST00000382346
chr4	23813076	23813092	23813079	F	G	A	stop_gained	ENSG00000109819	PPARGC1A	ENST00000264867
chr4	25030601	25030619	25030609	F	G	A	stop_gained	ENSG00000153012	LGI2	ENST00000382114,ENST00000512108
chr4	26320788	26320806	26320803	F	CTCCATCGCCTGGGTAGGTT	C	splice_donor_variant	ENSG00000168214	RBPJ	ENST00000342295,ENST00000361572,ENST00000512671
chr4	38014769	38014791	38014772	T	TGTGCGCAGGCCCATGCGCAA	T	frameshift_variant	ENSG00000065882	TBC1D1	ENST00000261439,ENST00000446803,ENST00000508802
chr4	41747642	41747661	41747655	F	CGA	C	frameshift_variant	ENSG00000109132	PHOX2B	ENST00000510424
chr4	41747642	41747661	41747656	F	G	T	stop_gained	ENSG00000109132	PHOX2B	ENST00000510424
chr4	44678646	44678672	44678649	F	G	A	stop_gained	ENSG00000151806	GUF1	ENST00000281543
chr4	47643207	47643223	47643208	F	GAC	G	frameshift_variant	ENSG00000145244	CORIN	ENST00000273857,ENST00000502252,ENST00000505909,ENST00000508498
chr4	48483947	48483982	48483959	T	T	TCCGTCGGC	frameshift_variant	ENSG00000145248	SLC10A4	ENST00000273861
chr4	52076960	52076974	52076972	F	C	T	stop_gained	ENSG00000163071	SPATA18	ENST00000295213,ENST00000419395
chr4	55346375	55346393	55346393	F	G	A	stop_gained	ENSG00000128039	SRD5A3	ENST00000264228
chr4	56655831	56655858	56655855	F	A	G	splice_donor_variant	ENSG00000171476	HOPX	ENST00000420433,ENST00000555760,ENST00000337881,ENST00000508121,ENST00000317745,ENST00000556376,ENST00000556614,ENST00000503639,ENST00000554144,ENST00000381255,ENST00000381260,ENST00000553379
chr4	56655831	56655858	56655856	F	C	T	splice_donor_variant	ENSG00000171476	HOPX	ENST00000420433,ENST00000555760,ENST00000337881,ENST00000508121,ENST00000317745,ENST00000556376,ENST00000556614,ENST00000503639,ENST00000554144,ENST00000381255,ENST00000381260,ENST00000553379
chr4	56976758	56976775	56976768	T	GCA	G	frameshift_variant	ENSG00000084092	NOA1	ENST00000264230
chr4	70839375	70839395	70839376	F	CCGCGAGGCGCACACGGAGGGACGGAGGGGCGCGGGGG	C	frameshift_variant	ENSG00000132463	GRSF1	ENST00000499044
chr4	70839375	70839395	70839388	F	C	CACGGAGGG	frameshift_variant	ENSG00000132463	GRSF1	ENST00000499044
chr4	70839401	70839432	70839401	F	A	AGGGGCGCG	frameshift_variant	ENSG00000132463	GRSF1	ENST00000499044
chr4	70839401	70839432	70839401	F	AGGGGCGCG	A	frameshift_variant	ENSG00000132463	GRSF1	ENST00000499044
chr4	73620453	73620479	73620455	F	AGGCCCGCGCG	A	frameshift_variant	ENSG00000169435	RASSF6	ENST00000335049,ENST00000342081
chr4	77819047	77819078	77819048	F	C	CCACACACACACACACACACACACACACACACA	frameshift_variant	ENSG00000138767	CNOT6L	ENST00000515506
chr4	77819047	77819078	77819048	F	C	CGA	frameshift_variant	ENSG00000138767	CNOT6L	ENST00000515506
chr4	78776720	78776738	78776722	F	G	T	splice_donor_variant	ENSG00000138756	BMP2K	ENST00000335016,ENST00000502871
chr4	83455517	83455532	83455531	F	TTTTCCGCCTCCTGTTCTCAGCCACCA	T	frameshift_variant	ENSG00000163312	HELQ	ENST00000295488,ENST00000510985
chr4	88007781	88007808	88007786	F	CG	C	frameshift_variant	ENSG00000118762	PKD2	ENST00000237596
chr4	88379089	88379112	88379111	F	G	T	stop_gained	ENSG00000138642	HERC6	ENST00000264346,ENST00000273960,ENST00000380265,ENST00000502870
chr4	88523606	88523628	88523617	F	CA	C	frameshift_variant	ENSG00000145337	PYURF	ENST00000273968
chr4	93829144	93829162	93829145	F	C	A	stop_gained	ENSG00000172238	ATOH1	ENST00000306011
chr4	99652086	99652105	99652086	F	C	A	stop_gained	ENSG00000248713	RP11-766F14.2	ENST00000511828
chr4	105474013	105474031	105474023	F	T	TAC	frameshift_variant	ENSG00000138777	PPA2	ENST00000432483,ENST00000348706,ENST00000504028,ENST00000510015,ENST00000354147,ENST00000508518,ENST00000357415,ENST00000380004,ENST00000341695
chr4	105474013	105474031	105474024	F	G	GCAGCAGC	frameshift_variant	ENSG00000138777	PPA2	ENST00000432483,ENST00000348706,ENST00000504028,ENST00000510015,ENST00000354147,ENST00000508518,ENST00000357415,ENST00000380004,ENST00000341695
chr4	107931970	107931990	107931985	T	C	A	stop_gained	ENSG00000155016	CYP2U1	ENST00000332884
chr4	107989808	107989829	107989811	F	C	CGG	frameshift_variant	ENSG00000138796	HADH	ENST00000403312
chr4	107989808	107989829	107989817	F	CG	C	frameshift_variant	ENSG00000138796	HADH	ENST00000403312
chr4	107989808	107989829	107989828	F	C	T	stop_gained	ENSG00000138796	HADH	ENST00000403312
chr4	107989808	107989829	107989829	F	AG	A	frameshift_variant	ENSG00000138796	HADH	ENST00000403312
chr4	110632482	110632514	110632482	T	T	G	splice_acceptor_variant	ENSG00000164093	PITX2	ENST00000354925,ENST00000394595,ENST00000394598,ENST00000511837
chr4	119027428	119027442	119027439	F	G	C	splice_donor_variant	ENSG00000172403	SYNPO2	ENST00000307142,ENST00000429713,ENST00000434046,ENST00000504178
chr4	119212442	119212459	119212449	F	G	T	stop_gained	ENSG00000178636	RP11-455G16.1	ENST00000326780,ENST00000503243
chr4	141132319	141132336	141132324	F	C	A	splice_donor_variant	ENSG00000170153	RNF150	ENST00000306799,ENST00000507500,ENST00000515673
chr4	143700256	143700278	143700263	T	C	CG	frameshift_variant	ENSG00000183090	FREM3	ENST00000329798
chr4	143700256	143700278	143700273	T	C	A	stop_gained	ENSG00000183090	FREM3	ENST00000329798
chr4	146228239	146228254	146228248	F	CAT	C	frameshift_variant	ENSG00000250673	RP11-6L6.2	ENST00000504313
chr4	154332874	154332894	154332878	F	TG	T	frameshift_variant	ENSG00000197410	DCHS2	ENST00000339452,ENST00000357232
chr4	154490340	154490357	154490349	T	CGG	C	frameshift_variant	ENSG00000197410	DCHS2	ENST00000339452,ENST00000443500,ENST00000456341
chr4	154490340	154490357	154490357	F	G	T	stop_gained	ENSG00000197410	DCHS2	ENST00000339452,ENST00000443500,ENST00000456341
chr4	154491189	154491204	154491192	T	C	T	stop_gained	ENSG00000197410	DCHS2	ENST00000339452,ENST00000443500,ENST00000456341
chr4	154589508	154589523	154589523	F	C	A	stop_gained	ENSG00000171560	FGA	ENST00000302053,ENST00000403106
chr4	169992229	169992243	169992238	F	TG	T	frameshift_variant	ENSG00000198948	MFAP3L	ENST00000361618,ENST00000512698,ENST00000507601,ENST00000393704,ENST00000502832
chr4	184803441	184803458	184803457	F	G	A	stop_gained	ENSG00000151726	ACSL1	ENST00000504900,ENST00000515030,ENST00000507295,ENST00000281455,ENST00000504342,ENST00000513317
chr4	185623936	185623953	185623938	F	C	T	stop_gained	ENSG00000154556	SORBS2	ENST00000284776,ENST00000355634,ENST00000418609,ENST00000431808
chr4	186596653	186596671	186596654	F	G	A	stop_gained	ENSG00000083857	FAT1	ENST00000441802,ENST00000512772
chr5	163001	163016	163016	F	G	T	stop_gained	ENSG00000153404	PLEKHG4B	ENST00000283426
chr5	191680	191701	191686	T	A	ACG	frameshift_variant	ENSG00000185028	LRRC14B	ENST00000328278
chr5	191680	191701	191686	T	ACG	A	frameshift_variant	ENSG00000185028	LRRC14B	ENST00000328278
chr5	191901	191920	191913	F	C	A	stop_gained	ENSG00000185028	LRRC14B	ENST00000328278
chr5	192139	192152	192140	F	TC	T	frameshift_variant	ENSG00000185028	LRRC14B	ENST00000328278
chr5	343916	343938	343929	T	C	A	stop_gained	ENSG00000063438	AHRR	ENST00000505113,ENST00000515206,ENST00000316418,ENST00000504625,ENST00000510400
chr5	423885	423903	423896	T	GC	G	frameshift_variant	ENSG00000063438	AHRR	ENST00000316418,ENST00000505113,ENST00000506456,ENST00000512529
chr5	482062	482080	482067	T	C	A	splice_donor_variant	ENSG00000066230	SLC9A3	ENST00000264938,ENST00000514375
chr5	482062	482080	482067	T	C	G	splice_donor_variant	ENSG00000066230	SLC9A3	ENST00000264938,ENST00000514375
chr5	482062	482080	482069	T	C	CG	frameshift_variant	ENSG00000066230	SLC9A3	ENST00000264938,ENST00000514375
chr5	850395	850412	850399	F	C	T	stop_gained	ENSG00000188818	ZDHHC11	ENST00000283441,ENST00000424784
chr5	1081708	1081735	1081732	F	C	CT	frameshift_variant	ENSG00000113504	SLC12A7	ENST00000264930
chr5	1232319	1232332	1232327	F	G	A	stop_gained	ENSG00000164363	SLC6A18	ENST00000296821,ENST00000324642
chr5	1232319	1232332	1232328	F	G	A	stop_gained	ENSG00000164363	SLC6A18	ENST00000296821,ENST00000324642
chr5	1235619	1235635	1235628	F	TG	T	frameshift_variant	ENSG00000164363	SLC6A18	ENST00000296821,ENST00000324642
chr5	1878704	1878722	1878716	F	CG	C	frameshift_variant	ENSG00000113430	IRX4	ENST00000231357,ENST00000505790,ENST00000513692
chr5	1879783	1879796	1879796	T	G	GT	frameshift_variant	ENSG00000113430	IRX4	ENST00000231357,ENST00000505790,ENST00000511126,ENST00000513692
chr5	5140470	5140495	5140476	T	C	CCG	frameshift_variant	ENSG00000145536	ADAMTS16	ENST00000274181,ENST00000511368
chr5	7869144	7869165	7869145	F	GT	G	frameshift_variant	ENSG00000124275	MTRR	ENST00000264668
chr5	9122768	9122787	9122781	F	G	T	stop_gained	ENSG00000112902	SEMA5A	ENST00000382496
chr5	9154484	9154501	9154487	F	C	T	splice_donor_variant	ENSG00000112902	SEMA5A	ENST00000382496
chr5	14487929	14487953	14487935	T	A	ACG	frameshift_variant	ENSG00000038382	TRIO	ENST00000344204,ENST00000513206
chr5	15928166	15928187	15928173	F	C	A	stop_gained	ENSG00000183580	FBXL7	ENST00000329673,ENST00000504595,ENST00000510662
chr5	32711877	32711894	32711883	F	CG	C	frameshift_variant	ENSG00000113389	NPR3	ENST00000265074,ENST00000415167
chr5	33936730	33936750	33936744	T	C	T	stop_gained	ENSG00000182631	RXFP3	ENST00000330120
chr5	33937008	33937022	33937017	F	GC	G	frameshift_variant	ENSG00000182631	RXFP3	ENST00000330120
chr5	54985342	54985356	54985347	F	G	T	stop_gained	ENSG00000164283	ESM1	ENST00000381403,ENST00000381405,ENST00000601836
chr5	60945315	60945334	60945334	F	CA	C	frameshift_variant	ENSG00000164182	NDUFAF2	ENST00000296597,ENST00000502658,ENST00000511107
chr5	63961545	63961560	63961552	T	G	T	stop_gained	ENSG00000178394	HTR1A	ENST00000323865
chr5	66788733	66788755	66788753	T	C	T	stop_gained	ENSG00000069020	MAST4	ENST00000406039,ENST00000434115,ENST00000404260,ENST00000403625,ENST00000452953,ENST00000432817,ENST00000406374
chr5	69369443	69369463	69369461	F	A	G	splice_donor_variant	ENSG00000085231	TAF9	ENST00000380822,ENST00000512561
chr5	82312752	82312768	82312768	F	C	CTGCAGCA	frameshift_variant	ENSG00000205464	ATP6AP1L	ENST00000380167,ENST00000439350
chr5	90474035	90474052	90474049	F	T	TGGCCACGGCAAGCAGTGGCC	frameshift_variant	ENSG00000176055	MBLAC2	ENST00000316610,ENST00000514906
chr5	95731681	95731701	95731683	T	AT	A	frameshift_variant	ENSG00000164292	RHOBTB3	ENST00000379982,ENST00000506817
chr5	123171078	123171100	123171100	F	CCCCGACAGGTAA	C	splice_donor_variant	ENSG00000061455	PRDM6	ENST00000407847
chr5	126595160	126595188	126595164	F	GC	G	frameshift_variant	ENSG00000164904	ALDH7A1	ENST00000510111,ENST00000447989,ENST00000509270,ENST00000553117,ENST00000409134
chr5	126777766	126777791	126777768	F	C	CCGACGCG	frameshift_variant	ENSG00000113368	LMNB1	ENST00000261366,ENST00000395354
chr5	128966576	128966596	128966576	F	TGCATCCGCGCCTGTGG	T	frameshift_variant	ENSG00000113396	SLC27A6	ENST00000262462,ENST00000395266,ENST00000506176
chr5	128966576	128966596	128966590	F	T	A	stop_gained	ENSG00000113396	SLC27A6	ENST00000262462,ENST00000395266,ENST00000506176
chr5	128966576	128966596	128966592	F	G	GTTGAACTAGTTTACACTCCCACCAACA	stop_gained	ENSG00000113396	SLC27A6	ENST00000262462,ENST00000395266,ENST00000506176
chr5	128966576	128966596	128966592	F	G	GTTGAACTAGTTTACACTCCCACCAACAGCGTCAAAGTGTTCCTATTTCTCCACATCCTCTCCA	stop_gained	ENSG00000113396	SLC27A6	ENST00000262462,ENST00000395266,ENST00000506176
chr5	128966576	128966596	128966594	F	C	CGTCAAAGTGTTCCTATTTCTCCACATCCTCTCCAGCACCTGTTGTTTCCTGA	frameshift_variant	ENSG00000113396	SLC27A6	ENST00000262462,ENST00000395266,ENST00000506176
chr5	129905382	129905403	129905383	T	GCAGCC	G	frameshift_variant	ENSG00000198108	CHSY3	ENST00000305031
chr5	134123727	134123743	134123736	F	AT	A	frameshift_variant	ENSG00000081059	TCF7	ENST00000519037
chr5	134142990	134143009	134142991	F	A	G	splice_acceptor_variant	ENSG00000081059	TCF7	ENST00000378564,ENST00000378560,ENST00000432532,ENST00000520958,ENST00000321603,ENST00000395029,ENST00000395023,ENST00000520699,ENST00000517799,ENST00000321584,ENST00000518915,ENST00000342854,ENST00000517855
chr5	135343201	135343216	135343215	F	G	T	stop_gained	ENSG00000224186	C5orf66	ENST00000432382
chr5	135850467	135850480	135850479	F	G	T	splice_donor_variant	ENSG00000145832	SLC25A48	ENST00000425402
chr5	136356726	136356749	136356744	T	G	T	stop_gained	ENSG00000069018	TRPC7	ENST00000426057,ENST00000513104,ENST00000352189,ENST00000355180,ENST00000502753,ENST00000378459
chr5	136356817	136356831	136356817	F	C	A	stop_gained	ENSG00000069018	TRPC7	ENST00000426057,ENST00000513104,ENST00000352189,ENST00000355180,ENST00000502753,ENST00000378459
chr5	139393169	139393186	139393177	F	G	T	stop_gained	ENSG00000228672	PROB1	ENST00000434752
chr5	139393220	139393241	139393239	F	C	A	stop_gained	ENSG00000228672	PROB1	ENST00000434752
chr5	139394874	139394896	139394884	F	G	GCCCGCCC	frameshift_variant	ENSG00000228672	PROB1	ENST00000434752
chr5	140363746	140363764	140363747	F	C	T	stop_gained	ENSG00000113073	SLC4A9	ENST00000230993,ENST00000506545,ENST00000506757,ENST00000507527
chr5	140363746	140363764	140363759	F	AG	A	splice_acceptor_variant	ENSG00000113073	SLC4A9	ENST00000507527,ENST00000506545,ENST00000432095,ENST00000506757,ENST00000230993
chr5	140562125	140562141	140562132	F	GA	G	frameshift_variant	ENSG00000113108	APBB3	ENST00000354402,ENST00000511201,ENST00000357560,ENST00000356738,ENST00000358580,ENST00000412920
chr5	140564185	140564198	140564196	F	C	G	splice_donor_variant	ENSG00000113108	APBB3	ENST00000354402,ENST00000511201,ENST00000357560,ENST00000356738,ENST00000358580,ENST00000412920
chr5	140787724	140787749	140787744	T	AG	A	frameshift_variant	ENSG00000204970	PCDHA1	ENST00000378133,ENST00000394633,ENST00000504120
chr5	140787814	140787831	140787816	F	C	G	stop_gained	ENSG00000204970	PCDHA1	ENST00000378133,ENST00000394633,ENST00000504120
chr5	140788064	140788083	140788067	T	A	T	stop_gained	ENSG00000204970	PCDHA1	ENST00000378133,ENST00000504120
chr5	140788064	140788083	140788068	T	AG	A	frameshift_variant	ENSG00000204970	PCDHA1	ENST00000378133,ENST00000504120
chr5	140796458	140796479	140796465	T	G	T	stop_gained	ENSG00000204969	PCDHA2	ENST00000378132,ENST00000520672,ENST00000526136
chr5	140796458	140796479	140796473	T	GT	G	frameshift_variant	ENSG00000204969	PCDHA2	ENST00000378132,ENST00000520672,ENST00000526136
chr5	140796458	140796479	140796478	F	C	A	stop_gained	ENSG00000204969	PCDHA2	ENST00000378132,ENST00000520672,ENST00000526136
chr5	140796487	140796505	140796488	F	T	TTCGG	frameshift_variant	ENSG00000204969	PCDHA2	ENST00000378132,ENST00000520672,ENST00000526136
chr5	140796487	140796505	140796492	F	GT	G	frameshift_variant	ENSG00000204969	PCDHA2	ENST00000378132,ENST00000520672,ENST00000526136
chr5	140796509	140796524	140796518	T	C	G	stop_gained	ENSG00000204969	PCDHA2	ENST00000378132,ENST00000520672,ENST00000526136
chr5	140797000	140797021	140797000	T	C	A	stop_gained	ENSG00000204969	PCDHA2	ENST00000378132,ENST00000520672,ENST00000526136
chr5	140797000	140797021	140797013	T	G	A	stop_gained	ENSG00000204969	PCDHA2	ENST00000378132,ENST00000520672,ENST00000526136
chr5	140797148	140797168	140797149	T	G	T	stop_gained	ENSG00000204969	PCDHA2	ENST00000520672,ENST00000526136
chr5	140802625	140802656	140802650	T	C	T	stop_gained	ENSG00000255408	PCDHA3	ENST00000522353,ENST00000532566
chr5	140802693	140802713	140802699	T	AGC	A	frameshift_variant	ENSG00000255408	PCDHA3	ENST00000522353,ENST00000532566
chr5	140802742	140802758	140802758	F	C	T	stop_gained	ENSG00000255408	PCDHA3	ENST00000522353,ENST00000532566
chr5	140802798	140802828	140802803	T	AGT	A	frameshift_variant	ENSG00000255408	PCDHA3	ENST00000522353,ENST00000532566
chr5	140802798	140802828	140802812	T	GA	G	frameshift_variant	ENSG00000255408	PCDHA3	ENST00000522353,ENST00000532566
chr5	140802798	140802828	140802813	T	ATGCGGGCGTGC	A	frameshift_variant	ENSG00000255408	PCDHA3	ENST00000522353,ENST00000532566
chr5	140808626	140808645	140808626	T	G	A	stop_gained	ENSG00000204967	PCDHA4	ENST00000356878,ENST00000512229,ENST00000530339
chr5	140808626	140808645	140808627	T	G	A	stop_gained	ENSG00000204967	PCDHA4	ENST00000356878,ENST00000512229,ENST00000530339
chr5	140808733	140808746	140808741	T	C	G	stop_gained	ENSG00000204967	PCDHA4	ENST00000356878,ENST00000512229,ENST00000530339
chr5	140808962	140808980	140808975	T	GGT	G	frameshift_variant	ENSG00000204967	PCDHA4	ENST00000356878,ENST00000512229,ENST00000530339
chr5	140809150	140809163	140809153	F	G	T	stop_gained	ENSG00000204967	PCDHA4	ENST00000356878,ENST00000512229,ENST00000530339
chr5	140809369	140809392	140809383	T	C	A	stop_gained	ENSG00000204967	PCDHA4	ENST00000356878,ENST00000512229,ENST00000530339
chr5	140823317	140823333	140823322	T	TG	T	frameshift_variant	ENSG00000204965	PCDHA5	ENST00000378126,ENST00000529619,ENST00000529859
chr5	140823317	140823333	140823326	T	C	A	stop_gained	ENSG00000204965	PCDHA5	ENST00000378126,ENST00000529619,ENST00000529859
chr5	140823372	140823403	140823397	T	TGC	T	frameshift_variant	ENSG00000204965	PCDHA5	ENST00000378126,ENST00000529619,ENST00000529859
chr5	140823617	140823635	140823624	T	G	GCGCGCATCCCGTTC	frameshift_variant	ENSG00000204965	PCDHA5	ENST00000378126,ENST00000529619,ENST00000529859
chr5	140823958	140823978	140823967	F	GCA	G	frameshift_variant	ENSG00000204965	PCDHA5	ENST00000529619,ENST00000529859
chr5	140823958	140823978	140823974	F	G	GC	frameshift_variant	ENSG00000204965	PCDHA5	ENST00000529619,ENST00000529859
chr5	140829585	140829606	140829605	F	C	A	stop_gained	ENSG00000081842	PCDHA6	ENST00000527624,ENST00000529310
chr5	140829691	140829723	140829707	T	AC	A	frameshift_variant	ENSG00000081842	PCDHA6	ENST00000529310
chr5	140835928	140835944	140835941	T	CT	C	frameshift_variant	ENSG00000204963	PCDHA7	ENST00000378125,ENST00000525929
chr5	140835928	140835944	140835944	F	C	T	stop_gained	ENSG00000204963	PCDHA7	ENST00000378125,ENST00000525929
chr5	140835983	140836014	140835989	T	AGCGCGCGCGATGCG	A	frameshift_variant	ENSG00000204963	PCDHA7	ENST00000378125,ENST00000525929
chr5	140842760	140842780	140842777	T	G	T	stop_gained	ENSG00000204962	PCDHA8	ENST00000378123,ENST00000531613
chr5	140842866	140842879	140842875	T	C	A	stop_gained	ENSG00000204962	PCDHA8	ENST00000378123,ENST00000531613
chr5	140842921	140842953	140842935	T	CGA	C	frameshift_variant	ENSG00000204962	PCDHA8	ENST00000378123,ENST00000531613
chr5	140843070	140843089	140843075	T	TG	T	frameshift_variant	ENSG00000204962	PCDHA8	ENST00000378123,ENST00000531613
chr5	140850040	140850054	140850049	T	C	G	stop_gained	ENSG00000204961	PCDHA9	ENST00000378122,ENST00000532602
chr5	140850095	140850127	140850095	F	C	T	stop_gained	ENSG00000204961	PCDHA9	ENST00000378122,ENST00000532602
chr5	140850095	140850127	140850109	T	CG	C	frameshift_variant	ENSG00000204961	PCDHA9	ENST00000378122,ENST00000532602
chr5	140850095	140850127	140850118	T	CGT	C	frameshift_variant	ENSG00000204961	PCDHA9	ENST00000378122,ENST00000532602
chr5	140857568	140857586	140857571	F	C	A	stop_gained	ENSG00000250120	PCDHA10	ENST00000307360,ENST00000506939
chr5	140857590	140857606	140857606	F	C	T	stop_gained	ENSG00000250120	PCDHA10	ENST00000307360,ENST00000506939
chr5	140857645	140857673	140857648	T	G	A	splice_donor_variant	ENSG00000250120	PCDHA10	ENST00000506939
chr5	140857645	140857673	140857662	T	TG	T	frameshift_variant	ENSG00000250120	PCDHA10	ENST00000307360
chr5	140863381	140863394	140863384	F	C	A	stop_gained	ENSG00000249034	AC005609.1	ENST00000502505
chr5	140870623	140870641	140870629	F	TG	T	frameshift_variant	ENSG00000249158	PCDHA11	ENST00000398640
chr5	140871283	140871305	140871292	T	CGT	C	frameshift_variant	ENSG00000249158	PCDHA11	ENST00000398640
chr5	140876912	140876928	140876925	T	C	T	stop_gained	ENSG00000251664	PCDHA12	ENST00000398631
chr5	140877659	140877679	140877668	T	C	A	stop_gained	ENSG00000251664	PCDHA12	ENST00000398631
chr5	140883791	140883809	140883794	F	C	A	stop_gained	ENSG00000239389	PCDHA13	ENST00000289272,ENST00000409494
chr5	140884042	140884063	140884049	T	TGC	T	frameshift_variant	ENSG00000239389	PCDHA13	ENST00000289272,ENST00000409494
chr5	141096429	141096451	141096433	F	TG	T	frameshift_variant	ENSG00000112852	PCDHB2	ENST00000194155
chr5	141096429	141096451	141096446	F	G	GGT	frameshift_variant	ENSG00000112852	PCDHB2	ENST00000194155
chr5	141102282	141102304	141102300	F	G	GT	frameshift_variant	ENSG00000113205	PCDHB3	ENST00000231130
chr5	141135616	141135636	141135623	F	CG	C	frameshift_variant	ENSG00000113209	PCDHB5	ENST00000231134
chr5	141135616	141135636	141135632	F	G	GC	frameshift_variant	ENSG00000113209	PCDHB5	ENST00000231134
chr5	141137064	141137086	141137081	T	G	GGT	frameshift_variant	ENSG00000113209	PCDHB5	ENST00000231134
chr5	141152118	141152131	141152118	F	G	T	stop_gained	ENSG00000113211	PCDHB6	ENST00000231136,ENST00000543635
chr5	141174468	141174490	141174485	T	G	GGT	frameshift_variant	ENSG00000113212	PCDHB7	ENST00000231137
chr5	141174468	141174490	141174490	F	TG	T	frameshift_variant	ENSG00000113212	PCDHB7	ENST00000231137
chr5	141174679	141174698	141174685	T	T	TTG	frameshift_variant	ENSG00000113212	PCDHB7	ENST00000231137
chr5	141184404	141184422	141184413	T	G	A	stop_gained	ENSG00000196963	PCDHB16	ENST00000361016
chr5	141194185	141194206	141194202	F	G	GGT	frameshift_variant	ENSG00000120324	PCDHB10	ENST00000239446
chr5	141210540	141210562	141210557	T	G	GGT	frameshift_variant	ENSG00000120328	PCDHB12	ENST00000239450,ENST00000541609
chr5	141210751	141210770	141210760	F	G	A	stop_gained	ENSG00000120328	PCDHB12	ENST00000239450,ENST00000541609
chr5	141215968	141215985	141215977	T	G	A	stop_gained	ENSG00000187372	PCDHB13	ENST00000341948
chr5	141225138	141225160	141225155	F	G	GGT	frameshift_variant	ENSG00000120327	PCDHB14	ENST00000239449,ENST00000515856
chr5	141225476	141225489	141225478	F	TGC	T	frameshift_variant	ENSG00000120327	PCDHB14	ENST00000239449,ENST00000515856
chr5	141332543	141332578	141332572	T	C	T	stop_gained	ENSG00000204956	PCDHGA1	ENST00000378105,ENST00000517417
chr5	141332543	141332578	141332578	F	CT	C	frameshift_variant	ENSG00000204956	PCDHGA1	ENST00000378105,ENST00000517417
chr5	141340831	141340860	141340859	T	C	T	stop_gained	ENSG00000081853	PCDHGA2	ENST00000394576
chr5	141344076	141344095	141344084	F	C	A	stop_gained	ENSG00000254245	PCDHGA3	ENST00000253812
chr5	141345892	141345927	141345921	F	C	T	stop_gained	ENSG00000254245	PCDHGA3	ENST00000253812
chr5	141351790	141351809	141351797	T	C	T	stop_gained	ENSG00000254221	PCDHGB1	ENST00000523390
chr5	141361747	141361762	141361761	F	CA	C	frameshift_variant	ENSG00000253910	PCDHGB2	ENST00000522605
chr5	141361994	141362032	141362014	F	CGCACAGCGCGT	C	frameshift_variant	ENSG00000253910	PCDHGB2	ENST00000522605
chr5	141366190	141366224	141366198	T	C	CG	frameshift_variant	ENSG00000253485	PCDHGA5	ENST00000518069
chr5	141366190	141366224	141366211	T	CACAGCGCGAGCCCTGCTGG	C	frameshift_variant	ENSG00000253485	PCDHGA5	ENST00000518069
chr5	141366190	141366224	141366216	F	CG	C	frameshift_variant	ENSG00000253485	PCDHGA5	ENST00000518069
chr5	141372031	141372050	141372037	T	T	TGC	frameshift_variant	ENSG00000262209	PCDHGB3	ENST00000576222
chr5	141372250	141372289	141372276	T	A	ACGGCG	frameshift_variant	ENSG00000262209	PCDHGB3	ENST00000576222
chr5	141394672	141394708	141394697	T	GGCGCGAGC	G	frameshift_variant	ENSG00000253767	PCDHGA8	ENST00000398604
chr5	141394672	141394708	141394701	T	C	T	stop_gained	ENSG00000253767	PCDHGA8	ENST00000398604
chr5	141404825	141404839	141404829	F	TGC	T	frameshift_variant	ENSG00000261934	PCDHGA9	ENST00000573521
chr5	141409742	141409763	141409746	T	T	TCG	frameshift_variant	ENSG00000253305	PCDHGB6	ENST00000520790
chr5	141413478	141413498	141413479	F	C	T	stop_gained	ENSG00000253846	PCDHGA10	ENST00000398610
chr5	141417867	141417887	141417874	F	C	A	stop_gained	ENSG00000254122	PCDHGB7	ENST00000398594
chr5	141419471	141419487	141419487	F	GC	G	frameshift_variant	ENSG00000254122	PCDHGB7	ENST00000398594
chr5	141432618	141432654	141432653	F	CT	C	frameshift_variant	ENSG00000253159	PCDHGA12	ENST00000252085
chr5	142314504	142314521	142314505	T	AAC	A	frameshift_variant	ENSG00000187678	SPRY4	ENST00000344120,ENST00000434127
chr5	149047867	149047883	149047882	F	CCTGGTCCT	C	frameshift_variant	ENSG00000169247	SH3TC2	ENST00000512049,ENST00000515425
chr5	150080207	150080228	150080228	F	G	T	stop_gained	ENSG00000182578	CSF1R	ENST00000286301,ENST00000543093
chr5	150209517	150209539	150209537	F	C	G	stop_gained	ENSG00000011083	SLC6A7	ENST00000230671
chr5	150297655	150297669	150297665	F	CG	C	frameshift_variant	ENSG00000183876	ARSI	ENST00000328668,ENST00000515301
chr5	150407137	150407159	150407151	F	C	T	splice_donor_variant	ENSG00000019582	CD74	ENST00000377795,ENST00000353334,ENST00000518797,ENST00000524315,ENST00000009530
chr5	151531652	151531668	151531664	T	CGAGT	C	frameshift_variant	ENSG00000086570	FAT2	ENST00000261800,ENST00000520200
chr5	154937992	154938021	154938017	F	GA	G	frameshift_variant	ENSG00000082516	GEMIN5	ENST00000285873
chr5	157460215	157460233	157460220	T	C	A	stop_gained	ENSG00000172548	NIPAL4	ENST00000311946,ENST00000435489
chr5	172686801	172686829	172686817	F	CAT	C	frameshift_variant	ENSG00000214357	NEURL1B	ENST00000369800,ENST00000520919,ENST00000522853
chr5	173989574	173989592	173989589	T	G	A	splice_donor_variant	ENSG00000185056	C5orf47	ENST00000340147
chr5	174725037	174725058	174725051	F	CG	C	frameshift_variant	ENSG00000120149	MSX2	ENST00000507785
chr5	176396469	176396485	176396477	F	A	G	splice_donor_variant	ENSG00000175416	CLTB	ENST00000310418
chr5	176581329	176581350	176581342	F	G	A	splice_acceptor_variant	ENSG00000074276	CDHR2	ENST00000261944,ENST00000506348,ENST00000510636
chr5	176581329	176581350	176581343	F	GC	G	frameshift_variant	ENSG00000074276	CDHR2	ENST00000261944,ENST00000506348,ENST00000510636
chr5	176597158	176597171	176597163	F	AC	A	frameshift_variant	ENSG00000169258	GPRIN1	ENST00000303991
chr5	176645858	176645877	176645861	F	TGCAGGC	T	splice_acceptor_variant	ENSG00000175766	EIF4E1B	ENST00000318682,ENST00000504597,ENST00000505497
chr5	176645858	176645877	176645865	F	G	A	splice_acceptor_variant	ENSG00000175766	EIF4E1B	ENST00000318682,ENST00000504597,ENST00000505497
chr5	176882070	176882087	176882087	F	ATT	A	frameshift_variant	ENSG00000160883	HK3	ENST00000292432,ENST00000514058
chr5	177334343	177334360	177334344	F	C	A	stop_gained	ENSG00000169223	LMAN2	ENST00000303127,ENST00000515209
chr5	177337180	177337200	177337182	F	GGGCA	G	frameshift_variant	ENSG00000169223	LMAN2	ENST00000303127,ENST00000502560,ENST00000515209
chr5	177337513	177337528	177337516	F	G	GA	frameshift_variant	ENSG00000169223	LMAN2	ENST00000303127,ENST00000502560,ENST00000513877,ENST00000515209
chr5	177397992	177398008	177397992	F	AG	A	frameshift_variant	ENSG00000131183	SLC34A1	ENST00000324417
chr5	177400253	177400300	177400257	T	AGCGCGCGCGGCGCACGGCCCACGCACACG	A	frameshift_variant	ENSG00000196570	PFN3	ENST00000358571
chr5	177400253	177400300	177400258	T	GCGCGCGCGGCGCACGGCCCA	G	frameshift_variant	ENSG00000196570	PFN3	ENST00000358571
chr5	177400253	177400300	177400259	T	C	CGCGCGCG	frameshift_variant	ENSG00000196570	PFN3	ENST00000358571
chr5	177400253	177400300	177400262	T	GCGCGGCGCACGGCCCACGCA	G	frameshift_variant	ENSG00000196570	PFN3	ENST00000358571
chr5	177400253	177400300	177400269	T	G	GCACGGCC	frameshift_variant	ENSG00000196570	PFN3	ENST00000358571
chr5	177402611	177402629	177402625	F	CG	C	frameshift_variant	ENSG00000131187	F12	ENST00000253496
chr5	177404486	177404500	177404498	F	C	T	splice_donor_variant	ENSG00000131187	F12	ENST00000253496
chr5	177404587	177404602	177404598	F	G	T	stop_gained	ENSG00000131187	F12	ENST00000253496
chr5	177491831	177491847	177491843	F	GC	G	frameshift_variant	ENSG00000196923	PDLIM7	ENST00000393546,ENST00000356618,ENST00000355841,ENST00000505074,ENST00000506161,ENST00000393551,ENST00000355572
chr5	177509809	177509830	177509821	F	GC	G	frameshift_variant	ENSG00000146094	DOK3	ENST00000357198
chr5	177513379	177513392	177513392	F	A	AT	frameshift_variant	ENSG00000183258	DDX41	ENST00000330503,ENST00000507955
chr5	178994657	178994687	178994663	T	CCG	C	frameshift_variant	ENSG00000113262	GRM6	ENST00000231188,ENST00000517717
chr5	178994765	178994811	178994767	T	GCTGCCCGCACGCC	G	frameshift_variant	ENSG00000113262	GRM6	ENST00000231188,ENST00000517717
chr5	179132836	179132852	179132840	F	C	A	stop_gained	ENSG00000087116	ADAMTS2	ENST00000251582
chr5	179207621	179207639	179207639	F	CCGCCT	C	frameshift_variant	ENSG00000087116	ADAMTS2	ENST00000251582,ENST00000274609
chr5	179795917	179795933	179795924	F	GTGCGTACCTCTCGCAGGGGCGGCGGCCCTGTGCGGCC	G	splice_acceptor_variant	ENSG00000213316	LTC4S	ENST00000292596,ENST00000401985
chr5	179795995	179796018	179796015	F	C	T	stop_gained	ENSG00000213316	LTC4S	ENST00000292596,ENST00000401985
chr5	179799237	179799253	179799251	F	C	T	splice_acceptor_variant	ENSG00000161013	MGAT4B	ENST00000518980
chr5	179799237	179799253	179799253	F	G	A	stop_gained	ENSG00000161013	MGAT4B	ENST00000520969,ENST00000518778,ENST00000337755,ENST00000292591,ENST00000518867
chr5	179858820	179858840	179858839	F	G	A	stop_gained	ENSG00000161010	C5orf45	ENST00000403396
chr5	180335889	180335905	180335895	T	CGT	C	frameshift_variant	ENSG00000131459	GFPT2	ENST00000253778
chr5	180338474	180338495	180338476	F	GGCGGCCGCACACCCACCTGCCGAGTCGTA	G	splice_donor_variant	ENSG00000131459	GFPT2	ENST00000253778
chr5	181059360	181059378	181059371	T	G	GC	frameshift_variant	ENSG00000165810	BTNL9	ENST00000327705,ENST00000376842
chr6	1389981	1390002	1389997	T	G	GC	frameshift_variant	ENSG00000137273	FOXF2	ENST00000259806
chr6	1390332	1390351	1390340	T	GGC	G	frameshift_variant	ENSG00000137273	FOXF2	ENST00000259806
chr6	2766241	2766260	2766244	F	C	CTT	frameshift_variant	ENSG00000124535	WRNIP1	ENST00000380771,ENST00000380773
chr6	2766241	2766260	2766246	F	GCACCCCC	G	frameshift_variant	ENSG00000124535	WRNIP1	ENST00000380771,ENST00000380773
chr6	2766241	2766260	2766257	F	CGCTGGCTGCCGAGGAG	C	frameshift_variant	ENSG00000124535	WRNIP1	ENST00000380771,ENST00000380773
chr6	3850138	3850157	3850155	F	G	GT	frameshift_variant	ENSG00000145945	FAM50B	ENST00000380272,ENST00000380274
chr6	5369025	5369048	5369048	F	C	T	stop_gained	ENSG00000145982	FARS2	ENST00000274680,ENST00000324331
chr6	6588814	6588830	6588815	F	G	A	stop_gained	ENSG00000112799	LY86	ENST00000230568,ENST00000379953
chr6	7230405	7230430	7230414	T	T	TG	frameshift_variant	ENSG00000124782	RREB1	ENST00000334984,ENST00000349384,ENST00000379933,ENST00000379938
chr6	8435328	8435347	8435332	F	GGCAC	G	frameshift_variant	ENSG00000124786	SLC35B3	ENST00000426876
chr6	13615612	13615629	13615614	F	A	AC	frameshift_variant	ENSG00000225921	NOL7	ENST00000420088,ENST00000451315
chr6	13615612	13615629	13615625	F	G	A	splice_donor_variant	ENSG00000225921	NOL7	ENST00000420088,ENST00000451315
chr6	24666908	24666937	24666926	F	G	GGCGCCTGTGTCATGGC	stop_gained	ENSG00000111802	TDP2	ENST00000545995
chr6	26033418	26033447	26033430	F	C	CA	frameshift_variant	ENSG00000137259	HIST1H2AB	ENST00000259791
chr6	26199672	26199690	26199681	F	C	G	stop_gained	ENSG00000197846	HIST1H2BF	ENST00000359985
chr6	26250590	26250605	26250601	F	G	GAAAC	frameshift_variant	ENSG00000256316	HIST1H3F	ENST00000446824
chr6	26251939	26251957	26251942	F	G	GC	frameshift_variant	ENSG00000197459	HIST1H2BH	ENST00000356350
chr6	26251939	26251957	26251953	F	G	GC	frameshift_variant	ENSG00000197459	HIST1H2BH	ENST00000356350
chr6	26273089	26273107	26273090	F	TC	T	frameshift_variant	ENSG00000168242	HIST1H2BI	ENST00000377733
chr6	26273089	26273107	26273098	F	CGT	C	frameshift_variant	ENSG00000168242	HIST1H2BI	ENST00000377733
chr6	26273089	26273107	26273104	F	C	G	stop_gained	ENSG00000168242	HIST1H2BI	ENST00000377733
chr6	26501743	26501760	26501754	F	G	T	stop_gained	ENSG00000124557	BTN1A1	ENST00000244513
chr6	26501743	26501760	26501756	F	GCA	G	frameshift_variant	ENSG00000124557	BTN1A1	ENST00000244513
chr6	26501870	26501885	26501882	F	C	CT	frameshift_variant	ENSG00000124557	BTN1A1	ENST00000244513
chr6	26598318	26598335	26598319	F	C	T	stop_gained	ENSG00000146109	ABT1	ENST00000274849
chr6	27132444	27132463	27132445	F	CA	C	frameshift_variant	ENSG00000124635	HIST1H2BJ	ENST00000339812,ENST00000607124
chr6	27132444	27132463	27132458	F	G	GC	frameshift_variant	ENSG00000124635	HIST1H2BJ	ENST00000339812,ENST00000607124
chr6	27133208	27133222	27133217	F	CGG	C	frameshift_variant	ENSG00000196787	HIST1H2AG	ENST00000359193
chr6	27807776	27807793	27807778	F	G	C	stop_gained	ENSG00000185130	HIST1H2BL	ENST00000377401
chr6	27807776	27807793	27807784	F	G	T	stop_gained	ENSG00000185130	HIST1H2BL	ENST00000377401
chr6	27838775	27838793	27838791	F	A	T	stop_gained	ENSG00000233822	HIST1H2BN	ENST00000396980,ENST00000606613
chr6	27838949	27838967	27838951	F	C	CGGCCCACACGCCTGCTGTG	frameshift_variant	ENSG00000233822	HIST1H2BN	ENST00000396980,ENST00000606613
chr6	27865488	27865508	27865489	F	GGCCGGCGC	G	frameshift_variant	ENSG00000198374	HIST1H2AL	ENST00000357320
chr6	29632326	29632349	29632341	T	C	CG	frameshift_variant	ENSG00000204681	GABBR1	ENST00000377016,ENST00000377034,ENST00000476670,ENST00000462632,ENST00000376977
chr6	29724241	29724260	29724255	F	C	A	stop_gained	ENSG00000204642	HLA-F	ENST00000259951,ENST00000429294,ENST00000334668,ENST00000434407,ENST00000376861,ENST00000440587
chr6	29724438	29724454	29724439	F	C	T	stop_gained	ENSG00000204642	HLA-F	ENST00000259951,ENST00000429294,ENST00000334668,ENST00000434407,ENST00000376861,ENST00000440587
chr6	29724438	29724454	29724444	F	CGCAGGTACCAGGG	C	splice_donor_variant	ENSG00000204642	HLA-F	ENST00000259951,ENST00000429294,ENST00000334668,ENST00000434407,ENST00000376861,ENST00000440587
chr6	29828751	29828771	29828763	T	C	A	stop_gained	ENSG00000204632	HLA-G	ENST00000360323,ENST00000376828,ENST00000428701
chr6	29943533	29943548	29943534	F	C	T	stop_gained	ENSG00000206503	HLA-A	ENST00000376802,ENST00000376806,ENST00000376809,ENST00000396634
chr6	30186106	30186122	30186113	F	C	T	stop_gained	ENSG00000234127	TRIM26	ENST00000437089,ENST00000453195,ENST00000454678
chr6	30345449	30345467	30345465	F	A	G	splice_acceptor_variant	ENSG00000241370	RPP21	ENST00000433076
chr6	30345449	30345467	30345466	F	G	A	splice_acceptor_variant	ENSG00000241370	RPP21	ENST00000433076
chr6	30345449	30345467	30345466	F	G	C	splice_acceptor_variant	ENSG00000241370	RPP21	ENST00000433076
chr6	30584539	30584557	30584542	F	G	A	stop_gained	ENSG00000204574	ABCF1	ENST00000326195,ENST00000376545
chr6	30647372	30647408	30647397	F	C	T	stop_gained	ENSG00000204564	C6orf136	ENST00000293604
chr6	30647557	30647574	30647559	F	G	GGCGC	frameshift_variant	ENSG00000204564	C6orf136	ENST00000293604,ENST00000446773
chr6	31150502	31150519	31150513	F	AC	A	frameshift_variant	ENSG00000204536	CCHCR1	ENST00000376266,ENST00000396263,ENST00000396268,ENST00000451521
chr6	31271068	31271082	31271077	F	G	GCGCTGCAGCGTCTCCTTCC	frameshift_variant	ENSG00000204525	HLA-C	ENST00000376228,ENST00000383329,ENST00000415537
chr6	31271068	31271082	31271077	F	GC	G	frameshift_variant	ENSG00000204525	HLA-C	ENST00000376228,ENST00000383329,ENST00000415537
chr6	31271121	31271140	31271127	F	C	CAGGTATCT	frameshift_variant	ENSG00000204525	HLA-C	ENST00000376228,ENST00000383329,ENST00000415537
chr6	31271121	31271140	31271129	F	CA	C	frameshift_variant	ENSG00000204525	HLA-C	ENST00000376228,ENST00000383329,ENST00000415537
chr6	31356218	31356231	31356225	F	C	CG	frameshift_variant	ENSG00000234745	HLA-B	ENST00000412585,ENST00000434333
chr6	31356808	31356823	31356821	F	C	CGCCA	frameshift_variant	ENSG00000234745	HLA-B	ENST00000412585,ENST00000434333
chr6	31782306	31782319	31782308	F	C	T	stop_gained	ENSG00000204394	VARS	ENST00000375663
chr6	31785715	31785733	31785717	F	C	A	stop_gained	ENSG00000204394	VARS	ENST00000375663,ENST00000444930
chr6	31963945	31963964	31963949	F	CG	C	frameshift_variant	ENSG00000204351	SKIV2L	ENST00000375394,ENST00000544581
chr6	31963945	31963964	31963962	F	AG	A	frameshift_variant	ENSG00000204351	SKIV2L	ENST00000375394,ENST00000544581
chr6	31964121	31964165	31964125	F	G	GGTGCGTCTGT	frameshift_variant	ENSG00000204351	SKIV2L	ENST00000375394,ENST00000544581
chr6	31964121	31964165	31964126	F	G	C	splice_donor_variant	ENSG00000204351	SKIV2L	ENST00000375394,ENST00000544581
chr6	31970910	31970926	31970911	F	C	A	splice_donor_variant	ENSG00000204348	DXO	ENST00000337523,ENST00000375349,ENST00000375356,ENST00000495340
chr6	31970910	31970926	31970911	F	C	T	splice_donor_variant	ENSG00000204348	DXO	ENST00000337523,ENST00000375349,ENST00000375356,ENST00000495340
chr6	31970910	31970926	31970919	F	CAT	C	frameshift_variant	ENSG00000204348	DXO	ENST00000337523,ENST00000375349,ENST00000375356,ENST00000495340
chr6	31972619	31972641	31972619	F	A	G	splice_acceptor_variant	ENSG00000204344	STK19	ENST00000375331,ENST00000375333
chr6	31980724	31980739	31980728	F	CG	C	frameshift_variant	ENSG00000204344	STK19	ENST00000375331,ENST00000375333
chr6	31996105	31996125	31996112	F	G	T	splice_donor_variant	ENSG00000244731	C4A	ENST00000428956,ENST00000498271
chr6	31996105	31996125	31996113	F	T	C	splice_donor_variant	ENSG00000244731	C4A	ENST00000428956,ENST00000498271
chr6	32040917	32040932	32040927	T	CG	C	frameshift_variant	ENSG00000231852	CYP21A2	ENST00000418967,ENST00000435122
chr6	32064842	32064859	32064857	F	G	A	stop_gained	ENSG00000168477	TNXB	ENST00000375244,ENST00000375247
chr6	32067682	32067697	32067682	F	CTG	C	frameshift_variant	ENSG00000168477	TNXB	ENST00000375244,ENST00000375247
chr6	32079054	32079070	32079069	F	GC	G	frameshift_variant	ENSG00000168477	TNXB	ENST00000375244,ENST00000375247
chr6	32095892	32095911	32095904	T	CG	C	frameshift_variant	ENSG00000168477	TNXB	ENST00000375244,ENST00000375247,ENST00000479795
chr6	32097145	32097172	32097148	T	G	GCA	frameshift_variant	ENSG00000168477	TNXB	ENST00000375244,ENST00000375247,ENST00000479795
chr6	32097145	32097172	32097149	T	CA	C	frameshift_variant	ENSG00000168477	TNXB	ENST00000375244,ENST00000375247,ENST00000479795
chr6	32202070	32202084	32202075	F	C	T	splice_donor_variant	ENSG00000204301	NOTCH4	ENST00000375023
chr6	32220529	32220546	32220541	F	G	T	stop_gained	ENSG00000204301	NOTCH4	ENST00000375023
chr6	32521966	32521982	32521966	F	CG	C	frameshift_variant	ENSG00000198502	HLA-DRB5	ENST00000374975
chr6	32521966	32521982	32521974	F	GCCTGT	G	frameshift_variant	ENSG00000198502	HLA-DRB5	ENST00000374975
chr6	32521966	32521982	32521976	F	CTG	C	frameshift_variant	ENSG00000198502	HLA-DRB5	ENST00000374975
chr6	32521966	32521982	32521976	F	CTGTCT	C	frameshift_variant	ENSG00000198502	HLA-DRB5	ENST00000374975
chr6	32521966	32521982	32521977	F	T	TCC	frameshift_variant	ENSG00000198502	HLA-DRB5	ENST00000374975
chr6	32521966	32521982	32521979	F	T	TG	frameshift_variant	ENSG00000198502	HLA-DRB5	ENST00000374975
chr6	32521966	32521982	32521981	F	T	TGC	frameshift_variant	ENSG00000198502	HLA-DRB5	ENST00000374975
chr6	32584172	32584187	32584176	F	CCG	C	frameshift_variant	ENSG00000196126	HLA-DRB1	ENST00000360004
chr6	32584172	32584187	32584177	F	CG	C	frameshift_variant	ENSG00000196126	HLA-DRB1	ENST00000360004
chr6	32584172	32584187	32584178	F	G	GCT	frameshift_variant	ENSG00000196126	HLA-DRB1	ENST00000360004
chr6	32584172	32584187	32584181	F	C	CTT	frameshift_variant	ENSG00000196126	HLA-DRB1	ENST00000360004
chr6	32584172	32584187	32584183	F	T	TCC	frameshift_variant	ENSG00000196126	HLA-DRB1	ENST00000360004
chr6	32584172	32584187	32584183	F	TGC	T	frameshift_variant	ENSG00000196126	HLA-DRB1	ENST00000360004
chr6	32584172	32584187	32584184	F	G	GT	frameshift_variant	ENSG00000196126	HLA-DRB1	ENST00000360004
chr6	32584172	32584187	32584185	F	C	CT	frameshift_variant	ENSG00000196126	HLA-DRB1	ENST00000360004
chr6	32664958	32664978	32664970	F	G	T	stop_gained	ENSG00000179344	HLA-DQB1	ENST00000374943,ENST00000399079,ENST00000399084,ENST00000434651
chr6	33665971	33665995	33665974	F	CA	C	frameshift_variant	ENSG00000096433	ITPR3	ENST00000374316,ENST00000605930
chr6	33665971	33665995	33665977	F	G	T	splice_donor_variant	ENSG00000096433	ITPR3	ENST00000374316,ENST00000605930
chr6	33670477	33670498	33670484	T	CG	C	frameshift_variant	ENSG00000096433	ITPR3	ENST00000374316,ENST00000605930
chr6	33675735	33675750	33675738	F	TC	T	frameshift_variant	ENSG00000096433	ITPR3	ENST00000374316,ENST00000605930
chr6	33675735	33675750	33675741	F	TGC	T	frameshift_variant	ENSG00000096433	ITPR3	ENST00000374316,ENST00000605930
chr6	33688767	33688781	33688773	F	C	CGT	frameshift_variant	ENSG00000096433	ITPR3	ENST00000374316,ENST00000605930
chr6	33725449	33725470	33725458	F	GCA	G	frameshift_variant	ENSG00000161896	IP6K3	ENST00000293756,ENST00000451316
chr6	35291624	35291651	35291650	F	G	T	stop_gained	ENSG00000065029	ZNF76	ENST00000339411,ENST00000373953,ENST00000440666,ENST00000469195
chr6	35291715	35291738	35291738	F	G	A	splice_donor_variant	ENSG00000065029	ZNF76	ENST00000339411,ENST00000373953,ENST00000440666,ENST00000469195
chr6	35291715	35291738	35291738	F	G	T	splice_donor_variant	ENSG00000065029	ZNF76	ENST00000339411,ENST00000373953,ENST00000440666,ENST00000469195
chr6	35292631	35292644	35292636	T	GCA	G	frameshift_variant	ENSG00000065029	ZNF76	ENST00000339411,ENST00000373953,ENST00000440666
chr6	36024523	36024539	36024530	T	C	CG	frameshift_variant	ENSG00000112053	SLC26A8	ENST00000480663
chr6	36138929	36138946	36138937	F	GC	G	frameshift_variant	ENSG00000156711	MAPK13	ENST00000211287,ENST00000373761,ENST00000373766
chr6	36727656	36727673	36727668	F	CGCTACTG	C	frameshift_variant	ENSG00000255587	RAB44	ENST00000229824
chr6	36959211	36959230	36959230	F	GC	G	frameshift_variant	ENSG00000164530	PI16	ENST00000373674
chr6	39115085	39115108	39115085	F	TC	T	frameshift_variant	ENSG00000112167	SAYSD1	ENST00000229903
chr6	40432270	40432285	40432284	T	C	T	stop_gained	ENSG00000156564	LRFN2	ENST00000338305
chr6	41198160	41198176	41198170	F	GC	G	frameshift_variant	ENSG00000112195	TREML2	ENST00000483722
chr6	41198160	41198176	41198173	F	C	T	stop_gained	ENSG00000112195	TREML2	ENST00000483722
chr6	41785509	41785526	41785515	F	GC	G	frameshift_variant	ENSG00000124593	PRICKLE4	ENST00000394263,ENST00000458694,ENST00000394260,ENST00000394259,ENST00000359201
chr6	41785509	41785526	41785523	F	T	TGCCC	frameshift_variant	ENSG00000124593	PRICKLE4	ENST00000394263,ENST00000458694,ENST00000394260,ENST00000394259,ENST00000359201
chr6	41940941	41940956	41940951	F	C	T	splice_donor_variant	ENSG00000112576	CCND3	ENST00000372987,ENST00000514588
chr6	42960843	42960864	42960858	F	TG	T	frameshift_variant	ENSG00000124713	GNMT	ENST00000372808
chr6	42978910	42978923	42978912	F	AGC	A	frameshift_variant	ENSG00000124587	PEX6	ENST00000244546,ENST00000304611
chr6	43053771	43053789	43053782	F	CGT	C	frameshift_variant	ENSG00000044090	CUL7	ENST00000535468
chr6	43222786	43222805	43222790	F	C	G	stop_gained	ENSG00000112659	CUL9	ENST00000252050,ENST00000354495,ENST00000372647
chr6	43222786	43222805	43222791	F	GC	G	frameshift_variant	ENSG00000112659	CUL9	ENST00000252050,ENST00000354495,ENST00000372647
chr6	43304242	43304257	43304245	F	G	C	splice_donor_variant	ENSG00000137204	SLC22A7	ENST00000372585,ENST00000372589
chr6	43503506	43503521	43503509	F	G	T	splice_donor_variant	ENSG00000137221	TJAP1	ENST00000438588,ENST00000436109,ENST00000372452,ENST00000372445,ENST00000372444,ENST00000259751,ENST00000372449,ENST00000454762,ENST00000442878
chr6	43770808	43770826	43770809	F	G	T	stop_gained	ENSG00000112715	VEGFA	ENST00000372055,ENST00000425836,ENST00000482630,ENST00000519767,ENST00000324450,ENST00000372067,ENST00000372064,ENST00000417285,ENST00000413642
chr6	43770808	43770826	43770811	F	G	GC	frameshift_variant	ENSG00000112715	VEGFA	ENST00000372055,ENST00000425836,ENST00000482630,ENST00000519767,ENST00000324450,ENST00000372067,ENST00000372064,ENST00000417285,ENST00000413642
chr6	43780797	43780815	43780805	F	T	A	splice_donor_variant	ENSG00000112715	VEGFA	ENST00000425836,ENST00000519767,ENST00000520948
chr6	44002759	44002774	44002762	F	AGC	A	frameshift_variant	ENSG00000181577	C6orf223	ENST00000336600,ENST00000442114
chr6	44282388	44282406	44282397	F	GC	G	frameshift_variant	ENSG00000146221	TCTE1	ENST00000371505
chr6	44282388	44282406	44282401	F	GCGGCTGTGGCT	G	frameshift_variant	ENSG00000146221	TCTE1	ENST00000371505
chr6	53134146	53134160	53134149	F	CG	C	frameshift_variant	ENSG00000137270	GCM1	ENST00000259803
chr6	81752640	81752661	81752654	F	C	A	stop_gained	ENSG00000112773	FAM46A	ENST00000369756
chr6	81752640	81752661	81752657	F	G	GTCTC	frameshift_variant	ENSG00000112773	FAM46A	ENST00000369756
chr6	87518635	87518655	87518655	F	G	A	stop_gained	ENSG00000146282	RARS2	ENST00000369536
chr6	89612316	89612336	89612317	F	C	T	stop_gained	ENSG00000135299	ANKRD6	ENST00000465722,ENST00000485637,ENST00000520793,ENST00000369408,ENST00000339746,ENST00000447838,ENST00000522441
chr6	99394055	99394074	99394073	F	C	A	splice_donor_variant	ENSG00000132423	COQ3	ENST00000254759
chr6	99608734	99608751	99608744	F	C	CGCATGGT	frameshift_variant	ENSG00000112238	PRDM13	ENST00000369215
chr6	100393747	100393761	100393755	F	G	T	stop_gained	ENSG00000112246	SIM1	ENST00000262901,ENST00000369208
chr6	107707856	107707871	107707865	F	C	T	splice_donor_variant	ENSG00000146285	SCML4	ENST00000369020,ENST00000369022,ENST00000369025
chr6	109979840	109979858	109979847	T	C	G	stop_gained	ENSG00000146360	GPR6	ENST00000275169,ENST00000414000
chr6	110392944	110392958	110392948	F	G	A	stop_gained	ENSG00000203797	DDO	ENST00000368923,ENST00000368924
chr6	111087814	111087832	111087826	T	CG	C	frameshift_variant	ENSG00000112394	SLC16A10	ENST00000368851
chr6	116462136	116462162	116462154	T	G	A	stop_gained	ENSG00000188820	FAM26F	ENST00000368605
chr6	119348779	119348805	119348786	T	CGCGCGCCCCG	C	frameshift_variant	ENSG00000111885	MAN1A1	ENST00000368466,ENST00000368468
chr6	124962724	124962737	124962725	F	T	TGCGCGGACACCAGCGCCCCAGAGCCC	frameshift_variant	ENSG00000146373	RNF217	ENST00000521654
chr6	124962724	124962737	124962725	F	T	TGCGCGGAGCCC	frameshift_variant	ENSG00000146373	RNF217	ENST00000521654
chr6	124962724	124962737	124962729	F	C	CGGACACCAGCGCCCCAGAGCCCGCGA	frameshift_variant	ENSG00000146373	RNF217	ENST00000521654
chr6	129353326	129353344	129353328	F	G	GGCAT	frameshift_variant	ENSG00000196569	LAMA2	ENST00000421865
chr6	131950768	131950785	131950769	T	C	T	splice_donor_variant	ENSG00000118523	CTGF	ENST00000367976
chr6	134942459	134942473	134942464	F	CGTGCACTCTGACGTGTG	C	frameshift_variant	ENSG00000118514	ALDH8A1	ENST00000265605,ENST00000367845,ENST00000367847
chr6	136791695	136791716	136791708	F	AC	A	splice_donor_variant	ENSG00000197442	MAP3K5	ENST00000359015
chr6	136922802	136922818	136922817	F	CA	C	frameshift_variant	ENSG00000182747	SLC35D3	ENST00000331858
chr6	144187218	144187235	144187222	T	GGCGC	G	frameshift_variant	ENSG00000135604	STX11	ENST00000367568
chr6	149451356	149451370	149451361	T	GCCCGCGCCA	G	splice_donor_variant	ENSG00000178199	ZC3H12D	ENST00000542614
chr6	149474408	149474423	149474415	F	CGT	C	frameshift_variant	ENSG00000178199	ZC3H12D	ENST00000409806,ENST00000416573,ENST00000409948,ENST00000389942,ENST00000542614
chr6	155422786	155422803	155422796	F	A	T	stop_gained	ENSG00000074771	NOX3	ENST00000159060
chr6	158017244	158017265	158017247	F	C	CA	frameshift_variant	ENSG00000078269	SYNJ2	ENST00000355585,ENST00000367113,ENST00000367121,ENST00000367122
chr6	158017244	158017265	158017255	F	CG	C	frameshift_variant	ENSG00000078269	SYNJ2	ENST00000355585,ENST00000367113,ENST00000367121,ENST00000367122
chr6	158017244	158017265	158017257	F	TA	T	frameshift_variant	ENSG00000078269	SYNJ2	ENST00000355585,ENST00000367113,ENST00000367121,ENST00000367122
chr6	158017244	158017265	158017259	F	C	CGGCTGCCTGGGGGAGCTGAGGCTGAAATCTGGTGAGTAGCCGCTCGCTGGAGGAGCAGGCGCCA	stop_gained	ENSG00000078269	SYNJ2	ENST00000355585,ENST00000367113,ENST00000367121,ENST00000367122
chr6	158628228	158628283	158628276	F	G	A	splice_acceptor_variant	ENSG00000214239	AL591025.1	ENST00000397897
chr6	158628228	158628283	158628276	F	G	T	splice_acceptor_variant	ENSG00000214239	AL591025.1	ENST00000397897
chr6	158665467	158665484	158665483	F	C	T	stop_gained	ENSG00000164674	SYTL3	ENST00000297239,ENST00000360448
chr6	158665535	158665555	158665552	F	C	T	stop_gained	ENSG00000164674	SYTL3	ENST00000297239,ENST00000360448
chr6	159233782	159233817	159233802	T	CCG	C	frameshift_variant	ENSG00000164694	FNDC1	ENST00000297267,ENST00000329629,ENST00000340366
chr6	159233948	159233964	159233957	F	C	CG	frameshift_variant	ENSG00000164694	FNDC1	ENST00000297267,ENST00000329629,ENST00000340366
chr6	160122165	160122182	160122182	F	GCCTT	G	frameshift_variant	ENSG00000175003	SLC22A1	ENST00000324965,ENST00000366963,ENST00000457470
chr6	160136214	160136229	160136218	F	A	T	splice_acceptor_variant	ENSG00000175003	SLC22A1	ENST00000324965,ENST00000366963,ENST00000457470
chr6	166938882	166938897	166938894	F	C	T	splice_donor_variant	ENSG00000026297,ENSG00000249141	RNASET2,RP11-514O12.4	ENST00000507747,ENST00000366855,ENST00000476238,ENST00000478180,ENST00000508775
chr6	167173935	167173953	167173951	F	C	T	stop_gained	ENSG00000166984	TCP10L2	ENST00000366832
chr6	168061843	168061862	168061847	T	C	CCGCA	frameshift_variant	ENSG00000153303	FRMD1	ENST00000283309,ENST00000440994,ENST00000537786
chr6	168064948	168064964	168064953	F	GC	G	frameshift_variant	ENSG00000153303	FRMD1	ENST00000283309,ENST00000440994
chr6	169237589	169237608	169237598	T	CGCGGGTGTCACCTGCCCGACACTCACT	C	splice_donor_variant	ENSG00000186340	THBS2	ENST00000366787
chr6	169647787	169647810	169647792	F	T	TAA	frameshift_variant	ENSG00000184465	WDR27	ENST00000333572,ENST00000423258,ENST00000448612
chr7	550498	550512	550499	F	CA	C	frameshift_variant	ENSG00000188191	PRKAR1B	ENST00000403562,ENST00000360274,ENST00000537384,ENST00000544935,ENST00000406797,ENST00000400758
chr7	983264	983279	983272	F	TGCGCCC	T	stop_gained	ENSG00000073067	CYP2W1	ENST00000308919
chr7	1028306	1028322	1028308	F	A	ATG	frameshift_variant	ENSG00000146540	C7orf50	ENST00000412051
chr7	1437512	1437534	1437534	F	C	A	splice_donor_variant	ENSG00000164877	MICALL2	ENST00000297508,ENST00000405088
chr7	1437512	1437534	1437534	F	C	T	splice_donor_variant	ENSG00000164877	MICALL2	ENST00000297508,ENST00000405088
chr7	1474227	1474243	1474242	F	G	A	stop_gained	ENSG00000164880	INTS1	ENST00000389470,ENST00000404767
chr7	1489325	1489345	1489345	F	T	TCAGGCCCTGCTCCCAGCCCC	frameshift_variant	ENSG00000164880	INTS1	ENST00000389470,ENST00000404767
chr7	1489325	1489345	1489345	F	T	TCAGGCCCTGCTCCCAGCCCCGGGCCCGCCGA	frameshift_variant	ENSG00000164880	INTS1	ENST00000389470,ENST00000404767
chr7	1489325	1489345	1489345	F	T	TCAGGCCCTGCTCCCAGCCCCGGGCCCGCCGAGGGGAC	frameshift_variant	ENSG00000164880	INTS1	ENST00000389470,ENST00000404767
chr7	1504528	1504550	1504540	F	G	T	stop_gained	ENSG00000164880	INTS1	ENST00000389470
chr7	1504528	1504550	1504541	F	CA	C	frameshift_variant	ENSG00000164880	INTS1	ENST00000389470
chr7	1936763	1936788	1936786	F	G	A	stop_gained	ENSG00000002822	MAD1L1	ENST00000402746,ENST00000450235,ENST00000406869,ENST00000265854,ENST00000399654,ENST00000437877
chr7	2249946	2249960	2249946	F	T	TG	frameshift_variant	ENSG00000106268	NUDT1	ENST00000356714,ENST00000339737,ENST00000397049,ENST00000397046,ENST00000343985,ENST00000397048
chr7	2249946	2249960	2249952	F	TGCATGTCTTCTGCACAGACA	T	frameshift_variant	ENSG00000106268	NUDT1	ENST00000356714,ENST00000339737,ENST00000397049,ENST00000397046,ENST00000343985,ENST00000397048
chr7	2543804	2543824	2543820	F	C	T	stop_gained	ENSG00000106009	BRAT1	ENST00000340611
chr7	2572229	2572243	2572232	F	G	GC	frameshift_variant	ENSG00000106012	IQCE	ENST00000415271,ENST00000325979,ENST00000438376,ENST00000422276,ENST00000404984,ENST00000423395,ENST00000402050
chr7	2658328	2658343	2658335	F	G	GC	frameshift_variant	ENSG00000136295	TTYH3	ENST00000258796,ENST00000403167,ENST00000407643,ENST00000429448
chr7	4049353	4049368	4049358	F	G	GC	frameshift_variant	ENSG00000146555	SDK1	ENST00000389531,ENST00000404826
chr7	4785607	4785635	4785616	F	GGCGGGTGC	G	frameshift_variant	ENSG00000242802	AP5Z1	ENST00000348624,ENST00000401897
chr7	4785607	4785635	4785634	F	CG	C	frameshift_variant	ENSG00000242802	AP5Z1	ENST00000348624,ENST00000401897
chr7	4788907	4788920	4788918	F	GC	G	frameshift_variant	ENSG00000242802	AP5Z1	ENST00000348624,ENST00000401897
chr7	5217088	5217103	5217089	F	G	C	splice_acceptor_variant	ENSG00000157954	WIPI2	ENST00000401525,ENST00000382384,ENST00000288828,ENST00000484262,ENST00000404704
chr7	5312797	5312813	5312805	F	G	A	stop_gained	ENSG00000182095	TNRC18	ENST00000399537,ENST00000430969
chr7	5389136	5389157	5389137	F	GC	G	frameshift_variant	ENSG00000182095	TNRC18	ENST00000399537,ENST00000430969
chr7	5501636	5501658	5501645	T	G	GC	frameshift_variant	ENSG00000155034	FBXL18	ENST00000382368,ENST00000453700,ENST00000458142
chr7	5957892	5957909	5957906	F	C	T	splice_donor_variant	ENSG00000155026	RSPH10B	ENST00000405415,ENST00000404406,ENST00000441023,ENST00000337579,ENST00000539903
chr7	6035581	6035599	6035595	F	G	T	stop_gained	ENSG00000157999	ANKRD61	ENST00000409061
chr7	6763959	6763978	6763969	F	C	A	stop_gained	ENSG00000169402	RSPH10B2	ENST00000297186,ENST00000403107,ENST00000404077,ENST00000433859
chr7	6766878	6766893	6766878	F	G	T	splice_donor_variant	ENSG00000169402	RSPH10B2	ENST00000359718,ENST00000297186,ENST00000433859,ENST00000403107,ENST00000404077
chr7	27108205	27108221	27108220	F	CAT	C	frameshift_variant	ENSG00000105997	HOXA3	ENST00000317201,ENST00000396352
chr7	29926468	29926488	29926480	T	CA	C	frameshift_variant	ENSG00000136193	SCRN1	ENST00000242059,ENST00000426154,ENST00000434476,ENST00000409497,ENST00000416113,ENST00000425819
chr7	30653594	30653607	30653602	F	T	G	splice_acceptor_variant	ENSG00000106113	CRHR2	ENST00000341843,ENST00000348438,ENST00000471646
chr7	30655949	30655964	30655955	T	A	ACG	frameshift_variant	ENSG00000106113	CRHR2	ENST00000341843,ENST00000348438,ENST00000471646,ENST00000506074
chr7	30662717	30662734	30662723	F	CG	C	frameshift_variant	ENSG00000106113	CRHR2	ENST00000341843,ENST00000348438,ENST00000471646,ENST00000506074
chr7	36366769	36366787	36366769	F	GCCTCCTGCGCGCC	G	frameshift_variant	ENSG00000164542	KIAA0895	ENST00000338533,ENST00000415803
chr7	36366769	36366787	36366773	F	C	A	stop_gained	ENSG00000164542	KIAA0895	ENST00000338533,ENST00000415803
chr7	36366769	36366787	36366776	F	G	A	stop_gained	ENSG00000164542	KIAA0895	ENST00000338533,ENST00000415803
chr7	36366816	36366832	36366825	F	C	T	stop_gained	ENSG00000164542	KIAA0895	ENST00000338533,ENST00000415803
chr7	37211409	37211423	37211412	F	G	A	stop_gained	ENSG00000155849	ELMO1	ENST00000310758,ENST00000433246,ENST00000442504,ENST00000448602
chr7	37920761	37920779	37920769	T	G	GGAATGGGAGCTGAGGAGCGGCCATGATGAATAGCTAGTATCATTT	stop_gained	ENSG00000086289	EPDR1	ENST00000559325
chr7	40135008	40135025	40135022	F	T	TG	frameshift_variant	ENSG00000175600	SUGCT	ENST00000335693,ENST00000401647,ENST00000309930,ENST00000540834,ENST00000416370,ENST00000413931
chr7	42911928	42911967	42911934	F	AGCGCGAGCACGCAG	A	frameshift_variant	ENSG00000136197	C7orf25	ENST00000431882
chr7	42911928	42911967	42911940	F	AGCACGCAGGCGCGT	A	frameshift_variant	ENSG00000136197	C7orf25	ENST00000431882
chr7	42911928	42911967	42911944	F	CGCAGGCGCGT	C	frameshift_variant	ENSG00000136197	C7orf25	ENST00000431882
chr7	42912026	42912044	42912039	F	AG	A	frameshift_variant	ENSG00000136197	C7orf25	ENST00000431882
chr7	43445499	43445515	43445500	F	TA	T	frameshift_variant	ENSG00000002746	HECW1	ENST00000395891,ENST00000453890
chr7	44007733	44007751	44007733	F	TG	T	frameshift_variant	ENSG00000136206	SPDYE1	ENST00000258704
chr7	44007733	44007751	44007734	F	G	A	stop_gained	ENSG00000136206	SPDYE1	ENST00000258704
chr7	44007733	44007751	44007745	F	C	T	stop_gained	ENSG00000136206	SPDYE1	ENST00000258704
chr7	44104730	44104747	44104735	F	CGCCCGCA	C	frameshift_variant	ENSG00000106624	AEBP1	ENST00000223357
chr7	44111961	44111980	44111973	T	C	CTA	frameshift_variant	ENSG00000106624	AEBP1	ENST00000223357,ENST00000450684
chr7	44111961	44111980	44111974	T	GCA	G	frameshift_variant	ENSG00000106624	AEBP1	ENST00000223357,ENST00000450684
chr7	44140696	44140717	44140711	T	C	T	splice_donor_variant	ENSG00000106631	MYL7	ENST00000431007,ENST00000447951,ENST00000457314,ENST00000223364,ENST00000458240
chr7	44145601	44145654	44145602	T	G	T	stop_gained	ENSG00000106633	GCK	ENST00000345378,ENST00000336642,ENST00000395796,ENST00000403799,ENST00000437084
chr7	44539860	44539884	44539860	F	TGCAGGGACGC	T	frameshift_variant	ENSG00000015520	NPC1L1	ENST00000289547,ENST00000381160,ENST00000423141,ENST00000546276
chr7	44581141	44581154	44581148	F	GC	G	frameshift_variant	ENSG00000158604	TMED4	ENST00000457408,ENST00000481238
chr7	44884817	44884831	44884819	F	T	TG	frameshift_variant	ENSG00000146676	PURB	ENST00000395699
chr7	45888734	45888753	45888751	T	C	A	stop_gained	ENSG00000146678	IGFBP1	ENST00000275525,ENST00000457280,ENST00000468955
chr7	45888852	45888872	45888865	T	C	A	stop_gained	ENSG00000146678	IGFBP1	ENST00000275525,ENST00000457280,ENST00000468955
chr7	47836954	47836974	47836956	F	GAC	G	frameshift_variant	ENSG00000158683	PKD1L1	ENST00000289672
chr7	50400320	50400343	50400325	T	CCG	C	frameshift_variant	ENSG00000185811	IKZF1	ENST00000439701,ENST00000357364,ENST00000346667,ENST00000438033,ENST00000331340,ENST00000359197,ENST00000343574,ENST00000349824
chr7	50400320	50400343	50400329	T	A	AAT	frameshift_variant	ENSG00000185811	IKZF1	ENST00000439701,ENST00000357364,ENST00000346667,ENST00000438033,ENST00000331340,ENST00000359197,ENST00000343574,ENST00000349824
chr7	50528188	50528206	50528197	F	A	AC	frameshift_variant	ENSG00000132437	DDC	ENST00000426377,ENST00000357936,ENST00000430300,ENST00000444124,ENST00000380984
chr7	51028693	51028714	51028710	F	CA	C	frameshift_variant	ENSG00000106078	COBL	ENST00000265136,ENST00000395542,ENST00000431948,ENST00000445054
chr7	56064256	56064276	56064263	F	G	GCC	frameshift_variant	ENSG00000129103	SUMF2	ENST00000413952,ENST00000395435,ENST00000434526,ENST00000342190,ENST00000395436
chr7	56064256	56064276	56064266	F	T	TGCGCAGCGGGGCCGTGGGTGTACGCG	frameshift_variant	ENSG00000129103	SUMF2	ENST00000413952,ENST00000395435,ENST00000434526,ENST00000342190,ENST00000395436
chr7	56064256	56064276	56064275	F	GGGCCGTGGGTGTACGCGGCGCAGCGC	G	frameshift_variant	ENSG00000129103	SUMF2	ENST00000413952,ENST00000395435,ENST00000434526,ENST00000342190,ENST00000395436
chr7	56064278	56064294	56064279	F	CGTGGGTGTACGCGGCGCAGCGCGGCA	C	frameshift_variant	ENSG00000129103	SUMF2	ENST00000413952,ENST00000395435,ENST00000434526,ENST00000342190,ENST00000395436
chr7	56078426	56078444	56078442	F	T	TC	frameshift_variant	ENSG00000129103	SUMF2	ENST00000451338,ENST00000413756,ENST00000437307,ENST00000395435,ENST00000434526,ENST00000275607,ENST00000395436
chr7	65974913	65974928	65974918	F	C	T	splice_donor_variant	ENSG00000169919	GUSB	ENST00000304895,ENST00000421103
chr7	71133042	71133062	71133042	T	T	A	splice_donor_variant	ENSG00000185274	WBSCR17	ENST00000333538
chr7	72943042	72943071	72943051	T	G	GC	frameshift_variant	ENSG00000196313	POM121	ENST00000257622,ENST00000446813,ENST00000434423,ENST00000358357,ENST00000395270
chr7	73434349	73434384	73434366	T	T	TGCGCTGCGCGCCC	frameshift_variant	ENSG00000188763	FZD9	ENST00000344575
chr7	73434349	73434384	73434366	T	TGCGCTGCGCGCCC	T	frameshift_variant	ENSG00000188763	FZD9	ENST00000344575
chr7	73434349	73434384	73434373	T	C	A	stop_gained	ENSG00000188763	FZD9	ENST00000344575
chr7	73683275	73683294	73683292	F	CGA	C	frameshift_variant	ENSG00000176410	DNAJC30	ENST00000395176
chr7	73840119	73840138	73840121	F	C	CTG	splice_acceptor_variant	ENSG00000165171	WBSCR27	ENST00000297873
chr7	73840119	73840138	73840121	F	CTGTG	C	splice_acceptor_variant	ENSG00000165171	WBSCR27	ENST00000297873
chr7	73842092	73842110	73842100	F	GCCCGCACC	G	frameshift_variant	ENSG00000165171	WBSCR27	ENST00000297873
chr7	75985162	75985180	75985171	F	GC	G	frameshift_variant	ENSG00000127948	POR	ENST00000394893,ENST00000545601,ENST00000439269,ENST00000450476,ENST00000447222,ENST00000419840,ENST00000461988
chr7	75985719	75985736	75985729	F	CG	C	frameshift_variant	ENSG00000127948	POR	ENST00000394893,ENST00000545601,ENST00000439269,ENST00000450476,ENST00000447222,ENST00000461988
chr7	76302868	76302886	76302876	F	T	TGCGCCCC	frameshift_variant	ENSG00000106211	HSPB1	ENST00000248553
chr7	76302868	76302886	76302886	F	G	GC	frameshift_variant	ENSG00000106211	HSPB1	ENST00000248553
chr7	76302915	76302946	76302916	F	G	GCA	frameshift_variant	ENSG00000106211	HSPB1	ENST00000248553
chr7	76302915	76302946	76302916	F	G	GGCCGCGCCCGCCTACA	frameshift_variant	ENSG00000106211	HSPB1	ENST00000248553
chr7	76302915	76302946	76302916	F	GGCCGCGCCCGCCTACA	G	frameshift_variant	ENSG00000106211	HSPB1	ENST00000248553
chr7	76397510	76397544	76397517	F	C	G	splice_donor_variant	ENSG00000146700	SRCRB4D	ENST00000275560
chr7	76510810	76510828	76510821	F	G	GC	frameshift_variant	ENSG00000243566	UPK3B	ENST00000257632,ENST00000419923,ENST00000448265
chr7	77416256	77416269	77416268	F	C	T	stop_gained	ENSG00000186088	GSAP	ENST00000257626
chr7	91265447	91265472	91265455	T	A	AGC	frameshift_variant	ENSG00000157240	FZD1	ENST00000287934
chr7	91265447	91265472	91265455	T	AGC	A	frameshift_variant	ENSG00000157240	FZD1	ENST00000287934
chr7	95434959	95434975	95434963	F	CG	C	frameshift_variant	ENSG00000105854	PON2	ENST00000536183
chr7	98212612	98212637	98212623	T	TGC	T	frameshift_variant	ENSG00000180535	BHLHA15	ENST00000314018,ENST00000609256
chr7	98212612	98212637	98212637	F	A	T	stop_gained	ENSG00000180535	BHLHA15	ENST00000314018,ENST00000609256
chr7	98617567	98617582	98617579	F	G	GGCTGCCC	frameshift_variant	ENSG00000106236	NPTX2	ENST00000265634
chr7	98863183	98863196	98863185	F	CG	C	frameshift_variant	ENSG00000166448	TMEM130	ENST00000416379,ENST00000546258,ENST00000450876,ENST00000445790,ENST00000339375
chr7	99385770	99385784	99385779	F	G	A	splice_donor_variant	ENSG00000130429,ENSG00000241685	ARPC1A,ARPC1B	ENST00000414376,ENST00000443222,ENST00000252725,ENST00000427217,ENST00000432884,ENST00000458033,ENST00000455009,ENST00000417330,ENST00000451682,ENST00000418347,ENST00000431816
chr7	99385770	99385784	99385779	F	G	C	splice_donor_variant	ENSG00000130429,ENSG00000241685	ARPC1A,ARPC1B	ENST00000414376,ENST00000443222,ENST00000252725,ENST00000427217,ENST00000432884,ENST00000458033,ENST00000455009,ENST00000417330,ENST00000451682,ENST00000418347,ENST00000431816
chr7	99526216	99526233	99526230	F	CAG	C	frameshift_variant	ENSG00000196652	ZKSCAN5	ENST00000326775,ENST00000394170,ENST00000451158
chr7	100319955	100319980	100319967	F	C	T	stop_gained	ENSG00000214300	SPDYE3	ENST00000332397,ENST00000437326
chr7	100578511	100578534	100578513	F	T	A	splice_acceptor_variant	ENSG00000077454	LRCH4	ENST00000310300
chr7	100626766	100626794	100626766	F	CATTAT	C	frameshift_variant	ENSG00000106327	TFR2	ENST00000223051,ENST00000462107,ENST00000544242
chr7	100640821	100640836	100640834	F	G	A	stop_gained	ENSG00000106327	TFR2	ENST00000223051,ENST00000431692,ENST00000462107
chr7	100655462	100655479	100655473	F	C	CA	frameshift_variant	ENSG00000077080	ACTL6B	ENST00000160382
chr7	100676797	100676825	100676799	F	G	GGT	frameshift_variant	ENSG00000172354	GNB2	ENST00000393924,ENST00000431068,ENST00000451587,ENST00000424361,ENST00000412215,ENST00000393926,ENST00000303210,ENST00000436220
chr7	100676797	100676825	100676799	F	G	GGTGT	frameshift_variant	ENSG00000172354	GNB2	ENST00000393924,ENST00000431068,ENST00000451587,ENST00000424361,ENST00000412215,ENST00000393926,ENST00000303210,ENST00000436220
chr7	100676797	100676825	100676799	F	GGTGT	G	splice_donor_variant	ENSG00000172354	GNB2	ENST00000393924,ENST00000431068,ENST00000451587,ENST00000424361,ENST00000412215,ENST00000393926,ENST00000303210,ENST00000436220
chr7	100684129	100684147	100684144	F	G	A	stop_gained	ENSG00000146830	GIGYF1	ENST00000275732
chr7	100686764	100686780	100686765	T	G	C	stop_gained	ENSG00000146830	GIGYF1	ENST00000275732
chr7	100764111	100764130	100764123	F	CAT	C	frameshift_variant	ENSG00000146839	ZAN	ENST00000538115,ENST00000542585,ENST00000546292
chr7	100867976	100867993	100867985	F	GC	G	frameshift_variant	ENSG00000087077	TRIP6	ENST00000200457
chr7	100867976	100867993	100867989	F	G	A	splice_donor_variant	ENSG00000087077	TRIP6	ENST00000200457
chr7	101135727	101135747	101135738	F	C	T	stop_gained	ENSG00000106366	SERPINE1	ENST00000223095,ENST00000445463
chr7	101172259	101172275	101172269	T	GC	G	frameshift_variant	ENSG00000167011	NAT16	ENST00000300303,ENST00000455377
chr7	101172336	101172392	101172355	T	CGTGAGCA	C	frameshift_variant	ENSG00000167011	NAT16	ENST00000300303,ENST00000455377
chr7	101172336	101172392	101172362	T	ACGCGCGGGCG	A	frameshift_variant	ENSG00000167011	NAT16	ENST00000300303,ENST00000455377
chr7	101172336	101172392	101172369	T	GGC	G	frameshift_variant	ENSG00000167011	NAT16	ENST00000300303,ENST00000455377
chr7	101172336	101172392	101172378	T	G	GTGCTCAC	frameshift_variant	ENSG00000167011	NAT16	ENST00000300303,ENST00000455377
chr7	101172591	101172610	101172594	T	GCC	G	frameshift_variant	ENSG00000167011	NAT16	ENST00000300303,ENST00000455377
chr7	101198268	101198288	101198270	F	CCTCGTGCGCA	C	frameshift_variant	ENSG00000106384	MOGAT3	ENST00000223114,ENST00000379423,ENST00000440203
chr7	101198268	101198288	101198278	F	GCACCCCCCAC	G	frameshift_variant	ENSG00000106384	MOGAT3	ENST00000223114,ENST00000379423,ENST00000440203
chr7	102300633	102300653	102300644	F	C	T	stop_gained	ENSG00000160999	SH2B2	ENST00000306803,ENST00000444095,ENST00000536178
chr7	102300633	102300653	102300650	F	GC	G	frameshift_variant	ENSG00000160999	SH2B2	ENST00000306803,ENST00000444095,ENST00000536178
chr7	107940245	107940262	107940251	F	G	A	stop_gained	ENSG00000091136	LAMB1	ENST00000222399,ENST00000393561
chr7	108002121	108002159	108002123	T	ACACCCACG	A	splice_donor_variant	ENSG00000091136	LAMB1	ENST00000439976
chr7	108002121	108002159	108002142	T	C	CGCGTGCACGCGGCAGCCCGCGCATCCTCGGTGTGAGTGTGCGCGTGGAGATCTGTGAGCTTGGGAAGCGAGAGTGCGTGT	frameshift_variant	ENSG00000091136	LAMB1	ENST00000439976
chr7	108002173	108002193	108002177	T	AGT	A	frameshift_variant	ENSG00000091136	LAMB1	ENST00000439976
chr7	108002212	108002240	108002234	T	C	CAGCCCGCGCATCCTCGGTGT	frameshift_variant	ENSG00000091136	LAMB1	ENST00000439976
chr7	108103042	108103059	108103043	F	C	T	splice_donor_variant	ENSG00000091128	LAMB4	ENST00000388780,ENST00000414450,ENST00000205386,ENST00000388781,ENST00000418464
chr7	117427442	117427457	117427442	T	G	A	stop_gained	ENSG00000154438	ASZ1	ENST00000284629
chr7	118184271	118184287	118184282	F	T	C	splice_donor_variant	ENSG00000128534	NAA38	ENST00000411938
chr7	121329321	121329340	121329339	F	G	A	stop_gained	ENSG00000002745	WNT16	ENST00000222462
chr7	122302206	122302219	122302215	F	TG	T	frameshift_variant	ENSG00000128610	FEZF1	ENST00000331178,ENST00000427185,ENST00000442488
chr7	122304313	122304331	122304315	F	TG	T	frameshift_variant	ENSG00000128610	FEZF1	ENST00000331178,ENST00000427185,ENST00000442488
chr7	128396629	128396649	128396640	T	G	GCGCA	frameshift_variant	ENSG00000106348	IMPDH1	ENST00000348127,ENST00000343214,ENST00000354269,ENST00000496200,ENST00000378717,ENST00000470772,ENST00000480861,ENST00000338791,ENST00000419067
chr7	128856588	128856608	128856590	F	GCCCGGGTGCACACA	G	frameshift_variant	ENSG00000128591	FLNC	ENST00000325888,ENST00000346177
chr7	130051214	130051233	130051219	F	A	G	splice_donor_variant	ENSG00000091732	ZC3HC1	ENST00000360708,ENST00000358303,ENST00000480193,ENST00000481503,ENST00000311873
chr7	130051214	130051233	130051221	F	G	A	stop_gained	ENSG00000091732	ZC3HC1	ENST00000311873
chr7	130051214	130051233	130051225	F	C	T	stop_gained	ENSG00000091732	ZC3HC1	ENST00000311873
chr7	138869693	138869712	138869703	F	A	ATT	frameshift_variant	ENSG00000122778	KIAA1549	ENST00000242365,ENST00000422774,ENST00000440172
chr7	139483532	139483550	139483545	F	T	TG	frameshift_variant	ENSG00000188883	KLRG2	ENST00000340940,ENST00000393039
chr7	139483532	139483550	139483547	F	C	CG	frameshift_variant	ENSG00000188883	KLRG2	ENST00000340940,ENST00000393039
chr7	142751929	142751949	142751949	F	ATC	A	frameshift_variant	ENSG00000204983	PRSS1	ENST00000311737,ENST00000486171,ENST00000492062
chr7	143388867	143388882	143388871	F	C	A	stop_gained	ENSG00000159840	ZYX	ENST00000322764,ENST00000354434,ENST00000392910,ENST00000449423
chr7	143399739	143399755	143399749	F	CG	C	frameshift_variant	ENSG00000146904	EPHA1	ENST00000275815
chr7	143858970	143858985	143858983	F	C	T	stop_gained	ENSG00000198420	FAM115A	ENST00000355951,ENST00000479870
chr7	148415534	148415549	148415540	F	C	CGGACGCCGCCATCATGAACAACGACCCCAACTTCACAGAGACCATTGAT	frameshift_variant	ENSG00000174469	CNTNAP2	ENST00000361727,ENST00000538075
chr7	149027948	149027967	149027962	F	CGCCTGGAGTTA	C	frameshift_variant	ENSG00000155660	PDIA4	ENST00000413966
chr7	149071091	149071109	149071099	T	G	GT	frameshift_variant	ENSG00000197362	ZNF786	ENST00000316286,ENST00000451334,ENST00000491431
chr7	149071091	149071109	149071106	F	G	A	stop_gained	ENSG00000197362	ZNF786	ENST00000316286,ENST00000451334,ENST00000491431
chr7	149071566	149071581	149071580	F	G	A	stop_gained	ENSG00000197362	ZNF786	ENST00000316286,ENST00000451334,ENST00000491431
chr7	149072032	149072049	149072034	F	AC	A	frameshift_variant	ENSG00000197362	ZNF786	ENST00000316286,ENST00000451334,ENST00000491431
chr7	149250330	149250348	149250331	F	AG	A	frameshift_variant	ENSG00000170260	ZNF212	ENST00000335870
chr7	149282064	149282081	149282065	F	CA	C	frameshift_variant	ENSG00000204946	ZNF783	ENST00000434415
chr7	149765111	149765127	149765115	T	G	A	stop_gained	ENSG00000181444	ZNF467	ENST00000302017
chr7	149765756	149765775	149765764	T	G	T	stop_gained	ENSG00000181444	ZNF467	ENST00000302017
chr7	149765890	149765911	149765906	T	TG	T	frameshift_variant	ENSG00000181444	ZNF467	ENST00000302017
chr7	149873915	149873939	149873929	T	G	GCGGCC	frameshift_variant	ENSG00000171130	ATP6V0E2	ENST00000421974,ENST00000456496
chr7	149873998	149874019	149873998	F	G	A	stop_gained	ENSG00000171130	ATP6V0E2	ENST00000421974,ENST00000456496
chr7	149873998	149874019	149874001	F	GA	G	frameshift_variant	ENSG00000171130	ATP6V0E2	ENST00000421974,ENST00000456496
chr7	150336927	150336943	150336927	F	G	GA	frameshift_variant	ENSG00000127399	LRRC61	ENST00000323078,ENST00000359623,ENST00000493307
chr7	150340477	150340497	150340480	T	G	A	stop_gained	ENSG00000106538	RARRES2	ENST00000223271,ENST00000466675,ENST00000467793,ENST00000482669
chr7	150396977	150396995	150396983	T	TGC	T	frameshift_variant	ENSG00000196456	ZNF775	ENST00000329630
chr7	150397106	150397129	150397128	T	ACCGCCAGGGCTCCCGCGCCGGCCTGCACGAGCTGATTCAGGACGCGGCGGCGCGCCGGGCCTGTCGCCTGCAGCCGGGGCCG	A	frameshift_variant	ENSG00000196456	ZNF775	ENST00000329630
chr7	150860575	150860590	150860575	F	G	A	stop_gained	ENSG00000002726	AOC1	ENST00000360937,ENST00000416793,ENST00000467291,ENST00000493429
chr7	150948445	150948466	150948446	F	T	TGTCCG	frameshift_variant	ENSG00000055118	KCNH2	ENST00000262186,ENST00000330883,ENST00000392968
chr7	150955415	150955432	150955424	F	A	ACGGCCCGCCTCACC	stop_gained	ENSG00000055118	KCNH2	ENST00000330883
chr7	151049257	151049274	151049271	F	TG	T	frameshift_variant	ENSG00000213199	ASIC3	ENST00000297512,ENST00000349064,ENST00000357922
chr7	151051189	151051231	151051205	F	CCAACCCGTGCGCCAGCA	C	frameshift_variant	ENSG00000213199	ASIC3	ENST00000297512,ENST00000349064,ENST00000357922
chr7	151051900	151051915	151051901	F	GGT	G	splice_donor_variant	ENSG00000213199	ASIC3	ENST00000297512,ENST00000357922,ENST00000485929,ENST00000349064,ENST00000490540
chr7	151074288	151074306	151074295	F	T	C	splice_donor_variant	ENSG00000164889	SLC4A2	ENST00000310317,ENST00000392826,ENST00000485713,ENST00000461735,ENST00000413384
chr7	151079666	151079685	151079672	F	G	GGC	frameshift_variant	ENSG00000164896	FASTK	ENST00000297532,ENST00000482571,ENST00000540185
chr7	151087175	151087189	151087180	F	GC	G	frameshift_variant	ENSG00000133612	AGAP3	ENST00000469901
chr7	151176648	151176663	151176658	F	TGCTCCAGC	T	frameshift_variant	ENSG00000146926	ASB10	ENST00000377867,ENST00000420175,ENST00000422024
chr7	151237726	151237740	151237730	F	TG	T	frameshift_variant	ENSG00000033100	CHPF2	ENST00000035307,ENST00000495645
chr7	151381676	151381696	151381693	F	C	T	stop_gained	ENSG00000187260	WDR86	ENST00000334493
chr7	151385134	151385157	151385156	F	CCT	C	frameshift_variant	ENSG00000187260	WDR86	ENST00000334493,ENST00000469830
chr7	154889256	154889273	154889269	F	CAGA	C	splice_acceptor_variant	ENSG00000130226	DPP6	ENST00000332007,ENST00000377770,ENST00000404039,ENST00000427557
chr7	154889256	154889273	154889270	F	A	G	splice_acceptor_variant	ENSG00000130226	DPP6	ENST00000332007,ENST00000377770,ENST00000404039,ENST00000427557
chr7	155071095	155071111	155071100	T	TGTAC	T	frameshift_variant	ENSG00000157219,ENSG00000220575	HTR5A,HTR5A-AS1	ENST00000287907,ENST00000395731,ENST00000543018
chr7	155298317	155298337	155298324	F	T	A	stop_gained	ENSG00000186480	INSIG1	ENST00000340368,ENST00000342407,ENST00000344756,ENST00000425172
chr7	155382129	155382165	155382133	T	AGCGTGCGTGT	A	frameshift_variant	ENSG00000218672	AC008060.7	ENST00000401499
chr7	155382129	155382165	155382160	T	G	T	stop_gained	ENSG00000218672	AC008060.7	ENST00000401499
chr7	155665251	155665266	155665251	F	C	CAGGT	frameshift_variant	ENSG00000184863	RBM33	ENST00000287912,ENST00000392759,ENST00000401878
chr7	156676481	156676504	156676483	T	A	AGT	frameshift_variant	ENSG00000105982	RNF32	ENST00000317955,ENST00000343665,ENST00000392743,ENST00000405335,ENST00000432459
chr7	157576688	157576702	157576701	F	C	A	stop_gained	ENSG00000155093	PTPRN2	ENST00000389418,ENST00000409483,ENST00000389416,ENST00000389413,ENST00000404321
chr7	158167022	158167039	158167032	F	CG	C	frameshift_variant	ENSG00000155093	PTPRN2	ENST00000389418,ENST00000409483,ENST00000389416,ENST00000389413,ENST00000404321
chr7	159144364	159144389	159144385	T	G	GCAGCTCC	frameshift_variant	ENSG00000106018	VIPR2	ENST00000402066
chr8	673591	673606	673605	F	CT	C	frameshift_variant	ENSG00000104714	ERICH1	ENST00000262109,ENST00000522706,ENST00000522893
chr8	2001682	2001708	2001684	T	C	G	stop_gained	ENSG00000176595	KBTBD11	ENST00000320248
chr8	2001682	2001708	2001687	T	C	CCG	frameshift_variant	ENSG00000176595	KBTBD11	ENST00000320248
chr8	2001682	2001708	2001687	T	CCGCG	C	frameshift_variant	ENSG00000176595	KBTBD11	ENST00000320248
chr8	2002291	2002333	2002314	T	CCG	C	frameshift_variant	ENSG00000176595	KBTBD11	ENST00000320248
chr8	2059220	2059233	2059224	F	TAC	T	frameshift_variant	ENSG00000036448	MYOM2	ENST00000262113
chr8	2059220	2059233	2059232	F	CT	C	frameshift_variant	ENSG00000036448	MYOM2	ENST00000262113
chr8	2072478	2072496	2072482	F	C	T	stop_gained	ENSG00000036448	MYOM2	ENST00000262113
chr8	8319001	8319022	8319021	T	G	C	stop_gained	ENSG00000182319	SGK223	ENST00000330777,ENST00000520004
chr8	8377544	8377558	8377555	F	G	T	stop_gained	ENSG00000182319	SGK223	ENST00000330777,ENST00000520004
chr8	8702570	8702591	8702587	T	CG	C	frameshift_variant	ENSG00000253958	CLDN23	ENST00000519106
chr8	11555366	11555386	11555377	F	GC	G	frameshift_variant	ENSG00000136573	BLK	ENST00000259089,ENST00000529894
chr8	11555483	11555510	11555483	F	G	GGGTGA	frameshift_variant	ENSG00000136573	BLK	ENST00000259089,ENST00000529894
chr8	17001848	17001862	17001852	T	G	GC	frameshift_variant	ENSG00000078579	FGF20	ENST00000180166
chr8	18083981	18083995	18083995	F	G	A	stop_gained	ENSG00000104763	ASAH1	ENST00000262097,ENST00000520781
chr8	22122841	22122858	22122844	F	C	A	stop_gained	ENSG00000168453	HR	ENST00000312841,ENST00000381418
chr8	22148820	22148841	22148825	F	T	A	stop_gained	ENSG00000168481	LGI3	ENST00000306317,ENST00000424267
chr8	22163544	22163564	22163544	F	C	T	stop_gained	ENSG00000168484	SFTPC	ENST00000318561,ENST00000521315,ENST00000524255
chr8	22199132	22199170	22199132	T	GAC	G	frameshift_variant	ENSG00000168487	BMP1	ENST00000397816
chr8	22199132	22199170	22199135	T	ACACACGCC	A	frameshift_variant	ENSG00000168487	BMP1	ENST00000397816
chr8	22199132	22199170	22199139	T	AC	A	frameshift_variant	ENSG00000168487	BMP1	ENST00000397816
chr8	22199132	22199170	22199143	T	CCACACGCA	C	frameshift_variant	ENSG00000168487	BMP1	ENST00000397816
chr8	22199132	22199170	22199156	T	CAT	C	frameshift_variant	ENSG00000168487	BMP1	ENST00000397816
chr8	22199132	22199170	22199161	T	G	GCA	frameshift_variant	ENSG00000168487	BMP1	ENST00000397816
chr8	22206933	22206950	22206945	F	G	A	stop_gained	ENSG00000168487	BMP1	ENST00000306385
chr8	22556695	22556712	22556701	F	C	A	stop_gained	ENSG00000120896	SORBS3	ENST00000524057
chr8	22579351	22579369	22579369	F	CT	C	frameshift_variant	ENSG00000120913	PDLIM2	ENST00000308354
chr8	22999720	22999740	22999736	F	G	T	stop_gained	ENSG00000134020	PEBP4	ENST00000522278
chr8	23309685	23309700	23309689	F	C	T	stop_gained	ENSG00000134013	LOXL2	ENST00000389131
chr8	23706492	23706511	23706498	T	AC	A	frameshift_variant	ENSG00000180053	NKX2-6	ENST00000325017
chr8	27288032	27288045	27288035	T	C	A	splice_donor_variant	ENSG00000104228	TRIM35	ENST00000521283
chr8	27288032	27288045	27288035	T	C	T	splice_donor_variant	ENSG00000104228	TRIM35	ENST00000521283
chr8	27310957	27310978	27310976	F	GC	G	frameshift_variant	ENSG00000104228	TRIM35	ENST00000305364,ENST00000521253
chr8	27437867	27437884	27437881	F	G	A	splice_donor_variant	ENSG00000120899	PTK2B	ENST00000397497,ENST00000517339,ENST00000544172,ENST00000420218,ENST00000346049,ENST00000338238,ENST00000397501
chr8	27440235	27440252	27440247	F	G	GT	frameshift_variant	ENSG00000120899	PTK2B	ENST00000397497,ENST00000517339,ENST00000544172,ENST00000420218,ENST00000346049,ENST00000338238,ENST00000397501
chr8	27614736	27614757	27614741	F	T	TCG	frameshift_variant	ENSG00000120885	CLU	ENST00000560366
chr8	27614736	27614757	27614742	F	C	A	stop_gained	ENSG00000120885	CLU	ENST00000560366
chr8	27921681	27921720	27921720	F	CTG	C	frameshift_variant	ENSG00000168079	SCARA5	ENST00000301906,ENST00000354914,ENST00000518030,ENST00000524352
chr8	29337377	29337397	29337389	F	C	CTCAAGTTGCTCATCATGCTACCTTGCACATATCTACAAGACA	stop_gained	ENSG00000120875	DUSP4	ENST00000240100,ENST00000240101
chr8	37698094	37698114	37698105	T	CA	C	frameshift_variant	ENSG00000183779	ZNF703	ENST00000331569
chr8	37841323	37841341	37841327	T	AGC	A	frameshift_variant	ENSG00000020181	GPR124	ENST00000315215,ENST00000412232
chr8	37841575	37841590	37841577	T	G	A	stop_gained	ENSG00000020181	GPR124	ENST00000315215,ENST00000412232
chr8	37965621	37965641	37965637	T	CGCCGGCCGCA	C	frameshift_variant	ENSG00000188778	ADRB3	ENST00000345060
chr8	37965786	37965806	37965786	F	GAA	G	frameshift_variant	ENSG00000188778	ADRB3	ENST00000345060
chr8	38177016	38177038	38177034	F	CG	C	frameshift_variant	ENSG00000156735	BAG4	ENST00000287322,ENST00000432471
chr8	38974394	38974410	38974394	F	G	GC	frameshift_variant	ENSG00000169495	HTRA4	ENST00000302495
chr8	38974394	38974410	38974398	T	GC	G	frameshift_variant	ENSG00000169495	HTRA4	ENST00000302495
chr8	38974394	38974410	38974402	T	A	ACGCGCTGCCC	frameshift_variant	ENSG00000169495	HTRA4	ENST00000302495
chr8	38974394	38974410	38974402	T	ACGCGCTGCCC	A	frameshift_variant	ENSG00000169495	HTRA4	ENST00000302495
chr8	38974394	38974410	38974410	F	C	A	stop_gained	ENSG00000169495	HTRA4	ENST00000302495
chr8	39107697	39107721	39107699	F	G	GGCGTCCGC	frameshift_variant	ENSG00000197140	ADAM32	ENST00000437682
chr8	39107697	39107721	39107706	F	G	GCGCGTCCC	frameshift_variant	ENSG00000197140	ADAM32	ENST00000437682
chr8	41646589	41646615	41646605	T	AC	A	frameshift_variant	ENSG00000165066	NKX6-3	ENST00000518699,ENST00000524115
chr8	41646589	41646615	41646613	T	CGCCCGGG	C	frameshift_variant	ENSG00000165066	NKX6-3	ENST00000518699,ENST00000524115
chr8	48008410	48008437	48008429	F	GC	G	frameshift_variant	ENSG00000169139	UBE2V2	ENST00000523432
chr8	48008410	48008437	48008430	F	CGGCTGCGTCG	C	frameshift_variant	ENSG00000169139	UBE2V2	ENST00000523432
chr8	51409248	51409271	51409253	T	CCG	C	frameshift_variant	ENSG00000147485	PXDNL	ENST00000356297,ENST00000543296
chr8	51409326	51409348	51409341	T	GATGCCGTCCCGGTAGGCTGGCTGCAGCAGGCGCGCGA	G	frameshift_variant	ENSG00000147485	PXDNL	ENST00000356297,ENST00000543296
chr8	51409418	51409445	51409443	T	G	C	stop_gained	ENSG00000147485	PXDNL	ENST00000356297,ENST00000543296
chr8	51898941	51898960	51898955	F	GC	G	frameshift_variant	ENSG00000168300	PCMTD1	ENST00000544451
chr8	52940363	52940383	52940363	T	C	G	stop_gained	ENSG00000183729	NPBWR1	ENST00000331251
chr8	52940363	52940383	52940368	T	C	CCGCG	frameshift_variant	ENSG00000183729	NPBWR1	ENST00000331251
chr8	52940502	52940518	52940504	T	G	A	stop_gained	ENSG00000183729	NPBWR1	ENST00000331251
chr8	58659558	58659578	58659574	F	T	A	stop_gained	ENSG00000035681	NSMAF	ENST00000038176
chr8	63038735	63038749	63038742	F	G	T	stop_gained	ENSG00000137563	GGH	ENST00000260118
chr8	66429568	66429585	66429571	F	AGC	A	frameshift_variant	ENSG00000179041	RRS1	ENST00000320270
chr8	67952455	67952481	67952481	F	CGA	C	frameshift_variant	ENSG00000046889	PREX2	ENST00000288368
chr8	69831858	69831874	69831867	F	G	T	stop_gained	ENSG00000137571	SLCO5A1	ENST00000260126,ENST00000524945,ENST00000530307
chr8	73081022	73081036	73081024	F	G	GT	frameshift_variant	ENSG00000164764	SBSPON	ENST00000297354
chr8	73081131	73081149	73081139	F	GCA	G	frameshift_variant	ENSG00000164764	SBSPON	ENST00000297354
chr8	80030081	80030114	80030108	F	CGT	C	frameshift_variant	ENSG00000147586	MRPS28	ENST00000276585,ENST00000518271,ENST00000521605
chr8	80171186	80171209	80171206	F	C	A	splice_donor_variant	ENSG00000076554	TPD52	ENST00000520795
chr8	80485864	80485898	80485877	F	CG	C	frameshift_variant	ENSG00000205189	ZBTB10	ENST00000379091
chr8	86064494	86064511	86064503	F	CACGCTTCTCT	C	frameshift_variant	ENSG00000147613	PSKH2	ENST00000276616
chr8	91070354	91070371	91070360	F	G	GC	frameshift_variant	ENSG00000155100	OTUD6B	ENST00000285420
chr8	92062694	92062716	92062702	T	GC	G	frameshift_variant	ENSG00000079102	RUNX1T1	ENST00000518449
chr8	92062694	92062716	92062704	T	GTGCGCCTGCC	G	splice_acceptor_variant	ENSG00000079102	RUNX1T1	ENST00000518449
chr8	93734083	93734099	93734095	F	CCTGAAATG	C	frameshift_variant	ENSG00000183808	RBM12B	ENST00000399300,ENST00000517700
chr8	96145002	96145024	96145006	T	CGCCCGCGCCCGGGCCCGCAGCCTCGGCCGAGCCCAGCT	C	frameshift_variant	ENSG00000156466	GDF6	ENST00000287020
chr8	97775972	97776001	97775977	F	T	TG	frameshift_variant	ENSG00000104341	LAPTM4B	ENST00000445593,ENST00000517924
chr8	97775972	97776001	97775977	F	TGCGCGCGC	T	frameshift_variant	ENSG00000104341	LAPTM4B	ENST00000445593,ENST00000517924
chr8	97775972	97776001	97775979	F	C	A	stop_gained	ENSG00000104341	LAPTM4B	ENST00000445593,ENST00000517924
chr8	98018056	98018074	98018057	F	C	A	stop_gained	ENSG00000132561	MATN2	ENST00000522025,ENST00000254898,ENST00000517321,ENST00000520016,ENST00000518154,ENST00000521689,ENST00000524308
chr8	98018056	98018074	98018057	F	CAT	C	frameshift_variant	ENSG00000132561	MATN2	ENST00000522025,ENST00000254898,ENST00000517321,ENST00000520016,ENST00000518154,ENST00000521689,ENST00000524308
chr8	100213107	100213126	100213111	T	C	CCG	frameshift_variant	ENSG00000104450	SPAG1	ENST00000251809,ENST00000388798
chr8	103415073	103415089	103415073	F	CA	C	frameshift_variant	ENSG00000164934	DCAF13	ENST00000297579
chr8	109973993	109974011	109974002	T	G	T	stop_gained	ENSG00000164794	KCNV1	ENST00000297404,ENST00000524391
chr8	118951790	118951808	118951793	T	A	ACGAG	frameshift_variant	ENSG00000164761	TNFRSF11B	ENST00000297350
chr8	120811287	120811306	120811292	T	GC	G	frameshift_variant	ENSG00000172164	SNTB1	ENST00000395601,ENST00000517992
chr8	120811593	120811622	120811613	T	CG	C	frameshift_variant	ENSG00000172164	SNTB1	ENST00000395601,ENST00000517992
chr8	123416934	123416955	123416934	F	T	C	splice_donor_variant	ENSG00000156795	WDYHV1	ENST00000287387,ENST00000522194,ENST00000523356
chr8	133213131	133213151	133213144	F	G	A	splice_donor_variant	ENSG00000104415	WISP1	ENST00000220856,ENST00000250160,ENST00000517423
chr8	133284831	133284869	133284859	F	A	T	stop_gained	ENSG00000104419	NDRG1	ENST00000522738
chr8	133296480	133296516	133296503	F	C	T	splice_donor_variant	ENSG00000104419	NDRG1	ENST00000522738
chr8	140511950	140511969	140511968	F	G	GC	frameshift_variant	ENSG00000104472	CHRAC1	ENST00000518971
chr8	141425075	141425093	141425081	T	CGT	C	frameshift_variant	ENSG00000184489	PTP4A3	ENST00000349124,ENST00000329397,ENST00000523147,ENST00000521578,ENST00000520105
chr8	141426958	141426972	141426962	F	G	GC	frameshift_variant	ENSG00000184489	PTP4A3	ENST00000329397,ENST00000349124,ENST00000520105,ENST00000521578
chr8	142344036	142344051	142344038	F	C	A	stop_gained	ENSG00000171045	TSNARE1	ENST00000307180,ENST00000520166,ENST00000524325
chr8	142775588	142775611	142775592	T	C	T	splice_donor_variant	ENSG00000180155	LYNX1	ENST00000345173,ENST00000395192,ENST00000520131,ENST00000522929,ENST00000335822,ENST00000398906,ENST00000523332
chr8	142785657	142785675	142785662	T	G	T	stop_gained	ENSG00000167656	LY6D	ENST00000301263
chr8	143250188	143250206	143250203	F	C	A	stop_gained	ENSG00000181638,ENSG00000264668	ZFP41	ENST00000330701,ENST00000520584,ENST00000522452
chr8	143250356	143250371	143250364	F	CG	C	frameshift_variant	ENSG00000181638,ENSG00000264668	ZFP41	ENST00000330701,ENST00000522452
chr8	143296269	143296294	143296275	T	G	GCGCGTGCACACGGGCGAGAAGCCCTA	frameshift_variant	ENSG00000185730	ZNF696	ENST00000330143
chr8	143296378	143296403	143296394	T	GC	G	frameshift_variant	ENSG00000185730	ZNF696	ENST00000330143
chr8	143296378	143296403	143296395	T	C	CGA	frameshift_variant	ENSG00000185730	ZNF696	ENST00000330143
chr8	143296378	143296403	143296401	F	CG	C	frameshift_variant	ENSG00000185730	ZNF696	ENST00000330143
chr8	143296522	143296546	143296533	T	GC	G	frameshift_variant	ENSG00000185730	ZNF696	ENST00000330143
chr8	143325334	143325350	143325344	F	A	G	splice_donor_variant	ENSG00000184428	TOP1MT	ENST00000521193,ENST00000519139,ENST00000329245,ENST00000522041,ENST00000519591,ENST00000519148,ENST00000523676
chr8	143325334	143325350	143325347	F	T	TG	frameshift_variant	ENSG00000184428	TOP1MT	ENST00000521193,ENST00000519139,ENST00000329245,ENST00000522041,ENST00000519591,ENST00000519148,ENST00000523676
chr8	143369010	143369028	143369027	T	G	T	stop_gained	ENSG00000158106	RHPN1	ENST00000289013
chr8	143570311	143570326	143570324	F	AC	A	frameshift_variant	ENSG00000204839	MROH6	ENST00000398882,ENST00000529971
chr8	143578117	143578136	143578126	F	GCA	G	frameshift_variant	ENSG00000147813	NAPRT1	ENST00000340490,ENST00000435154,ENST00000276844,ENST00000426292,ENST00000449291
chr8	143578215	143578234	143578215	F	GC	G	frameshift_variant	ENSG00000147813	NAPRT1	ENST00000340490,ENST00000435154,ENST00000276844,ENST00000426292,ENST00000449291
chr8	143580159	143580176	143580174	F	C	T	splice_acceptor_variant	ENSG00000104529	EEF1D	ENST00000532400
chr8	143598274	143598296	143598290	F	C	A	stop_gained	ENSG00000179886	TIGD5	ENST00000321385,ENST00000504548
chr8	143599302	143599317	143599307	F	G	T	stop_gained	ENSG00000104529	EEF1D	ENST00000533749
chr8	143599302	143599317	143599308	F	C	T	stop_gained	ENSG00000179886	TIGD5	ENST00000321385,ENST00000504548
chr8	143606142	143606159	143606155	F	C	T	splice_acceptor_variant	ENSG00000104524	PYCRL	ENST00000220966,ENST00000377579,ENST00000433751
chr8	143606142	143606159	143606155	F	CT	C	splice_acceptor_variant	ENSG00000104524	PYCRL	ENST00000220966,ENST00000377579,ENST00000433751
chr8	143606142	143606159	143606156	F	T	A	splice_acceptor_variant	ENSG00000104524	PYCRL	ENST00000220966,ENST00000377579,ENST00000433751
chr8	143606653	143606668	143606653	F	C	CT	frameshift_variant	ENSG00000104524	PYCRL	ENST00000220966
chr8	143606653	143606668	143606660	F	CGT	C	frameshift_variant	ENSG00000104524	PYCRL	ENST00000220966
chr8	143693946	143693965	143693960	F	G	GA	frameshift_variant	ENSG00000181135	ZNF707	ENST00000358656,ENST00000532205,ENST00000454097,ENST00000418203,ENST00000532158
chr8	143694001	143694014	143694003	F	GTGCA	G	frameshift_variant	ENSG00000181135	ZNF707	ENST00000358656,ENST00000532205,ENST00000454097,ENST00000418203,ENST00000532158
chr8	143694001	143694014	143694010	F	CG	C	frameshift_variant	ENSG00000181135	ZNF707	ENST00000358656,ENST00000532205,ENST00000454097,ENST00000418203,ENST00000532158
chr8	143707491	143707520	143707492	F	C	CT	frameshift_variant	ENSG00000255181	CCDC166	ENST00000533508
chr8	143707702	143707723	143707708	T	CGCGCGCGCCTCCATCTCCAACAGCT	C	frameshift_variant	ENSG00000255181	CCDC166	ENST00000533508
chr8	143707846	143707877	143707849	F	G	T	stop_gained	ENSG00000255181	CCDC166	ENST00000533508,ENST00000542437
chr8	143707846	143707877	143707858	T	G	GGC	frameshift_variant	ENSG00000255181	CCDC166	ENST00000533508,ENST00000542437
chr8	143707846	143707877	143707858	T	GGC	G	frameshift_variant	ENSG00000255181	CCDC166	ENST00000533508,ENST00000542437
chr8	143707846	143707877	143707868	T	CT	C	frameshift_variant	ENSG00000255181	CCDC166	ENST00000533508,ENST00000542437
chr8	143726058	143726076	143726069	F	CG	C	frameshift_variant	ENSG00000180921	FAM83H	ENST00000388913
chr8	143726388	143726412	143726399	T	GC	G	frameshift_variant	ENSG00000180921	FAM83H	ENST00000388913
chr8	143728341	143728374	143728369	F	C	CCCCGGCATCCGCGGCGGCTCCT	frameshift_variant	ENSG00000180921	FAM83H	ENST00000388913
chr8	143818150	143818167	143818160	F	CT	C	frameshift_variant	ENSG00000179950	PUF60	ENST00000532884
chr8	143869969	143869988	143869969	F	A	T	stop_gained	ENSG00000227184	EPPK1	ENST00000525985
chr8	143869969	143869988	143869984	F	CT	C	frameshift_variant	ENSG00000227184	EPPK1	ENST00000525985
chr8	143870889	143870904	143870901	F	AGC	A	frameshift_variant	ENSG00000227184	EPPK1	ENST00000525985
chr8	143870931	143870944	143870938	F	CGT	C	frameshift_variant	ENSG00000227184	EPPK1	ENST00000525985
chr8	143872426	143872447	143872428	T	C	A	stop_gained	ENSG00000227184	EPPK1	ENST00000525985
chr8	143872586	143872607	143872596	T	GCA	G	frameshift_variant	ENSG00000227184	EPPK1	ENST00000525985
chr8	143925363	143925376	143925373	T	G	T	stop_gained	ENSG00000178209	PLEC	ENST00000398774,ENST00000357649,ENST00000436759,ENST00000354589,ENST00000345136,ENST00000322810,ENST00000354958,ENST00000356346,ENST00000527096
chr8	143958683	143958697	143958696	F	GC	G	frameshift_variant	ENSG00000178209	PLEC	ENST00000528131
chr8	144046729	144046747	144046734	F	GC	G	frameshift_variant	ENSG00000186583	SPATC1	ENST00000377470
chr8	144052147	144052167	144052167	F	A	C	splice_donor_variant	ENSG00000178814	OPLAH	ENST00000426825
chr8	144058767	144058788	144058772	F	C	T	splice_donor_variant	ENSG00000178814	OPLAH	ENST00000426825
chr8	144059935	144059956	144059947	T	T	TG	frameshift_variant	ENSG00000178814	OPLAH	ENST00000426825
chr8	144059935	144059956	144059954	F	CT	C	frameshift_variant	ENSG00000178814	OPLAH	ENST00000426825
chr8	144078814	144078834	144078828	F	C	T	stop_gained	ENSG00000178896	EXOSC4	ENST00000316052,ENST00000525936
chr8	144080328	144080348	144080328	T	CTT	C	frameshift_variant	ENSG00000178896	EXOSC4	ENST00000316052,ENST00000525936,ENST00000527954
chr8	144108328	144108348	144108329	T	AGCTGCGC	A	frameshift_variant	ENSG00000179698	KIAA1875	ENST00000323662
chr8	144109531	144109549	144109539	F	G	GCGCGAGCAGCATGCAGCTGTGGCGCGTA	frameshift_variant	ENSG00000179698	KIAA1875	ENST00000323662
chr8	144109556	144109577	144109571	T	G	T	stop_gained	ENSG00000179698	KIAA1875	ENST00000323662
chr8	144291338	144291357	144291346	F	G	GCCCCGCA	frameshift_variant	ENSG00000170727	BOP1	ENST00000307404,ENST00000526552
chr8	144333341	144333366	144333351	T	TGC	T	frameshift_variant	ENSG00000170616	SCRT1	ENST00000332135
chr8	144333468	144333486	144333473	T	G	T	stop_gained	ENSG00000170616	SCRT1	ENST00000332135
chr8	144357766	144357789	144357766	F	CG	C	frameshift_variant	ENSG00000182325	FBXL6	ENST00000331890,ENST00000455319
chr8	144357766	144357789	144357771	T	G	GC	frameshift_variant	ENSG00000182325	FBXL6	ENST00000331890,ENST00000455319
chr8	144357766	144357789	144357771	T	GCA	G	frameshift_variant	ENSG00000182325	FBXL6	ENST00000331890,ENST00000455319
chr8	144358264	144358285	144358273	F	CGCGGGGCCGG	C	frameshift_variant	ENSG00000182325	FBXL6	ENST00000331890,ENST00000455319
chr8	144392630	144392648	144392644	T	T	TATCA	frameshift_variant	ENSG00000173137	ADCK5	ENST00000308860
chr8	144392758	144392777	144392775	F	G	A	splice_acceptor_variant	ENSG00000173137	ADCK5	ENST00000308860
chr8	144392758	144392777	144392777	F	G	GCTGT	frameshift_variant	ENSG00000173137	ADCK5	ENST00000308860
chr8	144393971	144393992	144393990	F	TG	T	frameshift_variant	ENSG00000071894	CPSF1	ENST00000349769
chr8	144400770	144400784	144400777	F	GC	G	frameshift_variant	ENSG00000071894	CPSF1	ENST00000349769
chr8	144401035	144401060	144401045	F	G	A	stop_gained	ENSG00000071894	CPSF1	ENST00000349769,ENST00000531042
chr8	144416619	144416633	144416619	F	G	T	stop_gained	ENSG00000147804	SLC39A4	ENST00000301305,ENST00000526658
chr8	144433644	144433665	144433644	F	CCA	C	frameshift_variant	ENSG00000160949	TONSL	ENST00000409379
chr8	144467000	144467017	144467009	T	GCCGCGGTGTCCCTGGAAGAGGCCCT	G	frameshift_variant	ENSG00000167702	KIFC2	ENST00000301332
chr8	144472663	144472696	144472696	F	A	G	splice_acceptor_variant	ENSG00000167702	KIFC2	ENST00000301331
chr8	144473070	144473088	144473083	T	GC	G	frameshift_variant	ENSG00000167702	KIFC2	ENST00000301332
chr8	144504382	144504400	144504398	T	A	T	stop_gained	ENSG00000167701	GPT	ENST00000394955,ENST00000528431
chr8	144504852	144504870	144504863	F	TG	T	frameshift_variant	ENSG00000167701	GPT	ENST00000394955,ENST00000528431
chr8	144504852	144504870	144504869	F	CCA	C	frameshift_variant	ENSG00000167701	GPT	ENST00000394955,ENST00000528431
chr8	144505275	144505300	144505295	T	T	TGCTC	frameshift_variant	ENSG00000167701	GPT	ENST00000394955,ENST00000528431
chr8	144506127	144506147	144506131	T	A	AGTGC	frameshift_variant	ENSG00000167701	GPT	ENST00000394955,ENST00000528431
chr8	144506219	144506240	144506235	T	C	A	stop_gained	ENSG00000167701	GPT	ENST00000394955,ENST00000528431
chr8	144506219	144506240	144506235	T	CG	C	frameshift_variant	ENSG00000167701	GPT	ENST00000394955,ENST00000528431
chr8	144506610	144506645	144506622	T	TGCAGCTGCCCCCGCGG	T	frameshift_variant	ENSG00000167701	GPT	ENST00000394955,ENST00000528431
chr8	144506610	144506645	144506629	T	G	GC	frameshift_variant	ENSG00000167701	GPT	ENST00000394955,ENST00000528431
chr8	144512316	144512329	144512325	F	C	T	splice_acceptor_variant	ENSG00000160957	RECQL4	ENST00000428558
chr8	144513097	144513119	144513108	T	CAT	C	frameshift_variant	ENSG00000160957	RECQL4	ENST00000428558,ENST00000534626
chr8	144514078	144514099	144514098	F	C	A	stop_gained	ENSG00000160957	RECQL4	ENST00000428558,ENST00000532846,ENST00000534626
chr8	144527554	144527571	144527568	F	GGCTCGAAGGGCACGGCCAGGGC	G	frameshift_variant	ENSG00000213563	C8orf82	ENST00000524821,ENST00000532827
chr8	144530747	144530766	144530751	T	A	AGC	frameshift_variant	ENSG00000147799	ARHGAP39	ENST00000276826,ENST00000377307,ENST00000540274
chr8	144530747	144530766	144530751	T	A	AGCGGGGTTGATGCGGTTGAT	frameshift_variant	ENSG00000147799	ARHGAP39	ENST00000276826,ENST00000377307,ENST00000540274
chr8	144547822	144547860	144547832	F	G	C	stop_gained	ENSG00000147799	ARHGAP39	ENST00000276826,ENST00000377307,ENST00000540274
chr8	144930905	144930922	144930911	F	C	A	stop_gained	ENSG00000170631	ZNF16	ENST00000276816,ENST00000394909
chr8	144930905	144930922	144930915	F	CGT	C	frameshift_variant	ENSG00000170631	ZNF16	ENST00000276816,ENST00000394909
chr9	214999	215019	215012	T	C	A	stop_gained	ENSG00000183784	C9orf66	ENST00000382387
chr9	215040	215058	215043	F	C	CG	frameshift_variant	ENSG00000183784	C9orf66	ENST00000382387
chr9	215125	215154	215142	F	GGCGC	G	frameshift_variant	ENSG00000183784	C9orf66	ENST00000382387
chr9	439309	439328	439309	F	AT	A	frameshift_variant	ENSG00000107099	DOCK8	ENST00000382329,ENST00000432829,ENST00000453981,ENST00000469391
chr9	439309	439328	439326	F	C	T	stop_gained	ENSG00000107099	DOCK8	ENST00000382329,ENST00000432829,ENST00000453981,ENST00000469391
chr9	439309	439328	439327	F	AG	A	frameshift_variant	ENSG00000107099	DOCK8	ENST00000382329,ENST00000432829,ENST00000453981,ENST00000469391
chr9	742333	742350	742341	F	GA	G	frameshift_variant	ENSG00000107104	KANK1	ENST00000382303,ENST00000382286,ENST00000382297,ENST00000382293,ENST00000382289
chr9	977070	977099	977086	T	TGC	T	frameshift_variant	ENSG00000064218	DMRT3	ENST00000190165
chr9	977070	977099	977088	T	C	A	stop_gained	ENSG00000064218	DMRT3	ENST00000190165
chr9	2718393	2718418	2718394	T	G	T	stop_gained	ENSG00000168263	KCNV2	ENST00000382082
chr9	2718393	2718418	2718408	T	GGCGCAGGTCGAGGAGGCGGAGGAACTCTTCCGCGACAT	G	frameshift_variant	ENSG00000168263	KCNV2	ENST00000382082
chr9	4662613	4662631	4662625	F	C	CCT	frameshift_variant	ENSG00000205808	PPAPDC2	ENST00000381883
chr9	4662725	4662744	4662735	T	C	A	stop_gained	ENSG00000205808	PPAPDC2	ENST00000381883
chr9	5304448	5304465	5304450	F	ATC	A	frameshift_variant	ENSG00000107014	RLN2	ENST00000308420,ENST00000381627
chr9	7799538	7799557	7799543	F	G	T	stop_gained	ENSG00000137038	TMEM261	ENST00000358227
chr9	16215192	16215216	16215214	F	A	G	splice_donor_variant	ENSG00000205549	C9orf92	ENST00000380683,ENST00000380685
chr9	16215192	16215216	16215215	F	C	G	splice_donor_variant	ENSG00000205549	C9orf92	ENST00000380683,ENST00000380685
chr9	16215192	16215216	16215215	F	C	T	splice_donor_variant	ENSG00000205549	C9orf92	ENST00000380683,ENST00000380685
chr9	19102527	19102547	19102542	F	G	T	stop_gained	ENSG00000147874	HAUS6	ENST00000380502
chr9	21970956	21970976	21970975	T	C	T	splice_donor_variant	ENSG00000147889	CDKN2A	ENST00000579122
chr9	22008800	22008816	22008803	F	TCG	T	frameshift_variant	ENSG00000147883	CDKN2B	ENST00000276925,ENST00000380142
chr9	33264650	33264667	33264655	F	GC	G	frameshift_variant	ENSG00000107262	BAG1	ENST00000472232
chr9	33386483	33386508	33386502	F	GCA	G	frameshift_variant	ENSG00000165269	AQP7	ENST00000377425,ENST00000379506,ENST00000537089,ENST00000379507,ENST00000379503,ENST00000439678,ENST00000297988,ENST00000539936,ENST00000541274
chr9	33442482	33442497	33442497	F	T	TA	frameshift_variant	ENSG00000165272	AQP3	ENST00000297991
chr9	34371425	34371442	34371426	T	GC	G	frameshift_variant	ENSG00000164976	KIAA1161	ENST00000297625
chr9	34371425	34371442	34371439	F	TC	T	frameshift_variant	ENSG00000164976	KIAA1161	ENST00000297625
chr9	34371959	34371980	34371960	F	CA	C	frameshift_variant	ENSG00000164976	KIAA1161	ENST00000297625
chr9	34372234	34372256	34372249	T	G	T	stop_gained	ENSG00000164976	KIAA1161	ENST00000297625,ENST00000379142
chr9	34372453	34372472	34372456	T	C	T	stop_gained	ENSG00000164976	KIAA1161	ENST00000297625
chr9	34381043	34381063	34381057	T	CG	C	frameshift_variant	ENSG00000164972	C9orf24	ENST00000379126,ENST00000297623,ENST00000379127,ENST00000379133,ENST00000379124
chr9	34459054	34459071	34459054	F	G	GT	splice_donor_variant	ENSG00000122735	DNAI1	ENST00000242317,ENST00000437363,ENST00000545019
chr9	34624021	34624035	34624022	F	GAT	G	frameshift_variant	ENSG00000205143	ARID3C	ENST00000378909
chr9	34624021	34624035	34624030	F	C	CGCGGTTCACTG	stop_gained	ENSG00000205143	ARID3C	ENST00000378909
chr9	35162292	35162319	35162298	T	CGTGCGCGGTGA	C	splice_donor_variant	ENSG00000198722	UNC13B	ENST00000378495,ENST00000378496,ENST00000396787
chr9	35605770	35605786	35605776	T	CGT	C	frameshift_variant	ENSG00000107140	TESK1	ENST00000336395
chr9	35665113	35665127	35665127	F	G	A	stop_gained	ENSG00000137135	ARHGEF39	ENST00000343259,ENST00000378387
chr9	37784847	37784873	37784847	F	T	TAC	frameshift_variant	ENSG00000107371	EXOSC3	ENST00000327304,ENST00000396521
chr9	37784847	37784873	37784870	F	CTCTAGCAT	C	frameshift_variant	ENSG00000107371	EXOSC3	ENST00000327304,ENST00000396521
chr9	38068380	38068405	38068384	T	T	A	stop_gained	ENSG00000107338	SHB	ENST00000377700,ENST00000377707
chr9	39133020	39133044	39133038	T	CG	C	frameshift_variant	ENSG00000106714	CNTNAP3	ENST00000377659,ENST00000358144,ENST00000377656,ENST00000297668,ENST00000323947
chr9	70625228	70625248	70625232	F	GC	G	frameshift_variant	ENSG00000083067	TRPM3	ENST00000423814,ENST00000360823,ENST00000396280,ENST00000377106,ENST00000357533,ENST00000358082,ENST00000377110,ENST00000408909,ENST00000396292,ENST00000377111,ENST00000377105,ENST00000396285
chr9	75028082	75028098	75028093	F	GC	G	frameshift_variant	ENSG00000156017	C9orf41	ENST00000376830,ENST00000376834,ENST00000376837
chr9	76239080	76239096	76239091	F	TC	T	frameshift_variant	ENSG00000099139	PCSK5	ENST00000424854,ENST00000545128
chr9	76296814	76296833	76296816	F	G	GA	frameshift_variant	ENSG00000099139	PCSK5	ENST00000424854,ENST00000545128
chr9	77019803	77019820	77019810	F	GCA	G	frameshift_variant	ENSG00000204612	FOXB2	ENST00000376708
chr9	77020005	77020023	77020019	T	GA	G	frameshift_variant	ENSG00000204612	FOXB2	ENST00000376708
chr9	77647691	77647708	77647705	T	T	TA	frameshift_variant	ENSG00000156049	GNA14	ENST00000341700
chr9	77647691	77647708	77647706	T	T	A	stop_gained	ENSG00000156049	GNA14	ENST00000341700
chr9	78236409	78236428	78236409	F	AG	A	frameshift_variant	ENSG00000148019	CEP78	ENST00000424347,ENST00000376598,ENST00000415759,ENST00000376597,ENST00000277082
chr9	78236409	78236428	78236426	F	C	T	stop_gained	ENSG00000148019	CEP78	ENST00000424347,ENST00000376598,ENST00000415759,ENST00000376597,ENST00000277082
chr9	86282552	86282566	86282552	F	T	TCGGCGCA	frameshift_variant	ENSG00000135070	ISCA1	ENST00000452279
chr9	88991078	88991096	88991089	F	G	GC	frameshift_variant	ENSG00000186354	C9orf47	ENST00000334490,ENST00000375850,ENST00000375851
chr9	89376863	89376884	89376881	T	G	A	stop_gained	ENSG00000187764	SEMA4D	ENST00000339861,ENST00000343780,ENST00000420987,ENST00000455551
chr9	89605839	89605855	89605854	F	G	GGCGAGGAT	frameshift_variant	ENSG00000130222	GADD45G	ENST00000252506,ENST00000375769
chr9	92669902	92669921	92669906	F	A	C	splice_donor_variant	ENSG00000127080	IPPK	ENST00000287996
chr9	92669902	92669921	92669910	F	G	A	stop_gained	ENSG00000127080	IPPK	ENST00000287996
chr9	93075779	93075796	93075781	F	CA	C	splice_acceptor_variant	ENSG00000157303	SUSD3	ENST00000375469,ENST00000375472
chr9	93452611	93452630	93452628	F	CACTTGAGGGCTGGGAGAGA	C	frameshift_variant	ENSG00000188938	FAM120AOS	ENST00000375412
chr9	95876054	95876070	95876057	F	C	T	stop_gained	ENSG00000182150	ERCC6L2	ENST00000288985
chr9	97323897	97323915	97323904	F	G	A	splice_donor_variant	ENSG00000197816	CCDC180	ENST00000357054,ENST00000375202,ENST00000411667,ENST00000529487
chr9	98118978	98118997	98118981	F	C	A	splice_donor_variant	ENSG00000106785	TRIM14	ENST00000341469,ENST00000342043,ENST00000375098
chr9	98807916	98807938	98807926	F	CG	C	frameshift_variant	ENSG00000119514	GALNT12	ENST00000375011
chr9	99218227	99218244	99218227	F	A	AGG	frameshift_variant	ENSG00000119523	ALG2	ENST00000319033,ENST00000476832
chr9	99218227	99218244	99218231	F	CACACA	C	frameshift_variant	ENSG00000119523	ALG2	ENST00000319033,ENST00000476832
chr9	99221757	99221779	99221774	F	G	A	stop_gained	ENSG00000119523	ALG2	ENST00000476832
chr9	101737785	101737801	101737794	F	GGGGGC	G	frameshift_variant	ENSG00000198785	GRIN3A	ENST00000361820
chr9	101737785	101737801	101737800	F	G	GAA	frameshift_variant	ENSG00000198785	GRIN3A	ENST00000361820
chr9	109119393	109119410	109119400	F	G	A	stop_gained	ENSG00000106771	TMEM245	ENST00000374586
chr9	110048789	110048802	110048802	F	CGCTGGACTGGA	C	frameshift_variant	ENSG00000241978	AKAP2	ENST00000374525,ENST00000434623
chr9	110201304	110201320	110201316	F	GC	G	frameshift_variant	ENSG00000188959	C9orf152	ENST00000400613
chr9	111328006	111328023	111328017	F	G	T	stop_gained	ENSG00000171133	OR2K2	ENST00000302681,ENST00000374428
chr9	111631599	111631615	111631607	F	GGGCCTACCGCCAGCTGGCCC	G	frameshift_variant	ENSG00000059769,ENSG00000244115	DNAJC25,DNAJC25-GNG10	ENST00000313525,ENST00000374294,ENST00000556107
chr9	113373971	113373985	113373975	F	CG	C	frameshift_variant	ENSG00000119431	HDHD3	ENST00000238379,ENST00000374180
chr9	114008329	114008344	114008342	F	A	G	splice_acceptor_variant	ENSG00000157657	ZNF618	ENST00000288466,ENST00000374124,ENST00000374126
chr9	114155992	114156016	114156007	T	CG	C	frameshift_variant	ENSG00000196739	COL27A1	ENST00000356083
chr9	121299873	121299894	121299875	F	GC	G	frameshift_variant	ENSG00000148180	GSN	ENST00000373818
chr9	121312439	121312457	121312441	F	C	T	stop_gained	ENSG00000148180	GSN	ENST00000432226,ENST00000394353,ENST00000373818,ENST00000436847,ENST00000341272,ENST00000412819,ENST00000545652,ENST00000373823,ENST00000449733,ENST00000373808
chr9	123373692	123373723	123373714	F	G	GCCCTCGCCCTGTCTGCA	frameshift_variant	ENSG00000148204	CRB2	ENST00000373629,ENST00000373631
chr9	123630411	123630424	123630414	F	G	T	stop_gained	ENSG00000119522	DENND1A	ENST00000394219,ENST00000373618,ENST00000373620,ENST00000373624,ENST00000542603,ENST00000394215
chr9	124453525	124453543	124453527	T	T	TG	frameshift_variant	ENSG00000180264	GPR144	ENST00000334810
chr9	124453565	124453581	124453576	T	C	A	stop_gained	ENSG00000180264	GPR144	ENST00000334810
chr9	124453651	124453664	124453656	T	G	A	stop_gained	ENSG00000180264	GPR144	ENST00000334810
chr9	124454093	124454106	124454099	F	T	C	splice_donor_variant	ENSG00000180264	GPR144	ENST00000334810
chr9	124799327	124799343	124799338	F	CCACCT	C	frameshift_variant	ENSG00000185585	OLFML2A	ENST00000331715,ENST00000373580
chr9	127707192	127707205	127707193	F	G	C	splice_donor_variant	ENSG00000160401	C9orf117	ENST00000373295
chr9	127707192	127707205	127707194	F	T	C	splice_donor_variant	ENSG00000160401	C9orf117	ENST00000373295
chr9	127711805	127711820	127711819	F	G	A	splice_acceptor_variant	ENSG00000160401	C9orf117	ENST00000373295
chr9	127715083	127715096	127715096	F	ACT	A	frameshift_variant	ENSG00000187024	PTRH1	ENST00000419060,ENST00000423807,ENST00000543175
chr9	127724838	127724860	127724848	F	C	CG	frameshift_variant	ENSG00000167094	TTC16	ENST00000373289
chr9	127724838	127724860	127724852	F	T	TG	frameshift_variant	ENSG00000167094	TTC16	ENST00000373289
chr9	127724894	127724909	127724898	F	G	A	splice_donor_variant	ENSG00000167094	TTC16	ENST00000373289
chr9	127809751	127809797	127809781	F	G	GGC	frameshift_variant	ENSG00000136877	FPGS	ENST00000393706,ENST00000373245,ENST00000373225,ENST00000373247,ENST00000373228
chr9	128123054	128123071	128123058	F	T	TG	frameshift_variant	ENSG00000148334	PTGES2	ENST00000277462,ENST00000338961,ENST00000449878
chr9	128123134	128123148	128123136	F	T	C	splice_acceptor_variant	ENSG00000148334	PTGES2	ENST00000277462,ENST00000338961,ENST00000449878
chr9	128260571	128260593	128260571	F	AT	A	frameshift_variant	ENSG00000167110	GOLGA2	ENST00000421699,ENST00000609374
chr9	128276245	128276266	128276249	F	G	A	stop_gained	ENSG00000175854	SWI5	ENST00000320188
chr9	128345502	128345525	128345522	F	CT	C	frameshift_variant	ENSG00000167114	SLC27A4	ENST00000300456
chr9	128420871	128420898	128420888	T	C	CCCGCG	frameshift_variant	ENSG00000167123	CERCAM	ENST00000372838
chr9	128428308	128428324	128428315	F	CG	C	frameshift_variant	ENSG00000167123	CERCAM	ENST00000372838,ENST00000372842,ENST00000420512
chr9	128608047	128608062	128608049	F	G	GGT	frameshift_variant	ENSG00000197694	SPTAN1	ENST00000358161,ENST00000372731,ENST00000372739
chr9	128705497	128705510	128705507	F	C	T	stop_gained	ENSG00000160447	PKN3	ENST00000291906
chr9	128818938	128818964	128818939	F	C	G	stop_gained	ENSG00000167136	ENDOG	ENST00000372642
chr9	128818938	128818964	128818941	F	AC	A	frameshift_variant	ENSG00000167136	ENDOG	ENST00000372642
chr9	129620186	129620209	129620196	T	G	GA	frameshift_variant	ENSG00000179058	C9orf50	ENST00000372478
chr9	129719335	129719356	129719341	F	GA	G	frameshift_variant	ENSG00000167157	PRRX2	ENST00000372469
chr9	130384682	130384697	130384683	F	A	G	splice_acceptor_variant	ENSG00000148357	HMCN2	ENST00000455439
chr9	130433543	130433569	130433553	F	CT	C	frameshift_variant	ENSG00000148357	HMCN2	ENST00000302481,ENST00000428715
chr9	130668311	130668336	130668313	F	G	GGT	frameshift_variant	ENSG00000130711	PRDM12	ENST00000253008
chr9	130668311	130668336	130668313	F	G	GGTGT	frameshift_variant	ENSG00000130711	PRDM12	ENST00000253008
chr9	130668311	130668336	130668313	F	GGTGTGTGTGT	G	splice_donor_variant	ENSG00000130711	PRDM12	ENST00000253008
chr9	131045598	131045619	131045610	F	C	CGT	frameshift_variant	ENSG00000050555	LAMC3	ENST00000361069
chr9	131067195	131067213	131067206	F	G	A	splice_donor_variant	ENSG00000050555	LAMC3	ENST00000361069
chr9	131230659	131230675	131230671	F	C	T	stop_gained	ENSG00000126883	NUP214	ENST00000498010
chr9	131290284	131290297	131290284	T	TG	T	frameshift_variant	ENSG00000160539	PPAPDC3	ENST00000372261,ENST00000372264
chr9	131308107	131308122	131308111	F	CT	C	frameshift_variant	ENSG00000160539	PPAPDC3	ENST00000372264
chr9	131509921	131509941	131509930	F	C	A	stop_gained	ENSG00000130714	POMT1	ENST00000441334,ENST00000404875,ENST00000341012,ENST00000430619,ENST00000419118,ENST00000354713,ENST00000423007,ENST00000372228,ENST00000448212,ENST00000402686
chr9	131509921	131509941	131509930	F	C	G	stop_gained	ENSG00000130714	POMT1	ENST00000441334,ENST00000404875,ENST00000341012,ENST00000430619,ENST00000419118,ENST00000354713,ENST00000423007,ENST00000372228,ENST00000448212,ENST00000402686
chr9	131513331	131513347	131513332	F	G	A	splice_donor_variant	ENSG00000130714	POMT1	ENST00000541219,ENST00000404875,ENST00000341012,ENST00000419118,ENST00000354713,ENST00000423007,ENST00000372228,ENST00000402686
chr9	132227016	132227031	132227023	F	T	C	splice_donor_variant	ENSG00000196358	NTNG2	ENST00000372179,ENST00000393228,ENST00000393229
chr9	132227016	132227031	132227026	F	G	T	splice_donor_variant	ENSG00000196358	NTNG2	ENST00000360670
chr9	132587397	132587416	132587407	F	GCACGGCCTTCACCGAC	G	frameshift_variant	ENSG00000125492	BARHL1	ENST00000263610,ENST00000542090
chr9	132989085	132989101	132989097	F	C	T	stop_gained	ENSG00000165702	GFI1B	ENST00000339463,ENST00000372122,ENST00000450530
chr9	133031081	133031095	133031095	F	G	GT	frameshift_variant	ENSG00000148308	GTF3C5	ENST00000342018,ENST00000372097,ENST00000372099,ENST00000372108
chr9	133065235	133065252	133065238	F	G	A	splice_donor_variant	ENSG00000170835	CEL	ENST00000351304,ENST00000372080
chr9	133148946	133148965	133148965	F	G	A	stop_gained	ENSG00000160271	RALGDS	ENST00000393160
chr9	133345182	133345197	133345186	F	G	A	stop_gained	ENSG00000148297	MED22	ENST00000491289,ENST00000457204,ENST00000446777,ENST00000476080,ENST00000343730,ENST00000344469,ENST00000494177
chr9	133359977	133359993	133359978	F	G	GT	frameshift_variant	ENSG00000148291	SURF2	ENST00000371964
chr9	133359977	133359993	133359981	F	C	G	stop_gained	ENSG00000148291	SURF2	ENST00000371964
chr9	133359977	133359993	133359982	F	G	GTGCC	frameshift_variant	ENSG00000148291	SURF2	ENST00000371964
chr9	133518865	133518878	133518872	F	A	C	splice_donor_variant	ENSG00000187616	TMEM8C	ENST00000339996
chr9	133534825	133534847	133534828	T	G	GC	frameshift_variant	ENSG00000197859	ADAMTSL2	ENST00000393061
chr9	133534825	133534847	133534832	T	C	CCG	frameshift_variant	ENSG00000197859	ADAMTSL2	ENST00000393061
chr9	133642462	133642479	133642462	F	A	T	stop_gained	ENSG00000123454	DBH	ENST00000263611,ENST00000393056
chr9	133642462	133642479	133642465	F	G	A	splice_donor_variant	ENSG00000123454	DBH	ENST00000263611,ENST00000393056
chr9	133702978	133703000	133702985	F	GT	G	frameshift_variant	ENSG00000123453	SARDH	ENST00000371872,ENST00000422262,ENST00000427237,ENST00000439388
chr9	135499754	135499769	135499758	F	CGCTCACGCGGTAGTAGTCGCTGGTCCTCTCCG	C	frameshift_variant	ENSG00000160345	C9orf116	ENST00000371789,ENST00000371791,ENST00000429260
chr9	135500746	135500773	135500755	F	T	A	splice_donor_variant	ENSG00000122140	MRPS2	ENST00000241600,ENST00000371785
chr9	135819051	135819073	135819053	F	G	A	stop_gained	ENSG00000130559	CAMSAP1	ENST00000312405,ENST00000389532,ENST00000409386
chr9	136116865	136116881	136116865	T	GGAGCGCACCCGCCGCGGAAT	G	frameshift_variant	ENSG00000238227	C9orf69	ENST00000418388,ENST00000447934,ENST00000448040,ENST00000561457
chr9	136198945	136198973	136198952	T	C	A	stop_gained	ENSG00000107187	LHX3	ENST00000371746,ENST00000371748
chr9	136338706	136338734	136338711	T	G	A	splice_donor_variant	ENSG00000160360	GPSM1	ENST00000354753,ENST00000392945,ENST00000440944
chr9	136349739	136349766	136349758	F	CGCACG	C	frameshift_variant	ENSG00000160360	GPSM1	ENST00000354753,ENST00000440944
chr9	136363471	136363489	136363485	F	A	C	splice_donor_variant	ENSG00000213221	DNLZ	ENST00000371738,ENST00000371739
chr9	136363471	136363489	136363485	F	A	G	splice_donor_variant	ENSG00000213221	DNLZ	ENST00000371738,ENST00000371739
chr9	136363685	136363701	136363687	F	G	GCGCGC	frameshift_variant	ENSG00000213221	DNLZ	ENST00000371738,ENST00000371739
chr9	136367792	136367809	136367798	F	G	A	stop_gained	ENSG00000187796	CARD9	ENST00000371732,ENST00000371734
chr9	136370828	136370843	136370840	T	C	A	splice_donor_variant	ENSG00000187796	CARD9	ENST00000315908,ENST00000371732,ENST00000371734
chr9	136377939	136377960	136377952	F	A	AC	frameshift_variant	ENSG00000165684	SNAPC4	ENST00000298532
chr9	136471956	136471978	136471973	F	A	C	splice_donor_variant	ENSG00000148396	SEC16A	ENST00000290037,ENST00000313050,ENST00000371706,ENST00000431893
chr9	136471956	136471978	136471974	F	C	T	splice_donor_variant	ENSG00000148396	SEC16A	ENST00000290037,ENST00000313050,ENST00000371706,ENST00000431893
chr9	136475361	136475375	136475369	F	CACAT	C	frameshift_variant	ENSG00000148396	SEC16A	ENST00000290037,ENST00000313050,ENST00000371706,ENST00000431893
chr9	136476357	136476387	136476368	F	TG	T	frameshift_variant	ENSG00000148396	SEC16A	ENST00000290037,ENST00000313050,ENST00000371706,ENST00000431893
chr9	136523952	136523965	136523954	F	G	A	stop_gained	ENSG00000148400	NOTCH1	ENST00000277541
chr9	136677480	136677500	136677490	F	CG	C	frameshift_variant	ENSG00000169692	AGPAT2	ENST00000371694,ENST00000371696,ENST00000538402
chr9	136723191	136723208	136723194	F	G	A	stop_gained	ENSG00000165716	FAM69B	ENST00000371691,ENST00000371692
chr9	136741277	136741298	136741283	T	G	T	stop_gained	ENSG00000187922	LCN10	ENST00000497771,ENST00000527229
chr9	136763439	136763458	136763451	T	GT	G	frameshift_variant	ENSG00000177984	LCN15	ENST00000316144
chr9	136763439	136763458	136763453	T	CCAGGTAGCCCAAGG	C	frameshift_variant	ENSG00000177984	LCN15	ENST00000316144
chr9	136846028	136846048	136846041	F	ACCGAGCGC	A	frameshift_variant	ENSG00000232434	C9orf172	ENST00000436881
chr9	136847083	136847105	136847089	T	G	GGC	frameshift_variant	ENSG00000232434	C9orf172	ENST00000436881
chr9	136849555	136849572	136849572	F	A	T	stop_gained	ENSG00000054148	PHPT1	ENST00000247665,ENST00000371661,ENST00000545326
chr9	136858203	136858217	136858212	F	CG	C	frameshift_variant	ENSG00000177943	MAMDC4	ENST00000317446,ENST00000445819
chr9	136858545	136858559	136858547	F	G	A	splice_donor_variant	ENSG00000177943	MAMDC4	ENST00000317446,ENST00000445819
chr9	136858545	136858559	136858548	F	T	C	splice_donor_variant	ENSG00000177943	MAMDC4	ENST00000317446,ENST00000445819
chr9	136942533	136942552	136942546	F	C	T	splice_donor_variant	ENSG00000159069	FBXW5	ENST00000325285,ENST00000433269
chr9	136942663	136942681	136942666	F	TC	T	frameshift_variant	ENSG00000159069	FBXW5	ENST00000325285,ENST00000433269
chr9	136942663	136942681	136942669	F	GC	G	frameshift_variant	ENSG00000159069	FBXW5	ENST00000325285,ENST00000433269
chr9	136942663	136942681	136942677	F	GAC	G	frameshift_variant	ENSG00000159069	FBXW5	ENST00000325285,ENST00000433269
chr9	136978921	136978934	136978924	F	GC	G	frameshift_variant	ENSG00000107317	PTGDS	ENST00000446677
chr9	136978921	136978934	136978927	F	CCCGCAGGT	C	frameshift_variant	ENSG00000107317	PTGDS	ENST00000446677
chr9	137012809	137012831	137012828	T	ACTGCTGGGGCAGGAGAAGCCGGTGC	A	frameshift_variant	ENSG00000107331	ABCA2	ENST00000265662,ENST00000341511,ENST00000371605
chr9	137030811	137030829	137030817	T	G	A	stop_gained	ENSG00000180549	FUT7	ENST00000314412
chr9	137051546	137051567	137051559	F	CGT	C	frameshift_variant	ENSG00000054179	ENTPD2	ENST00000312665,ENST00000355097
chr9	137051546	137051567	137051560	F	G	GT	frameshift_variant	ENSG00000054179	ENTPD2	ENST00000312665,ENST00000355097
chr9	137079049	137079066	137079051	F	TTG	T	frameshift_variant	ENSG00000197355	UAP1L1	ENST00000360271,ENST00000409858
chr9	137113413	137113430	137113429	F	CCGCCAGCGCCCCCGCCACCAGGT	C	frameshift_variant	ENSG00000176978	DPP7	ENST00000371579
chr9	137113969	137113985	137113971	T	C	A	stop_gained	ENSG00000176978	DPP7	ENST00000371579,ENST00000497375
chr9	137161196	137161212	137161198	F	G	C	splice_donor_variant	ENSG00000176884	GRIN1	ENST00000371546,ENST00000315048,ENST00000371559,ENST00000371553,ENST00000371560,ENST00000350902,ENST00000371561,ENST00000371555,ENST00000371550
chr9	137169307	137169335	137169313	F	G	GTT	frameshift_variant	ENSG00000184709	LRRC26	ENST00000371542
chr9	137169581	137169596	137169587	T	G	GC	frameshift_variant	ENSG00000184709	LRRC26	ENST00000371542
chr9	137199570	137199583	137199570	F	A	AG	frameshift_variant	ENSG00000176058	TPRN	ENST00000321773,ENST00000333046,ENST00000409012
chr9	137228758	137228778	137228764	T	CG	C	frameshift_variant	ENSG00000233198	RNF224	ENST00000445101
chr9	137232924	137232941	137232928	T	G	A	splice_donor_variant	ENSG00000198569	SLC34A3	ENST00000361134,ENST00000538474
chr9	137233342	137233358	137233358	F	A	AC	frameshift_variant	ENSG00000198569	SLC34A3	ENST00000361134,ENST00000538474
chr9	137267228	137267241	137267239	F	G	A	splice_acceptor_variant	ENSG00000188986	NELFB	ENST00000343053
chr9	137267228	137267241	137267239	F	G	T	splice_acceptor_variant	ENSG00000188986	NELFB	ENST00000343053
chr9	137279015	137279055	137279040	T	CCG	C	frameshift_variant	ENSG00000198113	TOR4A	ENST00000357503
chr9	137279632	137279646	137279635	T	TCC	T	frameshift_variant	ENSG00000198113	TOR4A	ENST00000357503
chr9	137423545	137423582	137423575	T	C	T	stop_gained	ENSG00000188747	NOXA1	ENST00000341349,ENST00000392815
chr9	137463503	137463520	137463515	T	G	C	stop_gained	ENSG00000130653	PNPLA7	ENST00000277531,ENST00000371457,ENST00000406427,ENST00000434090
chr9	137463503	137463520	137463519	T	C	T	stop_gained	ENSG00000130653	PNPLA7	ENST00000277531,ENST00000371457,ENST00000406427,ENST00000434090
chr9	137479145	137479165	137479145	F	C	CCACG	frameshift_variant	ENSG00000130653	PNPLA7	ENST00000277531,ENST00000371457,ENST00000406427,ENST00000434090
chr9	137480365	137480382	137480376	T	CA	C	frameshift_variant	ENSG00000130653	PNPLA7	ENST00000277531,ENST00000371457,ENST00000406427,ENST00000434090
chr9	137480948	137480966	137480958	F	A	G	splice_donor_variant	ENSG00000130653	PNPLA7	ENST00000277531,ENST00000371457,ENST00000406427,ENST00000434090
chr9	137480948	137480966	137480959	F	C	A	splice_donor_variant	ENSG00000130653	PNPLA7	ENST00000277531,ENST00000371457,ENST00000406427,ENST00000434090
chr9	137480948	137480966	137480959	F	C	T	splice_donor_variant	ENSG00000130653	PNPLA7	ENST00000277531,ENST00000371457,ENST00000406427,ENST00000434090
chr9	137500798	137500814	137500811	F	AG	A	frameshift_variant	ENSG00000130653	PNPLA7	ENST00000277531,ENST00000371457,ENST00000406427,ENST00000434090
chr9	137500798	137500814	137500814	F	A	AGG	frameshift_variant	ENSG00000130653	PNPLA7	ENST00000277531,ENST00000371457,ENST00000406427,ENST00000434090
chr9	137500850	137500863	137500852	F	G	C	stop_gained	ENSG00000130653	PNPLA7	ENST00000277531,ENST00000371457,ENST00000406427,ENST00000434090
chr10	48704	48722	48715	F	G	C	stop_gained	ENSG00000173876	TUBB8	ENST00000309812
chr10	3067703	3067723	3067704	F	C	T	stop_gained	ENSG00000067057	PFKP	ENST00000381125
chr10	3109465	3109479	3109471	F	C	A	stop_gained	ENSG00000067057	PFKP	ENST00000381075,ENST00000381125,ENST00000415005
chr10	5395383	5395397	5395389	F	G	A	stop_gained	ENSG00000178462	TUBAL3	ENST00000380419,ENST00000479328
chr10	12898531	12898544	12898532	F	T	TA	frameshift_variant	ENSG00000151468	CCDC3	ENST00000378825,ENST00000378839
chr10	12898531	12898544	12898533	F	A	ACGCGCCTG	frameshift_variant	ENSG00000151468	CCDC3	ENST00000378825,ENST00000378839
chr10	12898531	12898544	12898535	F	G	GCGCCTGCC	frameshift_variant	ENSG00000151468	CCDC3	ENST00000378825,ENST00000378839
chr10	13701422	13701437	13701424	F	C	T	stop_gained	ENSG00000151474	FRMD4A	ENST00000342409,ENST00000357447,ENST00000378503,ENST00000264546,ENST00000358621
chr10	15168336	15168354	15168342	T	GCGCGCCCCGGACCTCACCATGGGCTC	G	splice_donor_variant	ENSG00000152465	NMT2	ENST00000535341
chr10	22345844	22345859	22345845	F	G	GC	frameshift_variant	ENSG00000077327	SPAG6	ENST00000376603,ENST00000435326
chr10	22345844	22345859	22345855	F	C	CCCCCCGCCCT	frameshift_variant	ENSG00000077327	SPAG6	ENST00000376603,ENST00000435326
chr10	22345844	22345859	22345855	F	C	CT	frameshift_variant	ENSG00000077327	SPAG6	ENST00000376603,ENST00000435326
chr10	24473832	24473849	24473836	F	CA	C	frameshift_variant	ENSG00000120549	KIAA1217	ENST00000376452,ENST00000396445,ENST00000307544,ENST00000430453,ENST00000396446,ENST00000438429,ENST00000376456,ENST00000458595,ENST00000376454,ENST00000376451,ENST00000376462
chr10	25175997	25176013	25176009	T	G	T	stop_gained	ENSG00000151025	GPR158	ENST00000376351
chr10	27240305	27240322	27240318	F	C	T	splice_donor_variant	ENSG00000107897	ACBD5	ENST00000375888,ENST00000426079,ENST00000375905,ENST00000412279,ENST00000396271
chr10	27504611	27504630	27504628	F	TG	T	frameshift_variant	ENSG00000099246	RAB18	ENST00000423465
chr10	29535972	29535991	29535987	F	A	C	splice_donor_variant	ENSG00000197321	SVIL	ENST00000355867,ENST00000375398
chr10	30626143	30626158	30626147	F	C	A	stop_gained	ENSG00000151033	LYZL2	ENST00000375318
chr10	35639747	35639762	35639753	F	CG	C	frameshift_variant	ENSG00000177283	FZD8	ENST00000374694
chr10	35640266	35640281	35640266	T	G	C	stop_gained	ENSG00000177283	FZD8	ENST00000374694
chr10	35640308	35640360	35640308	T	GCCGCGCCCGCCCGGGCCGCCCGCGCCCGCGCCCGCCGCGC	G	frameshift_variant	ENSG00000177283	FZD8	ENST00000374694
chr10	35641025	35641040	35641035	F	CGGTCG	C	frameshift_variant	ENSG00000177283	FZD8	ENST00000374694
chr10	45463250	45463265	45463261	F	C	CA	frameshift_variant	ENSG00000165406	MARCH8	ENST00000453424
chr10	45727529	45727545	45727540	F	G	T	splice_donor_variant	ENSG00000172661	FAM21C	ENST00000420848,ENST00000359860,ENST00000540872,ENST00000374362,ENST00000537517,ENST00000336378
chr10	46587538	46587556	46587540	F	G	T	stop_gained	ENSG00000204176	SYT15	ENST00000374321,ENST00000374323
chr10	46587538	46587556	46587538	F	AGG	A	frameshift_variant	ENSG00000204176	SYT15	ENST00000374321,ENST00000374323
chr10	47310401	47310425	47310424	F	T	TTC	frameshift_variant	ENSG00000107623	GDF10	ENST00000224605
chr10	49132120	49132145	49132133	F	GT	G	frameshift_variant	ENSG00000172538	FAM170B	ENST00000311787
chr10	49740781	49740798	49740793	F	G	GT	frameshift_variant	ENSG00000197444	OGDHL	ENST00000374103,ENST00000419399,ENST00000432695
chr10	59352411	59352428	59352420	F	G	GTGCTC	frameshift_variant	ENSG00000148541	FAM13C	ENST00000422313,ENST00000419214,ENST00000373868,ENST00000435852,ENST00000442566,ENST00000277705
chr10	60911353	60911368	60911363	F	G	GCGGTACTGGTCAATCGCCCACA	stop_gained	ENSG00000072422	RHOBTB1	ENST00000337910,ENST00000357917
chr10	68231525	68231546	68231532	T	T	TCG	frameshift_variant	ENSG00000179774	ATOH7	ENST00000373673
chr10	68231525	68231546	68231533	T	C	A	stop_gained	ENSG00000179774	ATOH7	ENST00000373673
chr10	68471947	68471982	68471957	F	G	A	stop_gained	ENSG00000138346	DNA2	ENST00000399180
chr10	68471947	68471982	68471961	F	AC	A	frameshift_variant	ENSG00000138346	DNA2	ENST00000399180
chr10	68721658	68721672	68721661	F	TC	T	frameshift_variant	ENSG00000060339	CCAR1	ENST00000494903
chr10	68721658	68721672	68721665	F	T	G	splice_donor_variant	ENSG00000060339	CCAR1	ENST00000494903
chr10	69248537	69248556	69248544	T	CG	C	frameshift_variant	ENSG00000156510	HKDC1	ENST00000354624,ENST00000395086
chr10	69572596	69572611	69572603	F	G	C	stop_gained	ENSG00000122859	NEUROG3	ENST00000242462
chr10	69572596	69572611	69572603	F	G	T	stop_gained	ENSG00000122859	NEUROG3	ENST00000242462
chr10	69572912	69572928	69572926	F	TG	T	frameshift_variant	ENSG00000122859	NEUROG3	ENST00000242462
chr10	69802480	69802497	69802482	T	T	A	stop_gained	ENSG00000197467	COL13A1	ENST00000354547,ENST00000517713,ENST00000398973,ENST00000356340,ENST00000398974,ENST00000398966,ENST00000398964,ENST00000357811,ENST00000398972,ENST00000522165,ENST00000398969,ENST00000398978,ENST00000520133,ENST00000398968,ENST00000520267,ENST00000398971
chr10	70146212	70146226	70146217	F	GC	G	frameshift_variant	ENSG00000156521	TYSND1	ENST00000287078,ENST00000335494
chr10	70146259	70146276	70146268	F	TGCACAGCCCTGGGCGGCCCCGCTCC	T	frameshift_variant	ENSG00000156521	TYSND1	ENST00000287078,ENST00000335494
chr10	70146326	70146349	70146331	F	G	A	stop_gained	ENSG00000156521	TYSND1	ENST00000287078,ENST00000335494
chr10	70255190	70255218	70255191	F	C	CGACGGGCGCGGGCAGA	frameshift_variant	ENSG00000148734	NPFFR1	ENST00000277942
chr10	70255190	70255218	70255193	F	A	ACGGGCGCGGGCAGAGG	frameshift_variant	ENSG00000148734	NPFFR1	ENST00000277942
chr10	70255441	70255459	70255447	T	ACG	A	frameshift_variant	ENSG00000148734	NPFFR1	ENST00000277942
chr10	70598527	70598542	70598530	F	G	GCA	frameshift_variant	ENSG00000180644	PRF1	ENST00000373209,ENST00000441259
chr10	71291498	71291512	71291499	F	AC	A	frameshift_variant	ENSG00000107731	UNC5B	ENST00000335350,ENST00000373192
chr10	71705082	71705100	71705097	F	AC	A	frameshift_variant	ENSG00000107736	CDH23	ENST00000224721,ENST00000299366,ENST00000442677,ENST00000466757
chr10	71809991	71810010	71810004	F	C	CG	frameshift_variant	ENSG00000107736	CDH23	ENST00000224721,ENST00000398788
chr10	71812595	71812614	71812610	F	G	A	splice_donor_variant	ENSG00000107736	CDH23	ENST00000224721,ENST00000398788
chr10	72354957	72354973	72354972	F	CG	C	frameshift_variant	ENSG00000148719	DNAJB12	ENST00000338820,ENST00000394903
chr10	72900429	72900446	72900439	F	T	TG	frameshift_variant	ENSG00000138315	OIT3	ENST00000334011
chr10	73647783	73647801	73647794	F	G	GGGCAGCTGGCACA	frameshift_variant	ENSG00000166317	SYNPO2L	ENST00000372873,ENST00000394810
chr10	73913694	73913710	73913699	F	C	A	stop_gained	ENSG00000122861	PLAU	ENST00000372762,ENST00000372764,ENST00000446342
chr10	75211174	75211194	75211190	F	G	C	splice_donor_variant	ENSG00000165637	VDAC2	ENST00000543351,ENST00000332211,ENST00000447677,ENST00000298468,ENST00000344036
chr10	75234161	75234175	75234165	F	G	A	stop_gained	ENSG00000165644	COMTD1	ENST00000372538,ENST00000469299
chr10	78026172	78026187	78026172	F	G	GA	frameshift_variant	ENSG00000148606	POLR3A	ENST00000372371
chr10	78026172	78026187	78026183	F	G	A	stop_gained	ENSG00000148606	POLR3A	ENST00000372371
chr10	80609433	80609446	80609438	F	GC	G	frameshift_variant	ENSG00000178217	SH2D4B	ENST00000313455,ENST00000339284,ENST00000470604
chr10	84237348	84237365	84237352	F	AGC	A	frameshift_variant	ENSG00000148602	LRIT1	ENST00000372105
chr10	86659296	86659313	86659296	T	G	A	splice_acceptor_variant	ENSG00000122375	OPN4	ENST00000241891,ENST00000372071,ENST00000443292
chr10	86943103	86943125	86943120	T	TC	T	frameshift_variant	ENSG00000173269	MMRN2	ENST00000372027
chr10	86943128	86943150	86943135	T	TGC	T	frameshift_variant	ENSG00000173269	MMRN2	ENST00000372027
chr10	86943830	86943847	86943846	F	TC	T	frameshift_variant	ENSG00000173269	MMRN2	ENST00000372027
chr10	87094457	87094473	87094465	F	AC	A	frameshift_variant	ENSG00000148672	GLUD1	ENST00000277865
chr10	87862451	87862470	87862457	F	GGC	G	frameshift_variant	ENSG00000227268	KLLN	ENST00000445946
chr10	89644906	89644926	89644919	F	G	GC	frameshift_variant	ENSG00000152782	PANK1	ENST00000307534
chr10	89645082	89645102	89645083	F	G	A	stop_gained	ENSG00000152782	PANK1	ENST00000307534
chr10	89645082	89645102	89645092	F	GCGCCGGCCCCACGGCGCCGGCCTGGAGCA	G	frameshift_variant	ENSG00000152782	PANK1	ENST00000307534
chr10	90857478	90857493	90857480	F	C	CG	frameshift_variant	ENSG00000148680	HTR7	ENST00000277874,ENST00000336152,ENST00000371719,ENST00000371721
chr10	91908424	91908439	91908438	F	C	A	stop_gained	ENSG00000174721	FGFBP3	ENST00000311575
chr10	93062720	93062739	93062733	T	T	TG	frameshift_variant	ENSG00000187553	CYP26C1	ENST00000285949
chr10	93062720	93062739	93062738	T	AGCCGCGCCGCGCTGGAGCGCTACGT	A	frameshift_variant	ENSG00000187553	CYP26C1	ENST00000285949
chr10	93066083	93066118	93066099	F	C	A	stop_gained	ENSG00000187553	CYP26C1	ENST00000285949
chr10	93068487	93068505	93068505	F	C	A	stop_gained	ENSG00000187553	CYP26C1	ENST00000285949
chr10	93075167	93075188	93075188	F	C	T	stop_gained	ENSG00000095596	CYP26A1	ENST00000224356,ENST00000371531,ENST00000394139
chr10	93566727	93566766	93566735	T	C	A	stop_gained	ENSG00000186188	FFAR4	ENST00000371481,ENST00000371483,ENST00000604414
chr10	93566727	93566766	93566738	T	GC	G	frameshift_variant	ENSG00000186188	FFAR4	ENST00000371481,ENST00000371483,ENST00000604414
chr10	93566727	93566766	93566752	F	ACGCGCCCTTG	A	frameshift_variant	ENSG00000186188	FFAR4	ENST00000371481,ENST00000371483,ENST00000604414
chr10	93567148	93567168	93567150	F	C	T	stop_gained	ENSG00000186188	FFAR4	ENST00000371481,ENST00000371483,ENST00000604414
chr10	95432438	95432451	95432446	F	A	G	splice_donor_variant	ENSG00000095637	SORBS1	ENST00000361941,ENST00000492542,ENST00000353505,ENST00000371247,ENST00000393949,ENST00000306402,ENST00000347291,ENST00000371249,ENST00000354106,ENST00000371227,ENST00000371246,ENST00000371245,ENST00000277982,ENST00000607232,ENST00000371239,ENST00000371241
chr10	95434688	95434706	95434695	F	TGC	T	frameshift_variant	ENSG00000095637	SORBS1	ENST00000361941,ENST00000353505,ENST00000371247,ENST00000393949,ENST00000306402,ENST00000347291,ENST00000354106,ENST00000371227,ENST00000371246,ENST00000371245,ENST00000277982
chr10	95434688	95434706	95434699	F	CG	C	frameshift_variant	ENSG00000095637	SORBS1	ENST00000361941,ENST00000353505,ENST00000371247,ENST00000393949,ENST00000306402,ENST00000347291,ENST00000354106,ENST00000371227,ENST00000371246,ENST00000371245,ENST00000277982
chr10	96384640	96384659	96384657	T	GT	G	frameshift_variant	ENSG00000095587	TLL2	ENST00000357947
chr10	96413237	96413255	96413252	F	G	A	stop_gained	ENSG00000095587	TLL2	ENST00000357947
chr10	97001268	97001284	97001268	F	C	CCGGGGAGGCTGACAGTACTTCATGGTTGCCCGCAG	stop_gained	ENSG00000187122	SLIT1	ENST00000266058,ENST00000371070
chr10	97001268	97001284	97001268	F	CAG	C	frameshift_variant	ENSG00000187122	SLIT1	ENST00000266058,ENST00000371070
chr10	97578243	97578263	97578243	T	C	T	stop_gained	ENSG00000165887	ANKRD2	ENST00000298808,ENST00000307518,ENST00000370655,ENST00000455090
chr10	97578243	97578263	97578253	T	T	TGC	frameshift_variant	ENSG00000165887	ANKRD2	ENST00000298808,ENST00000307518,ENST00000370655,ENST00000455090
chr10	97578243	97578263	97578261	T	A	ACGTCC	frameshift_variant	ENSG00000165887	ANKRD2	ENST00000298808,ENST00000307518,ENST00000370655,ENST00000455090
chr10	98256940	98256953	98256948	F	C	T	splice_acceptor_variant	ENSG00000138131	LOXL4	ENST00000260702
chr10	98256940	98256953	98256949	F	T	C	splice_acceptor_variant	ENSG00000138131	LOXL4	ENST00000260702
chr10	98407630	98407647	98407640	F	C	CG	frameshift_variant	ENSG00000119943	PYROXD2	ENST00000370575
chr10	99535266	99535289	99535274	T	ACACGCGCCCCC	A	frameshift_variant	ENSG00000119919	NKX2-3	ENST00000344586
chr10	100075959	100075976	100075976	F	G	A	stop_gained	ENSG00000120054	CPN1	ENST00000370418
chr10	100229490	100229512	100229492	F	GGCCCGCCCGC	G	frameshift_variant	ENSG00000213341	CHUK	ENST00000370397
chr10	100482579	100482596	100482580	F	A	AGGCGC	frameshift_variant	ENSG00000075290	WNT8B	ENST00000343737
chr10	100913170	100913183	100913172	F	C	A	stop_gained	ENSG00000119906	FAM178A	ENST00000238961,ENST00000370269,ENST00000370271,ENST00000609386
chr10	100913170	100913183	100913173	F	GC	G	frameshift_variant	ENSG00000119906	FAM178A	ENST00000238961,ENST00000370269,ENST00000370271,ENST00000609386
chr10	100987425	100987444	100987441	F	CA	C	frameshift_variant	ENSG00000055950	MRPL43	ENST00000370241,ENST00000370234,ENST00000299179,ENST00000370242,ENST00000477279,ENST00000318325,ENST00000342071,ENST00000370236,ENST00000318364
chr10	102231583	102231602	102231587	T	C	T	splice_donor_variant	ENSG00000107859	PITX3	ENST00000370002,ENST00000539804
chr10	102359398	102359413	102359413	F	TAC	T	frameshift_variant	ENSG00000107862	GBF1	ENST00000369983
chr10	102380331	102380350	102380333	F	TA	T	frameshift_variant	ENSG00000107862	GBF1	ENST00000369983
chr10	102411763	102411776	102411776	F	G	A	stop_gained	ENSG00000059915	PSD	ENST00000020673,ENST00000406432
chr10	102422013	102422029	102422016	F	C	A	stop_gained	ENSG00000107872	FBXL15	ENST00000425536,ENST00000440407,ENST00000224862,ENST00000369956,ENST00000432590
chr10	102450694	102450720	102450714	F	ACG	A	frameshift_variant	ENSG00000120055	C10orf95	ENST00000239125
chr10	102813252	102813270	102813269	F	CT	C	frameshift_variant	ENSG00000166272	WBP1L	ENST00000369889,ENST00000448841
chr10	103277618	103277634	103277632	F	G	T	stop_gained	ENSG00000148798	INA	ENST00000369849
chr10	104055967	104055985	104055979	F	GC	G	frameshift_variant	ENSG00000065618	COL17A1	ENST00000353479,ENST00000369733
chr10	104255162	104255180	104255170	F	GC	G	frameshift_variant	ENSG00000148834	GSTO1	ENST00000369710,ENST00000369713
chr10	104315919	104315933	104315928	F	G	A	stop_gained	ENSG00000148841	ITPRIP	ENST00000278071,ENST00000337478,ENST00000358187,ENST00000458723
chr10	104316021	104316037	104316024	F	GAC	G	frameshift_variant	ENSG00000148841	ITPRIP	ENST00000278071,ENST00000337478,ENST00000358187,ENST00000458723
chr10	111078683	111078702	111078689	F	C	G	stop_gained	ENSG00000150594	ADRA2A	ENST00000280155
chr10	111078683	111078702	111078694	F	G	GC	frameshift_variant	ENSG00000150594	ADRA2A	ENST00000280155
chr10	111078811	111078827	111078823	F	C	CG	frameshift_variant	ENSG00000150594	ADRA2A	ENST00000280155
chr10	111078811	111078827	111078823	F	CG	C	frameshift_variant	ENSG00000150594	ADRA2A	ENST00000280155
chr10	114044128	114044150	114044140	F	CG	C	frameshift_variant	ENSG00000043591	ADRB1	ENST00000369295
chr10	114044967	114044990	114044969	F	CG	C	frameshift_variant	ENSG00000043591	ADRB1	ENST00000369295
chr10	114286340	114286354	114286352	F	C	T	stop_gained	ENSG00000165816	VWA2	ENST00000392982,ENST00000603594
chr10	114297211	114297230	114297219	F	C	A	splice_donor_variant	ENSG00000169129	AFAP1L2	ENST00000304129,ENST00000545353
chr10	114297211	114297230	114297219	F	C	G	splice_donor_variant	ENSG00000169129	AFAP1L2	ENST00000304129,ENST00000545353
chr10	114297211	114297230	114297219	F	C	T	splice_donor_variant	ENSG00000169129	AFAP1L2	ENST00000304129,ENST00000545353
chr10	114315633	114315649	114315640	F	T	TG	frameshift_variant	ENSG00000169129	AFAP1L2	ENST00000304129,ENST00000369271,ENST00000419268,ENST00000545353
chr10	114657975	114657996	114657987	F	C	CA	frameshift_variant	ENSG00000099204	ABLIM1	ENST00000277895
chr10	118594973	118594996	118594973	F	A	AGCCGGCGC	frameshift_variant	ENSG00000119973	PRLHR	ENST00000239032,ENST00000369169
chr10	120851447	120851470	120851467	F	CG	C	frameshift_variant	ENSG00000120008	WDR11	ENST00000263461
chr10	122083522	122083535	122083535	F	G	GCTGCCCTGGGGCTTGCCAAGTC	frameshift_variant	ENSG00000138162	TACC2	ENST00000515603,ENST00000369005,ENST00000453444,ENST00000334433,ENST00000515273
chr10	122461954	122461995	122461976	F	CCT	C	frameshift_variant	ENSG00000166033	HTRA1	ENST00000368984
chr10	122980578	122980599	122980580	F	TCG	T	frameshift_variant	ENSG00000179988	PSTK	ENST00000368887,ENST00000405485,ENST00000406217
chr10	123149672	123149687	123149684	F	C	A	stop_gained	ENSG00000188816	HMX2	ENST00000339992
chr10	123150009	123150034	123150034	F	T	TCGCTCGCCTTTCCCGCGCC	frameshift_variant	ENSG00000188816	HMX2	ENST00000339992
chr10	124046104	124046118	124046111	F	G	T	stop_gained	ENSG00000182022	CHST15	ENST00000346248,ENST00000421115,ENST00000435907
chr10	127175889	127175907	127175900	T	GC	G	frameshift_variant	ENSG00000188916	FAM196A	ENST00000424811,ENST00000522781
chr10	127737333	127737349	127737341	F	A	AC	frameshift_variant	ENSG00000186766	FOXI2	ENST00000388920
chr10	127737333	127737349	127737341	F	A	AG	frameshift_variant	ENSG00000186766	FOXI2	ENST00000388920
chr10	128103939	128103955	128103944	F	TG	T	frameshift_variant	ENSG00000148773	MKI67	ENST00000368653,ENST00000368654
chr10	132190807	132190820	132190819	F	GA	G	frameshift_variant	ENSG00000151640	DPYSL4	ENST00000338492
chr10	132331825	132331842	132331837	F	C	CCTCAACATGCAATTTTTAAAT	stop_gained	ENSG00000165752	STK32C	ENST00000368620
chr10	132349030	132349052	132349048	F	CAT	C	frameshift_variant	ENSG00000148814	LRRC27	ENST00000344079,ENST00000392638
chr10	132447896	132447914	132447903	T	C	CCCTAA	stop_gained	ENSG00000180066	C10orf91	ENST00000321248
chr10	132447896	132447914	132447904	T	G	GAA	frameshift_variant	ENSG00000180066	C10orf91	ENST00000321248
chr10	132910023	132910037	132910026	F	C	CG	frameshift_variant	ENSG00000171811	TTC40	ENST00000368582,ENST00000368586
chr10	132941629	132941645	132941644	F	G	A	stop_gained	ENSG00000171811	TTC40	ENST00000368582,ENST00000368585,ENST00000368586
chr10	133073048	133073065	133073062	T	GC	G	frameshift_variant	ENSG00000197177	GPR123	ENST00000607359
chr10	133129174	133129192	133129192	F	G	GC	frameshift_variant	ENSG00000197177	GPR123	ENST00000392606,ENST00000392607,ENST00000607359
chr10	133129174	133129192	133129192	F	GC	G	frameshift_variant	ENSG00000197177	GPR123	ENST00000392606,ENST00000392607,ENST00000607359
chr10	133231120	133231143	133231141	T	GC	G	frameshift_variant	ENSG00000171794	UTF1	ENST00000304477
chr10	133283064	133283087	133283077	F	C	A	splice_donor_variant	ENSG00000130640	TUBGCP2	ENST00000252936,ENST00000368562,ENST00000417178,ENST00000543663,ENST00000368563
chr10	133288926	133288941	133288929	F	A	C	stop_gained	ENSG00000130640	TUBGCP2	ENST00000252936,ENST00000368562,ENST00000417178,ENST00000543663,ENST00000368563
chr10	133293024	133293040	133293038	T	C	A	splice_donor_variant	ENSG00000130640	TUBGCP2	ENST00000252936,ENST00000368563,ENST00000417178,ENST00000543663
chr10	133293024	133293040	133293038	T	C	T	splice_donor_variant	ENSG00000130640	TUBGCP2	ENST00000252936,ENST00000368563,ENST00000417178,ENST00000543663
chr10	133309774	133309791	133309774	F	AGGGTG	A	splice_acceptor_variant	ENSG00000198546	ZNF511	ENST00000359035,ENST00000361518,ENST00000368554
chr10	133419581	133419595	133419582	F	C	CA	frameshift_variant	ENSG00000148824,ENSG00000254536	MTG1,RP11-108K14.8	ENST00000317502,ENST00000432508,ENST00000468317,ENST00000477902
chr10	133528618	133528636	133528636	F	CA	C	frameshift_variant	ENSG00000130649	CYP2E1	ENST00000252945,ENST00000463117
chr10	133528618	133528636	133528636	F	CAG	C	frameshift_variant	ENSG00000130649	CYP2E1	ENST00000252945,ENST00000463117
chr10	133555584	133555600	133555596	F	C	T	splice_donor_variant	ENSG00000171772	SYCE1	ENST00000303903,ENST00000343131,ENST00000368517,ENST00000432597
chr11	280704	280724	280720	T	C	CT	frameshift_variant	ENSG00000174885	NLRP6	ENST00000312165,ENST00000534750
chr11	294178	294191	294187	F	CG	C	frameshift_variant	ENSG00000142102	ATHL1	ENST00000397660,ENST00000409479,ENST00000409548,ENST00000409655
chr11	373021	373039	373024	F	A	G	splice_acceptor_variant	ENSG00000182272	B4GALNT4	ENST00000329962
chr11	376171	376193	376171	F	A	AGAGGTGGGCGC	frameshift_variant	ENSG00000182272	B4GALNT4	ENST00000329962
chr11	379913	379933	379915	T	GC	G	frameshift_variant	ENSG00000182272	B4GALNT4	ENST00000329962
chr11	397384	397400	397385	F	C	CG	frameshift_variant	ENSG00000184363	PKP3	ENST00000331563,ENST00000533249
chr11	400515	400535	400534	F	G	C	splice_acceptor_variant	ENSG00000184363	PKP3	ENST00000331563
chr11	429604	429628	429623	T	G	A	stop_gained	ENSG00000185101	ANO9	ENST00000332826
chr11	494864	494886	494882	F	C	A	splice_donor_variant	ENSG00000023191	RNH1	ENST00000533410,ENST00000534797,ENST00000397615,ENST00000397604,ENST00000438658,ENST00000354420,ENST00000356187,ENST00000397614
chr11	494864	494886	494882	F	C	T	splice_donor_variant	ENSG00000023191	RNH1	ENST00000533410,ENST00000534797,ENST00000397615,ENST00000397604,ENST00000438658,ENST00000354420,ENST00000356187,ENST00000397614
chr11	540733	540749	540748	F	G	T	stop_gained	ENSG00000161328	LRRC56	ENST00000270115
chr11	551203	551223	551216	F	CAG	C	frameshift_variant	ENSG00000161328	LRRC56	ENST00000270115
chr11	551203	551223	551217	F	A	AGGCCCACCGGAGT	frameshift_variant	ENSG00000161328	LRRC56	ENST00000270115
chr11	557990	558007	557991	F	G	A	stop_gained	ENSG00000185522	C11orf35	ENST00000329451,ENST00000441853,ENST00000486629
chr11	557990	558007	557999	F	CG	C	frameshift_variant	ENSG00000185522	C11orf35	ENST00000329451,ENST00000441853,ENST00000486629
chr11	562520	562541	562531	F	C	CT	frameshift_variant	ENSG00000099849	RASSF7	ENST00000397583,ENST00000431809,ENST00000454668,ENST00000397582,ENST00000344375
chr11	562520	562541	562534	F	C	T	stop_gained	ENSG00000099849	RASSF7	ENST00000397583,ENST00000431809,ENST00000454668,ENST00000397582,ENST00000344375
chr11	608496	608513	608502	F	CGG	C	frameshift_variant	ENSG00000070047	PHRF1	ENST00000264555,ENST00000413872,ENST00000416188,ENST00000533464
chr11	608496	608513	608505	F	ACGCGCTCTGG	A	frameshift_variant	ENSG00000070047	PHRF1	ENST00000264555,ENST00000413872,ENST00000416188,ENST00000533464
chr11	608496	608513	608506	F	CGCGCTCTGGG	C	frameshift_variant	ENSG00000070047	PHRF1	ENST00000264555,ENST00000413872,ENST00000416188,ENST00000533464
chr11	608496	608513	608508	F	CGCTCTGGG	C	frameshift_variant	ENSG00000070047	PHRF1	ENST00000264555,ENST00000413872,ENST00000416188,ENST00000533464
chr11	614360	614378	614364	F	A	ATG	frameshift_variant	ENSG00000185507	IRF7	ENST00000525445,ENST00000348655,ENST00000397566,ENST00000330243,ENST00000397570,ENST00000397574
chr11	624803	624820	624817	F	C	T	splice_donor_variant	ENSG00000099834	CDHR5	ENST00000526077,ENST00000534311,ENST00000358353,ENST00000397542,ENST00000349570
chr11	637460	637501	637488	F	G	T	stop_gained	ENSG00000069696	DRD4	ENST00000176183
chr11	639937	639959	639938	T	T	TGCACGGCC	frameshift_variant	ENSG00000069696	DRD4	ENST00000176183
chr11	639937	639959	639954	T	CCGCCG	C	frameshift_variant	ENSG00000069696	DRD4	ENST00000176183
chr11	640080	640093	640081	T	TGTGCGCCCGCCGCGCCCAGCCTCCCCCAGGACCCCTGC	T	frameshift_variant	ENSG00000069696	DRD4	ENST00000176183
chr11	800205	800224	800220	T	G	GCACCGCGC	frameshift_variant	ENSG00000177595	PIDD	ENST00000347755,ENST00000411829
chr11	802726	802742	802730	F	G	A	stop_gained	ENSG00000177595	PIDD	ENST00000347755,ENST00000411829
chr11	823585	823605	823585	F	AC	A	frameshift_variant	ENSG00000177666	PNPLA2	ENST00000336615
chr11	823585	823605	823588	F	G	T	splice_donor_variant	ENSG00000177666	PNPLA2	ENST00000336615
chr11	823585	823605	823589	F	T	C	splice_donor_variant	ENSG00000177666	PNPLA2	ENST00000336615
chr11	830062	830083	830066	F	TAC	T	frameshift_variant	ENSG00000177685	EFCAB4A	ENST00000450448,ENST00000525077,ENST00000528542
chr11	830062	830083	830074	F	T	TCGGCCTGCCTGGAGGAGGCGGCCCGGGAGCGCGA	frameshift_variant	ENSG00000177685	EFCAB4A	ENST00000450448,ENST00000525077,ENST00000528542
chr11	850303	850324	850323	F	C	T	stop_gained	ENSG00000214063	TSPAN4	ENST00000532375,ENST00000409531,ENST00000397404,ENST00000397408,ENST00000397411,ENST00000527644,ENST00000346501,ENST00000397406,ENST00000409543,ENST00000530404,ENST00000397397
chr11	865792	865809	865801	F	C	CA	frameshift_variant	ENSG00000214063	TSPAN4	ENST00000397396,ENST00000409531,ENST00000397404,ENST00000397408,ENST00000397411,ENST00000346501,ENST00000397406,ENST00000409543,ENST00000525201,ENST00000397397
chr11	870108	870123	870120	T	C	T	splice_donor_variant	ENSG00000177830	CHID1	ENST00000429789,ENST00000323541,ENST00000528581,ENST00000323578,ENST00000449825,ENST00000336845,ENST00000436108,ENST00000529539,ENST00000454838
chr11	1021216	1021235	1021216	F	G	T	stop_gained	ENSG00000184956	MUC6	ENST00000421673
chr11	1023968	1023986	1023975	T	G	T	stop_gained	ENSG00000184956	MUC6	ENST00000421673
chr11	1024058	1024082	1024074	T	G	T	stop_gained	ENSG00000184956	MUC6	ENST00000421673
chr11	1026920	1026940	1026940	F	C	G	splice_donor_variant	ENSG00000184956	MUC6	ENST00000421673
chr11	1026920	1026940	1026940	F	C	T	splice_donor_variant	ENSG00000184956	MUC6	ENST00000421673
chr11	1027736	1027753	1027749	F	GTA	G	frameshift_variant	ENSG00000184956	MUC6	ENST00000421673
chr11	1081784	1081801	1081786	F	AG	A	frameshift_variant	ENSG00000198788	MUC2	ENST00000359061,ENST00000441003
chr11	1081784	1081801	1081788	F	G	A	splice_donor_variant	ENSG00000198788	MUC2	ENST00000359061,ENST00000441003
chr11	1084653	1084677	1084659	T	A	ACG	frameshift_variant	ENSG00000198788	MUC2	ENST00000359061,ENST00000441003
chr11	1084653	1084677	1084659	T	ACG	A	frameshift_variant	ENSG00000198788	MUC2	ENST00000359061,ENST00000441003
chr11	1245136	1245152	1245149	F	C	T	stop_gained	ENSG00000117983	MUC5B	ENST00000447027,ENST00000529681
chr11	1411629	1411643	1411634	T	G	T	splice_donor_variant	ENSG00000174672	BRSK2	ENST00000382179
[truncated: 2,372 more rows]

## Sheet: gnomAD-pLOF+Experimental
Summary								Distribution of most severe consequence
	Experiemntal	Total	Z-DNABERT and Experimental					Experimental	Total
Unique variants	1160	443678	1093	0.942241			frameshift_variant	745	196760
Unique positions	1110	429970					splice_acceptor_variant	17	45157
							splice_donor_variant	105	56115
							stop_gained	293	145646
							Total	1160	443678
							p-value	6.812335e-48
chr	Experimental_start	Experimental_end	pos	ref	alt	most_severe_consequence	gene_ids	gene_symbols	transcript_ids
chr1	961301	961318	961313	GGCCCCGGCAGGCTCGGCCCGCA	G	frameshift_variant	ENSG00000187961	KLHL17	ENST00000338591
chr1	961490	961507	961500	GCA	G	frameshift_variant	ENSG00000187961	KLHL17	ENST00000338591
chr1	970834	970858	970841	G	GT	frameshift_variant	ENSG00000187583	PLEKHN1	ENST00000379409
chr1	973851	973872	973865	C	CA	frameshift_variant	ENSG00000187583	PLEKHN1	ENST00000379407,ENST00000379409,ENST00000379410,ENST00000491024
chr1	1041523	1041543	1041523	TGA	T	frameshift_variant	ENSG00000188157	AGRN	ENST00000379370
chr1	1206425	1206441	1206427	A	AGC	frameshift_variant	ENSG00000186891	TNFRSF18	ENST00000328596,ENST00000379265,ENST00000379268
chr1	1206503	1206520	1206510	G	GC	frameshift_variant	ENSG00000186891	TNFRSF18	ENST00000328596,ENST00000379265,ENST00000379268
chr1	1232783	1232813	1232787	TGCGCGCCC	T	frameshift_variant	ENSG00000176022	B3GALT6	ENST00000379198
chr1	1327030	1327043	1327034	T	C	splice_donor_variant	ENSG00000224051	GLTPD1	ENST00000343938,ENST00000488011
chr1	1332239	1332254	1332249	G	T	stop_gained	ENSG00000169962	TAS1R3	ENST00000339381
chr1	1420784	1420797	1420795	A	C	splice_donor_variant	ENSG00000235098	ANKRD65	ENST00000427211,ENST00000436362,ENST00000442470,ENST00000537107
chr1	1420784	1420797	1420796	C	A	splice_donor_variant	ENSG00000235098	ANKRD65	ENST00000427211,ENST00000436362,ENST00000442470,ENST00000537107
chr1	1420784	1420797	1420796	C	T	splice_donor_variant	ENSG00000235098	ANKRD65	ENST00000427211,ENST00000436362,ENST00000442470,ENST00000537107
chr1	1482198	1482217	1482205	G	GGC	frameshift_variant	ENSG00000160072	ATAD3B	ENST00000308647,ENST00000378741
chr1	3602586	3602599	3602593	CG	C	frameshift_variant	ENSG00000162591	MEGF6	ENST00000356575
chr1	3611179	3611196	3611183	C	CGT	frameshift_variant	ENSG00000162591	MEGF6	ENST00000356575
chr1	3631568	3631581	3631568	G	A	stop_gained	ENSG00000116213	WRAP73	ENST00000270708
chr1	6209357	6209378	6209368	GGGCCGCGCGGCGGCGATCGCGAGCCTGACCACGCCCTGTCCCCA	G	splice_acceptor_variant	ENSG00000158286	RNF207	ENST00000377939
chr1	6602169	6602182	6602171	TGCGCG	T	frameshift_variant	ENSG00000162413	KLHL21	ENST00000377658,ENST00000377663
chr1	6625226	6625241	6625229	C	A	stop_gained	ENSG00000041988	THAP3	ENST00000054650,ENST00000307896,ENST00000377627
chr1	6625226	6625241	6625233	C	A	stop_gained	ENSG00000041988	THAP3	ENST00000054650,ENST00000307896,ENST00000377627,ENST00000472925
chr1	9264326	9264344	9264326	G	A	stop_gained	ENSG00000049239	H6PD	ENST00000377403,ENST00000602477
chr1	11650625	11650638	11650633	C	CACACCAGGCGGCAGGCCT	stop_gained	ENSG00000116661	FBXO2	ENST00000354287,ENST00000465901
chr1	11650677	11650694	11650688	G	GCAGCA	frameshift_variant	ENSG00000116661	FBXO2	ENST00000354287,ENST00000465901
chr1	19311935	19311955	19311951	CGCGGCGCTGGCGGGCGCGTCCAT	C	frameshift_variant	ENSG00000053371	AKR7A2	ENST00000235835,ENST00000330072
chr1	22601624	22601643	22601626	G	A	splice_acceptor_variant	ENSG00000070886	EPHA8	ENST00000166244
chr1	27154028	27154050	27154040	CGT	C	frameshift_variant	ENSG00000090020	SLC9A1	ENST00000263980,ENST00000374084,ENST00000374086
chr1	33181160	33181184	33181161	C	CGCGCG	frameshift_variant	ENSG00000116525	TRIM62	ENST00000291416
chr1	33306937	33306955	33306941	CCG	C	frameshift_variant	ENSG00000184389	A3GALT2	ENST00000330379,ENST00000442999
chr1	33625049	33625067	33625066	CT	C	frameshift_variant	ENSG00000121904	CSMD2	ENST00000373380,ENST00000373381
chr1	37761655	37761674	37761667	GCC	G	frameshift_variant	ENSG00000183317	EPHA10	ENST00000319637,ENST00000373048,ENST00000427468
chr1	38046066	38046121	38046074	GCA	G	frameshift_variant	ENSG00000185668	POU3F1	ENST00000373012
chr1	40303915	40303928	40303927	C	T	splice_donor_variant	ENSG00000049089	COL9A2	ENST00000372748,ENST00000427563
chr1	40635903	40635921	40635915	C	T	splice_donor_variant	ENSG00000117016	RIMS3	ENST00000372683,ENST00000372684
chr1	40784317	40784330	40784322	C	CT	frameshift_variant	ENSG00000117013	KCNQ4	ENST00000347132,ENST00000509682
chr1	40861741	40861760	40861755	GC	G	frameshift_variant	ENSG00000179862	CITED4	ENST00000372638
chr1	41510656	41510674	41510672	ACTCCAAGCGGGGG	A	frameshift_variant	ENSG00000127124	HIVEP3	ENST00000247584,ENST00000372583,ENST00000372584,ENST00000429157
chr1	43453633	43453655	43453635	T	TCGCGCGG	frameshift_variant	ENSG00000178922	HYI	ENST00000372430,ENST00000486909,ENST00000372433,ENST00000372432,ENST00000372434,ENST00000372425
chr1	43453633	43453655	43453641	GGC	G	frameshift_variant	ENSG00000178922	HYI	ENST00000372430,ENST00000486909,ENST00000372433,ENST00000372432,ENST00000372434,ENST00000372425
chr1	43936562	43936581	43936567	CCG	C	frameshift_variant	ENSG00000117407	ARTN	ENST00000372354,ENST00000498139,ENST00000372359,ENST00000414809,ENST00000438616
chr1	43936562	43936581	43936579	TCC	T	frameshift_variant	ENSG00000117407	ARTN	ENST00000372354,ENST00000498139,ENST00000372359,ENST00000414809,ENST00000438616
chr1	43936562	43936581	43936581	C	CGGAG	frameshift_variant	ENSG00000117407	ARTN	ENST00000372354,ENST00000498139,ENST00000372359,ENST00000414809,ENST00000438616
chr1	44724790	44724813	44724802	G	GC	frameshift_variant	ENSG00000198520	C1orf228	ENST00000458657,ENST00000535358
chr1	44724790	44724813	44724811	TG	T	frameshift_variant	ENSG00000198520	C1orf228	ENST00000458657,ENST00000535358
chr1	44786501	44786514	44786511	TGCTGACCGAGCGCAGCA	T	frameshift_variant	ENSG00000142959	BEST4	ENST00000372207
chr1	44806182	44806207	44806185	C	A	stop_gained	ENSG00000188396	TCTEX1D4	ENST00000339355,ENST00000372200
chr1	44813248	44813271	44813250	GCTGGGCGCGC	G	frameshift_variant	ENSG00000222009	BTBD19	ENST00000409335,ENST00000450269
chr1	45327465	45327486	45327486	AG	A	frameshift_variant	ENSG00000186603	HPDL	ENST00000334815
chr1	48776656	48776673	48776667	C	CG	frameshift_variant	ENSG00000162373	BEND5	ENST00000371833
chr1	48776761	48776778	48776772	G	T	stop_gained	ENSG00000162373	BEND5	ENST00000371833
chr1	48776761	48776778	48776776	G	T	stop_gained	ENSG00000162373	BEND5	ENST00000371833
chr1	53078623	53078638	53078626	GCGCGT	G	frameshift_variant	ENSG00000174348	PODN	ENST00000312553,ENST00000371500,ENST00000395871
chr1	53078623	53078638	53078632	GC	G	frameshift_variant	ENSG00000174348	PODN	ENST00000312553,ENST00000371500,ENST00000395871
chr1	54800793	54800808	54800793	GCGGC	G	frameshift_variant	ENSG00000006555	TTC22	ENST00000371274,ENST00000371276
chr1	54800828	54800846	54800834	GTA	G	frameshift_variant	ENSG00000006555	TTC22	ENST00000371274,ENST00000371276
chr1	55052736	55052754	55052746	GT	G	frameshift_variant	ENSG00000169174	PCSK9	ENST00000302118,ENST00000543384
chr1	107057525	107057538	107057531	C	CG	frameshift_variant	ENSG00000198890	PRMT6	ENST00000361318,ENST00000370078
chr1	109630429	109630444	109630440	G	A	splice_donor_variant	ENSG00000116337	AMPD2	ENST00000369840
chr1	109630429	109630444	109630440	G	T	splice_donor_variant	ENSG00000116337	AMPD2	ENST00000369840
chr1	151133032	151133070	151133050	CGCCCGCCGCGT	C	frameshift_variant	ENSG00000143434	SEMA6C	ENST00000341697,ENST00000368912,ENST00000368913,ENST00000368914
chr1	153775356	153775387	153775368	C	A	stop_gained	ENSG00000143554	SLC27A3	ENST00000271857,ENST00000368661
chr1	153775727	153775745	153775729	C	CG	frameshift_variant	ENSG00000143554	SLC27A3	ENST00000271857,ENST00000368661
chr1	153776132	153776154	153776137	G	GGC	frameshift_variant	ENSG00000143554	SLC27A3	ENST00000271857,ENST00000368661
chr1	153776132	153776154	153776137	GGC	G	frameshift_variant	ENSG00000143554	SLC27A3	ENST00000271857,ENST00000368661
chr1	155016431	155016446	155016443	C	T	stop_gained	ENSG00000160685	ZBTB7B	ENST00000292176,ENST00000368426,ENST00000417934,ENST00000535420
chr1	155043500	155043513	155043510	G	A	splice_donor_variant	ENSG00000163357	DCST1	ENST00000295542,ENST00000368419,ENST00000392480,ENST00000423025
chr1	155043500	155043513	155043510	G	T	splice_donor_variant	ENSG00000163357	DCST1	ENST00000295542,ENST00000368419,ENST00000392480,ENST00000423025
chr1	155282620	155282637	155282634	T	TA	stop_gained	ENSG00000143630	HCN3	ENST00000368358
chr1	156245855	156245873	156245865	GCGCAGCACGA	G	frameshift_variant	ENSG00000160781	PAQR6	ENST00000292291,ENST00000340183,ENST00000368270,ENST00000540423
chr1	156910335	156910353	156910340	C	A	stop_gained	ENSG00000187800	PEAR1	ENST00000292357,ENST00000338302
chr1	158181512	158181527	158181513	C	CT	frameshift_variant	ENSG00000158473	CD1D	ENST00000368171
chr1	158181512	158181527	158181518	CG	C	frameshift_variant	ENSG00000158473	CD1D	ENST00000368171
chr1	159929783	159929801	159929790	GTGCGC	G	frameshift_variant	ENSG00000085552	IGSF9	ENST00000361509,ENST00000368094
chr1	159929783	159929801	159929796	G	T	stop_gained	ENSG00000085552	IGSF9	ENST00000361509,ENST00000368094
chr1	180196797	180196810	180196810	C	CT	frameshift_variant	ENSG00000116260	QSOX1	ENST00000367602,ENST00000443059
chr1	180935812	180935831	180935813	G	A	stop_gained	ENSG00000135835	KIAA1614	ENST00000367587,ENST00000367588
chr1	182056764	182056783	182056777	G	GC	frameshift_variant	ENSG00000179930	ZNF648	ENST00000339948
chr1	182056848	182056867	182056864	G	A	stop_gained	ENSG00000179930	ZNF648	ENST00000339948
chr1	182057162	182057179	182057168	G	T	stop_gained	ENSG00000179930	ZNF648	ENST00000339948
chr1	182057162	182057179	182057174	G	C	stop_gained	ENSG00000179930	ZNF648	ENST00000339948
chr1	182057162	182057179	182057177	GC	G	frameshift_variant	ENSG00000179930	ZNF648	ENST00000339948
chr1	197921361	197921378	197921378	ACT	A	frameshift_variant	ENSG00000143355	LHX9	ENST00000367391,ENST00000367390,ENST00000337020,ENST00000367387,ENST00000561173
chr1	200873392	200873421	200873401	ACGCGCTGCGCGGG	A	frameshift_variant	ENSG00000170128	GPR25	ENST00000304244
chr1	200912013	200912032	200912018	G	T	stop_gained	ENSG00000163362	C1orf106	ENST00000367342,ENST00000413687
chr1	201399406	201399424	201399409	C	G	splice_donor_variant	ENSG00000159166	LAD1	ENST00000367313
chr1	203171502	203171523	203171503	CG	C	frameshift_variant	ENSG00000133055	MYBPH	ENST00000255416
chr1	207911049	207911075	207911054	T	TGC	frameshift_variant	ENSG00000174059	CD34	ENST00000310833,ENST00000356522
chr1	224929542	224929555	224929546	GTACCC	G	frameshift_variant	ENSG00000185842	DNAH14	ENST00000445597
chr1	224929542	224929555	224929548	AC	A	frameshift_variant	ENSG00000185842	DNAH14	ENST00000445597
chr1	224929542	224929555	224929549	C	A	stop_gained	ENSG00000185842	DNAH14	ENST00000445597
chr1	228158649	228158662	228158658	CCGCCGCGGCCCCCCGGCCTCCGCCCCCGCCCCCG	C	frameshift_variant	ENSG00000198835	GJC2	ENST00000366714
chr1	228212023	228212044	228212028	GC	G	frameshift_variant	ENSG00000154358	OBSCN	ENST00000284548,ENST00000422127,ENST00000570156
chr1	228212023	228212044	228212029	CCG	C	frameshift_variant	ENSG00000154358	OBSCN	ENST00000284548,ENST00000422127,ENST00000570156
chr1	228212506	228212528	228212527	GGTGA	G	frameshift_variant	ENSG00000154358	OBSCN	ENST00000284548,ENST00000422127,ENST00000570156
chr1	228212537	228212556	228212540	A	ACC	frameshift_variant	ENSG00000154358	OBSCN	ENST00000284548,ENST00000422127,ENST00000570156
chr1	228280781	228280798	228280797	G	A	splice_donor_variant	ENSG00000154358	OBSCN	ENST00000422127,ENST00000570156,ENST00000483539,ENST00000366706,ENST00000359599,ENST00000284548
chr1	228306901	228306914	228306902	TGCGCCTGTGCGGTTCCTCC	T	frameshift_variant	ENSG00000154358	OBSCN	ENST00000422127,ENST00000366709,ENST00000570156,ENST00000366707,ENST00000284548
chr1	228365543	228365568	228365561	G	A	splice_donor_variant	ENSG00000154358	OBSCN	ENST00000366707,ENST00000422127,ENST00000441106,ENST00000570156
chr1	228377092	228377105	228377094	CG	C	frameshift_variant	ENSG00000154358	OBSCN	ENST00000366707,ENST00000422127,ENST00000441106,ENST00000570156
chr1	228406400	228406419	228406411	ACGGG	A	frameshift_variant	ENSG00000154370	TRIM11	ENST00000284551,ENST00000366699
chr1	233328683	233328723	233328688	CCCGCGCGCGCCCGGCCCCCG	C	frameshift_variant	ENSG00000143674	MLK4	ENST00000366623,ENST00000366624
chr1	248847575	248847590	248847588	GCCGGCGCTTCCCGCACCTC	G	frameshift_variant	ENSG00000171161	ZNF672	ENST00000306562
chr1	248847810	248847833	248847814	TCA	T	frameshift_variant	ENSG00000171161	ZNF672	ENST00000306562
chr1	248848009	248848029	248848014	GCA	G	frameshift_variant	ENSG00000171161	ZNF672	ENST00000306562
chr1	248848009	248848029	248848014	GCACA	G	frameshift_variant	ENSG00000171161	ZNF672	ENST00000306562
chr2	3388051	3388067	3388065	G	T	stop_gained	ENSG00000171853	TRAPPC12	ENST00000324266,ENST00000382110
chr2	10043743	10043763	10043748	ACG	A	frameshift_variant	ENSG00000172059	KLF11	ENST00000305883
chr2	10043743	10043763	10043760	T	G	splice_donor_variant	ENSG00000172059	KLF11	ENST00000305883
chr2	20670930	20670949	20670948	GGCCGCTCTGGCCTCAGA	G	frameshift_variant	ENSG00000143869	GDF7	ENST00000272224
chr2	26184923	26184942	26184933	GC	G	frameshift_variant	ENSG00000157833	GAREML	ENST00000401533,ENST00000407684
chr2	26460839	26460854	26460851	C	T	splice_donor_variant	ENSG00000115155	OTOF	ENST00000403946,ENST00000339598,ENST00000338581,ENST00000272371,ENST00000402415
chr2	38074857	38074872	38074872	C	A	stop_gained	ENSG00000138061	CYP1B1	ENST00000260630,ENST00000407341
chr2	43832025	43832041	43832027	TC	T	frameshift_variant	ENSG00000138075	ABCG5	ENST00000260645,ENST00000405322
chr2	43851704	43851719	43851718	C	T	stop_gained	ENSG00000143921	ABCG8	ENST00000272286
chr2	65314050	65314063	65314053	GGGTGCGTGCC	G	frameshift_variant	ENSG00000198369	SPRED2	ENST00000356388,ENST00000421087,ENST00000443619,ENST00000452315
chr2	71564122	71564139	71564123	G	GC	frameshift_variant	ENSG00000135636	DYSF	ENST00000258104,ENST00000409744,ENST00000429174,ENST00000410020,ENST00000409762,ENST00000410041,ENST00000409651,ENST00000413539,ENST00000409366,ENST00000394120,ENST00000409582
chr2	73291619	73291643	73291627	T	TGC	frameshift_variant	ENSG00000135625	EGR4	ENST00000436467,ENST00000545030
chr2	73292415	73292430	73292426	G	T	stop_gained	ENSG00000135625	EGR4	ENST00000436467,ENST00000545030
chr2	73293362	73293382	73293366	GGGGC	G	frameshift_variant	ENSG00000135625	EGR4	ENST00000545030
chr2	74371717	74371730	74371730	T	A	splice_acceptor_variant	ENSG00000204843	DCTN1	ENST00000394003,ENST00000409868,ENST00000458655,ENST00000409567,ENST00000407639,ENST00000409240,ENST00000361874,ENST00000409438
chr2	74536866	74536884	74536866	TC	T	frameshift_variant	ENSG00000115318	LOXL3	ENST00000264094,ENST00000409249,ENST00000409549,ENST00000413469
chr2	84880982	84880997	84880986	GC	G	frameshift_variant	ENSG00000186854	TRABD2A	ENST00000335459,ENST00000409133,ENST00000409520
chr2	85754907	85754924	85754912	GCGGGTGCA	G	frameshift_variant	ENSG00000168874	ATOH8	ENST00000306279
chr2	94871819	94871852	94871836	ACT	A	frameshift_variant	ENSG00000163060	TEKT4	ENST00000295201,ENST00000427593
chr2	94871819	94871852	94871840	C	CACGCGCACAGTGGGCGAGCGACTGCAGG	frameshift_variant	ENSG00000163060	TEKT4	ENST00000295201,ENST00000427593
chr2	96115835	96115850	96115835	GGC	G	frameshift_variant	ENSG00000222040	ADRA2B	ENST00000409345
chr2	96115835	96115850	96115838	G	T	stop_gained	ENSG00000222040	ADRA2B	ENST00000409345
chr2	96866331	96866347	96866343	G	GTACA	frameshift_variant	ENSG00000168758	SEMA4C	ENST00000305476,ENST00000442264,ENST00000449330
chr2	96921156	96921169	96921164	C	A	splice_donor_variant	ENSG00000168754	FAM178B	ENST00000327896,ENST00000417561,ENST00000490605
chr2	98577129	98577147	98577142	A	AGGTGAGTGCCGC	stop_gained	ENSG00000040933	INPP4A	ENST00000409851,ENST00000409016,ENST00000074304,ENST00000409463,ENST00000409540,ENST00000545415,ENST00000523221
chr2	106843187	106843211	106843196	A	ACGCG	frameshift_variant	ENSG00000144057	ST6GAL2	ENST00000361686,ENST00000409087,ENST00000409382
chr2	106843746	106843761	106843759	G	GC	frameshift_variant	ENSG00000144057	ST6GAL2	ENST00000361686,ENST00000409087,ENST00000409382
chr2	112181775	112181792	112181785	GCC	G	frameshift_variant	ENSG00000144152	FBLN7	ENST00000331203,ENST00000409903,ENST00000441565
chr2	127423064	127423077	127423074	C	A	stop_gained	ENSG00000115718	PROC	ENST00000422777,ENST00000442644,ENST00000234071,ENST00000453608,ENST00000409048
chr2	176099928	176099947	176099939	C	CG	frameshift_variant	ENSG00000170178	HOXD12	ENST00000404162,ENST00000406506
chr2	176099972	176099987	176099976	GC	G	frameshift_variant	ENSG00000170178	HOXD12	ENST00000404162,ENST00000406506
chr2	176189001	176189014	176189006	CCCGCGCGGCCGTCCGTACCGCCT	C	frameshift_variant	ENSG00000128645	HOXD1	ENST00000331462
chr2	182866268	182866283	182866270	TG	T	frameshift_variant	ENSG00000162998	FRZB	ENST00000295113
chr2	182866268	182866283	182866277	G	T	stop_gained	ENSG00000162998	FRZB	ENST00000295113
chr2	202035014	202035038	202035032	C	T	stop_gained	ENSG00000155760	FZD7	ENST00000286201
chr2	202035338	202035351	202035349	C	A	stop_gained	ENSG00000155760	FZD7	ENST00000286201
chr2	207768035	207768048	207768044	GCGCT	G	frameshift_variant	ENSG00000163251	FZD5	ENST00000295417
chr2	219295044	219295064	219295054	TGC	T	frameshift_variant	ENSG00000054356	PTPRN	ENST00000295718,ENST00000409251,ENST00000423636,ENST00000443981
chr2	219570261	219570279	219570261	CGAGTT	C	frameshift_variant	ENSG00000124006	OBSL1	ENST00000603926,ENST00000404537,ENST00000373876,ENST00000265318,ENST00000373873
chr2	219570261	219570279	219570266	T	TG	frameshift_variant	ENSG00000124006	OBSL1	ENST00000603926,ENST00000404537,ENST00000373876,ENST00000265318,ENST00000373873
chr2	231528483	231528502	231528483	G	A	stop_gained	ENSG00000171596	NMUR1	ENST00000305141
chr2	233034517	233034540	233034531	G	A	stop_gained	ENSG00000115488	NEU2	ENST00000233840
chr2	233034517	233034540	233034536	C	T	stop_gained	ENSG00000115488	NEU2	ENST00000233840
chr2	235670154	235670169	235670165	G	GC	frameshift_variant	ENSG00000157985	AGAP1	ENST00000409538
chr2	235670154	235670169	235670165	GC	G	frameshift_variant	ENSG00000157985	AGAP1	ENST00000409538
chr2	238128862	238128884	238128868	GGC	G	frameshift_variant	ENSG00000144488	ESPNL	ENST00000343063,ENST00000409169,ENST00000409506
chr2	238239171	238239196	238239193	G	T	stop_gained	ENSG00000144485	HES6	ENST00000272937,ENST00000409002,ENST00000409182
chr2	238239563	238239582	238239570	T	C	splice_acceptor_variant	ENSG00000144485	HES6	ENST00000409574,ENST00000450098,ENST00000436051,ENST00000409356,ENST00000272937,ENST00000417803,ENST00000409182,ENST00000409160
chr2	240591009	240591022	240591013	T	G	splice_donor_variant	ENSG00000142330	CAPN10	ENST00000391984,ENST00000391982,ENST00000354082,ENST00000432084,ENST00000404753
chr2	240920131	240920149	240920132	C	T	stop_gained	ENSG00000226321	AC104809.3	ENST00000427156
chr2	241036788	241036801	241036789	G	GCGTC	frameshift_variant	ENSG00000162804	SNED1	ENST00000310397,ENST00000342631,ENST00000401884,ENST00000405547
chr2	241036788	241036801	241036792	T	TCC	frameshift_variant	ENSG00000162804	SNED1	ENST00000310397,ENST00000342631,ENST00000401884,ENST00000405547
chr2	241217773	241217792	241217784	CG	C	frameshift_variant	ENSG00000146205	ANO7	ENST00000274979,ENST00000402430,ENST00000451047
chr2	241217773	241217792	241217785	G	GC	frameshift_variant	ENSG00000146205	ANO7	ENST00000274979,ENST00000402430,ENST00000451047
chr2	241217773	241217792	241217787	A	T	stop_gained	ENSG00000146205	ANO7	ENST00000274979,ENST00000402430,ENST00000451047
chr2	241496491	241496504	241496499	C	T	stop_gained	ENSG00000115694	STK25	ENST00000423004
chr2	241559591	241559613	241559592	G	T	stop_gained	ENSG00000176720	BOK	ENST00000318407
chr2	241559591	241559613	241559597	CGT	C	frameshift_variant	ENSG00000176720	BOK	ENST00000318407
chr2	241803590	241803614	241803596	C	A	stop_gained	ENSG00000154252	GAL3ST2	ENST00000192314
chr2	241803773	241803802	241803800	G	GCTGGA	frameshift_variant	ENSG00000154252	GAL3ST2	ENST00000192314
chr3	10816362	10816389	10816372	CG	C	frameshift_variant	ENSG00000132164	SLC6A11	ENST00000254488,ENST00000454147
chr3	13819026	13819044	13819040	G	T	stop_gained	ENSG00000154764	WNT7A	ENST00000285018
chr3	32238984	32239005	32238998	C	A	stop_gained	ENSG00000170293	CMTM8	ENST00000307526,ENST00000458535
chr3	32238984	32239005	32238999	GCA	G	frameshift_variant	ENSG00000170293	CMTM8	ENST00000307526,ENST00000458535
chr3	33174978	33174993	33174982	CACACACGT	C	frameshift_variant	ENSG00000173705	SUSD5	ENST00000309558
chr3	45146205	45146228	45146206	C	A	stop_gained	ENSG00000163814	CDCP1	ENST00000296129,ENST00000425231
chr3	46717787	46717810	46717791	G	A	stop_gained	ENSG00000206549	PRSS50	ENST00000315170,ENST00000460241
chr3	48423601	48423614	48423603	G	A	stop_gained	ENSG00000164050	PLXNB1	ENST00000296440,ENST00000358459,ENST00000358536,ENST00000456774
chr3	48594530	48594547	48594531	AAAGG	A	frameshift_variant	ENSG00000114270	COL7A1	ENST00000328333,ENST00000454817
chr3	49718594	49718609	49718599	G	T	stop_gained	ENSG00000176020	AMIGO3	ENST00000320431,ENST00000535833
chr3	49718675	49718701	49718682	G	GCA	frameshift_variant	ENSG00000176020	AMIGO3	ENST00000320431,ENST00000535833
chr3	49902769	49902785	49902774	CGT	C	frameshift_variant	ENSG00000164078	MST1R	ENST00000296474,ENST00000344206
chr3	50302546	50302559	50302548	A	AT	frameshift_variant	ENSG00000114378	HYAL1	ENST00000266031,ENST00000320295,ENST00000395143,ENST00000395144
chr3	50340548	50340567	50340554	A	T	splice_donor_variant	ENSG00000068028	RASSF1	ENST00000357043,ENST00000359365
chr3	52056231	52056256	52056239	GC	G	frameshift_variant	ENSG00000164086	DUSP7	ENST00000495880
chr3	52519283	52519301	52519286	T	TCG	frameshift_variant	ENSG00000010327	STAB1	ENST00000321725
chr3	53823577	53823594	53823593	T	TA	frameshift_variant	ENSG00000016391	CHDH	ENST00000315251
chr3	53823804	53823819	53823816	C	A	stop_gained	ENSG00000016391	CHDH	ENST00000315251,ENST00000467802,ENST00000481668
chr3	113279919	113279934	113279930	C	G	stop_gained	ENSG00000144857	BOC	ENST00000273395,ENST00000355385,ENST00000495514
chr3	126416434	126416453	126416438	GGC	G	frameshift_variant	ENSG00000163885	CCDC37	ENST00000352312,ENST00000393425,ENST00000505024
chr3	126542291	126542314	126542292	G	A	stop_gained	ENSG00000180767	CHST13	ENST00000319340
chr3	129001697	129001715	129001709	GCA	G	frameshift_variant	ENSG00000114654	EFCC1	ENST00000480450
chr3	129002059	129002077	129002074	TC	T	frameshift_variant	ENSG00000114654	EFCC1	ENST00000480450
chr3	129002277	129002290	129002277	CTGCGCGCCGCGCTGCAGAGCAGTGA	C	frameshift_variant	ENSG00000114654	EFCC1	ENST00000480450
chr3	129571769	129571790	129571771	A	AGC	frameshift_variant	ENSG00000004399	PLXND1	ENST00000324093,ENST00000393239
chr3	134650807	134650826	134650824	C	T	splice_donor_variant	ENSG00000174611	KY	ENST00000423778,ENST00000503669,ENST00000508956
chr3	139539458	139539477	139539459	C	T	splice_donor_variant	ENSG00000114115	RBP1	ENST00000232219,ENST00000483943,ENST00000492918
chr3	139539458	139539477	139539462	A	AGC	frameshift_variant	ENSG00000114115	RBP1	ENST00000232219,ENST00000483943,ENST00000492918
chr3	154122441	154122456	154122452	GC	G	frameshift_variant	ENSG00000114790	ARHGEF26	ENST00000356448,ENST00000465093,ENST00000465817
chr3	154428771	154428786	154428772	CA	C	frameshift_variant	ENSG00000174948	GPR149	ENST00000389740
chr3	157437683	157437699	157437691	C	A	stop_gained	ENSG00000163661	PTX3	ENST00000295927
chr3	158732215	158732233	158732230	CGCCTGCTGCAGGA	C	frameshift_variant	ENSG00000118849	RARRES1	ENST00000237696,ENST00000479756
chr3	195867991	195868010	195868008	GC	G	frameshift_variant	ENSG00000061938	TNK2	ENST00000333602,ENST00000392400,ENST00000416152,ENST00000381916,ENST00000428187
chr3	196947952	196947970	196947958	CGCGT	C	frameshift_variant	ENSG00000119227	PIGZ	ENST00000412723
chr4	689038	689060	689053	GGTGCGGTGGC	G	frameshift_variant	ENSG00000169026	MFSD7	ENST00000347950,ENST00000404286,ENST00000512249,ENST00000322224,ENST00000515118
chr4	689064	689082	689069	T	TG	frameshift_variant	ENSG00000169026	MFSD7	ENST00000347950,ENST00000404286,ENST00000512249,ENST00000322224,ENST00000515118
chr4	967027	967042	967029	G	A	stop_gained	ENSG00000145214	DGKQ	ENST00000273814,ENST00000509465
chr4	1001979	1001995	1001981	G	A	splice_acceptor_variant	ENSG00000127415	IDUA	ENST00000247933,ENST00000502910,ENST00000514192,ENST00000514224
chr4	1001979	1001995	1001990	C	T	stop_gained	ENSG00000127415	IDUA	ENST00000453894
chr4	1002379	1002394	1002392	A	ACCGCGCGCTTCCAGGTCAACAACAC	frameshift_variant	ENSG00000127415	IDUA	ENST00000247933,ENST00000453894,ENST00000514224
chr4	1003429	1003454	1003433	TG	T	frameshift_variant	ENSG00000127415	IDUA	ENST00000247933,ENST00000453894,ENST00000514224
chr4	1025266	1025288	1025266	C	CCA	frameshift_variant	ENSG00000127418	FGFRL1	ENST00000264748,ENST00000398484,ENST00000504138,ENST00000510644
chr4	1025266	1025288	1025266	C	CCACA	frameshift_variant	ENSG00000127418	FGFRL1	ENST00000264748,ENST00000398484,ENST00000504138,ENST00000510644
chr4	1025266	1025288	1025266	CCA	C	frameshift_variant	ENSG00000127418	FGFRL1	ENST00000264748,ENST00000398484,ENST00000504138,ENST00000510644
chr4	1025266	1025288	1025266	CCACA	C	frameshift_variant	ENSG00000127418	FGFRL1	ENST00000264748,ENST00000398484,ENST00000504138,ENST00000510644
chr4	1025266	1025288	1025274	A	ACACACACACACACTCT	frameshift_variant	ENSG00000127418	FGFRL1	ENST00000264748,ENST00000398484,ENST00000504138,ENST00000510644
chr4	2933749	2933762	2933752	C	T	splice_donor_variant	ENSG00000109736	MFSD10	ENST00000507555,ENST00000355443,ENST00000329687,ENST00000514800,ENST00000508221
chr4	4226474	4226494	4226482	GC	G	frameshift_variant	ENSG00000163982	OTOP1	ENST00000296358
chr4	6301842	6301857	6301854	C	T	stop_gained	ENSG00000109501	WFS1	ENST00000226760,ENST00000503569
chr4	8212811	8212826	8212818	G	GC	frameshift_variant	ENSG00000125089	SH3TC1	ENST00000245105,ENST00000509119,ENST00000539824
chr4	8212811	8212826	8212825	T	TG	frameshift_variant	ENSG00000125089	SH3TC1	ENST00000245105,ENST00000509119,ENST00000539824
chr4	9782827	9782842	9782829	A	AGCAC	frameshift_variant	ENSG00000169676	DRD5	ENST00000304374
chr4	9782827	9782842	9782833	C	CGCGCAGAGCTGCCG	frameshift_variant	ENSG00000169676	DRD5	ENST00000304374
chr4	9782855	9782871	9782863	C	A	stop_gained	ENSG00000169676	DRD5	ENST00000304374
chr4	38014772	38014791	38014772	TGTGCGCAGGCCCATGCGCAA	T	frameshift_variant	ENSG00000065882	TBC1D1	ENST00000261439,ENST00000446803,ENST00000508802
chr4	48483949	48483981	48483959	T	TCCGTCGGC	frameshift_variant	ENSG00000145248	SLC10A4	ENST00000273861
chr4	56976759	56976774	56976768	GCA	G	frameshift_variant	ENSG00000084092	NOA1	ENST00000264230
chr4	107931973	107931989	107931985	C	A	stop_gained	ENSG00000155016	CYP2U1	ENST00000332884
chr4	110632482	110632512	110632482	T	G	splice_acceptor_variant	ENSG00000164093	PITX2	ENST00000354925,ENST00000394595,ENST00000394598,ENST00000511837
chr4	143700257	143700275	143700263	C	CG	frameshift_variant	ENSG00000183090	FREM3	ENST00000329798
chr4	143700257	143700275	143700273	C	A	stop_gained	ENSG00000183090	FREM3	ENST00000329798
chr4	154490343	154490356	154490349	CGG	C	frameshift_variant	ENSG00000197410	DCHS2	ENST00000339452,ENST00000443500,ENST00000456341
chr4	154491190	154491204	154491192	C	T	stop_gained	ENSG00000197410	DCHS2	ENST00000339452,ENST00000443500,ENST00000456341
chr5	191683	191699	191686	A	ACG	frameshift_variant	ENSG00000185028	LRRC14B	ENST00000328278
chr5	191683	191699	191686	ACG	A	frameshift_variant	ENSG00000185028	LRRC14B	ENST00000328278
chr5	343917	343936	343929	C	A	stop_gained	ENSG00000063438	AHRR	ENST00000505113,ENST00000515206,ENST00000316418,ENST00000504625,ENST00000510400
chr5	423885	423902	423896	GC	G	frameshift_variant	ENSG00000063438	AHRR	ENST00000316418,ENST00000505113,ENST00000506456,ENST00000512529
chr5	482064	482080	482067	C	A	splice_donor_variant	ENSG00000066230	SLC9A3	ENST00000264938,ENST00000514375
chr5	482064	482080	482067	C	G	splice_donor_variant	ENSG00000066230	SLC9A3	ENST00000264938,ENST00000514375
chr5	482064	482080	482069	C	CG	frameshift_variant	ENSG00000066230	SLC9A3	ENST00000264938,ENST00000514375
chr5	1009536	1009555	1009553	A	ACAAGCAGGTAGGCGGCGGGG	frameshift_variant	ENSG00000145506	NKD2	ENST00000274150,ENST00000296849,ENST00000537972
chr5	1879783	1879798	1879796	G	GT	frameshift_variant	ENSG00000113430	IRX4	ENST00000231357,ENST00000505790,ENST00000511126,ENST00000513692
chr5	5140471	5140491	5140476	C	CCG	frameshift_variant	ENSG00000145536	ADAMTS16	ENST00000274181,ENST00000511368
chr5	14487930	14487949	14487935	A	ACG	frameshift_variant	ENSG00000038382	TRIO	ENST00000344204,ENST00000513206
chr5	33936733	33936746	33936744	C	T	stop_gained	ENSG00000182631	RXFP3	ENST00000330120
chr5	63961546	63961561	63961552	G	T	stop_gained	ENSG00000178394	HTR1A	ENST00000323865
chr5	66788734	66788753	66788753	C	T	stop_gained	ENSG00000069020	MAST4	ENST00000406039,ENST00000434115,ENST00000404260,ENST00000403625,ENST00000452953,ENST00000432817,ENST00000406374
chr5	95284445	95284464	95284451	CGCCCGCCCCCGCCGCCCTTGCTCCT	C	frameshift_variant	ENSG00000175471	MCTP1	ENST00000515393
chr5	95731682	95731697	95731683	AT	A	frameshift_variant	ENSG00000164292	RHOBTB3	ENST00000379982,ENST00000506817
chr5	129905382	129905395	129905383	GCAGCC	G	frameshift_variant	ENSG00000198108	CHSY3	ENST00000305031
chr5	136356726	136356745	136356744	G	T	stop_gained	ENSG00000069018	TRPC7	ENST00000426057,ENST00000513104,ENST00000352189,ENST00000355180,ENST00000502753,ENST00000378459
chr5	140787729	140787746	140787744	AG	A	frameshift_variant	ENSG00000204970	PCDHA1	ENST00000378133,ENST00000394633,ENST00000504120
chr5	140788065	140788082	140788067	A	T	stop_gained	ENSG00000204970	PCDHA1	ENST00000378133,ENST00000504120
chr5	140788065	140788082	140788068	AG	A	frameshift_variant	ENSG00000204970	PCDHA1	ENST00000378133,ENST00000504120
chr5	140796460	140796476	140796465	G	T	stop_gained	ENSG00000204969	PCDHA2	ENST00000378132,ENST00000520672,ENST00000526136
chr5	140796460	140796476	140796473	GT	G	frameshift_variant	ENSG00000204969	PCDHA2	ENST00000378132,ENST00000520672,ENST00000526136
chr5	140796510	140796523	140796518	C	G	stop_gained	ENSG00000204969	PCDHA2	ENST00000378132,ENST00000520672,ENST00000526136
chr5	140797000	140797021	140797000	C	A	stop_gained	ENSG00000204969	PCDHA2	ENST00000378132,ENST00000520672,ENST00000526136
chr5	140797000	140797021	140797013	G	A	stop_gained	ENSG00000204969	PCDHA2	ENST00000378132,ENST00000520672,ENST00000526136
chr5	140797148	140797168	140797149	G	T	stop_gained	ENSG00000204969	PCDHA2	ENST00000520672,ENST00000526136
chr5	140802636	140802653	140802650	C	T	stop_gained	ENSG00000255408	PCDHA3	ENST00000522353,ENST00000532566
chr5	140802695	140802708	140802699	AGC	A	frameshift_variant	ENSG00000255408	PCDHA3	ENST00000522353,ENST00000532566
chr5	140802799	140802825	140802803	AGT	A	frameshift_variant	ENSG00000255408	PCDHA3	ENST00000522353,ENST00000532566
chr5	140802799	140802825	140802812	GA	G	frameshift_variant	ENSG00000255408	PCDHA3	ENST00000522353,ENST00000532566
chr5	140802799	140802825	140802813	ATGCGGGCGTGC	A	frameshift_variant	ENSG00000255408	PCDHA3	ENST00000522353,ENST00000532566
chr5	140808626	140808643	140808626	G	A	stop_gained	ENSG00000204967	PCDHA4	ENST00000356878,ENST00000512229,ENST00000530339
chr5	140808626	140808643	140808627	G	A	stop_gained	ENSG00000204967	PCDHA4	ENST00000356878,ENST00000512229,ENST00000530339
chr5	140808733	140808746	140808741	C	G	stop_gained	ENSG00000204967	PCDHA4	ENST00000356878,ENST00000512229,ENST00000530339
chr5	140808962	140808979	140808975	GGT	G	frameshift_variant	ENSG00000204967	PCDHA4	ENST00000356878,ENST00000512229,ENST00000530339
chr5	140809371	140809390	140809383	C	A	stop_gained	ENSG00000204967	PCDHA4	ENST00000356878,ENST00000512229,ENST00000530339
chr5	140823318	140823331	140823322	TG	T	frameshift_variant	ENSG00000204965	PCDHA5	ENST00000378126,ENST00000529619,ENST00000529859
chr5	140823318	140823331	140823326	C	A	stop_gained	ENSG00000204965	PCDHA5	ENST00000378126,ENST00000529619,ENST00000529859
chr5	140823373	140823401	140823397	TGC	T	frameshift_variant	ENSG00000204965	PCDHA5	ENST00000378126,ENST00000529619,ENST00000529859
chr5	140823619	140823634	140823624	G	GCGCGCATCCCGTTC	frameshift_variant	ENSG00000204965	PCDHA5	ENST00000378126,ENST00000529619,ENST00000529859
chr5	140829692	140829720	140829707	AC	A	frameshift_variant	ENSG00000081842	PCDHA6	ENST00000529310
chr5	140835929	140835942	140835941	CT	C	frameshift_variant	ENSG00000204963	PCDHA7	ENST00000378125,ENST00000525929
chr5	140835984	140836011	140835989	AGCGCGCGCGATGCG	A	frameshift_variant	ENSG00000204963	PCDHA7	ENST00000378125,ENST00000525929
chr5	140842761	140842777	140842777	G	T	stop_gained	ENSG00000204962	PCDHA8	ENST00000378123,ENST00000531613
chr5	140842867	140842880	140842875	C	A	stop_gained	ENSG00000204962	PCDHA8	ENST00000378123,ENST00000531613
chr5	140842922	140842950	140842935	CGA	C	frameshift_variant	ENSG00000204962	PCDHA8	ENST00000378123,ENST00000531613
chr5	140843073	140843086	140843075	TG	T	frameshift_variant	ENSG00000204962	PCDHA8	ENST00000378123,ENST00000531613
chr5	140850041	140850054	140850049	C	G	stop_gained	ENSG00000204961	PCDHA9	ENST00000378122,ENST00000532602
chr5	140850096	140850124	140850109	CG	C	frameshift_variant	ENSG00000204961	PCDHA9	ENST00000378122,ENST00000532602
chr5	140850096	140850124	140850118	CGT	C	frameshift_variant	ENSG00000204961	PCDHA9	ENST00000378122,ENST00000532602
chr5	140857646	140857664	140857648	G	A	splice_donor_variant	ENSG00000250120	PCDHA10	ENST00000506939
chr5	140857646	140857664	140857662	TG	T	frameshift_variant	ENSG00000250120	PCDHA10	ENST00000307360
chr5	140871284	140871304	140871292	CGT	C	frameshift_variant	ENSG00000249158	PCDHA11	ENST00000398640
chr5	140876911	140876928	140876925	C	T	stop_gained	ENSG00000251664	PCDHA12	ENST00000398631
chr5	140877660	140877673	140877668	C	A	stop_gained	ENSG00000251664	PCDHA12	ENST00000398631
chr5	140884043	140884060	140884049	TGC	T	frameshift_variant	ENSG00000239389	PCDHA13	ENST00000289272,ENST00000409494
chr5	141137065	141137084	141137081	G	GGT	frameshift_variant	ENSG00000113209	PCDHB5	ENST00000231134
chr5	141174469	141174488	141174485	G	GGT	frameshift_variant	ENSG00000113212	PCDHB7	ENST00000231137
chr5	141174680	141174696	141174685	T	TTG	frameshift_variant	ENSG00000113212	PCDHB7	ENST00000231137
chr5	141184405	141184420	141184413	G	A	stop_gained	ENSG00000196963	PCDHB16	ENST00000361016
chr5	141210541	141210560	141210557	G	GGT	frameshift_variant	ENSG00000120328	PCDHB12	ENST00000239450,ENST00000541609
chr5	141215968	141215984	141215977	G	A	stop_gained	ENSG00000187372	PCDHB13	ENST00000341948
chr5	141332545	141332574	141332572	C	T	stop_gained	ENSG00000204956	PCDHGA1	ENST00000378105,ENST00000517417
chr5	141340832	141340861	141340859	C	T	stop_gained	ENSG00000081853	PCDHGA2	ENST00000394576
chr5	141351792	141351805	141351797	C	T	stop_gained	ENSG00000254221	PCDHGB1	ENST00000523390
chr5	141366191	141366214	141366198	C	CG	frameshift_variant	ENSG00000253485	PCDHGA5	ENST00000518069
chr5	141366191	141366214	141366211	CACAGCGCGAGCCCTGCTGG	C	frameshift_variant	ENSG00000253485	PCDHGA5	ENST00000518069
chr5	141372032	141372046	141372037	T	TGC	frameshift_variant	ENSG00000262209	PCDHGB3	ENST00000576222
chr5	141372250	141372286	141372276	A	ACGGCG	frameshift_variant	ENSG00000262209	PCDHGB3	ENST00000576222
chr5	141394674	141394703	141394697	GGCGCGAGC	G	frameshift_variant	ENSG00000253767	PCDHGA8	ENST00000398604
chr5	141394674	141394703	141394701	C	T	stop_gained	ENSG00000253767	PCDHGA8	ENST00000398604
chr5	141409746	141409759	141409746	T	TCG	frameshift_variant	ENSG00000253305	PCDHGB6	ENST00000520790
chr5	141419403	141419416	141419408	C	T	stop_gained	ENSG00000254122	PCDHGB7	ENST00000398594
chr5	142314504	142314521	142314505	AAC	A	frameshift_variant	ENSG00000187678	SPRY4	ENST00000344120,ENST00000434127
chr5	151531653	151531666	151531664	CGAGT	C	frameshift_variant	ENSG00000086570	FAT2	ENST00000261800,ENST00000520200
chr5	157460215	157460232	157460220	C	A	stop_gained	ENSG00000172548	NIPAL4	ENST00000311946,ENST00000435489
chr5	173989574	173989592	173989589	G	A	splice_donor_variant	ENSG00000185056	C5orf47	ENST00000340147
chr5	177400253	177400301	177400257	AGCGCGCGCGGCGCACGGCCCACGCACACG	A	frameshift_variant	ENSG00000196570	PFN3	ENST00000358571
chr5	177400253	177400301	177400258	GCGCGCGCGGCGCACGGCCCA	G	frameshift_variant	ENSG00000196570	PFN3	ENST00000358571
chr5	177400253	177400301	177400259	C	CGCGCGCG	frameshift_variant	ENSG00000196570	PFN3	ENST00000358571
chr5	177400253	177400301	177400262	GCGCGGCGCACGGCCCACGCA	G	frameshift_variant	ENSG00000196570	PFN3	ENST00000358571
chr5	177400253	177400301	177400269	G	GCACGGCC	frameshift_variant	ENSG00000196570	PFN3	ENST00000358571
chr5	178994658	178994683	178994663	CCG	C	frameshift_variant	ENSG00000113262	GRM6	ENST00000231188,ENST00000517717
chr5	178994767	178994785	178994767	GCTGCCCGCACGCC	G	frameshift_variant	ENSG00000113262	GRM6	ENST00000231188,ENST00000517717
chr5	180335888	180335905	180335895	CGT	C	frameshift_variant	ENSG00000131459	GFPT2	ENST00000253778
chr5	181059360	181059378	181059371	G	GC	frameshift_variant	ENSG00000165810	BTNL9	ENST00000327705,ENST00000376842
chr5	181204922	181204938	181204926	GC	G	frameshift_variant	ENSG00000146054	TRIM7	ENST00000274773,ENST00000334421
chr6	1389984	1390000	1389997	G	GC	frameshift_variant	ENSG00000137273	FOXF2	ENST00000259806
chr6	1390334	1390349	1390340	GGC	G	frameshift_variant	ENSG00000137273	FOXF2	ENST00000259806
chr6	5085967	5085982	5085978	C	T	stop_gained	ENSG00000219607	PPP1R3G	ENST00000405617
chr6	7230407	7230427	7230414	T	TG	frameshift_variant	ENSG00000124782	RREB1	ENST00000334984,ENST00000349384,ENST00000379933,ENST00000379938
chr6	29632328	29632345	29632341	C	CG	frameshift_variant	ENSG00000204681	GABBR1	ENST00000377016,ENST00000377034,ENST00000476670,ENST00000462632,ENST00000376977
chr6	29828751	29828769	29828763	C	A	stop_gained	ENSG00000204632	HLA-G	ENST00000360323,ENST00000376828,ENST00000428701
chr6	32040918	32040941	32040927	CG	C	frameshift_variant	ENSG00000231852	CYP21A2	ENST00000418967,ENST00000435122
chr6	32095893	32095910	32095904	CG	C	frameshift_variant	ENSG00000168477	TNXB	ENST00000375244,ENST00000375247,ENST00000479795
chr6	32097145	32097172	32097148	G	GCA	frameshift_variant	ENSG00000168477	TNXB	ENST00000375244,ENST00000375247,ENST00000479795
chr6	32097145	32097172	32097149	CA	C	frameshift_variant	ENSG00000168477	TNXB	ENST00000375244,ENST00000375247,ENST00000479795
chr6	33670477	33670496	33670484	CG	C	frameshift_variant	ENSG00000096433	ITPR3	ENST00000374316,ENST00000605930
chr6	35292631	35292646	35292636	GCA	G	frameshift_variant	ENSG00000065029	ZNF76	ENST00000339411,ENST00000373953,ENST00000440666
chr6	36024524	36024537	36024530	C	CG	frameshift_variant	ENSG00000112053	SLC26A8	ENST00000480663
chr6	40432272	40432285	40432284	C	T	stop_gained	ENSG00000156564	LRFN2	ENST00000338305
chr6	109979840	109979860	109979847	C	G	stop_gained	ENSG00000146360	GPR6	ENST00000275169,ENST00000414000
chr6	111087815	111087830	111087826	CG	C	frameshift_variant	ENSG00000112394	SLC16A10	ENST00000368851
chr6	116462136	116462156	116462154	G	A	stop_gained	ENSG00000188820	FAM26F	ENST00000368605
chr6	119348781	119348803	119348786	CGCGCGCCCCG	C	frameshift_variant	ENSG00000111885	MAN1A1	ENST00000368466,ENST00000368468
chr6	131950769	131950782	131950769	C	T	splice_donor_variant	ENSG00000118523	CTGF	ENST00000367976
chr6	144187218	144187234	144187222	GGCGC	G	frameshift_variant	ENSG00000135604	STX11	ENST00000367568
chr6	149451356	149451369	149451361	GCCCGCGCCA	G	splice_donor_variant	ENSG00000178199	ZC3H12D	ENST00000542614
chr6	159233788	159233815	159233802	CCG	C	frameshift_variant	ENSG00000164694	FNDC1	ENST00000297267,ENST00000329629,ENST00000340366
chr6	166423305	166423322	166423309	CCG	C	frameshift_variant	ENSG00000071242	RPS6KA2	ENST00000503859,ENST00000481261,ENST00000405189,ENST00000265678,ENST00000510118
chr6	168061845	168061860	168061847	C	CCGCA	frameshift_variant	ENSG00000153303	FRMD1	ENST00000283309,ENST00000440994,ENST00000537786
chr6	169237589	169237607	169237598	CGCGGGTGTCACCTGCCCGACACTCACT	C	splice_donor_variant	ENSG00000186340	THBS2	ENST00000366787
chr7	5501637	5501657	5501645	G	GC	frameshift_variant	ENSG00000155034	FBXL18	ENST00000382368,ENST00000453700,ENST00000458142
chr7	29926468	29926483	29926480	CA	C	frameshift_variant	ENSG00000136193	SCRN1	ENST00000242059,ENST00000426154,ENST00000434476,ENST00000409497,ENST00000416113,ENST00000425819
chr7	30655950	30655964	30655955	A	ACG	frameshift_variant	ENSG00000106113	CRHR2	ENST00000341843,ENST00000348438,ENST00000471646,ENST00000506074
chr7	37916464	37916490	37916465	C	A	stop_gained	ENSG00000106483	SFRP4	ENST00000436072
chr7	37916464	37916490	37916466	G	T	stop_gained	ENSG00000106483	SFRP4	ENST00000436072
chr7	37920763	37920778	37920769	G	GGAATGGGAGCTGAGGAGCGGCCATGATGAATAGCTAGTATCATTT	stop_gained	ENSG00000086289	EPDR1	ENST00000559325
chr7	44111962	44111979	44111973	C	CTA	frameshift_variant	ENSG00000106624	AEBP1	ENST00000223357,ENST00000450684
chr7	44111962	44111979	44111974	GCA	G	frameshift_variant	ENSG00000106624	AEBP1	ENST00000223357,ENST00000450684
chr7	44140697	44140714	44140711	C	T	splice_donor_variant	ENSG00000106631	MYL7	ENST00000431007,ENST00000447951,ENST00000457314,ENST00000223364,ENST00000458240
chr7	44145602	44145653	44145602	G	T	stop_gained	ENSG00000106633	GCK	ENST00000345378,ENST00000336642,ENST00000395796,ENST00000403799,ENST00000437084
chr7	45888736	45888751	45888751	C	A	stop_gained	ENSG00000146678	IGFBP1	ENST00000275525,ENST00000457280,ENST00000468955
chr7	45888854	45888871	45888865	C	A	stop_gained	ENSG00000146678	IGFBP1	ENST00000275525,ENST00000457280,ENST00000468955
chr7	50400322	50400342	50400325	CCG	C	frameshift_variant	ENSG00000185811	IKZF1	ENST00000439701,ENST00000357364,ENST00000346667,ENST00000438033,ENST00000331340,ENST00000359197,ENST00000343574,ENST00000349824
chr7	50400322	50400342	50400329	A	AAT	frameshift_variant	ENSG00000185811	IKZF1	ENST00000439701,ENST00000357364,ENST00000346667,ENST00000438033,ENST00000331340,ENST00000359197,ENST00000343574,ENST00000349824
chr7	71133042	71133062	71133042	T	A	splice_donor_variant	ENSG00000185274	WBSCR17	ENST00000333538
chr7	72943047	72943069	72943051	G	GC	frameshift_variant	ENSG00000196313	POM121	ENST00000257622,ENST00000446813,ENST00000434423,ENST00000358357,ENST00000395270
chr7	73434352	73434380	73434366	T	TGCGCTGCGCGCCC	frameshift_variant	ENSG00000188763	FZD9	ENST00000344575
chr7	73434352	73434380	73434366	TGCGCTGCGCGCCC	T	frameshift_variant	ENSG00000188763	FZD9	ENST00000344575
chr7	73434352	73434380	73434373	C	A	stop_gained	ENSG00000188763	FZD9	ENST00000344575
chr7	91265448	91265469	91265455	A	AGC	frameshift_variant	ENSG00000157240	FZD1	ENST00000287934
chr7	91265448	91265469	91265455	AGC	A	frameshift_variant	ENSG00000157240	FZD1	ENST00000287934
chr7	98212614	98212636	98212623	TGC	T	frameshift_variant	ENSG00000180535	BHLHA15	ENST00000314018,ENST00000609256
chr7	100686764	100686779	100686765	G	C	stop_gained	ENSG00000146830	GIGYF1	ENST00000275732
chr7	101172259	101172273	101172269	GC	G	frameshift_variant	ENSG00000167011	NAT16	ENST00000300303,ENST00000455377
chr7	101172338	101172392	101172355	CGTGAGCA	C	frameshift_variant	ENSG00000167011	NAT16	ENST00000300303,ENST00000455377
chr7	101172338	101172392	101172362	ACGCGCGGGCG	A	frameshift_variant	ENSG00000167011	NAT16	ENST00000300303,ENST00000455377
chr7	101172338	101172392	101172369	GGC	G	frameshift_variant	ENSG00000167011	NAT16	ENST00000300303,ENST00000455377
chr7	101172338	101172392	101172378	G	GTGCTCAC	frameshift_variant	ENSG00000167011	NAT16	ENST00000300303,ENST00000455377
chr7	101172591	101172608	101172594	GCC	G	frameshift_variant	ENSG00000167011	NAT16	ENST00000300303,ENST00000455377
chr7	108002123	108002156	108002123	ACACCCACG	A	splice_donor_variant	ENSG00000091136	LAMB1	ENST00000439976
chr7	108002123	108002156	108002142	C	CGCGTGCACGCGGCAGCCCGCGCATCCTCGGTGTGAGTGTGCGCGTGGAGATCTGTGAGCTTGGGAAGCGAGAGTGCGTGT	frameshift_variant	ENSG00000091136	LAMB1	ENST00000439976
chr7	108002173	108002192	108002177	AGT	A	frameshift_variant	ENSG00000091136	LAMB1	ENST00000439976
chr7	108002212	108002240	108002234	C	CAGCCCGCGCATCCTCGGTGT	frameshift_variant	ENSG00000091136	LAMB1	ENST00000439976
chr7	117427442	117427455	117427442	G	A	stop_gained	ENSG00000154438	ASZ1	ENST00000284629
chr7	128396630	128396647	128396640	G	GCGCA	frameshift_variant	ENSG00000106348	IMPDH1	ENST00000348127,ENST00000343214,ENST00000354269,ENST00000496200,ENST00000378717,ENST00000470772,ENST00000480861,ENST00000338791,ENST00000419067
chr7	149071092	149071105	149071099	G	GT	frameshift_variant	ENSG00000197362	ZNF786	ENST00000316286,ENST00000451334,ENST00000491431
chr7	149765113	149765126	149765115	G	A	stop_gained	ENSG00000181444	ZNF467	ENST00000302017
chr7	149765758	149765773	149765764	G	T	stop_gained	ENSG00000181444	ZNF467	ENST00000302017
chr7	149765891	149765906	149765906	TG	T	frameshift_variant	ENSG00000181444	ZNF467	ENST00000302017
chr7	149873915	149873936	149873929	G	GCGGCC	frameshift_variant	ENSG00000171130	ATP6V0E2	ENST00000421974,ENST00000456496
chr7	150340478	150340493	150340480	G	A	stop_gained	ENSG00000106538	RARRES2	ENST00000223271,ENST00000466675,ENST00000467793,ENST00000482669
chr7	150396977	150396995	150396983	TGC	T	frameshift_variant	ENSG00000196456	ZNF775	ENST00000329630
chr7	150397106	150397128	150397128	ACCGCCAGGGCTCCCGCGCCGGCCTGCACGAGCTGATTCAGGACGCGGCGGCGCGCCGGGCCTGTCGCCTGCAGCCGGGGCCG	A	frameshift_variant	ENSG00000196456	ZNF775	ENST00000329630
chr7	155071096	155071109	155071100	TGTAC	T	frameshift_variant	ENSG00000157219,ENSG00000220575	HTR5A,HTR5A-AS1	ENST00000287907,ENST00000395731,ENST00000543018
chr7	155382127	155382167	155382133	AGCGTGCGTGT	A	frameshift_variant	ENSG00000218672	AC008060.7	ENST00000401499
chr7	155382127	155382167	155382160	G	T	stop_gained	ENSG00000218672	AC008060.7	ENST00000401499
chr7	156676483	156676505	156676483	A	AGT	frameshift_variant	ENSG00000105982	RNF32	ENST00000317955,ENST00000343665,ENST00000392743,ENST00000405335,ENST00000432459
chr7	159144368	159144388	159144385	G	GCAGCTCC	frameshift_variant	ENSG00000106018	VIPR2	ENST00000402066
chr8	2001682	2001705	2001684	C	G	stop_gained	ENSG00000176595	KBTBD11	ENST00000320248
chr8	2001682	2001705	2001687	C	CCG	frameshift_variant	ENSG00000176595	KBTBD11	ENST00000320248
chr8	2001682	2001705	2001687	CCGCG	C	frameshift_variant	ENSG00000176595	KBTBD11	ENST00000320248
chr8	2002293	2002330	2002314	CCG	C	frameshift_variant	ENSG00000176595	KBTBD11	ENST00000320248
chr8	8319003	8319027	8319021	G	C	stop_gained	ENSG00000182319	SGK223	ENST00000330777,ENST00000520004
chr8	8702570	8702589	8702587	CG	C	frameshift_variant	ENSG00000253958	CLDN23	ENST00000519106
chr8	17001848	17001862	17001852	G	GC	frameshift_variant	ENSG00000078579	FGF20	ENST00000180166
chr8	22199130	22199171	22199132	GAC	G	frameshift_variant	ENSG00000168487	BMP1	ENST00000397816
chr8	22199130	22199171	22199135	ACACACGCC	A	frameshift_variant	ENSG00000168487	BMP1	ENST00000397816
chr8	22199130	22199171	22199139	AC	A	frameshift_variant	ENSG00000168487	BMP1	ENST00000397816
chr8	22199130	22199171	22199143	CCACACGCA	C	frameshift_variant	ENSG00000168487	BMP1	ENST00000397816
chr8	22199130	22199171	22199156	CAT	C	frameshift_variant	ENSG00000168487	BMP1	ENST00000397816
chr8	22199130	22199171	22199161	G	GCA	frameshift_variant	ENSG00000168487	BMP1	ENST00000397816
chr8	23706492	23706511	23706498	AC	A	frameshift_variant	ENSG00000180053	NKX2-6	ENST00000325017
chr8	27288032	27288045	27288035	C	A	splice_donor_variant	ENSG00000104228	TRIM35	ENST00000521283
chr8	27288032	27288045	27288035	C	T	splice_donor_variant	ENSG00000104228	TRIM35	ENST00000521283
chr8	37698097	37698112	37698105	CA	C	frameshift_variant	ENSG00000183779	ZNF703	ENST00000331569
chr8	37841325	37841352	37841327	AGC	A	frameshift_variant	ENSG00000020181	GPR124	ENST00000315215,ENST00000412232
chr8	37841575	37841588	37841577	G	A	stop_gained	ENSG00000020181	GPR124	ENST00000315215,ENST00000412232
chr8	37965622	37965647	37965637	CGCCGGCCGCA	C	frameshift_variant	ENSG00000188778	ADRB3	ENST00000345060
chr8	38974395	38974408	38974398	GC	G	frameshift_variant	ENSG00000169495	HTRA4	ENST00000302495
chr8	38974395	38974408	38974402	A	ACGCGCTGCCC	frameshift_variant	ENSG00000169495	HTRA4	ENST00000302495
chr8	38974395	38974408	38974402	ACGCGCTGCCC	A	frameshift_variant	ENSG00000169495	HTRA4	ENST00000302495
chr8	41646600	41646613	41646605	AC	A	frameshift_variant	ENSG00000165066	NKX6-3	ENST00000518699,ENST00000524115
chr8	41646600	41646613	41646613	CGCCCGGG	C	frameshift_variant	ENSG00000165066	NKX6-3	ENST00000518699,ENST00000524115
chr8	51409049	51409066	51409066	C	CG	frameshift_variant	ENSG00000147485	PXDNL	ENST00000356297,ENST00000543296
chr8	51409248	51409269	51409253	CCG	C	frameshift_variant	ENSG00000147485	PXDNL	ENST00000356297,ENST00000543296
chr8	51409327	51409346	51409341	GATGCCGTCCCGGTAGGCTGGCTGCAGCAGGCGCGCGA	G	frameshift_variant	ENSG00000147485	PXDNL	ENST00000356297,ENST00000543296
chr8	51409430	51409443	51409443	G	C	stop_gained	ENSG00000147485	PXDNL	ENST00000356297,ENST00000543296
chr8	52940363	52940382	52940363	C	G	stop_gained	ENSG00000183729	NPBWR1	ENST00000331251
chr8	52940363	52940382	52940368	C	CCGCG	frameshift_variant	ENSG00000183729	NPBWR1	ENST00000331251
chr8	52940504	52940517	52940504	G	A	stop_gained	ENSG00000183729	NPBWR1	ENST00000331251
chr8	68331112	68331127	68331120	CCG	C	frameshift_variant	ENSG00000165084	C8orf34	ENST00000518698
chr8	92062695	92062714	92062702	GC	G	frameshift_variant	ENSG00000079102	RUNX1T1	ENST00000518449
chr8	92062695	92062714	92062704	GTGCGCCTGCC	G	splice_acceptor_variant	ENSG00000079102	RUNX1T1	ENST00000518449
chr8	96145002	96145026	96145006	CGCCCGCGCCCGGGCCCGCAGCCTCGGCCGAGCCCAGCT	C	frameshift_variant	ENSG00000156466	GDF6	ENST00000287020
chr8	100213106	100213135	100213111	C	CCG	frameshift_variant	ENSG00000104450	SPAG1	ENST00000251809,ENST00000388798
chr8	109973993	109974010	109974002	G	T	stop_gained	ENSG00000164794	KCNV1	ENST00000297404,ENST00000524391
chr8	118951791	118951804	118951793	A	ACGAG	frameshift_variant	ENSG00000164761	TNFRSF11B	ENST00000297350
chr8	120811288	120811304	120811292	GC	G	frameshift_variant	ENSG00000172164	SNTB1	ENST00000395601,ENST00000517992
chr8	120811601	120811623	120811613	CG	C	frameshift_variant	ENSG00000172164	SNTB1	ENST00000395601,ENST00000517992
chr8	141425075	141425091	141425081	CGT	C	frameshift_variant	ENSG00000184489	PTP4A3	ENST00000349124,ENST00000329397,ENST00000523147,ENST00000521578,ENST00000520105
chr8	142775589	142775607	142775592	C	T	splice_donor_variant	ENSG00000180155	LYNX1	ENST00000345173,ENST00000395192,ENST00000520131,ENST00000522929,ENST00000335822,ENST00000398906,ENST00000523332
chr8	142785658	142785672	142785662	G	T	stop_gained	ENSG00000167656	LY6D	ENST00000301263
chr8	143296270	143296292	143296275	G	GCGCGTGCACACGGGCGAGAAGCCCTA	frameshift_variant	ENSG00000185730	ZNF696	ENST00000330143
chr8	143296380	143296398	143296394	GC	G	frameshift_variant	ENSG00000185730	ZNF696	ENST00000330143
chr8	143296380	143296398	143296395	C	CGA	frameshift_variant	ENSG00000185730	ZNF696	ENST00000330143
chr8	143296522	143296542	143296533	GC	G	frameshift_variant	ENSG00000185730	ZNF696	ENST00000330143
chr8	143369010	143369028	143369027	G	T	stop_gained	ENSG00000158106	RHPN1	ENST00000289013
chr8	143707702	143707721	143707708	CGCGCGCGCCTCCATCTCCAACAGCT	C	frameshift_variant	ENSG00000255181	CCDC166	ENST00000533508
chr8	143707853	143707875	143707858	G	GGC	frameshift_variant	ENSG00000255181	CCDC166	ENST00000533508,ENST00000542437
chr8	143707853	143707875	143707858	GGC	G	frameshift_variant	ENSG00000255181	CCDC166	ENST00000533508,ENST00000542437
chr8	143707853	143707875	143707868	CT	C	frameshift_variant	ENSG00000255181	CCDC166	ENST00000533508,ENST00000542437
chr8	143726388	143726409	143726399	GC	G	frameshift_variant	ENSG00000180921	FAM83H	ENST00000388913
chr8	143872427	143872442	143872428	C	A	stop_gained	ENSG00000227184	EPPK1	ENST00000525985
chr8	143872587	143872605	143872596	GCA	G	frameshift_variant	ENSG00000227184	EPPK1	ENST00000525985
chr8	143925361	143925378	143925373	G	T	stop_gained	ENSG00000178209	PLEC	ENST00000398774,ENST00000357649,ENST00000436759,ENST00000354589,ENST00000345136,ENST00000322810,ENST00000354958,ENST00000356346,ENST00000527096
chr8	143926859	143926884	143926883	C	T	splice_acceptor_variant	ENSG00000178209	PLEC	ENST00000398774,ENST00000357649,ENST00000527303,ENST00000436759,ENST00000354589,ENST00000345136,ENST00000322810,ENST00000354958,ENST00000356346,ENST00000527096
chr8	144059936	144059953	144059947	T	TG	frameshift_variant	ENSG00000178814	OPLAH	ENST00000426825
chr8	144080328	144080346	144080328	CTT	C	frameshift_variant	ENSG00000178896	EXOSC4	ENST00000316052,ENST00000525936,ENST00000527954
chr8	144108327	144108346	144108329	AGCTGCGC	A	frameshift_variant	ENSG00000179698	KIAA1875	ENST00000323662
chr8	144109558	144109575	144109571	G	T	stop_gained	ENSG00000179698	KIAA1875	ENST00000323662
chr8	144333342	144333365	144333351	TGC	T	frameshift_variant	ENSG00000170616	SCRT1	ENST00000332135
chr8	144333471	144333486	144333473	G	T	stop_gained	ENSG00000170616	SCRT1	ENST00000332135
chr8	144357767	144357788	144357771	G	GC	frameshift_variant	ENSG00000182325	FBXL6	ENST00000331890,ENST00000455319
chr8	144357767	144357788	144357771	GCA	G	frameshift_variant	ENSG00000182325	FBXL6	ENST00000331890,ENST00000455319
chr8	144392632	144392647	144392644	T	TATCA	frameshift_variant	ENSG00000173137	ADCK5	ENST00000308860
chr8	144467002	144467015	144467009	GCCGCGGTGTCCCTGGAAGAGGCCCT	G	frameshift_variant	ENSG00000167702	KIFC2	ENST00000301332
chr8	144473070	144473086	144473083	GC	G	frameshift_variant	ENSG00000167702	KIFC2	ENST00000301332
chr8	144504382	144504399	144504398	A	T	stop_gained	ENSG00000167701	GPT	ENST00000394955,ENST00000528431
chr8	144505276	144505298	144505295	T	TGCTC	frameshift_variant	ENSG00000167701	GPT	ENST00000394955,ENST00000528431
chr8	144505927	144505942	144505928	G	A	splice_donor_variant	ENSG00000167701	GPT	ENST00000394955,ENST00000528431
chr8	144506127	144506147	144506131	A	AGTGC	frameshift_variant	ENSG00000167701	GPT	ENST00000394955,ENST00000528431
chr8	144506220	144506239	144506235	C	A	stop_gained	ENSG00000167701	GPT	ENST00000394955,ENST00000528431
chr8	144506220	144506239	144506235	CG	C	frameshift_variant	ENSG00000167701	GPT	ENST00000394955,ENST00000528431
chr8	144506611	144506629	144506622	TGCAGCTGCCCCCGCGG	T	frameshift_variant	ENSG00000167701	GPT	ENST00000394955,ENST00000528431
chr8	144506611	144506629	144506629	G	GC	frameshift_variant	ENSG00000167701	GPT	ENST00000394955,ENST00000528431
chr8	144513098	144513120	144513108	CAT	C	frameshift_variant	ENSG00000160957	RECQL4	ENST00000428558,ENST00000534626
chr8	144530749	144530764	144530751	A	AGC	frameshift_variant	ENSG00000147799	ARHGAP39	ENST00000276826,ENST00000377307,ENST00000540274
chr8	144530749	144530764	144530751	A	AGCGGGGTTGATGCGGTTGAT	frameshift_variant	ENSG00000147799	ARHGAP39	ENST00000276826,ENST00000377307,ENST00000540274
chr9	214997	215017	215012	C	A	stop_gained	ENSG00000183784	C9orf66	ENST00000382387
chr9	977070	977098	977086	TGC	T	frameshift_variant	ENSG00000064218	DMRT3	ENST00000190165
chr9	977070	977098	977088	C	A	stop_gained	ENSG00000064218	DMRT3	ENST00000190165
chr9	2718393	2718417	2718394	G	T	stop_gained	ENSG00000168263	KCNV2	ENST00000382082
chr9	2718393	2718417	2718408	GGCGCAGGTCGAGGAGGCGGAGGAACTCTTCCGCGACAT	G	frameshift_variant	ENSG00000168263	KCNV2	ENST00000382082
chr9	2718726	2718741	2718728	T	TCG	frameshift_variant	ENSG00000168263	KCNV2	ENST00000382082
chr9	4662725	4662741	4662735	C	A	stop_gained	ENSG00000205808	PPAPDC2	ENST00000381883
chr9	21970956	21970976	21970975	C	T	splice_donor_variant	ENSG00000147889	CDKN2A	ENST00000579122
chr9	21971034	21971058	21971054	GC	G	frameshift_variant	ENSG00000147889	CDKN2A	ENST00000579122,ENST00000579755,ENST00000479692,ENST00000494262,ENST00000361570,ENST00000446177,ENST00000530628,ENST00000497750,ENST00000578845,ENST00000304494,ENST00000498124,ENST00000498628
chr9	25678052	25678065	25678052	A	AGC	frameshift_variant	ENSG00000198680	TUSC1	ENST00000358022
chr9	34371425	34371438	34371426	GC	G	frameshift_variant	ENSG00000164976	KIAA1161	ENST00000297625
chr9	34372235	34372254	34372249	G	T	stop_gained	ENSG00000164976	KIAA1161	ENST00000297625,ENST00000379142
chr9	34372454	34372472	34372456	C	T	stop_gained	ENSG00000164976	KIAA1161	ENST00000297625
chr9	34381048	34381061	34381057	CG	C	frameshift_variant	ENSG00000164972	C9orf24	ENST00000379126,ENST00000297623,ENST00000379127,ENST00000379133,ENST00000379124
chr9	35162292	35162317	35162298	CGTGCGCGGTGA	C	splice_donor_variant	ENSG00000198722	UNC13B	ENST00000378495,ENST00000378496,ENST00000396787
chr9	35605769	35605786	35605776	CGT	C	frameshift_variant	ENSG00000107140	TESK1	ENST00000336395
chr9	38068381	38068394	38068384	T	A	stop_gained	ENSG00000107338	SHB	ENST00000377700,ENST00000377707
chr9	39133019	39133044	39133019	G	GC	frameshift_variant	ENSG00000106714	CNTNAP3	ENST00000377659,ENST00000358144,ENST00000377656,ENST00000297668,ENST00000323947
chr9	39133019	39133044	39133038	CG	C	frameshift_variant	ENSG00000106714	CNTNAP3	ENST00000377659,ENST00000358144,ENST00000377656,ENST00000297668,ENST00000323947
chr9	69516774	69516791	69516774	AGC	A	frameshift_variant	ENSG00000107282	APBA1	ENST00000265381
chr9	77020007	77020020	77020019	GA	G	frameshift_variant	ENSG00000204612	FOXB2	ENST00000376708
chr9	77647692	77647707	77647705	T	TA	frameshift_variant	ENSG00000156049	GNA14	ENST00000341700
chr9	77647692	77647707	77647706	T	A	stop_gained	ENSG00000156049	GNA14	ENST00000341700
chr9	89376864	89376881	89376881	G	A	stop_gained	ENSG00000187764	SEMA4D	ENST00000339861,ENST00000343780,ENST00000420987,ENST00000455551
chr9	114156000	114156013	114156007	CG	C	frameshift_variant	ENSG00000196739	COL27A1	ENST00000356083
chr9	122093004	122093026	122093018	T	TCC	frameshift_variant	ENSG00000175764	TTLL11	ENST00000321582,ENST00000373776
chr9	124453524	124453542	124453527	T	TG	frameshift_variant	ENSG00000180264	GPR144	ENST00000334810
chr9	124453567	124453581	124453576	C	A	stop_gained	ENSG00000180264	GPR144	ENST00000334810
chr9	124453651	124453664	124453656	G	A	stop_gained	ENSG00000180264	GPR144	ENST00000334810
chr9	128420874	128420895	128420888	C	CCCGCG	frameshift_variant	ENSG00000167123	CERCAM	ENST00000372838
chr9	129620194	129620207	129620196	G	GA	frameshift_variant	ENSG00000179058	C9orf50	ENST00000372478
chr9	131290284	131290297	131290284	TG	T	frameshift_variant	ENSG00000160539	PPAPDC3	ENST00000372261,ENST00000372264
chr9	133534826	133534849	133534828	G	GC	frameshift_variant	ENSG00000197859	ADAMTSL2	ENST00000393061
chr9	133534826	133534849	133534832	C	CCG	frameshift_variant	ENSG00000197859	ADAMTSL2	ENST00000393061
chr9	135770033	135770052	135770052	G	GCCAGTGAGTGCCCCGTGC	stop_gained	ENSG00000107147	KCNT1	ENST00000486577,ENST00000371757,ENST00000491806,ENST00000487664,ENST00000263604,ENST00000490355,ENST00000298480,ENST00000488444
chr9	136116865	136116878	136116865	GGAGCGCACCCGCCGCGGAAT	G	frameshift_variant	ENSG00000238227	C9orf69	ENST00000418388,ENST00000447934,ENST00000448040,ENST00000561457
chr9	136198947	136198968	136198952	C	A	stop_gained	ENSG00000107187	LHX3	ENST00000371746,ENST00000371748
chr9	136338709	136338731	136338711	G	A	splice_donor_variant	ENSG00000160360	GPSM1	ENST00000354753,ENST00000392945,ENST00000440944
chr9	136370828	136370843	136370840	C	A	splice_donor_variant	ENSG00000187796	CARD9	ENST00000315908,ENST00000371732,ENST00000371734
chr9	136741279	136741296	136741283	G	T	stop_gained	ENSG00000187922	LCN10	ENST00000497771,ENST00000527229
chr9	136763442	136763455	136763451	GT	G	frameshift_variant	ENSG00000177984	LCN15	ENST00000316144
chr9	136763442	136763455	136763453	CCAGGTAGCCCAAGG	C	frameshift_variant	ENSG00000177984	LCN15	ENST00000316144
chr9	136847083	136847105	136847089	G	GGC	frameshift_variant	ENSG00000232434	C9orf172	ENST00000436881
chr9	137012811	137012830	137012828	ACTGCTGGGGCAGGAGAAGCCGGTGC	A	frameshift_variant	ENSG00000107331	ABCA2	ENST00000265662,ENST00000341511,ENST00000371605
chr9	137030811	137030828	137030817	G	A	stop_gained	ENSG00000180549	FUT7	ENST00000314412
chr9	137113970	137113985	137113971	C	A	stop_gained	ENSG00000176978	DPP7	ENST00000371579,ENST00000497375
chr9	137169582	137169595	137169587	G	GC	frameshift_variant	ENSG00000184709	LRRC26	ENST00000371542
chr9	137228759	137228776	137228764	CG	C	frameshift_variant	ENSG00000233198	RNF224	ENST00000445101
chr9	137232925	137232940	137232928	G	A	splice_donor_variant	ENSG00000198569	SLC34A3	ENST00000361134,ENST00000538474
chr9	137279038	137279053	137279040	CCG	C	frameshift_variant	ENSG00000198113	TOR4A	ENST00000357503
chr9	137279631	137279644	137279635	TCC	T	frameshift_variant	ENSG00000198113	TOR4A	ENST00000357503
chr9	137423548	137423580	137423575	C	T	stop_gained	ENSG00000188747	NOXA1	ENST00000341349,ENST00000392815
chr9	137463504	137463520	137463515	G	C	stop_gained	ENSG00000130653	PNPLA7	ENST00000277531,ENST00000371457,ENST00000406427,ENST00000434090
chr9	137463504	137463520	137463519	C	T	stop_gained	ENSG00000130653	PNPLA7	ENST00000277531,ENST00000371457,ENST00000406427,ENST00000434090
chr9	137480366	137480381	137480376	CA	C	frameshift_variant	ENSG00000130653	PNPLA7	ENST00000277531,ENST00000371457,ENST00000406427,ENST00000434090
chr10	5889215	5889229	5889224	G	GCGCA	frameshift_variant	ENSG00000134461	ANKRD16	ENST00000191063,ENST00000380092,ENST00000380094
chr10	15168337	15168352	15168342	GCGCGCCCCGGACCTCACCATGGGCTC	G	splice_donor_variant	ENSG00000152465	NMT2	ENST00000535341
chr10	23344616	23344635	23344635	AC	A	frameshift_variant	ENSG00000179133	C10orf67	ENST00000323327
chr10	25175997	25176014	25176009	G	T	stop_gained	ENSG00000151025	GPR158	ENST00000376351
chr10	27413835	27413856	27413856	C	T	stop_gained	ENSG00000182077	PTCHD3	ENST00000438700
chr10	35640266	35640287	35640266	G	C	stop_gained	ENSG00000177283	FZD8	ENST00000374694
chr10	35640308	35640359	35640308	GCCGCGCCCGCCCGGGCCGCCCGCGCCCGCGCCCGCCGCGC	G	frameshift_variant	ENSG00000177283	FZD8	ENST00000374694
chr10	68231525	68231546	68231532	T	TCG	frameshift_variant	ENSG00000179774	ATOH7	ENST00000373673
chr10	68231525	68231546	68231533	C	A	stop_gained	ENSG00000179774	ATOH7	ENST00000373673
chr10	69248537	69248556	69248544	CG	C	frameshift_variant	ENSG00000156510	HKDC1	ENST00000354624,ENST00000395086
chr10	69802480	69802495	69802482	T	A	stop_gained	ENSG00000197467	COL13A1	ENST00000354547,ENST00000517713,ENST00000398973,ENST00000356340,ENST00000398974,ENST00000398966,ENST00000398964,ENST00000357811,ENST00000398972,ENST00000522165,ENST00000398969,ENST00000398978,ENST00000520133,ENST00000398968,ENST00000520267,ENST00000398971
chr10	70255443	70255459	70255447	ACG	A	frameshift_variant	ENSG00000148734	NPFFR1	ENST00000277942
chr10	70672880	70672917	70672880	C	CCCAG	frameshift_variant	ENSG00000138316	ADAMTS14	ENST00000373207,ENST00000373208
chr10	86659296	86659311	86659296	G	A	splice_acceptor_variant	ENSG00000122375	OPN4	ENST00000241891,ENST00000372071,ENST00000443292
chr10	86943103	86943124	86943120	TC	T	frameshift_variant	ENSG00000173269	MMRN2	ENST00000372027
chr10	86943130	86943147	86943135	TGC	T	frameshift_variant	ENSG00000173269	MMRN2	ENST00000372027
chr10	93062720	93062739	93062733	T	TG	frameshift_variant	ENSG00000187553	CYP26C1	ENST00000285949
chr10	93062720	93062739	93062738	AGCCGCGCCGCGCTGGAGCGCTACGT	A	frameshift_variant	ENSG00000187553	CYP26C1	ENST00000285949
chr10	93566728	93566747	93566735	C	A	stop_gained	ENSG00000186188	FFAR4	ENST00000371481,ENST00000371483,ENST00000604414
chr10	93566728	93566747	93566738	GC	G	frameshift_variant	ENSG00000186188	FFAR4	ENST00000371481,ENST00000371483,ENST00000604414
chr10	96384640	96384657	96384657	GT	G	frameshift_variant	ENSG00000095587	TLL2	ENST00000357947
chr10	97578243	97578262	97578243	C	T	stop_gained	ENSG00000165887	ANKRD2	ENST00000298808,ENST00000307518,ENST00000370655,ENST00000455090
chr10	97578243	97578262	97578253	T	TGC	frameshift_variant	ENSG00000165887	ANKRD2	ENST00000298808,ENST00000307518,ENST00000370655,ENST00000455090
chr10	97578243	97578262	97578261	A	ACGTCC	frameshift_variant	ENSG00000165887	ANKRD2	ENST00000298808,ENST00000307518,ENST00000370655,ENST00000455090
chr10	99535266	99535288	99535274	ACACGCGCCCCC	A	frameshift_variant	ENSG00000119919	NKX2-3	ENST00000344586
chr10	102231583	102231602	102231587	C	T	splice_donor_variant	ENSG00000107859	PITX3	ENST00000370002,ENST00000539804
chr10	127175891	127175910	127175900	GC	G	frameshift_variant	ENSG00000188916	FAM196A	ENST00000424811,ENST00000522781
chr10	132447898	132447911	132447903	C	CCCTAA	stop_gained	ENSG00000180066	C10orf91	ENST00000321248
chr10	132447898	132447911	132447904	G	GAA	frameshift_variant	ENSG00000180066	C10orf91	ENST00000321248
chr10	133073049	133073064	133073062	GC	G	frameshift_variant	ENSG00000197177	GPR123	ENST00000607359
chr10	133231119	133231141	133231141	GC	G	frameshift_variant	ENSG00000171794	UTF1	ENST00000304477
chr10	133293023	133293039	133293038	C	A	splice_donor_variant	ENSG00000130640	TUBGCP2	ENST00000252936,ENST00000368563,ENST00000417178,ENST00000543663
chr10	133293023	133293039	133293038	C	T	splice_donor_variant	ENSG00000130640	TUBGCP2	ENST00000252936,ENST00000368563,ENST00000417178,ENST00000543663
chr11	280704	280721	280720	C	CT	frameshift_variant	ENSG00000174885	NLRP6	ENST00000312165,ENST00000534750
chr11	379914	379934	379915	GC	G	frameshift_variant	ENSG00000182272	B4GALNT4	ENST00000329962
chr11	429606	429623	429623	G	A	stop_gained	ENSG00000185101	ANO9	ENST00000332826
chr11	626923	626947	626945	C	CGGCTGAGCTCGCT	frameshift_variant	ENSG00000070031	SCT	ENST00000176195
chr11	639938	639957	639938	T	TGCACGGCC	frameshift_variant	ENSG00000069696	DRD4	ENST00000176183
chr11	639938	639957	639954	CCGCCG	C	frameshift_variant	ENSG00000069696	DRD4	ENST00000176183
chr11	640079	640099	640081	TGTGCGCCCGCCGCGCCCAGCCTCCCCCAGGACCCCTGC	T	frameshift_variant	ENSG00000069696	DRD4	ENST00000176183
chr11	640079	640099	640098	C	CGGCCTCCCCCCGG	frameshift_variant	ENSG00000069696	DRD4	ENST00000176183
chr11	640079	640099	640099	A	ACCCCTGCGGCCCCGACTGTGCGCCCCCCGCGCCCG	frameshift_variant	ENSG00000069696	DRD4	ENST00000176183
chr11	800205	800224	800220	G	GCACCGCGC	frameshift_variant	ENSG00000177595	PIDD	ENST00000347755,ENST00000411829
chr11	870108	870123	870120	C	T	splice_donor_variant	ENSG00000177830	CHID1	ENST00000429789,ENST00000323541,ENST00000528581,ENST00000323578,ENST00000449825,ENST00000336845,ENST00000436108,ENST00000529539,ENST00000454838
chr11	1023968	1023985	1023975	G	T	stop_gained	ENSG00000184956	MUC6	ENST00000421673
chr11	1024064	1024081	1024074	G	T	stop_gained	ENSG00000184956	MUC6	ENST00000421673
chr11	1084653	1084675	1084659	A	ACG	frameshift_variant	ENSG00000198788	MUC2	ENST00000359061,ENST00000441003
chr11	1084653	1084675	1084659	ACG	A	frameshift_variant	ENSG00000198788	MUC2	ENST00000359061,ENST00000441003
chr11	1411629	1411642	1411634	G	T	splice_donor_variant	ENSG00000174672	BRSK2	ENST00000382179
chr11	1445907	1445920	1445907	G	GGT	frameshift_variant	ENSG00000174672	BRSK2	ENST00000528841,ENST00000531197,ENST00000308230,ENST00000308219,ENST00000526678,ENST00000528710,ENST00000382179,ENST00000544817
chr11	2414739	2414754	2414754	G	A	stop_gained	ENSG00000070985	TRPM5	ENST00000533060,ENST00000528453,ENST00000155858,ENST00000533881,ENST00000452833
chr11	2445397	2445418	2445417	C	T	stop_gained	ENSG00000053918	KCNQ1	ENST00000155840,ENST00000496887
chr11	2909701	2909714	2909704	CG	C	frameshift_variant	ENSG00000110628	SLC22A18	ENST00000312221,ENST00000347936,ENST00000380574
chr11	2909701	2909714	2909711	G	A	splice_donor_variant	ENSG00000110628	SLC22A18	ENST00000312221,ENST00000347936,ENST00000380574
chr11	3104182	3104197	3104192	C	A	splice_donor_variant	ENSG00000021762	OSBPL5	ENST00000263650,ENST00000525498,ENST00000542243,ENST00000348039,ENST00000389989
chr11	6240189	6240208	6240202	AC	A	frameshift_variant	ENSG00000132259	CNGA4	ENST00000379936
chr11	17476614	17476629	17476628	C	T	splice_donor_variant	ENSG00000006071	ABCC8	ENST00000302539,ENST00000389817
chr11	20156298	20156314	20156312	A	AG	frameshift_variant	ENSG00000109851	DBX1	ENST00000227256,ENST00000524983
chr11	43943654	43943667	43943663	C	CCATTCACA	frameshift_variant	ENSG00000187479	C11orf96	ENST00000528572
chr11	46366897	46366915	46366906	T	TG	frameshift_variant	ENSG00000149091	DGKZ	ENST00000454345
chr11	58228274	58228290	58228275	G	A	stop_gained	ENSG00000180475	OR10Q1	ENST00000316770
chr11	61816799	61816816	61816806	GC	G	frameshift_variant	ENSG00000149485	FADS1	ENST00000350997
chr11	62602762	62602781	62602780	C	A	splice_acceptor_variant	ENSG00000149499	EML3	ENST00000394776,ENST00000439994,ENST00000494176,ENST00000529309
chr11	64360272	64360290	64360273	G	T	stop_gained	ENSG00000162302	RPS6KA4	ENST00000294261,ENST00000334205,ENST00000528057,ENST00000530504
chr11	64827262	64827284	64827268	GCACGCGCACCTGCGCTGCTGCTTCTGCTGCTCCTCCGA	G	splice_donor_variant	ENSG00000171219	CDC42BPG	ENST00000342711
chr11	65321167	65321182	65321169	GTGTGTGGGCGGGAGCTCCCGGACGGCCCATCCCCTCTGCTCAAGAACGCCATCTCCCTCCCGGTTATCGGTGGACC	G	frameshift_variant	ENSG00000149798	CDC42EP2	ENST00000279249,ENST00000533419,ENST00000544348
chr11	65546459	65546477	65546460	CG	C	frameshift_variant	ENSG00000168056	LTBP3	ENST00000301873,ENST00000536982,ENST00000532932,ENST00000322147,ENST00000526927,ENST00000530866
chr11	65546459	65546477	65546473	G	C	stop_gained	ENSG00000168056	LTBP3	ENST00000301873,ENST00000536982,ENST00000532932,ENST00000322147,ENST00000526927,ENST00000530866
chr11	65585479	65585502	65585500	A	ACCTGCTCAAGAAGAGGCGCTCGCGGC	frameshift_variant	ENSG00000173442	EHBP1L1	ENST00000309295
chr11	65646587	65646605	65646599	GCCAGTTCCACGCCATGGCCACGCGCA	G	frameshift_variant	ENSG00000213445	SIPA1	ENST00000394224,ENST00000394227,ENST00000527525,ENST00000534313
chr11	65865256	65865269	65865259	C	T	stop_gained	ENSG00000172732	MUS81	ENST00000308110,ENST00000529742,ENST00000533035
chr11	66042985	66043005	66042990	GGC	G	frameshift_variant	ENSG00000175229	GAL3ST3	ENST00000312006,ENST00000527878
chr11	66295085	66295106	66295091	ACG	A	frameshift_variant	ENSG00000179292	TMEM151A	ENST00000327259
chr11	66295085	66295106	66295104	G	A	stop_gained	ENSG00000179292	TMEM151A	ENST00000327259
chr11	66704809	66704824	66704819	GC	G	frameshift_variant	ENSG00000173898	SPTBN2	ENST00000309996,ENST00000529997,ENST00000533211
chr11	67405433	67405446	67405444	C	T	stop_gained	ENSG00000175463	TBC1D10C	ENST00000312390,ENST00000526387,ENST00000542590
chr11	67419538	67419553	67419540	G	A	stop_gained	ENSG00000172531	PPP1CA	ENST00000542876,ENST00000546202
chr11	67424299	67424318	67424308	CGT	C	frameshift_variant	ENSG00000172508	CARNS1	ENST00000307823,ENST00000423745,ENST00000445895,ENST00000531040
chr11	67438651	67438671	67438670	C	T	splice_donor_variant	ENSG00000172725	CORO1B	ENST00000341356,ENST00000393893
chr11	67493956	67493971	67493967	T	TC	frameshift_variant	ENSG00000110697	PITPNM1	ENST00000356404,ENST00000436757,ENST00000534749
chr11	67583844	67583865	67583845	G	A	splice_donor_variant	ENSG00000084207	GSTP1	ENST00000398603,ENST00000398606
chr11	67634290	67634303	67634297	G	GCGGCCAGGTGTGGCTGGGTCTGCCTTGCCCGCCAC	frameshift_variant	ENSG00000167800	TBX10	ENST00000335385
chr11	68433746	68433763	68433763	C	T	stop_gained	ENSG00000162337	LRP5	ENST00000294304
chr11	73234678	73234697	73234682	AGC	A	frameshift_variant	ENSG00000175591	P2RY2	ENST00000311131,ENST00000393596,ENST00000393597
chr11	75430193	75430211	75430208	GC	G	frameshift_variant	ENSG00000149243	KLHL35	ENST00000539798
chr11	75430553	75430585	75430583	G	GC	frameshift_variant	ENSG00000149243	KLHL35	ENST00000539798
chr11	75430553	75430585	75430585	T	TCGCACGGACCCGCGCACGGCGCC	frameshift_variant	ENSG00000149243	KLHL35	ENST00000539798
chr11	77039958	77039977	77039970	G	A	stop_gained	ENSG00000198488	B3GNT6	ENST00000354301,ENST00000533140
chr11	77040043	77040060	77040044	G	T	stop_gained	ENSG00000198488	B3GNT6	ENST00000354301,ENST00000421061,ENST00000533140
chr11	77040043	77040060	77040046	G	GGC	frameshift_variant	ENSG00000198488	B3GNT6	ENST00000354301,ENST00000421061,ENST00000533140
chr11	85682898	85682916	85682900	GGCAC	G	frameshift_variant	ENSG00000137504	CREBZF	ENST00000534224
chr11	111540928	111540946	111540929	G	A	splice_donor_variant	ENSG00000204381	LAYN	ENST00000375614,ENST00000375615,ENST00000525126,ENST00000533265
chr11	116790488	116790507	116790504	AG	A	frameshift_variant	ENSG00000110243	APOA5	ENST00000227665,ENST00000542499
chr11	116790556	116790587	116790565	C	CG	frameshift_variant	ENSG00000110243	APOA5	ENST00000227665,ENST00000542499
chr11	116790790	116790808	116790801	CG	C	frameshift_variant	ENSG00000110243	APOA5	ENST00000227665,ENST00000542499
chr11	119107858	119107874	119107869	G	GCGGGGAC	frameshift_variant	ENSG00000172375	C2CD2L	ENST00000336702
chr11	119107858	119107874	119107870	CG	C	frameshift_variant	ENSG00000172375	C2CD2L	ENST00000336702
chr11	124869022	124869050	124869037	CCG	C	frameshift_variant	ENSG00000154134	ROBO3	ENST00000397801,ENST00000538940
chr11	134069017	134069039	134069026	T	TGCGCGCGGGGACTACAAGCC	frameshift_variant	ENSG00000166086	JAM3	ENST00000529443
chr12	4911483	4911496	4911486	C	A	stop_gained	ENSG00000111262	KCNA1	ENST00000382545
chr12	5044887	5044900	5044890	CCG	C	frameshift_variant	ENSG00000130037	KCNA5	ENST00000252321
chr12	6620764	6620784	6620770	TGCACGCGG	T	frameshift_variant	ENSG00000184574	LPAR5	ENST00000329858,ENST00000431922
chr12	6621082	6621111	6621090	CACGCGCA	C	frameshift_variant	ENSG00000184574	LPAR5	ENST00000329858,ENST00000431922
chr12	7157520	7157533	7157526	C	A	stop_gained	ENSG00000139182	CLSTN3	ENST00000266546,ENST00000537408
chr12	44876614	44876630	44876623	CGT	C	frameshift_variant	ENSG00000184613	NELL2	ENST00000437801
chr12	49295606	49295624	49295624	C	T	stop_gained	ENSG00000135406	PRPH	ENST00000257860
chr12	49296984	49297003	49296997	C	T	stop_gained	ENSG00000135406	PRPH	ENST00000257860,ENST00000451891
chr12	49792800	49792814	49792800	AGT	A	frameshift_variant	ENSG00000167566	NCKAP5L	ENST00000335999,ENST00000433948
chr12	52302117	52302137	52302117	C	CG	frameshift_variant	ENSG00000170442	KRT86	ENST00000293525,ENST00000423955,ENST00000544024,ENST00000553310
chr12	52302117	52302137	52302127	TG	T	frameshift_variant	ENSG00000170442	KRT86	ENST00000293525,ENST00000423955,ENST00000544024,ENST00000553310
chr12	63150339	63150358	63150341	GGC	G	frameshift_variant	ENSG00000166148	AVPR1A	ENST00000299178
chr12	63150339	63150358	63150357	CAG	C	frameshift_variant	ENSG00000166148	AVPR1A	ENST00000299178
chr12	75207588	75207609	75207594	G	T	stop_gained	ENSG00000166006	KCNC2	ENST00000393288,ENST00000550433,ENST00000350228,ENST00000540018,ENST00000549446,ENST00000548513,ENST00000341669,ENST00000298972
chr12	80717217	80717235	80717234	G	GC	frameshift_variant	ENSG00000111049	MYF5	ENST00000228644
chr12	107775359	107775374	107775365	G	GC	frameshift_variant	ENSG00000187855	ASCL4	ENST00000342331
chr12	122183292	122183305	122183296	T	C	splice_donor_variant	ENSG00000158113	LRRC43	ENST00000339777
chr12	122856315	122856332	122856330	G	T	stop_gained	ENSG00000130787	HIP1R	ENST00000253083
chr12	123934538	123934554	123934552	C	CTGAT	frameshift_variant	ENSG00000250091	DNAH10OS	ENST00000514254
chr12	124314341	124314363	124314349	CCG	C	frameshift_variant	ENSG00000178882	FAM101A	ENST00000324038,ENST00000338359,ENST00000389727,ENST00000546355
chr12	131840613	131840628	131840627	CAT	C	frameshift_variant	ENSG00000198598	MMP17	ENST00000360564,ENST00000545671,ENST00000545790,ENST00000534865,ENST00000535291
chr12	132583474	132583492	132583477	AGC	A	frameshift_variant	ENSG00000112787	FBRSL1	ENST00000261673,ENST00000434748
chr12	133234151	133234169	133234154	ACACGGGCG	A	frameshift_variant	ENSG00000227059	ANHX	ENST00000419717,ENST00000545940
chr13	25170875	25170893	25170881	C	A	stop_gained	ENSG00000165566	AMER2	ENST00000357816,ENST00000381853,ENST00000515384
chr13	25170954	25170979	25170954	G	GC	frameshift_variant	ENSG00000165566	AMER2	ENST00000357816,ENST00000381853,ENST00000515384
chr13	52847007	52847024	52847009	C	CG	frameshift_variant	ENSG00000136099	PCDH8	ENST00000338862,ENST00000377942
chr13	52847402	52847415	52847403	C	CG	frameshift_variant	ENSG00000136099	PCDH8	ENST00000338862,ENST00000377942
chr13	52847402	52847415	52847404	G	A	stop_gained	ENSG00000136099	PCDH8	ENST00000338862,ENST00000377942
chr13	61415081	61415094	61415082	AG	A	frameshift_variant	ENSG00000197991	PCDH20	ENST00000409186,ENST00000409204
chr13	109140425	109140440	109140434	GT	G	frameshift_variant	ENSG00000041515	MYO16	ENST00000356711,ENST00000357550
chr13	110615676	110615695	110615693	GC	G	frameshift_variant	ENSG00000213995	CARKD	ENST00000309957
chr13	113001977	113002005	113001978	G	GT	frameshift_variant	ENSG00000126217	MCF2L	ENST00000375597,ENST00000397024,ENST00000423482
chr13	113001977	113002005	113001981	C	CAGGT	frameshift_variant	ENSG00000126217	MCF2L	ENST00000375597,ENST00000397024,ENST00000423482
chr13	113001977	113002005	113001984	G	A	splice_donor_variant	ENSG00000126217	MCF2L	ENST00000375597,ENST00000397024,ENST00000423482
chr13	113001977	113002005	113001984	G	C	splice_donor_variant	ENSG00000126217	MCF2L	ENST00000375597,ENST00000397024,ENST00000423482
chr13	113001977	113002005	113001984	G	T	splice_donor_variant	ENSG00000126217	MCF2L	ENST00000375597,ENST00000397024,ENST00000423482
chr13	113065048	113065066	113065055	T	A	stop_gained	ENSG00000126217	MCF2L	ENST00000535094,ENST00000434480,ENST00000442652,ENST00000397030,ENST00000375608,ENST00000375604,ENST00000375597,ENST00000375601,ENST00000421756,ENST00000423482
chr13	113832729	113832744	113832738	G	T	stop_gained	ENSG00000183087	GAS6	ENST00000327773,ENST00000355761,ENST00000357389,ENST00000450766
chr14	21087320	21087335	21087320	CCGCCCGCACCCGGG	C	frameshift_variant	ENSG00000165801	ARHGEF40	ENST00000298694
chr14	21087320	21087335	21087322	GC	G	frameshift_variant	ENSG00000165801	ARHGEF40	ENST00000298694
chr14	21087320	21087335	21087328	AC	A	frameshift_variant	ENSG00000165801	ARHGEF40	ENST00000298694
chr14	23384539	23384555	23384540	C	A	stop_gained	ENSG00000197616	MYH6	ENST00000356287,ENST00000405093
chr14	24316500	24316519	24316512	C	A	stop_gained	ENSG00000213903	LTB4R	ENST00000345363,ENST00000396782,ENST00000396789,ENST00000556141
chr14	35535606	35535619	35535607	C	CG	frameshift_variant	ENSG00000168348	INSM2	ENST00000307169
chr14	36581239	36581254	36581243	G	A	stop_gained	ENSG00000136327	NKX2-8	ENST00000258829
chr14	36581239	36581254	36581244	C	CGTGGGCGTGAGGCGAAGCAG	frameshift_variant	ENSG00000136327	NKX2-8	ENST00000258829
chr14	36581278	36581293	36581279	C	A	stop_gained	ENSG00000136327	NKX2-8	ENST00000258829
chr14	38209927	38209940	38209929	CG	C	frameshift_variant	ENSG00000139874	SSTR1	ENST00000267377
chr14	52314820	52314835	52314827	C	G	stop_gained	ENSG00000125384	PTGER2	ENST00000245457
chr14	52314863	52314881	52314881	C	A	stop_gained	ENSG00000125384	PTGER2	ENST00000245457
chr14	59464236	59464251	59464236	T	TG	frameshift_variant	ENSG00000181619	GPR135	ENST00000395116
chr14	59464262	59464283	59464268	A	ACGCGCGCGTAGGTGTTCACCGGC	stop_gained	ENSG00000181619	GPR135	ENST00000395116
chr14	64541417	64541432	64541432	G	T	stop_gained	ENSG00000126803	HSPA2	ENST00000247207,ENST00000394709
chr14	88479225	88479247	88479230	TCG	T	frameshift_variant	ENSG00000070778	PTPN21	ENST00000328736,ENST00000556564
chr14	88479534	88479554	88479538	CT	C	frameshift_variant	ENSG00000070778	PTPN21	ENST00000328736,ENST00000556564
chr14	88479534	88479554	88479543	CGTGG	C	frameshift_variant	ENSG00000070778	PTPN21	ENST00000328736,ENST00000556564
chr14	88479534	88479554	88479545	T	TGGCGCGC	frameshift_variant	ENSG00000070778	PTPN21	ENST00000328736,ENST00000556564
chr14	88479534	88479554	88479545	TGGCGCGC	T	frameshift_variant	ENSG00000070778	PTPN21	ENST00000328736,ENST00000556564
chr14	88479534	88479554	88479546	G	GGC	frameshift_variant	ENSG00000070778	PTPN21	ENST00000328736,ENST00000556564
chr14	88479534	88479554	88479546	GGC	G	frameshift_variant	ENSG00000070778	PTPN21	ENST00000328736,ENST00000556564
chr14	88479534	88479554	88479550	C	CGCGGCGGTGAGGGGCTCGCTGACCTCCT	frameshift_variant	ENSG00000070778	PTPN21	ENST00000328736,ENST00000556564
chr14	88479534	88479554	88479550	CGCGG	C	frameshift_variant	ENSG00000070778	PTPN21	ENST00000328736,ENST00000556564
chr14	90062334	90062347	90062341	G	T	stop_gained	ENSG00000152315	KCNK13	ENST00000282146
chr14	93939131	93939148	93939131	C	CCT	frameshift_variant	ENSG00000100628	ASB2	ENST00000315988,ENST00000555019,ENST00000555507
chr14	93939131	93939148	93939143	CG	C	frameshift_variant	ENSG00000100628	ASB2	ENST00000315988,ENST00000555019,ENST00000555507
chr14	99675436	99675454	99675453	A	T	stop_gained	ENSG00000182218	HHIPL1	ENST00000330710
chr14	100149351	100149372	100149355	CG	C	frameshift_variant	ENSG00000168350	DEGS2	ENST00000305631
chr14	102928939	102928955	102928943	G	A	splice_donor_variant	ENSG00000166126	AMN	ENST00000559525
chr14	102928939	102928955	102928943	G	T	splice_donor_variant	ENSG00000166126	AMN	ENST00000559525
chr14	103102422	103102441	103102429	CGCACGCCGCGCCGCTGGCGCCA	C	frameshift_variant	ENSG00000205436	EXOC3L4	ENST00000380069
chr14	104107224	104107240	104107229	CG	C	frameshift_variant	ENSG00000166183	ASPG	ENST00000455920,ENST00000546892,ENST00000550583,ENST00000551177
chr14	104107224	104107240	104107234	C	CG	frameshift_variant	ENSG00000166183	ASPG	ENST00000455920,ENST00000546892,ENST00000550583,ENST00000551177
chr14	104173233	104173250	104173235	CGCAGGTGCGCCTGCCTACTGTCCCACCTTGGGGGAGGGGGGCTGCACTTGGCCCTGAGCCACTGAAGACGCCGCTGCCTCTGCCTTTCCT	C	splice_donor_variant	ENSG00000066735	KIF26A	ENST00000315264,ENST00000423312
chr14	104741957	104741974	104741972	CA	C	frameshift_variant	ENSG00000185100	ADSSL1	ENST00000330877,ENST00000332972
chr14	104932057	104932080	104932065	TGC	T	frameshift_variant	ENSG00000166428	PLD4	ENST00000392593,ENST00000540372
chr14	105492306	105492323	105492310	G	C	splice_donor_variant	ENSG00000185347	C14orf80	ENST00000334656,ENST00000432805,ENST00000392523,ENST00000421892,ENST00000455454,ENST00000443229,ENST00000450383,ENST00000329886,ENST00000354560,ENST00000451719,ENST00000392527,ENST00000392522
chr15	40291107	40291133	40291129	G	GC	frameshift_variant	ENSG00000137841	PLCB2	ENST00000260402,ENST00000456256,ENST00000557821
chr15	41512203	41512216	41512215	G	T	stop_gained	ENSG00000062524	LTK	ENST00000263800,ENST00000355166,ENST00000453182
chr15	41844992	41845007	41845006	T	TG	frameshift_variant	ENSG00000168970,ENSG00000243708	JMJD7-PLA2G4B,PLA2G4B	ENST00000452633,ENST00000458483,ENST00000342159,ENST00000382448,ENST00000542534
chr15	41868562	41868579	41868565	G	A	stop_gained	ENSG00000137877	SPTBN5	ENST00000320955
chr15	62067715	62067731	62067729	AT	A	frameshift_variant	ENSG00000198535	C2CD4A	ENST00000355522
chr15	62067943	62067963	62067945	GC	G	frameshift_variant	ENSG00000198535	C2CD4A	ENST00000355522
chr15	62164695	62164712	62164707	C	CG	frameshift_variant	ENSG00000205502	C2CD4B	ENST00000380392
chr15	63048648	63048667	63048652	A	AG	frameshift_variant	ENSG00000140416	TPM1	ENST00000334895,ENST00000404484,ENST00000559281,ENST00000560959,ENST00000317516
chr15	65077332	65077348	65077346	G	GT	frameshift_variant	ENSG00000234438	KBTBD13	ENST00000432196
chr15	65077375	65077388	65077376	G	A	stop_gained	ENSG00000234438	KBTBD13	ENST00000432196
chr15	65102531	65102544	65102544	C	CA	frameshift_variant	ENSG00000246922	UBAP1L	ENST00000502113,ENST00000559089
chr15	65133128	65133147	65133130	C	A	stop_gained	ENSG00000090470	PDCD7	ENST00000204549
chr15	65982389	65982413	65982400	G	T	stop_gained	ENSG00000157890	MEGF11	ENST00000360698,ENST00000422354,ENST00000288745,ENST00000395625,ENST00000409699
chr15	66703503	66703519	66703516	AG	A	frameshift_variant	ENSG00000137834	SMAD6	ENST00000288840,ENST00000457357
chr15	66703736	66703751	66703738	AGC	A	frameshift_variant	ENSG00000137834	SMAD6	ENST00000288840,ENST00000457357
chr15	66703736	66703751	66703746	C	A	stop_gained	ENSG00000137834	SMAD6	ENST00000288840,ENST00000457357
chr15	67826379	67826398	67826389	C	A	stop_gained	ENSG00000188779	SKOR1	ENST00000554240,ENST00000341418,ENST00000389002,ENST00000554054,ENST00000380035
chr15	67826645	67826662	67826655	G	T	splice_donor_variant	ENSG00000188779	SKOR1	ENST00000389002
chr15	73927748	73927766	73927753	CCG	C	frameshift_variant	ENSG00000129038	LOXL1	ENST00000261921
chr15	76340301	76340322	76340309	C	CGCACG	frameshift_variant	ENSG00000159556	ISL2	ENST00000290759
chr15	76340301	76340322	76340319	CA	C	frameshift_variant	ENSG00000159556	ISL2	ENST00000290759
chr15	85769292	85769305	85769304	C	T	stop_gained	ENSG00000183655	KLHL25	ENST00000337975,ENST00000536947
chr15	89776496	89776509	89776500	C	CCCGCGGACTCCCGCAG	frameshift_variant	ENSG00000188095	MESP2	ENST00000341735
chr15	89776572	89776589	89776574	C	T	stop_gained	ENSG00000188095	MESP2	ENST00000341735
chr15	89776572	89776589	89776586	G	T	stop_gained	ENSG00000188095	MESP2	ENST00000341735
chr15	99105658	99105688	99105663	T	TGC	frameshift_variant	ENSG00000182253	SYNM	ENST00000328642,ENST00000336292
chr15	99105695	99105710	99105702	CCCGCGCCACCGGCCCCG	C	frameshift_variant	ENSG00000182253	SYNM	ENST00000328642,ENST00000336292
chr15	99105880	99105899	99105898	G	GACGCGGCTGTGCGC	frameshift_variant	ENSG00000182253	SYNM	ENST00000328642,ENST00000336292
chr16	180757	180770	180757	G	GT	frameshift_variant	ENSG00000086506	HBQ1	ENST00000199708
chr16	291177	291190	291189	C	G	splice_donor_variant	ENSG00000103126	AXIN1	ENST00000262320
chr16	291235	291277	291240	CGGCGCGCACGCTGGCCTGACGCA	C	frameshift_variant	ENSG00000103126	AXIN1	ENST00000262320
chr16	633199	633214	633201	CCG	C	frameshift_variant	ENSG00000127578	WFIKKN1	ENST00000319070
chr16	658652	658667	658654	G	C	splice_donor_variant	ENSG00000161996	WDR90	ENST00000293879,ENST00000549091
chr16	658652	658667	658654	G	T	splice_donor_variant	ENSG00000161996	WDR90	ENST00000293879,ENST00000549091
chr16	658652	658667	658655	T	C	splice_donor_variant	ENSG00000161996	WDR90	ENST00000293879,ENST00000549091
chr16	780380	780398	780398	GGTGACAGTGTGCACGTGTAA	G	frameshift_variant	ENSG00000162006	MSLNL	ENST00000293892
chr16	780402	780418	780414	TGTAA	T	frameshift_variant	ENSG00000162006	MSLNL	ENST00000293892
chr16	780402	780418	780414	TGTAAGTGACAGTGTGCACGG	T	frameshift_variant	ENSG00000162006	MSLNL	ENST00000293892
chr16	780402	780418	780418	A	AGTGACAGTGTGCACGGGTAG	frameshift_variant	ENSG00000162006	MSLNL	ENST00000293892
chr16	780478	780505	780478	G	A	stop_gained	ENSG00000162006	MSLNL	ENST00000293892
chr16	780478	780505	780500	G	GTGTAGGTGACAGTGTGCACA	frameshift_variant	ENSG00000162006	MSLNL	ENST00000293892
chr16	780478	780505	780500	GTGTAGGTGACAGTGTGCACA	G	frameshift_variant	ENSG00000162006	MSLNL	ENST00000293892
chr16	879600	879613	879604	CA	C	frameshift_variant	ENSG00000103227	LMF1	ENST00000543238,ENST00000399843,ENST00000566627,ENST00000262301,ENST00000568897
chr16	1079556	1079578	1079566	T	TGCGC	frameshift_variant	ENSG00000162009	SSTR5	ENST00000293897,ENST00000397547
chr16	1079556	1079578	1079571	G	GTGGGC	frameshift_variant	ENSG00000162009	SSTR5	ENST00000293897,ENST00000397547
chr16	1502635	1502654	1502643	A	C	splice_acceptor_variant	ENSG00000100726	TELO2	ENST00000262319
chr16	1502635	1502654	1502644	G	C	splice_acceptor_variant	ENSG00000100726	TELO2	ENST00000262319
chr16	1777938	1777953	1777943	CACCCGTGT	C	splice_donor_variant	ENSG00000162032	SPSB3	ENST00000301717,ENST00000566339
chr16	1791973	1792000	1791983	CGT	C	frameshift_variant	ENSG00000099769	IGFALS	ENST00000215539,ENST00000415638
chr16	1917966	1917982	1917981	C	CG	frameshift_variant	ENSG00000162040	HS3ST6	ENST00000293937,ENST00000443547,ENST00000454677
chr16	1946997	1947013	1947007	G	GGCGGGGTGCCAGGCGCCAAT	frameshift_variant	ENSG00000140986	RPL3L	ENST00000268661
chr16	1947257	1947274	1947272	G	A	stop_gained	ENSG00000140986	RPL3L	ENST00000268661
chr16	1974775	1974791	1974781	T	TG	frameshift_variant	ENSG00000183751	TBL3	ENST00000332704,ENST00000568546
chr16	2020085	2020111	2020093	CGCGCTGCGCGCGGCCGCCGG	C	frameshift_variant	ENSG00000183971	NPW	ENST00000329610,ENST00000566435
chr16	2111539	2111561	2111546	GCGCACATCCGCCTGGGCCGC	G	frameshift_variant	ENSG00000008710	PKD1	ENST00000262304,ENST00000423118
chr16	2472451	2472464	2472460	GCGCTGCAA	G	frameshift_variant	ENSG00000162068	NTN3	ENST00000293973
chr16	2817266	2817288	2817272	G	GGC	frameshift_variant	ENSG00000007038	PRSS21	ENST00000005995,ENST00000450020,ENST00000455114
chr16	2817266	2817288	2817272	GGC	G	frameshift_variant	ENSG00000007038	PRSS21	ENST00000005995,ENST00000450020,ENST00000455114
chr16	3118999	3119039	3119002	A	AGGCGCGTGCACAGGTGAGGGACG	frameshift_variant	ENSG00000122386	ZNF205	ENST00000219091,ENST00000382192
chr16	3118999	3119039	3119016	G	A	splice_donor_variant	ENSG00000122386	ZNF205	ENST00000219091,ENST00000382192,ENST00000414351
chr16	3119636	3119658	3119641	G	GCGCACGCA	frameshift_variant	ENSG00000122386	ZNF205	ENST00000219091,ENST00000382192,ENST00000570935
chr16	3119636	3119658	3119657	G	T	stop_gained	ENSG00000122386	ZNF205	ENST00000219091,ENST00000382192,ENST00000570935
chr16	3120059	3120077	3120061	C	CCG	frameshift_variant	ENSG00000122386	ZNF205	ENST00000219091,ENST00000382192
chr16	15396107	15396122	15396109	AGC	A	frameshift_variant	ENSG00000156968,ENSG00000261130	MPV17L,RP11-1021N1.1	ENST00000287594,ENST00000396385,ENST00000568766
chr16	19872398	19872415	19872406	ACG	A	frameshift_variant	ENSG00000167191	GPRC5B	ENST00000566822,ENST00000569847,ENST00000535671,ENST00000537135,ENST00000300571,ENST00000569479
chr16	20348548	20348565	20348548	C	CAGTATTACACAACTGCTGAAATTTAGTAACCTTCTTTT	stop_gained	ENSG00000169344	UMOD	ENST00000396138,ENST00000302509,ENST00000396142,ENST00000570689,ENST00000396134,ENST00000424589
chr16	27344905	27344918	27344914	GTGCCACC	G	frameshift_variant	ENSG00000077238	IL4R	ENST00000380922,ENST00000170630,ENST00000449195,ENST00000395762,ENST00000543915,ENST00000562968
chr16	30123048	30123065	30123051	G	C	stop_gained	ENSG00000102882	MAPK3	ENST00000395199,ENST00000395202,ENST00000403394,ENST00000263025,ENST00000322266,ENST00000395200
chr16	30398658	30398675	30398671	CAG	C	frameshift_variant	ENSG00000180035	ZNF48	ENST00000320159
chr16	30398933	30398951	30398933	CAG	C	frameshift_variant	ENSG00000180035	ZNF48	ENST00000320159
chr16	30582661	30582679	30582667	ACG	A	frameshift_variant	ENSG00000197162	ZNF785	ENST00000470110
chr16	30582661	30582679	30582676	T	TC	frameshift_variant	ENSG00000197162	ZNF785	ENST00000470110
chr16	30582661	30582679	30582679	C	A	stop_gained	ENSG00000197162	ZNF785	ENST00000470110
chr16	31061857	31061870	31061857	C	A	stop_gained	ENSG00000232748	ZNF668	ENST00000417110
chr16	31064065	31064091	31064073	CACGCGCAGGCACACGGG	C	frameshift_variant	ENSG00000167394	ZNF668	ENST00000539836,ENST00000394983,ENST00000442862,ENST00000535577,ENST00000426488,ENST00000538906,ENST00000300849
chr16	31081364	31081379	31081365	C	T	stop_gained	ENSG00000167395	ZNF646	ENST00000300850,ENST00000394979
chr16	31142521	31142538	31142538	GT	G	frameshift_variant	ENSG00000178226	PRSS36	ENST00000268281,ENST00000418068,ENST00000569305
chr16	57528815	57528852	57528838	C	A	stop_gained	ENSG00000135736	CCDC102A	ENST00000258214
chr16	57802990	57803017	57802995	G	T	stop_gained	ENSG00000140859	KIFC3	ENST00000541240,ENST00000567059
chr16	57802990	57803017	57803004	G	GGCGCACATGCACTCACACTGTTTACA	frameshift_variant	ENSG00000140859	KIFC3	ENST00000541240,ENST00000567059
chr16	57996648	57996668	57996651	C	A	stop_gained	ENSG00000166188	ZNF319	ENST00000299237
chr16	66935651	66935666	66935660	CG	C	frameshift_variant	ENSG00000172831	CES2	ENST00000317091,ENST00000417689
chr16	67000733	67000765	67000743	C	A	stop_gained	ENSG00000172824	CES4A	ENST00000538199,ENST00000541479,ENST00000535696,ENST00000338718,ENST00000326686,ENST00000540579,ENST00000398354,ENST00000540947
chr16	67149562	67149576	67149564	G	A	stop_gained	ENSG00000237172	B3GNT9	ENST00000449549
chr16	67163598	67163631	67163603	T	TGTGCGCGCTCGAG	frameshift_variant	ENSG00000135722	FBXL8	ENST00000258200,ENST00000519917
chr16	67163598	67163631	67163605	T	TGC	frameshift_variant	ENSG00000135722	FBXL8	ENST00000258200,ENST00000519917
chr16	67163598	67163631	67163607	C	A	stop_gained	ENSG00000135722	FBXL8	ENST00000258200,ENST00000519917
chr16	67165801	67165821	67165820	C	T	stop_gained	ENSG00000102878	HSF4	ENST00000264009,ENST00000521374,ENST00000421453,ENST00000517685,ENST00000584272,ENST00000517729
chr16	67178227	67178245	67178239	G	T	stop_gained	ENSG00000196123	KIAA0895L	ENST00000290881,ENST00000561621,ENST00000563902
chr16	67184776	67184797	67184779	AC	A	frameshift_variant	ENSG00000179044	EXOC3L1	ENST00000314586,ENST00000545725,ENST00000563889
chr16	67202000	67202015	67202009	G	GC	frameshift_variant	ENSG00000102890	ELMO3	ENST00000360833,ENST00000393997,ENST00000477898
chr16	67202000	67202015	67202015	C	CG	frameshift_variant	ENSG00000102890	ELMO3	ENST00000360833,ENST00000393997,ENST00000477898
chr16	67399406	67399423	67399408	AC	A	frameshift_variant	ENSG00000159714	ZDHHC1	ENST00000348579,ENST00000565726
chr16	67664009	67664024	67664022	AG	A	frameshift_variant	ENSG00000124074	ENKD1	ENST00000243878,ENST00000602644
chr16	67980121	67980136	67980127	TGC	T	frameshift_variant	ENSG00000141096	DPEP3	ENST00000268793
chr16	70251468	70251488	70251473	TGC	T	frameshift_variant	ENSG00000223496	EXOSC6	ENST00000435634
chr16	75236817	75236830	75236827	C	T	splice_donor_variant	ENSG00000050820	BCAR1	ENST00000393420
chr16	75236817	75236830	75236828	CCAGACACCCCA	C	frameshift_variant	ENSG00000050820	BCAR1	ENST00000393420
chr16	75479697	75479719	75479717	C	A	stop_gained	ENSG00000183196	CHST6	ENST00000332272,ENST00000390664
chr16	77212285	77212298	77212298	CA	C	frameshift_variant	ENSG00000205078	SYCE1L	ENST00000378644
chr16	84191357	84191381	84191360	G	GA	frameshift_variant	ENSG00000140955	ADAD2	ENST00000268624,ENST00000315906
chr16	84191357	84191381	84191361	G	GCCCGC	frameshift_variant	ENSG00000140955	ADAD2	ENST00000268624,ENST00000315906
chr16	85656376	85656408	85656382	CG	C	frameshift_variant	ENSG00000131149	GSE1	ENST00000253458,ENST00000393243,ENST00000405402,ENST00000412692
chr16	85656376	85656408	85656398	CGTGA	C	frameshift_variant	ENSG00000131149	GSE1	ENST00000253458,ENST00000393243,ENST00000405402,ENST00000412692
chr16	85656376	85656408	85656404	CGT	C	frameshift_variant	ENSG00000131149	GSE1	ENST00000253458,ENST00000393243,ENST00000405402,ENST00000412692
chr16	88436875	88436893	88436893	GC	G	frameshift_variant	ENSG00000225614	ZNF469	ENST00000437464,ENST00000565624
chr16	88655381	88655401	88655385	CAT	C	frameshift_variant	ENSG00000167508	MVD	ENST00000301012
chr16	88655686	88655699	88655697	CG	C	frameshift_variant	ENSG00000167508	MVD	ENST00000301012
chr16	88733662	88733679	88733675	TGA	T	frameshift_variant	ENSG00000103335	PIEZO1	ENST00000301015
chr16	89859317	89859332	89859332	G	A	stop_gained	ENSG00000204991	SPIRE2	ENST00000378247,ENST00000393062
chr16	89919731	89919746	89919740	CGCGGCGAGCCGTT	C	frameshift_variant	ENSG00000198211,ENSG00000258839	MC1R,TUBB3	ENST00000555147,ENST00000555427,ENST00000556922
chr16	89919731	89919746	89919745	C	T	stop_gained	ENSG00000198211,ENSG00000258839	MC1R,TUBB3	ENST00000555147,ENST00000555427,ENST00000556922
chr17	2375875	2375888	2375876	G	C	splice_donor_variant	ENSG00000141258	SGSM2	ENST00000268989,ENST00000426855,ENST00000574563
chr17	2375875	2375888	2375877	T	C	splice_donor_variant	ENSG00000141258	SGSM2	ENST00000268989,ENST00000426855,ENST00000574563
chr17	2394254	2394308	2394304	C	CACACACA	frameshift_variant	ENSG00000070444	MNT	ENST00000174618
chr17	2394254	2394308	2394304	C	CACACACACACA	frameshift_variant	ENSG00000070444	MNT	ENST00000174618
chr17	2394254	2394308	2394304	C	CACACACACACACA	frameshift_variant	ENSG00000070444	MNT	ENST00000174618
chr17	2394254	2394308	2394304	C	CACACACACACACACACA	frameshift_variant	ENSG00000070444	MNT	ENST00000174618
chr17	4785976	4785997	4785982	CCG	C	frameshift_variant	ENSG00000182853	VMO1	ENST00000328739,ENST00000441199
chr17	4785976	4785997	4785990	G	T	stop_gained	ENSG00000182853	VMO1	ENST00000328739,ENST00000441199
chr17	4896333	4896346	4896343	G	A	splice_donor_variant	ENSG00000141503	MINK1	ENST00000347992,ENST00000355280,ENST00000453408,ENST00000576037
chr17	7023761	7023777	7023769	TGC	T	frameshift_variant	ENSG00000161940	BCL6B	ENST00000293805,ENST00000573503,ENST00000576705
chr17	7043042	7043057	7043042	C	T	stop_gained	ENSG00000174326	SLC16A11	ENST00000308009,ENST00000447225
chr17	7043042	7043057	7043050	TG	T	frameshift_variant	ENSG00000174326	SLC16A11	ENST00000308009,ENST00000447225
chr17	7173942	7173961	7173959	A	C	splice_donor_variant	ENSG00000141505	ASGR1	ENST00000269299,ENST00000380920,ENST00000574388
chr17	7394087	7394104	7394102	A	G	splice_donor_variant	ENSG00000187838	TMEM256-PLSCR3	ENST00000576362,ENST00000576201,ENST00000535512,ENST00000324822,ENST00000573213,ENST00000574401
chr17	7439701	7439721	7439719	CG	C	frameshift_variant	ENSG00000161958	FGF11	ENST00000293829
chr17	7589418	7589435	7589421	G	A	stop_gained	ENSG00000129194	SOX15	ENST00000250055,ENST00000538513,ENST00000570788
chr17	8039435	8039452	8039450	A	AG	frameshift_variant	ENSG00000179593	ALOX15B	ENST00000380173,ENST00000380183,ENST00000572022,ENST00000573359
chr17	13600588	13600619	13600609	A	ACG	frameshift_variant	ENSG00000153976	HS3ST3A1	ENST00000284110
chr17	13600625	13600641	13600630	G	GC	frameshift_variant	ENSG00000153976	HS3ST3A1	ENST00000284110
chr17	14301983	14302022	14301983	GT	G	frameshift_variant	ENSG00000125430	HS3ST3B1	ENST00000360954
chr17	18119158	18119179	18119172	CCG	C	frameshift_variant	ENSG00000091536	MYO15A	ENST00000205890
chr17	18381704	18381717	18381707	G	GCA	frameshift_variant	ENSG00000214860	EVPLL	ENST00000399134
chr17	18978649	18978664	18978651	TG	T	frameshift_variant	ENSG00000188522	FAM83G	ENST00000345041,ENST00000388995,ENST00000585154
chr17	18978649	18978664	18978655	CG	C	frameshift_variant	ENSG00000188522	FAM83G	ENST00000345041,ENST00000388995,ENST00000585154
chr17	19745089	19745106	19745103	CT	C	frameshift_variant	ENSG00000108602	ALDH3A1	ENST00000426645,ENST00000573368,ENST00000570414,ENST00000457500,ENST00000574162,ENST00000444455,ENST00000439102,ENST00000225740,ENST00000395555
chr17	29566703	29566716	29566709	G	GGC	frameshift_variant	ENSG00000168792	ABHD15	ENST00000307201
chr17	38510791	38510816	38510795	TGCGGGCGC	T	frameshift_variant	ENSG00000225485	ARHGAP23	ENST00000431231,ENST00000443378
chr17	40363411	40363454	40363415	CGG	C	frameshift_variant	ENSG00000183153,ENSG00000266208	CTD-2267D19.3,GJD3	ENST00000337376,ENST00000578689,ENST00000578774
chr17	42404926	42404944	42404936	G	T	stop_gained	ENSG00000177469	PTRF	ENST00000357037
chr17	42679800	42679819	42679818	AG	A	frameshift_variant	ENSG00000184451	CCR10	ENST00000332438,ENST00000591568,ENST00000591765
chr17	42679905	42679923	42679921	C	A	stop_gained	ENSG00000184451	CCR10	ENST00000332438,ENST00000591568,ENST00000591765
chr17	42680164	42680177	42680172	CGGCCG	C	frameshift_variant	ENSG00000184451	CCR10	ENST00000332438
chr17	42680204	42680217	42680212	G	A	stop_gained	ENSG00000184451	CCR10	ENST00000332438
chr17	44374720	44374733	44374722	C	T	stop_gained	ENSG00000005961	ITGA2B	ENST00000262407
chr17	44375047	44375062	44375053	CCG	C	frameshift_variant	ENSG00000005961	ITGA2B	ENST00000262407,ENST00000353281
chr17	45120931	45120950	45120944	CGG	C	frameshift_variant	ENSG00000161714	PLCD3	ENST00000322765,ENST00000590644
chr17	45396905	45396920	45396915	C	A	splice_donor_variant	ENSG00000159314	ARHGAP27	ENST00000532891,ENST00000528384,ENST00000455881,ENST00000376922,ENST00000532038,ENST00000428638,ENST00000442348
chr17	45396905	45396920	45396915	C	T	splice_donor_variant	ENSG00000159314	ARHGAP27	ENST00000532891,ENST00000528384,ENST00000455881,ENST00000376922,ENST00000532038,ENST00000428638,ENST00000442348
chr17	48593440	48593471	48593458	G	GGC	frameshift_variant	ENSG00000120075	HOXB5	ENST00000239151
chr17	49506463	49506478	49506465	C	A	stop_gained	ENSG00000064300	NGFR	ENST00000172229,ENST00000504201
chr17	49506624	49506637	49506632	C	CA	frameshift_variant	ENSG00000064300	NGFR	ENST00000172229,ENST00000504201
chr17	50056452	50056473	50056456	GCC	G	frameshift_variant	ENSG00000005884	ITGA3	ENST00000007722,ENST00000320031
chr17	63998688	63998705	63998705	A	G	splice_acceptor_variant	ENSG00000224383	C17orf72	ENST00000412177,ENST00000425164,ENST00000577953
chr17	68600526	68600551	68600537	AC	A	frameshift_variant	ENSG00000108950	FAM20A	ENST00000592554
chr17	74432008	74432052	74432042	CG	C	frameshift_variant	ENSG00000170412	GPRC5C	ENST00000392627,ENST00000481232
chr17	74842670	74842696	74842695	GCTGT	G	frameshift_variant	ENSG00000161509	GRIN2C	ENST00000293190
chr17	74842773	74842786	74842775	TGCGCCTGCGCCAA	T	frameshift_variant	ENSG00000161509	GRIN2C	ENST00000293190
chr17	75485996	75486009	75485999	G	A	splice_donor_variant	ENSG00000177728	KIAA0195	ENST00000582186,ENST00000375248,ENST00000314256,ENST00000577380,ENST00000581519
chr17	75756512	75756528	75756524	GC	G	frameshift_variant	ENSG00000132470	ITGB4	ENST00000579662,ENST00000200181,ENST00000584939,ENST00000449880,ENST00000450894,ENST00000339591
chr17	76000155	76000175	76000159	AG	A	frameshift_variant	ENSG00000257949	TEN1	ENST00000397640,ENST00000416485
chr17	76386227	76386244	76386234	C	CCAGAGTG	frameshift_variant	ENSG00000176170	SPHK1	ENST00000545180,ENST00000590959,ENST00000392496,ENST00000323374,ENST00000592299,ENST00000588682,ENST00000590379
chr17	81119468	81119491	81119468	A	AGTGG	frameshift_variant	ENSG00000181409	AATK	ENST00000326724,ENST00000417379
chr17	81119468	81119491	81119470	C	CGT	frameshift_variant	ENSG00000181409	AATK	ENST00000326724,ENST00000417379
chr17	81119468	81119491	81119487	GCAGCC	G	frameshift_variant	ENSG00000181409	AATK	ENST00000326724,ENST00000417379
chr17	81165906	81165919	81165910	CGCGCAGGCCGGGCCGCCAGGGACTCACCGGGGTCGAAGTGCGA	C	splice_donor_variant	ENSG00000181409	AATK	ENST00000326724
chr17	81233981	81233996	81233989	CCGCGCGAA	C	frameshift_variant	ENSG00000167302	ENTHD2	ENST00000300714
chr17	81443825	81443840	81443833	ACG	A	frameshift_variant	ENSG00000171282	RP11-1055B8.7	ENST00000307745,ENST00000571813
chr17	81691529	81691549	81691539	CG	C	frameshift_variant	ENSG00000185359	HGS	ENST00000329138,ENST00000572392
chr17	81696701	81696726	81696715	C	T	stop_gained	ENSG00000185359	HGS	ENST00000329138,ENST00000571237
chr17	81812945	81812962	81812947	T	TGCCC	frameshift_variant	ENSG00000215644	GCGR	ENST00000570996
chr17	81812945	81812962	81812947	TGCCC	T	frameshift_variant	ENSG00000215644	GCGR	ENST00000570996
chr17	81812945	81812962	81812950	CCG	C	frameshift_variant	ENSG00000215644	GCGR	ENST00000570996
chr17	81846414	81846429	81846428	C	A	splice_donor_variant	ENSG00000185624	P4HB	ENST00000331483,ENST00000415593,ENST00000439918
chr17	82036983	82036999	82036995	CG	C	frameshift_variant	ENSG00000169738	DCXR	ENST00000579155,ENST00000577712,ENST00000582900,ENST00000306869,ENST00000581584
chr17	82064816	82064830	82064822	C	T	splice_donor_variant	ENSG00000169718	DUS1L	ENST00000582529,ENST00000354321,ENST00000578176,ENST00000306796,ENST00000577907,ENST00000578907
chr17	82064816	82064830	82064825	G	A	stop_gained	ENSG00000169718	DUS1L	ENST00000582529,ENST00000354321,ENST00000578176,ENST00000306796,ENST00000577907,ENST00000578907
chr17	82374931	82374951	82374935	GC	G	frameshift_variant	ENSG00000181408	UTS2R	ENST00000313135
chr17	82937888	82937907	82937892	T	TGC	frameshift_variant	ENSG00000141556	TBCD	ENST00000539345
chr17	82937888	82937907	82937895	GCACA	G	frameshift_variant	ENSG00000141556	TBCD	ENST00000539345
chr18	712505	712518	712517	CCGTGGCCCCCAAGCGA	C	frameshift_variant	ENSG00000132199	ENOSF1	ENST00000251101,ENST00000539164,ENST00000580982
chr18	5489081	5489118	5489092	GC	G	frameshift_variant	ENSG00000082397	EPB41L3	ENST00000400111,ENST00000581833,ENST00000580308,ENST00000584651,ENST00000544123,ENST00000584015,ENST00000341928,ENST00000580179,ENST00000342933,ENST00000578503,ENST00000582703,ENST00000580989,ENST00000582592,ENST00000585142,ENST00000540638
chr18	5489081	5489118	5489097	C	CGGCACGG	frameshift_variant	ENSG00000082397	EPB41L3	ENST00000400111,ENST00000581833,ENST00000580308,ENST00000584651,ENST00000544123,ENST00000584015,ENST00000341928,ENST00000580179,ENST00000342933,ENST00000578503,ENST00000582703,ENST00000580989,ENST00000582592,ENST00000585142,ENST00000540638
chr18	6729864	6729886	6729884	G	GC	frameshift_variant	ENSG00000088756	ARHGAP28	ENST00000383472,ENST00000400091
chr18	7117704	7117720	7117709	G	GC	frameshift_variant	ENSG00000101680	LAMA1	ENST00000389658
chr18	21741798	21741813	21741801	GC	G	frameshift_variant	ENSG00000101752	MIB1	ENST00000261537
chr18	21741798	21741813	21741805	GC	G	frameshift_variant	ENSG00000101752	MIB1	ENST00000261537
chr18	21741798	21741813	21741806	CCCACCGGTAAGCCGCGGCCA	C	splice_donor_variant	ENSG00000101752	MIB1	ENST00000261537
chr18	31411173	31411186	31411181	C	A	stop_gained	ENSG00000175065	DSG4	ENST00000359747
chr18	32769921	32769934	32769921	A	AT	frameshift_variant	ENSG00000197705,ENSG00000228835	AC012123.1,KLHL14	ENST00000358095,ENST00000359358,ENST00000426194
chr18	32772084	32772106	32772084	TCCCGCCCGCGCGCCGGCCCGCCGGCCCGCCGG	T	frameshift_variant	ENSG00000228835	AC012123.1	ENST00000426194
chr18	32772084	32772106	32772087	CGCCCGCGCGCCGGCCCGCCGGCCCGCCG	C	frameshift_variant	ENSG00000228835	AC012123.1	ENST00000426194
chr18	32772084	32772106	32772091	CGCGCGCCGGCCCGCCG	C	frameshift_variant	ENSG00000228835	AC012123.1	ENST00000426194
chr18	32772084	32772106	32772094	GCGCCGGCC	G	frameshift_variant	ENSG00000228835	AC012123.1	ENST00000426194
chr18	32772084	32772106	32772094	GCGCCGGCCCGCCGGCC	G	frameshift_variant	ENSG00000228835	AC012123.1	ENST00000426194
chr18	32772084	32772106	32772096	GCCGGCCCGCCGGCC	G	frameshift_variant	ENSG00000228835	AC012123.1	ENST00000426194
chr18	45837639	45837656	45837643	G	A	stop_gained	ENSG00000197046	SIGLEC15	ENST00000389474
chr18	77251077	77251094	77251078	TC	T	frameshift_variant	ENSG00000166573	GALR1	ENST00000299727
chr18	77251077	77251094	77251083	CCG	C	frameshift_variant	ENSG00000166573	GALR1	ENST00000299727
chr18	79486751	79486768	79486759	C	A	stop_gained	ENSG00000131196	NFATC1	ENST00000329101,ENST00000427363,ENST00000545796
chr18	79486751	79486768	79486759	CCCGCCCGCCACGGG	C	frameshift_variant	ENSG00000131196	NFATC1	ENST00000329101,ENST00000427363,ENST00000545796
chr18	79863782	79863815	79863787	CGCGCGCCTGGAGCGCCT	C	frameshift_variant	ENSG00000178342	KCNG2	ENST00000316249
chr18	79899362	79899381	79899363	CCGCTGCGCGCG	C	frameshift_variant	ENSG00000178342	KCNG2	ENST00000316249
chr19	290974	290995	290979	GGC	G	frameshift_variant	ENSG00000141934	PPAP2C	ENST00000327790
chr19	440866	440886	440872	G	A	stop_gained	ENSG00000129946	SHC2	ENST00000264554
chr19	460580	460597	460580	C	T	stop_gained	ENSG00000129946	SHC2	ENST00000264554
chr19	757149	757168	757150	C	G	stop_gained	ENSG00000099812	MISP	ENST00000215582
chr19	876992	877007	876994	G	A	stop_gained	ENSG00000175221	MED16	ENST00000325464,ENST00000607471,ENST00000395808,ENST00000269814,ENST00000312090,ENST00000586017,ENST00000589119
chr19	920073	920092	920092	GA	G	frameshift_variant	ENSG00000116014	KISS1R	ENST00000234371
chr19	920304	920328	920321	T	TGCGG	frameshift_variant	ENSG00000116014	KISS1R	ENST00000234371,ENST00000606939
chr19	1003199	1003217	1003216	G	A	stop_gained	ENSG00000116032	GRIN3B	ENST00000234389
chr19	1007708	1007729	1007720	ACACATGCGGCGCCACAGCGCGCC	A	frameshift_variant	ENSG00000116032	GRIN3B	ENST00000234389
chr19	1295548	1295563	1295559	C	CG	frameshift_variant	ENSG00000099617	EFNA2	ENST00000215368
chr19	1371244	1371263	1371246	C	T	stop_gained	ENSG00000160953	MUM1	ENST00000415183
chr19	1401315	1401332	1401331	TA	T	frameshift_variant	ENSG00000130005	GAMT	ENST00000252288,ENST00000447102
chr19	1506196	1506225	1506210	CTCGCGTGCCCGCAGTGGCG	C	frameshift_variant	ENSG00000185761	ADAMTSL5	ENST00000330475,ENST00000413997
chr19	1612337	1612365	1612365	TTA	T	frameshift_variant	ENSG00000071564	TCF3	ENST00000590684,ENST00000585731,ENST00000588136,ENST00000453954,ENST00000344749
chr19	1615611	1615644	1615633	CAT	C	frameshift_variant	ENSG00000071564	TCF3	ENST00000395423
chr19	1789687	1789700	1789689	G	GGC	frameshift_variant	ENSG00000130270	ATP8B3	ENST00000310127,ENST00000525591,ENST00000539485
chr19	1789687	1789700	1789689	GGCGCGCGGCTCCTTCCGCAGGGACACCA	G	frameshift_variant	ENSG00000130270	ATP8B3	ENST00000310127,ENST00000525591,ENST00000539485
chr19	1881371	1881388	1881371	A	AGCGCCCGGGT	frameshift_variant	ENSG00000129968	ABHD17A	ENST00000250974,ENST00000292577,ENST00000590661
chr19	2251150	2251176	2251158	C	CGTGA	stop_gained	ENSG00000104899	AMH	ENST00000221496
chr19	2251150	2251176	2251168	GCGGGCGCTGCGGGTCCCCCCGGCCCGGGCCTCCGCGCCGCGCCTGGCCCTGGATC	G	frameshift_variant	ENSG00000104899	AMH	ENST00000221496
chr19	2251652	2251671	2251658	TGCGCGCTGCGCGAGCTCAGCGTAGACCTCCGC	T	frameshift_variant	ENSG00000104899	AMH	ENST00000221496
chr19	2251652	2251671	2251660	C	A	stop_gained	ENSG00000104899	AMH	ENST00000221496
chr19	2251652	2251671	2251670	G	GAGCTCAGCGTAGACCTCCGCGCC	frameshift_variant	ENSG00000104899	AMH	ENST00000221496
chr19	2251652	2251671	2251670	G	T	stop_gained	ENSG00000104899	AMH	ENST00000221496
chr19	2251740	2251753	2251750	C	A	stop_gained	ENSG00000104899	AMH	ENST00000221496
chr19	2251832	2251847	2251837	G	GGGGCCGCCCTGGCA	frameshift_variant	ENSG00000104899	AMH	ENST00000221496
chr19	2290358	2290374	2290360	G	A	stop_gained	ENSG00000220008	LINGO3	ENST00000404279,ENST00000585527
chr19	2290882	2290897	2290885	C	A	stop_gained	ENSG00000220008	LINGO3	ENST00000404279,ENST00000585527
chr19	2425073	2425089	2425085	G	GC	frameshift_variant	ENSG00000178297	TMPRSS9	ENST00000332578
chr19	2425073	2425089	2425086	CA	C	frameshift_variant	ENSG00000178297	TMPRSS9	ENST00000332578
chr19	3201607	3201635	3201618	GC	G	frameshift_variant	ENSG00000125912	NCLN	ENST00000246117,ENST00000588428,ENST00000590671
chr19	3201607	3201635	3201624	C	CA	frameshift_variant	ENSG00000125912	NCLN	ENST00000246117,ENST00000588428,ENST00000590671
chr19	3201607	3201635	3201626	C	CAT	frameshift_variant	ENSG00000125912	NCLN	ENST00000246117,ENST00000588428,ENST00000590671
chr19	3586577	3586590	3586588	C	T	stop_gained	ENSG00000179855	GIPC3	ENST00000322315
chr19	3771523	3771542	3771526	C	A	splice_donor_variant	ENSG00000173976	RAX2	ENST00000555633,ENST00000555978
chr19	3771523	3771542	3771526	C	T	splice_donor_variant	ENSG00000173976	RAX2	ENST00000555633,ENST00000555978
chr19	3771523	3771542	3771529	G	A	stop_gained	ENSG00000173976	RAX2	ENST00000555633,ENST00000555978
chr19	4446613	4446631	4446631	CGCAGCCA	C	frameshift_variant	ENSG00000167671	UBXN6	ENST00000301281,ENST00000394765,ENST00000591919
chr19	5222743	5222764	5222761	G	A	stop_gained	ENSG00000105426	PTPRS	ENST00000348075,ENST00000357368,ENST00000588012,ENST00000587303,ENST00000262963,ENST00000372412
chr19	5687373	5687390	5687376	G	C	splice_donor_variant	ENSG00000167733	HSD11B1L	ENST00000411793,ENST00000577917,ENST00000342970,ENST00000423665,ENST00000579559,ENST00000301382,ENST00000583928,ENST00000581773,ENST00000339423,ENST00000581893,ENST00000581521,ENST00000578046
chr19	6374265	6374281	6374275	C	T	stop_gained	ENSG00000125652	ALKBH7	ENST00000245812,ENST00000599849
chr19	7533532	7533545	7533534	C	CGCAGA	frameshift_variant	ENSG00000090674	MCOLN1	ENST00000264079,ENST00000599334
chr19	7620640	7620660	7620644	TCA	T	frameshift_variant	ENSG00000076924	XAB2	ENST00000358368,ENST00000534844
chr19	7682582	7682599	7682587	GC	G	frameshift_variant	ENSG00000181029	TRAPPC5	ENST00000317378,ENST00000426877,ENST00000595985,ENST00000596148
chr19	7899243	7899258	7899256	T	TG	frameshift_variant	ENSG00000171017	LRRC8E	ENST00000306708
chr19	8335436	8335470	8335456	GGC	G	frameshift_variant	ENSG00000186994	KANK3	ENST00000330915,ENST00000593649
chr19	8511472	8511497	8511488	G	T	stop_gained	ENSG00000133250	ZNF414	ENST00000393927,ENST00000596772
chr19	8586142	8586155	8586151	G	GC	frameshift_variant	ENSG00000142303	ADAMTS10	ENST00000270328,ENST00000595838,ENST00000597188
chr19	10514363	10514382	10514369	TGC	T	frameshift_variant	ENSG00000180739	S1PR5	ENST00000333430,ENST00000439028
chr19	11201982	11202002	11202001	TC	T	frameshift_variant	ENSG00000130158	DOCK6	ENST00000294618,ENST00000319867,ENST00000587656
chr19	12513729	12513746	12513743	C	T	splice_donor_variant	ENSG00000242852	ZNF709	ENST00000455490
chr19	12513729	12513746	12513745	G	GT	frameshift_variant	ENSG00000242852	ZNF709	ENST00000455490
chr19	12696187	12696221	12696190	GGCGCGCGTACGCGGCGTA	G	splice_donor_variant	ENSG00000132004	FBXW9	ENST00000587955
chr19	12696187	12696221	12696200	C	G	splice_donor_variant	ENSG00000132004	FBXW9	ENST00000587955
chr19	12696187	12696221	12696200	C	T	splice_donor_variant	ENSG00000132004	FBXW9	ENST00000587955
chr19	12873457	12873479	12873467	C	A	stop_gained	ENSG00000105613	MAST1	ENST00000251472
chr19	12885035	12885052	12885035	C	T	stop_gained	ENSG00000105610	KLF1	ENST00000264834
chr19	12885407	12885424	12885421	G	T	stop_gained	ENSG00000105610	KLF1	ENST00000264834
chr19	13024702	13024723	13024710	GC	G	frameshift_variant	ENSG00000008441	NFIX	ENST00000591028
chr19	13024702	13024723	13024713	C	CGT	frameshift_variant	ENSG00000008441	NFIX	ENST00000591028
chr19	13024702	13024723	13024719	T	TGTGA	frameshift_variant	ENSG00000008441	NFIX	ENST00000591028
chr19	14073479	14073506	14073479	AGCGGGCGCGG	A	frameshift_variant	ENSG00000141854	hsa-mir-1199	ENST00000269720,ENST00000587086
chr19	14073776	14073806	14073796	G	T	stop_gained	ENSG00000141854	hsa-mir-1199	ENST00000269720,ENST00000587086
chr19	14474007	14474022	14474014	GC	G	frameshift_variant	ENSG00000160951	PTGER1	ENST00000292513
chr19	14474261	14474276	14474267	G	T	stop_gained	ENSG00000160951	PTGER1	ENST00000292513
chr19	15457467	15457482	15457470	CGCGCCCGCAGCGCT	C	frameshift_variant	ENSG00000105122	RASAL3	ENST00000343625
chr19	15457736	15457753	15457752	G	GGT	frameshift_variant	ENSG00000105122	RASAL3	ENST00000343625
chr19	17282907	17282924	17282909	G	T	stop_gained	ENSG00000160117	ANKLE1	ENST00000394458,ENST00000433424,ENST00000594072,ENST00000404085,ENST00000598347
chr19	17470635	17470652	17470642	G	GT	frameshift_variant	ENSG00000130304	SLC27A1	ENST00000252595,ENST00000442725
chr19	17726597	17726628	17726616	CTG	C	frameshift_variant	ENSG00000130479	MAP1S	ENST00000324096,ENST00000544059
chr19	18008428	18008485	18008459	GCGCGCGGGGC	G	frameshift_variant	ENSG00000105643	ARRDC2	ENST00000222250,ENST00000593560
chr19	18008428	18008485	18008473	GC	G	frameshift_variant	ENSG00000105643	ARRDC2	ENST00000222250,ENST00000593560
chr19	18435727	18435762	18435756	C	T	splice_donor_variant	ENSG00000105655	ISYNA1	ENST00000578963,ENST00000545187,ENST00000457269,ENST00000338128,ENST00000317018,ENST00000581672
chr19	18436685	18436702	18436686	G	A	stop_gained	ENSG00000105655	ISYNA1	ENST00000338128,ENST00000457269,ENST00000545187,ENST00000578963
chr19	18436710	18436732	18436716	C	CCG	frameshift_variant	ENSG00000105655	ISYNA1	ENST00000338128,ENST00000457269,ENST00000545187,ENST00000578963
chr19	18436710	18436732	18436716	CCG	C	frameshift_variant	ENSG00000105655	ISYNA1	ENST00000338128,ENST00000457269,ENST00000545187,ENST00000578963
chr19	18436710	18436732	18436729	CTGGT	C	frameshift_variant	ENSG00000105655	ISYNA1	ENST00000338128,ENST00000457269,ENST00000545187,ENST00000578963
chr19	18446384	18446401	18446388	CG	C	frameshift_variant	ENSG00000105656	ELL	ENST00000262809,ENST00000596124
chr19	18668116	18668129	18668123	G	GC	frameshift_variant	ENSG00000167487	KLHL26	ENST00000300976
chr19	18668451	18668468	18668462	C	A	stop_gained	ENSG00000167487	KLHL26	ENST00000300976
chr19	18868686	18868709	18868689	ACAGGCGCG	A	frameshift_variant	ENSG00000130283	GDF1	ENST00000247005
chr19	18870213	18870229	18870216	ACGGGGGCG	A	frameshift_variant	ENSG00000130283	GDF1	ENST00000247005
chr19	19258131	19258164	19258139	C	CG	frameshift_variant	ENSG00000187664	HAPLN4	ENST00000291481
chr19	19258779	19258800	19258796	G	A	stop_gained	ENSG00000187664	HAPLN4	ENST00000291481
chr19	19515085	19515100	19515096	TG	T	frameshift_variant	ENSG00000178093	TSSK6	ENST00000360913,ENST00000585580
chr19	19544484	19544499	19544492	GC	G	frameshift_variant	ENSG00000160161	CILP2	ENST00000291495,ENST00000586018
chr19	29529956	29529975	29529965	GCT	G	frameshift_variant	ENSG00000187135	VSTM2B	ENST00000335523
chr19	29529956	29529975	29529974	CT	C	frameshift_variant	ENSG00000187135	VSTM2B	ENST00000335523
chr19	30444123	30444145	30444142	G	T	stop_gained	ENSG00000198597	ZNF536	ENST00000355537,ENST00000585628
chr19	32676577	32676590	32676588	CGGCGG	C	frameshift_variant	ENSG00000186326	RGS9BP	ENST00000334176
chr19	32676597	32676615	32676600	GTGCGCAC	G	frameshift_variant	ENSG00000186326	RGS9BP	ENST00000334176
chr19	32676633	32676652	32676634	TGGCG	T	frameshift_variant	ENSG00000186326	RGS9BP	ENST00000334176
chr19	32676633	32676652	32676642	C	CACCA	frameshift_variant	ENSG00000186326	RGS9BP	ENST00000334176
chr19	32676633	32676652	32676645	GC	G	frameshift_variant	ENSG00000186326	RGS9BP	ENST00000334176
chr19	32676633	32676652	32676650	GAGCAC	G	frameshift_variant	ENSG00000186326	RGS9BP	ENST00000334176
chr19	33205808	33205830	33205813	A	ACGCG	frameshift_variant	ENSG00000130881	LRP3	ENST00000253193
chr19	35753188	35753207	35753194	G	C	splice_donor_variant	ENSG00000267796	LIN37	ENST00000591163
chr19	35846138	35846155	35846153	CG	C	frameshift_variant	ENSG00000161270	NPHS1	ENST00000353632,ENST00000378910
chr19	35861026	35861041	35861037	G	A	splice_donor_variant	ENSG00000126259	KIRREL2	ENST00000262625,ENST00000347900,ENST00000360202,ENST00000592409
chr19	35861026	35861041	35861037	G	T	splice_donor_variant	ENSG00000126259	KIRREL2	ENST00000262625,ENST00000347900,ENST00000360202,ENST00000592409
chr19	35944905	35944931	35944910	CGCCCACGCCCGCCCCGCCCGCCCCGGAGCCCGCGGCGCTCAGG	C	frameshift_variant	ENSG00000126243	LRFN3	ENST00000246529,ENST00000588831
chr19	39174008	39174021	39174011	G	A	splice_donor_variant	ENSG00000130669	PAK4	ENST00000435673,ENST00000599470,ENST00000321944,ENST00000599386,ENST00000360442,ENST00000358301,ENST00000593690
chr19	39425156	39425177	39425165	C	CG	frameshift_variant	ENSG00000090924	PLEKHG2	ENST00000205135,ENST00000409794,ENST00000425673
chr19	39499368	39499387	39499381	G	T	stop_gained	ENSG00000090932	DLL3	ENST00000205143,ENST00000356433,ENST00000596614
chr19	39507221	39507262	39507229	GCGCGCGGACCCGTGCGC	G	frameshift_variant	ENSG00000090932	DLL3	ENST00000205143,ENST00000356433
chr19	39507221	39507262	39507252	G	GC	frameshift_variant	ENSG00000090932	DLL3	ENST00000205143,ENST00000356433
chr19	41090184	41090198	41090191	C	CTG	frameshift_variant	ENSG00000197838	CYP2A13	ENST00000330436
chr19	41090184	41090198	41090192	GCA	G	frameshift_variant	ENSG00000197838	CYP2A13	ENST00000330436
chr19	41928929	41928946	41928934	GCA	G	frameshift_variant	ENSG00000076928	ARHGEF1	ENST00000594417,ENST00000599589
chr19	43535292	43535318	43535293	G	GCGCC	frameshift_variant	ENSG00000176472	ZNF575	ENST00000314228,ENST00000458714,ENST00000601282
chr19	43535292	43535318	43535294	CGCCCGCCCGCACCCGTGCCCACACT	C	frameshift_variant	ENSG00000176472	ZNF575	ENST00000314228,ENST00000458714,ENST00000601282
chr19	43592901	43592920	43592904	CTG	C	frameshift_variant	ENSG00000167378,ENSG00000268361	IRGQ,L34079.2	ENST00000422989,ENST00000594374,ENST00000602269
chr19	43592901	43592920	43592907	TGCGCACGCAGACAAGAG	T	frameshift_variant	ENSG00000167378,ENSG00000268361	IRGQ,L34079.2	ENST00000422989,ENST00000594374,ENST00000602269
chr19	43592901	43592920	43592910	G	T	stop_gained	ENSG00000268361	L34079.2	ENST00000594374
chr19	45363758	45363774	45363766	C	CA	frameshift_variant	ENSG00000104884	ERCC2	ENST00000391940,ENST00000391944,ENST00000391941,ENST00000391945,ENST00000485403
chr19	45498691	45498712	45498710	G	T	stop_gained	ENSG00000213889	PPM1N	ENST00000324688,ENST00000451287
chr19	45498871	45498891	45498877	CG	C	frameshift_variant	ENSG00000213889	PPM1N	ENST00000324688,ENST00000451287
chr19	45498871	45498891	45498884	G	T	stop_gained	ENSG00000213889	PPM1N	ENST00000324688,ENST00000451287
chr19	45768302	45768326	45768324	C	CG	frameshift_variant	ENSG00000177045	SIX5	ENST00000317578,ENST00000560160
chr19	45768449	45768470	45768455	CCG	C	frameshift_variant	ENSG00000177045	SIX5	ENST00000317578,ENST00000560160
chr19	45786111	45786128	45786117	CGGGTGCGGGCCAGGGGG	C	frameshift_variant	ENSG00000185800	DMWD	ENST00000270223,ENST00000377735
chr19	45786111	45786128	45786128	CA	C	frameshift_variant	ENSG00000185800	DMWD	ENST00000270223,ENST00000377735
chr19	45884425	45884441	45884439	GC	G	frameshift_variant	ENSG00000170604	IRF2BP1	ENST00000302165
chr19	45885097	45885110	45885108	GC	G	frameshift_variant	ENSG00000170604	IRF2BP1	ENST00000302165
chr19	46756400	46756421	46756406	TGCGCGCGCTGCGCGAGACCGCCCGCTATGTGGTGGGCGTGCTGGAG	T	frameshift_variant	ENSG00000181027	FKRP	ENST00000318584,ENST00000391909
chr19	47067181	47067194	47067185	CCCGGGCGCTG	C	frameshift_variant	ENSG00000130749	ZC3H4	ENST00000253048,ENST00000601973
chr19	47071971	47071996	47071971	GT	G	frameshift_variant	ENSG00000130749	ZC3H4	ENST00000253048,ENST00000601973
chr19	47071971	47071996	47071973	CTGCGTGCATGT	C	frameshift_variant	ENSG00000130749	ZC3H4	ENST00000253048,ENST00000601973
chr19	47754815	47754829	47754826	CG	C	frameshift_variant	ENSG00000105373	GLTSCR2	ENST00000246802
chr19	48462410	48462429	48462427	C	T	stop_gained	ENSG00000182324	KCNJ14	ENST00000342291,ENST00000391884
chr19	48750641	48750656	48750649	CG	C	frameshift_variant	ENSG00000174951	FUT1	ENST00000310160
chr19	48836353	48836368	48836366	C	CG	frameshift_variant	ENSG00000087076	HSD17B14	ENST00000263278,ENST00000599157
chr19	49016298	49016313	49016312	T	G	splice_acceptor_variant	ENSG00000104826	LHB	ENST00000221421
chr19	49057953	49057975	49057971	CG	C	frameshift_variant	ENSG00000225950	NTF4	ENST00000451356
chr19	49167964	49167981	49167977	T	TG	frameshift_variant	ENSG00000130529	TRPM4	ENST00000252826,ENST00000427978
chr19	49182851	49182865	49182859	C	A	stop_gained	ENSG00000130529	TRPM4	ENST00000252826,ENST00000355712,ENST00000427978
chr19	49422538	49422557	49422553	TC	T	frameshift_variant	ENSG00000142538	PTH2	ENST00000270631
chr19	49459044	49459057	49459044	G	A	stop_gained	ENSG00000161618	ALDH16A1	ENST00000293350,ENST00000455361
chr19	49534254	49534282	49534278	C	T	stop_gained	ENSG00000142552	RCN3	ENST00000270645,ENST00000597801,ENST00000598833
chr19	49651889	49651909	49651905	GC	G	frameshift_variant	ENSG00000126461	SCAF1	ENST00000360565
chr19	50328638	50328654	50328645	G	C	stop_gained	ENSG00000131398	KCNC3	ENST00000376959,ENST00000477616
chr19	50459163	50459185	50459176	CG	C	frameshift_variant	ENSG00000086967	MYBPC2	ENST00000357701
chr19	50512269	50512288	50512282	TCCGTG	T	frameshift_variant	ENSG00000204653	ASPDH	ENST00000376916,ENST00000389208,ENST00000601207
chr19	51098926	51098941	51098927	GCGCGTAGA	G	frameshift_variant	ENSG00000142544	CTU1	ENST00000421832
chr19	51098967	51098982	51098976	G	T	stop_gained	ENSG00000142544	CTU1	ENST00000421832
chr19	51104343	51104369	51104349	A	AG	frameshift_variant	ENSG00000142544	CTU1	ENST00000421832
chr19	51719546	51719563	51719553	G	GGGCGGACGCCAGGCACT	frameshift_variant	ENSG00000105509	HAS1	ENST00000222115,ENST00000540069,ENST00000601714
chr19	51723884	51723928	51723923	A	ACACACACACACACC	splice_donor_variant	ENSG00000105509	HAS1	ENST00000222115,ENST00000540069
chr19	51723884	51723928	51723923	A	ACACACACC	splice_donor_variant	ENSG00000105509	HAS1	ENST00000222115,ENST00000540069
chr19	51723884	51723928	51723923	A	ACACC	splice_donor_variant	ENSG00000105509	HAS1	ENST00000222115,ENST00000540069
chr19	51723884	51723928	51723923	A	C	splice_donor_variant	ENSG00000105509	HAS1	ENST00000222115,ENST00000540069
chr19	55161280	55161295	55161292	C	G	splice_donor_variant	ENSG00000167646	DNAAF3	ENST00000391720,ENST00000455045,ENST00000524407,ENST00000527223
chr19	55481353	55481379	55481354	A	AC	frameshift_variant	ENSG00000197483	ZNF628	ENST00000391718,ENST00000591164,ENST00000598519
chr19	55593162	55593183	55593164	TG	T	frameshift_variant	ENSG00000179943	FIZ1	ENST00000221665
chr19	55622064	55622084	55622073	A	ATGTGGTCT	frameshift_variant	ENSG00000179922	ZNF784	ENST00000325351
chr19	56622065	56622084	56622068	C	T	stop_gained	ENSG00000197951	ZNF71	ENST00000328070
chr19	58368151	58368164	58368160	G	C	stop_gained	ENSG00000152475	ZNF837	ENST00000427624,ENST00000597582
chr19	58368151	58368164	58368162	AG	A	frameshift_variant	ENSG00000152475	ZNF837	ENST00000427624,ENST00000597582
chr19	58368173	58368194	58368179	TGCACGCGCCGGTGC	T	frameshift_variant	ENSG00000152475	ZNF837	ENST00000427624,ENST00000597582
chr19	58368723	58368739	58368733	G	T	stop_gained	ENSG00000152475	ZNF837	ENST00000427624,ENST00000597582
chr19	58471735	58471757	58471738	C	T	stop_gained	ENSG00000083812	ZNF324	ENST00000196482,ENST00000535298,ENST00000536459,ENST00000593925
chr19	58562668	58562688	58562670	CTG	C	frameshift_variant	ENSG00000099326	MZF1	ENST00000215057,ENST00000599369
chr19	58562967	58562981	58562968	C	A	stop_gained	ENSG00000099326	MZF1	ENST00000215057,ENST00000599369
chr20	419625	419640	419627	CG	C	frameshift_variant	ENSG00000125826	RBCK1	ENST00000353660,ENST00000356286,ENST00000382181
chr20	419680	419695	419684	C	T	stop_gained	ENSG00000125826	RBCK1	ENST00000353660,ENST00000356286
chr20	664118	664180	664152	TGCGCCCCCGCGCGCCCCGC	T	frameshift_variant	ENSG00000215397	SCRT2	ENST00000246104
chr20	3046356	3046371	3046371	A	G	splice_acceptor_variant	ENSG00000125901	MRPS26	ENST00000380325
chr20	3228884	3228901	3228890	G	A	stop_gained	ENSG00000088836	SLC4A11	ENST00000380056,ENST00000380059,ENST00000539553
chr20	3229426	3229445	3229430	G	A	stop_gained	ENSG00000088836	SLC4A11	ENST00000380056,ENST00000380059,ENST00000539553
chr20	3660764	3660784	3660768	G	T	stop_gained	ENSG00000125861	GFRA4	ENST00000290417
chr20	6041288	6041305	6041304	G	T	stop_gained	ENSG00000125872	LRRN4	ENST00000378858
chr20	17636623	17636643	17636639	G	A	stop_gained	ENSG00000125844	RRBP1	ENST00000455029,ENST00000377807,ENST00000246043,ENST00000377813,ENST00000360807
chr20	20277318	20277331	20277319	T	TG	frameshift_variant	ENSG00000089101	C20orf26	ENST00000245957,ENST00000377309
chr20	20277318	20277331	20277321	G	GCGGA	frameshift_variant	ENSG00000089101	C20orf26	ENST00000245957,ENST00000377309
chr20	20369030	20369053	20369043	GC	G	frameshift_variant	ENSG00000173404	INSM1	ENST00000310227
chr20	23036229	23036242	23036241	C	A	stop_gained	ENSG00000132671	SSTR4	ENST00000255008
chr20	31861494	31861511	31861504	GCGGCACCAGGCGCTGCA	G	frameshift_variant	ENSG00000149599	DUSP15	ENST00000398084,ENST00000339738,ENST00000486996,ENST00000398083,ENST00000375966
chr20	33667559	33667579	33667576	T	TGCCAC	frameshift_variant	ENSG00000182584	ACTL10	ENST00000330271
chr20	34997298	34997311	34997311	GAGAAGCAGCGTGC	G	frameshift_variant	ENSG00000078814	MYH7B	ENST00000262873
chr20	35001301	35001321	35001314	A	T	stop_gained	ENSG00000078814	MYH7B	ENST00000446156,ENST00000433934,ENST00000262873,ENST00000453028,ENST00000435272,ENST00000456649
chr20	35618618	35618638	35618622	G	T	stop_gained	ENSG00000061656	SPAG4	ENST00000374273,ENST00000454819
chr20	44160069	44160084	44160080	CGCGACTCTGCGCGCCGCAGCTT	C	frameshift_variant	ENSG00000149596	JPH2	ENST00000372980
chr20	45304451	45304468	45304466	CTCTGGCGGTCGCG	C	frameshift_variant	ENSG00000124159	MATN4	ENST00000372756,ENST00000537548,ENST00000342716,ENST00000353917,ENST00000360607,ENST00000372754
chr20	45304649	45304666	45304653	ACGCG	A	frameshift_variant	ENSG00000124159	MATN4	ENST00000372756,ENST00000537548,ENST00000342716,ENST00000353917,ENST00000360607,ENST00000372754
chr20	50959413	50959426	50959417	CAT	C	frameshift_variant	ENSG00000124217	MOCS3	ENST00000244051
chr20	54172978	54172991	54172983	G	C	stop_gained	ENSG00000019186	CYP24A1	ENST00000216862,ENST00000395955
chr20	58467365	58467380	58467367	CCGCGCGCAGTCCCGGCCGG	C	frameshift_variant	ENSG00000198768	APCDD1L	ENST00000371149,ENST00000439429
chr20	59939168	59939184	59939181	AG	A	frameshift_variant	ENSG00000132825	PPP1R3D	ENST00000370996
chr20	59939250	59939264	59939257	C	CCCGCGCCA	frameshift_variant	ENSG00000132825	PPP1R3D	ENST00000370996
chr20	59939250	59939264	59939257	CCCGCGCCA	C	frameshift_variant	ENSG00000132825	PPP1R3D	ENST00000370996
chr20	59939340	59939358	59939343	TG	T	frameshift_variant	ENSG00000132825	PPP1R3D	ENST00000370996
chr20	59939616	59939633	59939619	AGC	A	frameshift_variant	ENSG00000132825	PPP1R3D	ENST00000370996
chr20	62329795	62329812	62329812	TCA	T	frameshift_variant	ENSG00000130702	LAMA5	ENST00000252999
chr20	62754869	62754885	62754883	CTACG	C	splice_donor_variant	ENSG00000101188	NTSR1	ENST00000370501
chr20	63006332	63006345	63006340	G	T	stop_gained	ENSG00000125533	BHLHE23	ENST00000370346
chr20	63239577	63239595	63239591	A	ACCTTCCTGTC	frameshift_variant	ENSG00000101197	BIRC7	ENST00000342412
chr20	63286217	63286234	63286217	CTG	C	splice_donor_variant	ENSG00000101199	ARFGAP1	ENST00000370275
chr20	63734761	63734777	63734773	C	T	stop_gained	ENSG00000197114	ZGPAT	ENST00000328969,ENST00000355969,ENST00000448100,ENST00000357119,ENST00000369967
chr20	63940240	63940253	63940251	A	ATC	frameshift_variant	ENSG00000198276	UCKL1	ENST00000354216,ENST00000369892,ENST00000369908
chr20	63940240	63940253	63940252	T	TC	frameshift_variant	ENSG00000198276	UCKL1	ENST00000354216,ENST00000369892,ENST00000369908
chr20	63940965	63940982	63940979	C	A	stop_gained	ENSG00000198276	UCKL1	ENST00000354216,ENST00000369892,ENST00000369908,ENST00000430743
chr20	63940965	63940982	63940980	G	A	stop_gained	ENSG00000198276	UCKL1	ENST00000358711
chr20	63941064	63941082	63941066	G	GGA	frameshift_variant	ENSG00000198276	UCKL1	ENST00000358711
chr20	64106151	64106164	64106152	GT	G	frameshift_variant	ENSG00000125522	NPBWR2	ENST00000369768
chr21	32347136	32347150	32347148	G	GC	frameshift_variant	ENSG00000142207	URB1	ENST00000382751
chr21	32412863	32412882	32412866	G	T	stop_gained	ENSG00000166979	EVA1C	ENST00000300255,ENST00000382699,ENST00000401402
chr21	36070326	36070339	36070329	GCC	G	frameshift_variant	ENSG00000159228	CBR1	ENST00000290349,ENST00000399191,ENST00000439427,ENST00000530908
chr21	36070326	36070339	36070333	TGCGCG	T	frameshift_variant	ENSG00000159228	CBR1	ENST00000290349,ENST00000399191,ENST00000439427,ENST00000530908
chr21	36070326	36070339	36070335	CG	C	frameshift_variant	ENSG00000159228	CBR1	ENST00000290349,ENST00000399191,ENST00000439427,ENST00000530908
chr21	36461400	36461417	36461405	G	T	stop_gained	ENSG00000159261	CLDN14	ENST00000399135,ENST00000342108,ENST00000399136,ENST00000399137,ENST00000399139
chr21	36461400	36461417	36461411	G	T	stop_gained	ENSG00000159261	CLDN14	ENST00000399135,ENST00000342108,ENST00000399136,ENST00000399137,ENST00000399139
chr21	42123092	42123107	42123103	GT	G	frameshift_variant	ENSG00000177398	UMODL1	ENST00000400424,ENST00000400427,ENST00000408910,ENST00000408989
chr21	42444641	42444656	42444644	G	T	splice_donor_variant	ENSG00000160185	UBASH3A	ENST00000291535,ENST00000319294
chr21	44330633	44330651	44330634	T	TA	frameshift_variant	ENSG00000160226	C21orf2	ENST00000397956
chr21	44330633	44330651	44330647	GCATT	G	frameshift_variant	ENSG00000160226	C21orf2	ENST00000397956
chr21	44330655	44330672	44330672	T	TC	frameshift_variant	ENSG00000160226	C21orf2	ENST00000397956
chr21	45509534	45509547	45509535	C	G	stop_gained	ENSG00000182871	COL18A1	ENST00000359759,ENST00000400337,ENST00000423214,ENST00000355480,ENST00000342220
chr21	45530847	45530863	45530853	CGT	C	frameshift_variant	ENSG00000173638	SLC19A1	ENST00000567670,ENST00000380010,ENST00000485649,ENST00000311124,ENST00000417954
chr21	45531891	45531910	45531891	G	T	stop_gained	ENSG00000173638	SLC19A1	ENST00000311124,ENST00000380010,ENST00000485649,ENST00000567670
chr21	45531891	45531910	45531908	CGA	C	frameshift_variant	ENSG00000173638	SLC19A1	ENST00000567670,ENST00000380010,ENST00000427839,ENST00000485649,ENST00000311124
chr21	46125395	46125410	46125406	CGTGACCCTAGGGTCTGAGGTCTCCCCGGTACCCCCCG	C	splice_acceptor_variant	ENSG00000142173	COL6A2	ENST00000413758
chr21	46162022	46162042	46162028	ACG	A	frameshift_variant	ENSG00000160284	SPATC1L	ENST00000291672,ENST00000330205
chr21	46162022	46162042	46162034	G	GCGTC	frameshift_variant	ENSG00000160284	SPATC1L	ENST00000291672,ENST00000330205
chr22	19149699	19149722	19149722	C	CA	frameshift_variant	ENSG00000063515	GSC2	ENST00000086933
chr22	19177793	19177808	19177806	C	CT	frameshift_variant	ENSG00000100075	SLC25A1	ENST00000215882,ENST00000451283
chr22	19480192	19480208	19480206	A	T	stop_gained	ENSG00000093009	CDC45	ENST00000455750,ENST00000438587,ENST00000407835,ENST00000404724,ENST00000437685,ENST00000263201
chr22	19788855	19788868	19788855	AC	A	frameshift_variant	ENSG00000185838	GNB1L	ENST00000329517,ENST00000403325
chr22	20405467	20405488	20405472	C	CAT	frameshift_variant	ENSG00000185252	ZNF74	ENST00000356671,ENST00000400451,ENST00000405993
chr22	20406340	20406355	20406354	G	T	stop_gained	ENSG00000185252	ZNF74	ENST00000356671,ENST00000400451,ENST00000405993
chr22	21444921	21444946	21444926	TGCGCGTGGGCAGG	T	frameshift_variant	ENSG00000169635	HIC2	ENST00000407464,ENST00000407598,ENST00000443632
chr22	21962412	21962429	21962428	C	G	splice_donor_variant	ENSG00000100038	TOP3B	ENST00000357179,ENST00000398793,ENST00000457270
chr22	24186124	24186139	24186127	AGGCGCGGGCCCAGCCCGGGACGATGTCCAACGGTGAGGCCAGGGCTAGGGGCTGCTCT	A	splice_donor_variant	ENSG00000099994	SUSD2	ENST00000358321
chr22	24186124	24186139	24186138	C	T	stop_gained	ENSG00000099994	SUSD2	ENST00000358321
chr22	29313478	29313495	29313482	AGC	A	frameshift_variant	ENSG00000100276	RASL10A	ENST00000216101
chr22	29480890	29480909	29480890	G	T	stop_gained	ENSG00000100285	NEFH	ENST00000310624
chr22	39598141	39598155	39598154	G	A	stop_gained	ENSG00000100346	CACNA1I	ENST00000401624,ENST00000402142,ENST00000404898,ENST00000407673
chr22	41238074	41238098	41238083	A	ACGCGCGCC	frameshift_variant	ENSG00000100399	CHADL	ENST00000216241,ENST00000417999
chr22	42893519	42893536	42893528	GC	G	frameshift_variant	ENSG00000100266	PACSIN2	ENST00000418133,ENST00000453643,ENST00000337959,ENST00000403744,ENST00000402229,ENST00000263246,ENST00000422336,ENST00000407585
chr22	49999811	49999826	49999818	GGGCGCTCACTCGCACAGGGGCGCC	G	splice_donor_variant	ENSG00000188263	IL17REL	ENST00000341280,ENST00000389983
chr22	50064106	50064121	50064120	G	A	stop_gained	ENSG00000100427	MLC1	ENST00000450140,ENST00000431262,ENST00000395876,ENST00000538737,ENST00000535444,ENST00000311597
chr22	50170827	50170840	50170833	G	GGC	frameshift_variant	ENSG00000073150	PANX2	ENST00000159647,ENST00000395842
chr22	50177220	50177238	50177225	CCG	C	frameshift_variant	ENSG00000073150	PANX2	ENST00000159647,ENST00000395842
chr22	50177220	50177238	50177226	CG	C	frameshift_variant	ENSG00000073150	PANX2	ENST00000159647,ENST00000395842
chr22	50217025	50217044	50217038	CG	C	frameshift_variant	ENSG00000073169	SELO	ENST00000380903
chr22	50218211	50218229	50218229	G	A	stop_gained	ENSG00000128159	TUBGCP6	ENST00000248846
chr22	50250136	50250153	50250140	CCG	C	frameshift_variant	ENSG00000100429	HDAC10	ENST00000216271,ENST00000349505,ENST00000448072
chr22	50250136	50250153	50250146	G	T	stop_gained	ENSG00000100429	HDAC10	ENST00000216271,ENST00000349505,ENST00000448072
chr22	50275951	50275967	50275964	CT	C	splice_acceptor_variant	ENSG00000196576	PLXNB2	ENST00000359337,ENST00000449103
chrX	21657211	21657225	21657212	CGGGCACCCGCGCCACGTCGG	C	frameshift_variant	ENSG00000185915	KLHL34	ENST00000379499
chrX	46574834	46574847	46574839	GC	G	frameshift_variant	ENSG00000147119	CHST7	ENST00000276055
chrX	48835424	48835443	48835442	C	CG	frameshift_variant	ENSG00000102109	PCSK1N	ENST00000218230
chrX	48835424	48835443	48835442	CG	C	frameshift_variant	ENSG00000102109	PCSK1N	ENST00000218230
chrX	132956791	132956808	132956806	A	T	splice_donor_variant	ENSG00000171004	HS6ST2	ENST00000370833,ENST00000370836,ENST00000521489
chrX	132958348	132958365	132958352	GC	G	frameshift_variant	ENSG00000171004	HS6ST2	ENST00000370836,ENST00000521489
chrX	153485885	153485905	153485903	A	T	stop_gained	ENSG00000224963	U82695.9	ENST00000428676
chrX	154461287	154461308	154461290	CGTGCGCAT	C	frameshift_variant	ENSG00000130827	PLXNA3	ENST00000369682
chrX	154461287	154461308	154461293	GCGCATGTGCGCGGGAGACTCAGAGTTCTACTCATA	G	frameshift_variant	ENSG00000130827	PLXNA3	ENST00000369682

## Sheet: gnomAD-pLOF+ZDNABERT+eQTL
chr	pos	ZDNABERT start	ZDNABERT end	is_in_Experimental	ref	alt	most_severe_consequence	gene_ids	gene_symbols	transcript_ids	Tissue – GTEx	gene_id	gene_name	gene_start	gene_end	num_var	beta_shape1	beta_shape2	true_df	pval_true_df	variant_id	tss_distance	ref	alt	num_alt_per_site	rs_id_dbSNP151_GRCh38p7	minor_allele_samples	minor_allele_count	maf	ref_factor	pval_nominal	slope	slope_se	pval_perm	pval_beta	qval	pval_nominal_threshold	log2_aFC	log2_aFC_lower	log2_aFC_upper
chr17	40993916	40993906	40993920	F	CAGGGCTG	C	frameshift_variant	ENSG00000212899	KRTAP3-3	ENST00000391586	Adipose_Visceral_Omentum	ENSG00000171401.14	KRT13	41500981	41505705	7109	1.03413	644.082	348.813	0.00145545	chr17_40993915_G_A_b38	-511790	G	A	1	rs12452295	250	299	0.318763	1	0.000661524	0.242809	0.0707463	0.608881	0.593511	0.224157	0.000141859	1.061225	0.641079	1.455071
chr22	41238083	41238060	41238101	T	A	ACGCGCGCC	frameshift_variant	ENSG00000100399	CHADL	ENST00000216241,ENST00000417999	Adipose_Visceral_Omentum	ENSG00000100399.15	CHADL	41229510	41240934	5544	1.05103	294.765	333.559	9.10506e-07	chr22_41238083_A_ACGCGCGCC_b38	-2851	A	ACGCGCGCC	1	rs532464664	17	17	0.0181237	1	7.83833e-08	0.666358	0.121756	0.00019998	0.000172493	0.000197078	0.000325239	0.929363	0.707853	1.272034
chr22	41238083	41238060	41238101	T	A	ACGCGCGCC	frameshift_variant	ENSG00000100399	CHADL	ENST00000216241,ENST00000417999	Adrenal_Gland	ENSG00000100399.15	CHADL	41229510	41240934	5544	1.0397	304.281	164.879	5.07392e-16	chr22_41238083_A_ACGCGCGCC_b38	-2851	A	ACGCGCGCC	1	rs532464664	9	9	0.0193133	1	1.6947600000000001e-18	1.47744	0.151632	9.999e-05	4.70462e-14	3.93411e-13	0.000155112	2.46041	2.126571	2.833126
chr1	244970247	244970242	244970262	F	GGC	G	frameshift_variant	ENSG00000203666	EFCAB2	ENST00000366522	Artery_Aorta	ENSG00000272195.1	RP11-156E8.1	244969350	244971088	8820	1.06185	1507.79	282.158	4.01391e-43	chr1_244970247_GGC_G_b38	-841	GGC	G	1	rs10536649	273	347	0.44832	-1	3.07399e-48	0.648057	0.0371522	9.999e-05	2.2103799999999998e-42	3.10826e-41	6.58525e-05	0.987089	0.846945	1.065211
chr6	43053782	43053771	43053789	F	CGT	C	frameshift_variant	ENSG00000044090	CUL7	ENST00000535468	Artery_Aorta	ENSG00000044090.8	CUL7	43037617	43053945	6683	1.04079	983.857	284.077	8.947599999999999e-21	chr6_43053781_G_A_b38	-164	G	A	1	rs3737186	48	52	0.0671835	1	5.315280000000001e-23	-0.670684	0.0627063	9.999e-05	1.7428400000000002e-18	6.9313200000000005e-18	9.51201e-05	-0.565817	-0.698698	-0.469187
chr19	16938419	16938418	16938434	F	A	AG	frameshift_variant	ENSG00000160111	CPAMD8	ENST00000443236	Artery_Aorta	ENSG00000130477.15	UNC13A	17601328	17688365	7948	1.03104	1378.0	288.984	8.6368e-05	chr19_16938420_G_C_b38	-749945	G	C	1	rs13345399	11	12	0.0155039	1	3.91865e-05	0.741261	0.177716	0.101956	0.103542	0.0620103	6.6034e-05	1.834728	1.411944	3.439113
chr22	41238083	41238060	41238101	T	A	ACGCGCGCC	frameshift_variant	ENSG00000100399	CHADL	ENST00000216241,ENST00000417999	Artery_Aorta	ENSG00000100399.15	CHADL	41229510	41240934	5544	1.07633	288.098	260.906	7.56469e-12	chr22_41238083_A_ACGCGCGCC_b38	-2851	A	ACGCGCGCC	1	rs532464664	12	12	0.0155039	1	4.41947e-14	1.32784	0.167934	9.999e-05	4.59651e-10	9.30288e-10	0.00035846	1.367586	1.124171	1.547002
chr15	40807701	40807691	40807705	F	T	TGGGGC	frameshift_variant	ENSG00000166140	ZFYVE19	ENST00000299173,ENST00000355341,ENST00000566407	Artery_Tibial	ENSG00000166140.17	ZFYVE19	40807086	40815084	5781	1.04804	575.722	446.362	3.06614e-92	chr15_40807701_T_TGGGGC_b38	615	T	TGGGGC	1	rs142730574	339	403	0.345034	1	6.13889e-106	-0.519877	0.0185022	9.999e-05	9.41165e-94	2.61136e-92	0.000270141	-0.576169	-0.637795	-0.524798
chr15	40807701	40807691	40807705	F	T	TGGGGCGGGGC	frameshift_variant	ENSG00000166140	ZFYVE19	ENST00000299173,ENST00000355341,ENST00000566407	Artery_Tibial	ENSG00000166140.17	ZFYVE19	40807086	40815084	5781	1.04804	575.722	446.362	3.06614e-92	chr15_40807701_T_TGGGGC_b38	615	T	TGGGGC	1	rs142730574	339	403	0.345034	1	6.13889e-106	-0.519877	0.0185022	9.999e-05	9.41165e-94	2.61136e-92	0.000270141	-0.576169	-0.637795	-0.524798
chr15	40807701	40807691	40807705	F	T	TGGGGTGGGGC	frameshift_variant	ENSG00000166140	ZFYVE19	ENST00000299173,ENST00000355341,ENST00000566407	Artery_Tibial	ENSG00000166140.17	ZFYVE19	40807086	40815084	5781	1.04804	575.722	446.362	3.06614e-92	chr15_40807701_T_TGGGGC_b38	615	T	TGGGGC	1	rs142730574	339	403	0.345034	1	6.13889e-106	-0.519877	0.0185022	9.999e-05	9.41165e-94	2.61136e-92	0.000270141	-0.576169	-0.637795	-0.524798
chr19	10565862	10565860	10565907	F	GGCCGGCGCGCGCAGGCTCCC	G	frameshift_variant	ENSG00000129347	KRI1	ENST00000361821	Brain_Amygdala	ENSG00000129347.19	KRI1	10553419	10566037	6837	1.03016	811.487	96.1086	2.62483e-09	chr19_10565861_C_A_b38	-176	C	A	1	rs3745244	67	80	0.310078	1	5.85551e-10	0.506988	0.0742183	9.999e-05	1.41806e-06	1.57505e-05	2.19127e-05	0.277318	0.204057	0.355766
chr17	745993	745990	746006	F	G	A	stop_gained	ENSG00000179409	GEMIN4	ENST00000319004,ENST00000576778	Brain_Cerebellum	ENSG00000179409.10	GEMIN4	744414	752659	8536	1.05568	1697.04	154.741	0.000618896	chr17_745992_C_T_b38	-6667	C	T	1	rs3744741	46	55	0.131579	1	0.000346328	-0.263859	0.072244	0.63758	0.62688	0.26326	4.48346e-05	-0.121904	-0.185004	-0.05962
chr11	75430585	75430543	75430587	T	T	TCGCACGGACCCGCGCACGGCGCC	frameshift_variant	ENSG00000149243	KLHL35	ENST00000539798	Brain_Cortex	ENSG00000272301.1	RP11-111M22.4	76389648	76390128	6822	1.0651	1076.62	153.979	0.00168973	chr11_75430585_T_C_b38	-959063	T	C	1	rs11236430	121	151	0.375622	-1	0.00115105	0.211596	0.0639526	0.816476	0.821316	0.327978	5.79894e-05	0.242383	0.119822	0.354301
chr12	109573423	109573415	109573434	F	C	CTT	frameshift_variant	ENSG00000139428	MMAB	ENST00000540016,ENST00000545712	Brain_Cortex	ENSG00000139428.11	MMAB	109553737	109573874	5757	1.04089	655.387	149.87	4.45944e-11	chr12_109573424_G_T_b38	-450	G	T	1	rs10774774	97	119	0.290244	1	4.72721e-12	-0.447662	0.0600206	9.999e-05	1.41243e-08	5.52863e-08	8.81343e-05	-0.203713	-0.261171	-0.158665
chr12	109573424	109573415	109573434	F	GCGCAGGCCAAGACGGCTCCC	G	frameshift_variant	ENSG00000139428	MMAB	ENST00000540016,ENST00000545712	Brain_Cortex	ENSG00000139428.11	MMAB	109553737	109573874	5757	1.04089	655.387	149.87	4.45944e-11	chr12_109573424_G_T_b38	-450	G	T	1	rs10774774	97	119	0.290244	1	4.72721e-12	-0.447662	0.0600206	9.999e-05	1.41243e-08	5.52863e-08	8.81343e-05	-0.203713	-0.261171	-0.158665
chr17	50541889	50541873	50541889	F	CG	C	frameshift_variant	ENSG00000049283	EPN3	ENST00000268933,ENST00000537145	Brain_Frontal_Cortex_BA9	ENSG00000250286.1	RP11-94C24.8	50537294	50538754	6358	1.03831	979.315	123.201	1.54438e-06	chr17_50541888_C_A_b38	3134	C	A	1	rs4794159	114	146	0.417143	1	4.87579e-07	-0.443375	0.0838613	0.0009999	0.00115897	0.00292363	4.11106e-05	-1.061697	-1.363656	-0.806523
chr20	63561666	63561654	63561671	F	CG	C	frameshift_variant	ENSG00000130589	HELZ2	ENST00000427522,ENST00000467148	Brain_Frontal_Cortex_BA9	ENSG00000125522.3	NPBWR2	64105820	64107171	5208	1.05239	859.478	123.833	0.000428038	chr20_63561666_C_T_b38	-545505	C	T	1	rs11551684	44	48	0.137143	1	0.000234932	0.316586	0.0837631	0.274924	0.284144	0.210754	4.92511e-05	0.714853	0.41006	1.164886
chr19	4198466	4198455	4198488	F	G	GC	frameshift_variant	ENSG00000089847	ANKRD24	ENST00000262970	Brain_Hippocampus	ENSG00000267030.1	CTB-50L17.7	4447304	4448217	8618	1.03065	1608.34	115.417	0.00125767	chr19_4198466_G_A_b38	-248838	G	A	1	rs74178438	54	59	0.178788	1	0.00078722	0.363667	0.105671	0.857021	0.861169	0.414127	1.78363e-05	0.552239	0.31465	0.75868
chr19	10565862	10565860	10565907	F	GGCCGGCGCGCGCAGGCTCCC	G	frameshift_variant	ENSG00000129347	KRI1	ENST00000361821	Brain_Hippocampus	ENSG00000129347.19	KRI1	10553419	10566037	6837	1.03211	781.849	111.902	1.48839e-15	chr19_10565861_C_A_b38	-176	C	A	1	rs3745244	81	99	0.3	1	3.34691e-17	0.554496	0.0565051	9.999e-05	4.74889e-13	9.22418e-12	3.69016e-05	0.353326	0.304103	0.397549
chr3	50292395	50292388	50292408	F	A	AG	frameshift_variant	ENSG00000214706	IFRD2	ENST00000336089,ENST00000429673	Brain_Substantia_nigra	ENSG00000164076.16	CAMKV	49857989	49870222	3575	1.03846	176.891	79.8045	0.000619972	chr3_50292395_A_G_b38	422173	A	G	1	rs1076872	62	75	0.328947	-1	0.000299542	0.305827	0.0812541	0.0936906	0.0937606	0.177866	8.58216e-05	0.811805	0.503496	1.109103
chr20	62337628	62337615	62337633	F	G	GT	frameshift_variant	ENSG00000130702	LAMA5	ENST00000252999	Brain_Substantia_nigra	ENSG00000130702.15	LAMA5	62307955	62367312	10245	1.04558	1720.54	83.1072	8.84205e-05	chr20_62337627_T_C_b38	-29685	T	C	1	rs2427289	27	29	0.127193	-1	4.95472e-05	0.473648	0.111035	0.125912	0.126751	0.208142	9.11012e-06	0.687579	0.556861	0.942913
chr6	43053782	43053771	43053789	F	CGT	C	frameshift_variant	ENSG00000044090	CUL7	ENST00000535468	Breast_Mammary_Tissue	ENSG00000044090.8	CUL7	43037617	43053945	6683	1.0535	1000.89	289.946	8.86954e-12	chr6_43053781_G_A_b38	-164	G	A	1	rs3737186	51	52	0.0656566	1	4.61223e-13	-0.371726	0.0492811	9.999e-05	3.21629e-09	9.86668e-09	6.59299e-05	-0.254379	-0.317862	-0.187455
chr12	6867522	6867519	6867540	F	C	T	stop_gained	ENSG00000111669	TPI1	ENST00000229270	Breast_Mammary_Tissue	ENSG00000111669.14	TPI1	6867119	6870934	7894	1.05224	1187.77	294.291	3.74575e-05	chr12_6867521_G_A_b38	402	G	A	1	rs1800201	14	16	0.020202	1	1.42871e-05	-0.367726	0.0834548	0.0333967	0.0361276	0.035979	5.53385e-05	-0.365567	-0.703404	-0.235558
chr22	41238083	41238060	41238101	T	A	ACGCGCGCC	frameshift_variant	ENSG00000100399	CHADL	ENST00000216241,ENST00000417999	Breast_Mammary_Tissue	ENSG00000100399.15	CHADL	41229510	41240934	5544	1.04606	307.751	276.225	1.95653e-06	chr22_41238083_A_ACGCGCGCC_b38	-2851	A	ACGCGCGCC	1	rs532464664	12	12	0.0151515	1	2.3471e-07	0.640307	0.121237	0.00019998	0.00041928	0.000665482	0.000209434	1.061224	0.832226	1.211523
chr3	50292395	50292388	50292408	F	A	AG	frameshift_variant	ENSG00000214706	IFRD2	ENST00000336089,ENST00000429673	Cells_Cultured_fibroblasts	ENSG00000214706.10	IFRD2	50288115	50292830	4071	1.06332	175.248	344.496	7.90924e-05	chr3_50292395_A_G_b38	-435	A	G	1	rs1076872	217	249	0.257764	-1	1.54398e-05	-0.0518954	0.0118635	0.00769923	0.0102082	0.00434174	0.00113603	-0.052549	-0.070036	-0.033873
chr5	141152118	141152118	141152131	F	G	T	stop_gained	ENSG00000113211	PCDHB6	ENST00000231136,ENST00000543635	Cells_Cultured_fibroblasts	ENSG00000146001.5	PCDHB18P	141234333	141237529	5992	1.02508	681.637	371.428	0.000639111	chr5_141152119_A_G_b38	-82214	A	G	1	rs143378502	41	42	0.0434783	1	0.000317352	-0.359864	0.0990984	0.346967	0.341302	0.0935003	0.00026797	-1.156469	-2.251629	-0.667468
chr22	41238083	41238060	41238101	T	A	ACGCGCGCC	frameshift_variant	ENSG00000100399	CHADL	ENST00000216241,ENST00000417999	Cells_Cultured_fibroblasts	ENSG00000100399.15	CHADL	41229510	41240934	5544	1.06555	290.796	339.092	0.00158939	chr22_41238083_A_ACGCGCGCC_b38	-2851	A	ACGCGCGCC	1	rs532464664	13	13	0.0134576	1	0.000491224	0.582518	0.165797	0.351228	0.339456	0.0930687	0.000688193	1.153673	0.734762	1.581063
chr6	43053782	43053771	43053789	F	CGT	C	frameshift_variant	ENSG00000044090	CUL7	ENST00000535468	Colon_Sigmoid	ENSG00000044090.8	CUL7	43037617	43053945	6683	1.04906	898.28	231.782	6.69362e-12	chr6_43053781_G_A_b38	-164	G	A	1	rs3737186	45	48	0.0754717	1	2.61971e-13	-0.618771	0.0802709	9.999e-05	2.32506e-09	6.59974e-09	8.26494e-05	-0.40331	-0.496141	-0.301943
chr15	40807701	40807691	40807705	F	T	TGGGGC	frameshift_variant	ENSG00000166140	ZFYVE19	ENST00000299173,ENST00000355341,ENST00000566407	Colon_Transverse	ENSG00000166140.17	ZFYVE19	40807086	40815084	5781	1.05122	577.65	258.364	2.37155e-12	chr15_40807701_T_TGGGGC_b38	615	T	TGGGGC	1	rs142730574	208	255	0.346467	1	5.06538e-14	-0.188586	0.0238408	9.999e-05	4.70935e-10	1.30035e-09	0.00014245	-0.20821	-0.256477	-0.173374
chr15	40807701	40807691	40807705	F	T	TGGGGCGGGGC	frameshift_variant	ENSG00000166140	ZFYVE19	ENST00000299173,ENST00000355341,ENST00000566407	Colon_Transverse	ENSG00000166140.17	ZFYVE19	40807086	40815084	5781	1.05122	577.65	258.364	2.37155e-12	chr15_40807701_T_TGGGGC_b38	615	T	TGGGGC	1	rs142730574	208	255	0.346467	1	5.06538e-14	-0.188586	0.0238408	9.999e-05	4.70935e-10	1.30035e-09	0.00014245	-0.20821	-0.256477	-0.173374
chr15	40807701	40807691	40807705	F	T	TGGGGTGGGGC	frameshift_variant	ENSG00000166140	ZFYVE19	ENST00000299173,ENST00000355341,ENST00000566407	Colon_Transverse	ENSG00000166140.17	ZFYVE19	40807086	40815084	5781	1.05122	577.65	258.364	2.37155e-12	chr15_40807701_T_TGGGGC_b38	615	T	TGGGGC	1	rs142730574	208	255	0.346467	1	5.06538e-14	-0.188586	0.0238408	9.999e-05	4.70935e-10	1.30035e-09	0.00014245	-0.20821	-0.256477	-0.173374
chr16	1946703	1946696	1946712	F	CG	C	frameshift_variant	ENSG00000140986	RPL3L	ENST00000268661	Colon_Transverse	ENSG00000279901.1	CTD-2270P14.2	2683106	2684764	7924	1.05546	1114.69	268.564	0.000309949	chr16_1946704_G_A_b38	-736402	G	A	1	rs34265469	8	8	0.0108696	1	0.000144863	1.1805	0.306663	0.269811	0.267536	0.141047	7.4748e-05	2.511446	1.848711	3.299684
chr3	50292395	50292388	50292408	F	A	AG	frameshift_variant	ENSG00000214706	IFRD2	ENST00000336089,ENST00000429673	Esophagus_Gastroesophageal_Junction	ENSG00000243477.5	NAT6	50296402	50299117	4077	1.03029	177.303	233.092	3.42858e-06	chr3_50292395_A_G_b38	-6722	A	G	1	rs1076872	155	186	0.281818	-1	4.55169e-07	0.225834	0.0436973	0.00059994	0.000479334	0.00069533	0.00037165	0.148032	0.101313	0.208427
chr6	43053782	43053771	43053789	F	CGT	C	frameshift_variant	ENSG00000044090	CUL7	ENST00000535468	Esophagus_Mucosa	ENSG00000044090.8	CUL7	43037617	43053945	6683	1.01754	1069.3	385.572	8.577110000000001e-24	chr6_43053781_G_A_b38	-164	G	A	1	rs3737186	58	62	0.0623742	1	3.53862e-26	-0.770815	0.0680637	9.999e-05	4.05222e-21	1.0760699999999998e-20	0.000126987	-0.463347	-0.526861	-0.390189
chr15	40807701	40807691	40807705	F	T	TGGGGC	frameshift_variant	ENSG00000166140	ZFYVE19	ENST00000299173,ENST00000355341,ENST00000566407	Esophagus_Mucosa	ENSG00000166140.17	ZFYVE19	40807086	40815084	5781	1.05706	569.8	367.818	6.30223e-06	chr15_40807701_T_TGGGGC_b38	615	T	TGGGGC	1	rs142730574	285	344	0.346076	1	1.1376e-06	0.109426	0.0221626	0.00339966	0.00253524	0.00156065	0.000263159	0.091176	0.064528	0.132568
chr15	40807701	40807691	40807705	F	T	TGGGGCGGGGC	frameshift_variant	ENSG00000166140	ZFYVE19	ENST00000299173,ENST00000355341,ENST00000566407	Esophagus_Mucosa	ENSG00000166140.17	ZFYVE19	40807086	40815084	5781	1.05706	569.8	367.818	6.30223e-06	chr15_40807701_T_TGGGGC_b38	615	T	TGGGGC	1	rs142730574	285	344	0.346076	1	1.1376e-06	0.109426	0.0221626	0.00339966	0.00253524	0.00156065	0.000263159	0.091176	0.064528	0.132568
chr15	40807701	40807691	40807705	F	T	TGGGGTGGGGC	frameshift_variant	ENSG00000166140	ZFYVE19	ENST00000299173,ENST00000355341,ENST00000566407	Esophagus_Mucosa	ENSG00000166140.17	ZFYVE19	40807086	40815084	5781	1.05706	569.8	367.818	6.30223e-06	chr15_40807701_T_TGGGGC_b38	615	T	TGGGGC	1	rs142730574	285	344	0.346076	1	1.1376e-06	0.109426	0.0221626	0.00339966	0.00253524	0.00156065	0.000263159	0.091176	0.064528	0.132568
chr15	40807701	40807691	40807705	F	T	TGGGGC	frameshift_variant	ENSG00000166140	ZFYVE19	ENST00000299173,ENST00000355341,ENST00000566407	Esophagus_Muscularis	ENSG00000166140.17	ZFYVE19	40807086	40815084	5781	1.02389	649.613	352.221	4.27958e-59	chr15_40807701_T_TGGGGC_b38	615	T	TGGGGC	1	rs142730574	279	330	0.354839	1	4.64887e-66	-0.389634	0.018602	9.999e-05	1.2953199999999998e-57	1.6709300000000002e-56	0.000193305	-0.397819	-0.450523	-0.362816
chr15	40807701	40807691	40807705	F	T	TGGGGCGGGGC	frameshift_variant	ENSG00000166140	ZFYVE19	ENST00000299173,ENST00000355341,ENST00000566407	Esophagus_Muscularis	ENSG00000166140.17	ZFYVE19	40807086	40815084	5781	1.02389	649.613	352.221	4.27958e-59	chr15_40807701_T_TGGGGC_b38	615	T	TGGGGC	1	rs142730574	279	330	0.354839	1	4.64887e-66	-0.389634	0.018602	9.999e-05	1.2953199999999998e-57	1.6709300000000002e-56	0.000193305	-0.397819	-0.450523	-0.362816
chr15	40807701	40807691	40807705	F	T	TGGGGTGGGGC	frameshift_variant	ENSG00000166140	ZFYVE19	ENST00000299173,ENST00000355341,ENST00000566407	Esophagus_Muscularis	ENSG00000166140.17	ZFYVE19	40807086	40815084	5781	1.02389	649.613	352.221	4.27958e-59	chr15_40807701_T_TGGGGC_b38	615	T	TGGGGC	1	rs142730574	279	330	0.354839	1	4.64887e-66	-0.389634	0.018602	9.999e-05	1.2953199999999998e-57	1.6709300000000002e-56	0.000193305	-0.397819	-0.450523	-0.362816
chr17	50541889	50541873	50541889	F	CG	C	frameshift_variant	ENSG00000049283	EPN3	ENST00000268933,ENST00000537145	Heart_Atrial_Appendage	ENSG00000250286.1	RP11-94C24.8	50537294	50538754	6358	1.03532	1187.7	279.792	0.00244518	chr17_50541888_C_A_b38	3134	C	A	1	rs4794159	255	323	0.43414	1	0.00164277	-0.212051	0.0667482	0.94345	0.941641	0.334062	6.63417e-05	-0.604553	-0.888674	-0.354777
chr22	41238083	41238060	41238101	T	A	ACGCGCGCC	frameshift_variant	ENSG00000100399	CHADL	ENST00000216241,ENST00000417999	Heart_Left_Ventricle	ENSG00000226450.2	CYP2D8P	42149886	42155001	7303	1.10086	453.038	253.494	0.00232741	chr22_41238083_A_ACGCGCGCC_b38	-916918	A	ACGCGCGCC	1	rs532464664	13	13	0.0168394	1	0.000673067	0.818497	0.238322	0.608511	0.60985	0.264847	0.00019117	1.282367	1.021936	1.582993
chr22	41238083	41238060	41238101	T	A	ACGCGCGCC	frameshift_variant	ENSG00000100399	CHADL	ENST00000216241,ENST00000417999	Lung	ENSG00000184208.10	C22orf46	41688939	41698136	6433	1.06881	401.383	367.962	0.00549598	chr22_41238083_A_ACGCGCGCC_b38	-450856	A	ACGCGCGCC	1	rs532464664	19	19	0.0184466	1	0.00226092	0.283078	0.0921649	0.878841	0.877361	0.274892	0.000283285	0.217938	0.088767	0.383921
chr6	43053782	43053771	43053789	F	CGT	C	frameshift_variant	ENSG00000044090	CUL7	ENST00000535468	Minor_Salivary_Gland	ENSG00000044090.8	CUL7	43037617	43053945	6683	1.04225	1007.12	109.413	5.35558e-08	chr6_43053781_G_A_b38	-164	G	A	1	rs3737186	24	27	0.09375	1	1.39989e-08	-0.58991	0.0968045	9.999e-05	3.49566e-05	0.000235339	2.23483e-05	-0.575585	-0.742976	-0.44316
chr7	100684144	100684129	100684147	F	G	A	stop_gained	ENSG00000146830	GIGYF1	ENST00000275732	Muscle_Skeletal	ENSG00000146830.9	GIGYF1	100679507	100689448	6684	1.04611	603.622	540.507	6.099559999999999e-20	chr7_100684145_T_C_b38	-5303	T	C	1	rs221794	198	211	0.149433	-1	3.47567e-23	-0.278308	0.0269718	9.999e-05	6.3018600000000006e-18	1.15618e-17	0.000266708	-0.218215	-0.25432	-0.180694
chr3	50292395	50292388	50292408	F	A	AG	frameshift_variant	ENSG00000214706	IFRD2	ENST00000336089,ENST00000429673	Nerve_Tibial	ENSG00000214706.10	IFRD2	50288115	50292830	4071	1.04944	185.25	393.557	0.00271537	chr3_50292395_A_G_b38	-435	A	G	1	rs1076872	245	289	0.271617	-1	0.00115886	-0.0630653	0.0192905	0.379886	0.372034	0.11496	0.000887014	-0.054584	-0.077816	-0.028646
chr22	41238083	41238060	41238101	T	A	ACGCGCGCC	frameshift_variant	ENSG00000100399	CHADL	ENST00000216241,ENST00000417999	Ovary	ENSG00000100399.15	CHADL	41229510	41240934	5544	1.0339	344.588	114.709	0.000917814	chr22_41238083_A_ACGCGCGCC_b38	-2851	A	ACGCGCGCC	1	rs532464664	5	5	0.0149701	1	0.000485987	1.0754	0.300311	0.264256	0.256382	0.24606	7.53554e-05	1.20355	0.517339	1.63901
[truncated: 25 more rows]

## Sheet: gnomAD-pLOF+ZDNABERT+sQTL
chr	pos	ZDNABERT start	ZDNABERT end	is_in_Experimental	ref	alt	most_severe_consequence	gene_ids	gene_symbols	transcript_ids	Tissue – GTEx	gene_id	gene_name	gene_start	gene_end	num_var	beta_shape1	beta_shape2	true_df	pval_true_df	variant_id	tss_distance	ref	alt	num_alt_per_site	rs_id_dbSNP151_GRCh38p7	ma_samples	ma_count	maf	ref_factor	pval_nominal	slope	slope_se	pval_perm	pval_beta	gene_id	group_size	qval	pval_nominal_threshold
[truncated: 38 more rows]

[truncated: 12 more sheets: gnomAD-pLOF+ZDNABERT+edQTL, gnomAD-pLOF+Experimental+eQTL, gnomAD-pLOF+Experimental+sQTL, gnomAD-pLOF+Experimental+edQTL, gnomADHOM+ZDNABERT, gnomADHOM+ZDNABERT-500, gnomADHOM+ZDNABERT-1000, gnomADHOM+ZDNABERT+edQTL, gnomADHOM+ZDNABERT+eQTL, gnomADHOM+Experimental, gnomADHOM+Experimental+eQTL, OMIM Morbid Gene Overlaps]
